# Supplementary material for: In Silico Drug Repurposing for Anti-Inflammatory Therapy: Virtual Search for Dual Inhibitors of Caspase-1 and TNF-Alpha
Source: Biomolecules. 2021 Dec 4;11(12):1832. doi: 10.3390/biom11121832 (PMC8699067; doi:10.3390/biom11121832)
Supplement: Supplementary file 1 [file biomolecules-11-01832-s001.zip]

Archive with 6 entries (6 files):
- Supplementary Material 1_OK.xlsx
- Supplementary Material 2_OK.xlsx
- Supplementary Material 3_OK.xlsx
- Supplementary Material 4_OK.xlsx
- Supplementary Material 5_OK.xlsx
- Supplementary Material 6_OK.xlsx
