# Supplementary material for: In Silico Drug Repurposing for Anti-Inflammatory Therapy: Virtual Search for Dual Inhibitors of Caspase-1 and TNF-Alpha
Source: Biomolecules. 2021 Dec 4;11(12):1832. doi: 10.3390/biom11121832 (PMC8699067; doi:10.3390/biom11121832)
Supplement: Supplementary file 1 [file biomolecules-11-01832-s001.zip › Supplementary Material 1_OK.xlsx]

## Sheet: S1
In Silico Drug Repurposing for Anti-Inflammatory Therapy: Virtual Search for Dual Inhibitors of Caspase-1 and TNF-alpha
Alejandro Speck-Planche1*, Valeria V. Kleandrova2, Marcus T. Scotti1
1Postgraduate Program in Natural and Synthetic Bioactive Products, Federal University of Paraíba, 58051-900, João Pessoa, Brazil 2Laboratory of Fundamental and Applied Research of Quality and Technology of Food Production, Moscow State University of Food Production, Volokolamskoe shosse 11, 125080, Moscow, Russian Federation
*Correspondence: Alejandro Speck-Planche (alejspivanovich@gmail.com)

## Sheet: S2
Molecule ChEMBL ID	Smiles	MEASURE OF ACTIVITY	RELATION	VALUE	ACTi(cj)	tg	p(tg)	ei	p(ei)	Assay ChEMBL ID	Assay Description	Series	nB	SM(Hyd)1	SM(Hyd)2	SM(Hyd)3	SM(Hyd)4	SM(Hyd)5	SM(Hyd)6	SM(Hyd)7	SM(Psa)1	SM(Psa)2	SM(Psa)3	SM(Psa)4	SM(Psa)5	SM(Psa)6	SM(Psa)7	SM(Mol)1	SM(Mol)2	SM(Mol)3	SM(Mol)4	SM(Mol)5	SM(Mol)6	SM(Mol)7	SM(Ato)1	SM(Ato)2	SM(Ato)3	SM(Ato)4	SM(Ato)5	SM(Ato)6	SM(Ato)7	SM(Ab-sumB2H)1	SM(Ab-sumB2H)2	SM(Ab-sumB2H)3	SM(Ab-sumB2H)4	SM(Ab-sumB2H)5	SM(Ab-sumB2H)6	SM(Ab-sumB2H)7	X(P)1
CHEMBL367356	CCC(C(=O)N[C@@H](CC(=O)O)C(=O)CNCN1Cc2ccccc2C1)n1ccnc(NCc2nonc2C)c1=O	IC50 (nM)	'='	0.0087	1	Caspase-1	0.419442	B (assay format)	0.0612061	CHEMBL829508	Inhibitory concentration against recombinant human caspase-1 in neuronal precursor (NT2) cells	Training	43	-0.19	120.49	76.4252	597.091	889.683	3932.28	8665.21	184.58	2426.41	36309.9	604502	1.05442e+07	1.89011e+08	3.45149e+09	105.48	402.806	1753.65	8203.11	40061.4	201580	1.03758e+06	520.328	6959.02	102311	1.63268e+06	2.78237e+07	4.98277e+08	9.25092e+09	4.536	119.059	111.293	616.668	1145.1	4314.69	10734.3	19.2613
CHEMBL360788	CCC(C(=O)N[C@@H](CC(=O)O)C(=O)CNCN1CCc2ccccc2C1)n1ccnc(NCc2nonc2C)c1=O	IC50 (nM)	'='	0.013	1	Caspase-1	0.419442	B (assay format)	0.0612061	CHEMBL829508	Inhibitory concentration against recombinant human caspase-1 in neuronal precursor (NT2) cells	Training	44	0.242	122.505	80.1238	606.529	910.529	3978.57	8751.32	184.58	2428.41	36309.9	604508	1.05442e+07	1.89011e+08	3.45149e+09	106.914	405.985	1757.88	8180.19	39742.7	198907	1.0181e+06	532.339	7105.27	104115	1.65522e+06	2.81081e+07	5.01897e+08	9.29733e+09	4.536	121.059	111.293	622.668	1134.01	4296.57	10512.8	19.7613
CHEMBL178514	CCCCCCCCN(C)CNCC(=O)[C@H](CC(=O)O)NC(=O)C(CC)n1ccnc(NCc2nonc2C)c1=O	IC50 (nM)	'='	0.025	1	Caspase-1	0.419442	B (assay format)	0.0612061	CHEMBL829508	Inhibitory concentration against recombinant human caspase-1 in neuronal precursor (NT2) cells	Training	42	1.257	111.159	69.9131	519.719	733.332	3204.9	6679.74	184.58	2416.41	36294.6	604419	1.0544e+07	1.8901e+08	3.45149e+09	93.9687	346.43	1454.75	6613.65	31556	155671	787254	532.339	7405.81	112062	1.81966e+06	3.12432e+07	5.59625e+08	1.0343e+10	4.506	109.062	98.407	538.479	972.667	3624.32	8861.53	19.6711
CHEMBL369290	CCCCCCN(C)CNCC(=O)[C@H](CC(=O)O)NC(=O)C(CC)n1cc(CC)nc(NCc2nonc2C)c1=O	IC50 (nM)	'='	0.025	1	Caspase-1	0.419442	B (assay format)	0.0612061	CHEMBL829508	Inhibitory concentration against recombinant human caspase-1 in neuronal precursor (NT2) cells	Test	42	1.109	113.181	73.4641	540.013	780.37	3380.96	7158.8	184.58	2418.41	36319.9	604659	1.05461e+07	1.89028e+08	3.45164e+09	93.4829	346.13	1459.22	6663.76	31916.7	157930	800526	532.339	7451.9	113894	1.86935e+06	3.2391e+07	5.8397e+08	1.08339e+10	4.502	111.06	104.859	561.886	1040.67	3829.51	9474.49	19.603
CHEMBL359598	CCCCCCN(C)CNCC(=O)[C@H](CC(=O)O)NC(=O)C(CC)n1ccnc(NCc2nonc2C)c1=O	IC50 (nM)	'='	0.028	1	Caspase-1	0.419442	B (assay format)	0.0612061	CHEMBL829508	Inhibitory concentration against recombinant human caspase-1 in neuronal precursor (NT2) cells	Training	40	0.541	106.903	65.5253	504.611	710.005	3140.84	6559.73	184.58	2412.41	36294.6	604407	1.0544e+07	1.8901e+08	3.45149e+09	91.1015	338.32	1431.66	6543.88	31340	154991	785082	508.317	7113.29	108453	1.77456e+06	3.06733e+07	5.52347e+08	1.02492e+10	4.506	105.062	98.407	526.479	972.667	3584.32	8861.53	18.6711
CHEMBL179551	CCCCN(C)CNCC(=O)[C@H](CC(=O)O)NC(=O)C(CC)n1ccnc(NCc2nonc2C)c1=O	IC50 (nM)	'='	0.031	1	Caspase-1	0.419442	B (assay format)	0.0612061	CHEMBL829508	Inhibitory concentration against recombinant human caspase-1 in neuronal precursor (NT2) cells	Training	38	-0.175	102.647	61.1375	489.502	686.678	3076.55	6439.85	184.58	2408.41	36294.6	604395	1.0544e+07	1.8901e+08	3.45149e+09	88.2343	330.21	1408.56	6474.1	31124.1	154311	782918	484.296	6820.78	104843	1.72947e+06	3.01033e+07	5.45068e+08	1.01554e+10	4.506	101.062	98.407	514.479	972.667	3544.32	8861.53	17.6711
CHEMBL441118	CCC(C(=O)N[C@@H](CC(=O)O)C(=O)CNCN1CCC(Cc2ccccc2)CC1)n1ccnc(NCc2nonc2C)c1=O	IC50 (nM)	'='	0.047	1	Caspase-1	0.419442	B (assay format)	0.0612061	CHEMBL829508	Inhibitory concentration against recombinant human caspase-1 in neuronal precursor (NT2) cells	Training	47	1.566	128.8	89.2305	627.416	948.698	4009.46	8697.63	184.58	2434.41	36309.9	604522	1.05441e+07	1.89011e+08	3.45149e+09	110.522	415.323	1766.47	8074.57	38547.5	189658	954748	568.371	7536.03	109301	1.7184e+06	2.88883e+07	5.11659e+08	9.4209e+09	4.558	127.059	111.458	636.759	1113.98	4258.66	10105.1	21.2444
CHEMBL181623	CCCCCN(C)CNCC(=O)[C@H](CC(=O)O)NC(=O)C(CC)n1ccnc(NCc2nonc2C)c1=O	IC50 (nM)	'='	0.048	1	Caspase-1	0.419442	B (assay format)	0.0612061	CHEMBL829508	Inhibitory concentration against recombinant human caspase-1 in neuronal precursor (NT2) cells	Test	39	0.183	104.775	63.3314	497.056	698.341	3108.81	6499.73	184.58	2410.41	36294.6	604401	1.0544e+07	1.8901e+08	3.45149e+09	89.6679	334.265	1420.11	6508.99	31232.1	154650	783996	496.307	6967.04	106648	1.75202e+06	3.03883e+07	5.48708e+08	1.02023e+10	4.506	103.062	98.407	520.479	972.667	3564.32	8861.53	18.1711
CHEMBL264344	CCC(C(=O)N[C@@H](CC(=O)O)C(=O)CNCN(C)CC)n1ccnc(NCc2nonc2C)c1=O	IC50 (nM)	'='	0.056	1	Caspase-1	0.419442	B (assay format)	0.0612061	CHEMBL829508	Inhibitory concentration against recombinant human caspase-1 in neuronal precursor (NT2) cells	Training	36	-0.891	98.3131	56.9709	474.07	667.5	3014.45	6342.65	184.58	2404.41	36294.6	604383	1.0544e+07	1.8901e+08	3.45149e+09	85.3671	322.479	1385.82	6403.06	30893.6	153547	780350	460.275	6528.26	101234	1.68434e+06	2.95314e+07	5.37708e+08	1.0059e+10	4.506	97.0619	98.407	502.485	971.615	3498.19	8832.64	16.6711
CHEMBL178116	CC[C@@H](C(=O)N[C@@H](CC(=O)O)C(=O)CSCc1ccccc1)n1cccc(NC(=O)[C@H](CC(=O)O)NC(C)=O)c1=O	IC50 (nM)	'='	0.06	1	Caspase-1	0.419442	B (assay format)	0.0612061	CHEMBL829508	Inhibitory concentration against recombinant human caspase-1 in neuronal precursor (NT2) cells	Training	42	0.404	114.878	77.6573	538.563	788.881	3315.08	7051.36	226.27	3515.43	58312.1	1.02393e+06	1.84376e+07	3.37712e+08	6.26882e+09	105.741	403.939	1782.06	8505.54	42631.9	221484	1.18503e+06	556.375	8380.5	140579	2.55139e+06	4.88117e+07	9.66051e+08	1.95425e+10	3.693	112.969	104.241	570.094	1014.33	3823.07	9140.06	19.4208
CHEMBL180646	CCCCCCN(C)CNCC(=O)[C@H](CC(=O)O)NC(=O)C(CC)n1cc(C(C)C)nc(NCc2nonc2C)c1=O	IC50 (nM)	'='	0.063	1	Caspase-1	0.419442	B (assay format)	0.0612061	CHEMBL829508	Inhibitory concentration against recombinant human caspase-1 in neuronal precursor (NT2) cells	Training	43	1.402	117.304	82.5287	573.066	869.524	3673.21	8000.17	184.58	2422.41	36325.9	604683	1.05462e+07	1.89029e+08	3.45164e+09	95.0891	352.753	1487.59	6785.9	32444.5	160271	811284	544.35	7608.17	115922	1.89374e+06	3.26322e+07	5.85046e+08	1.07994e+10	4.52	115.06	111.01	586.12	1102.66	4032.58	10054.6	19.9757
CHEMBL181274	CCC(C(=O)N[C@@H](CC(=O)O)C(=O)CN[C@@H](C)c1ccccc1)n1ccnc(NCc2nonc2C)c1=O	IC50 (nM)	'='	0.064	1	Caspase-1	0.419442	B (assay format)	0.0612061	CHEMBL829508	Inhibitory concentration against recombinant human caspase-1 in neuronal precursor (NT2) cells	Test	40	0.384	110.731	72.8423	545.476	818.856	3562.81	7793.4	181.34	2412.91	36289	604528	1.05452e+07	1.89021e+08	3.45158e+09	97.476	372.039	1612.97	7503.37	36394.6	181656	926437	494.311	6759.48	101343	1.64106e+06	2.82252e+07	5.07839e+08	9.44238e+09	3.912	108.919	100.404	557.605	1026.67	3861.89	9519.3	18.2056
CHEMBL361613	CCC(C(=O)N[C@@H](CC(=O)O)C(=O)CSCc1ccccc1)n1ccnc(NCc2cccs2)c1=O	IC50 (nM)	'='	0.065	1	Caspase-1	0.419442	B (assay format)	0.0612061	CHEMBL829508	Inhibitory concentration against recombinant human caspase-1 in neuronal precursor (NT2) cells	Training	38	2.415	102.48	75.9423	489.594	773.32	3124.38	6993.62	183.93	2629.48	40577.1	673755	1.15924e+07	2.04504e+08	3.67895e+09	100.609	400.615	1827.11	8980.07	46274	246817	1.35295e+06	500.421	7474.79	124719	2.26514e+06	4.36323e+07	8.73647e+08	1.79395e+10	2.901	100.667	80.5519	493.667	826.237	3253.73	7594.99	17.3842
CHEMBL361825	CCCCCCN(C)CNCC(=O)[C@H](CC(=O)O)NC(=O)C(CC)n1cc(C(C)(C)C)nc(NCc2nonc2C)c1=O	IC50 (nM)	'='	0.067	1	Caspase-1	0.419442	B (assay format)	0.0612061	CHEMBL829508	Inhibitory concentration against recombinant human caspase-1 in neuronal precursor (NT2) cells	Training	44	1.603	123.356	104.574	668.3	1227.97	5053.39	13092.4	184.58	2428.41	36343.9	604757	1.05465e+07	1.8903e+08	3.45165e+09	95.9642	359.254	1525.29	6991.91	33517.6	165767	839272	556.36	7762.43	117931	1.9197e+06	3.29633e+07	5.89206e+08	1.0851e+10	4.553	121.061	129.416	661.374	1369.8	5004.77	13482.6	20.2763
CHEMBL362213	CCC(C(=O)N[C@@H](CC(=O)O)C(=O)CSCc1ccccc1)n1ccnc(NCC2COc3ccccc3O2)c1=O	IC50 (nM)	'='	0.087	1	Caspase-1	0.419442	B (assay format)	0.0612061	CHEMBL829508	Inhibitory concentration against recombinant human caspase-1 in neuronal precursor (NT2) cells	Training	44	3.474	120.739	94.9795	588.077	953.791	3813.3	8702.01	174.15	2333.93	35292.5	592484	1.03856e+07	1.86769e+08	3.41867e+09	113.174	438.054	1946.92	9329.91	46889.9	244067	1.3071e+06	548.398	7642.78	118615	2.01877e+06	3.68976e+07	7.09813e+08	1.41463e+10	3.302	118.711	95.8972	590.749	984.334	3933.07	9138.63	19.8506
CHEMBL362074	CCCCCCN(C)CNCC(=O)[C@H](CC(=O)O)NC(=O)C(CC)n1cc(C(C)(CC)CC)nc(NCc2nonc2C)c1=O	IC50 (nM)	'='	0.11	1	Caspase-1	0.419442	B (assay format)	0.0612061	CHEMBL829508	Inhibitory concentration against recombinant human caspase-1 in neuronal precursor (NT2) cells	Test	46	2.319	128.062	103.346	679.255	1226.71	5093.4	13131.4	184.58	2432.41	36343.9	604785	1.05465e+07	1.89031e+08	3.45165e+09	98.8314	367.686	1544.48	7039.74	33650	166187	840767	580.382	8127.07	124374	2.04115e+06	3.52912e+07	6.33739e+08	1.16966e+10	4.553	125.061	129.387	689.033	1429.44	5324.3	14574.9	21.3976
CHEMBL267338	CC(=O)N[C@@H](Cc1ccc(O)cc1)C(=O)N[C@@H](CCC(=O)O)C(=O)N[C@H](C(=O)NC(CC(=O)O)C(=O)CNS(=O)(=O)CC12CCC(CC1=O)C2(O)O)C(C)C	IC50 (nM)	'='	0.11	1	Caspase-1	0.419442	B (single protein format)	0.589559	CHEMBL659499	Compound was evaluated for the inhibitory activity against caspase-1	Training	57	-3.449	171.921	133.238	944.356	1730.95	7424.57	20097.5	340.38	5675.72	100419	1.86962e+06	3.54985e+07	6.8231e+08	1.32352e+10	121.966	449.599	1894.77	8655.02	41342	203308	1.0209e+06	750.453	11371.6	193034	3.56004e+06	6.9545e+07	1.41398e+09	2.95931e+10	5.575	169.624	209.209	1061.76	2530.64	9826.93	30964.2	25.4726
CHEMBL180669	CCCCCN(C)CNCC(=O)[C@H](CC(=O)O)NC(=O)C(CC)n1cc(C(C)(C)C)nc(NCc2nonc2C)c1=O	IC50 (nM)	'='	0.11	1	Caspase-1	0.419442	B (assay format)	0.0612061	CHEMBL829508	Inhibitory concentration against recombinant human caspase-1 in neuronal precursor (NT2) cells	Training	43	1.245	121.228	102.38	660.746	1216.3	5021.36	13032.4	184.58	2426.41	36343.9	604751	1.05465e+07	1.8903e+08	3.45165e+09	94.5306	355.199	1513.75	6957.03	33409.6	165426	838186	544.35	7616.17	116126	1.89716e+06	3.26783e+07	5.85566e+08	1.08041e+10	4.553	119.061	129.416	655.374	1369.8	4984.77	13482.6	19.7763
CHEMBL181768	CCC(C(=O)N[C@@H](CC(=O)O)C(=O)CSCc1ccccc1)n1ccnc(NCc2nccs2)c1=O	IC50 (nM)	'='	0.13	1	Caspase-1	0.419442	B (assay format)	0.0612061	CHEMBL829508	Inhibitory concentration against recombinant human caspase-1 in neuronal precursor (NT2) cells	Training	38	1.2	102.368	66.7969	483.288	708.8	3024.96	6503.78	196.82	2712.56	41209.2	678619	1.16353e+07	2.04954e+08	3.68458e+09	102.117	411.608	1897.29	9414.56	48952.6	263375	1.4558e+06	502.417	7520.73	125534	2.27833e+06	4.38381e+07	8.76822e+08	1.79887e+10	3.211	100.72	82.8856	495.563	842.959	3282.31	7723.12	17.3842
CHEMBL360355	CCC(C(=O)N[C@H](C=O)CC(=O)O)n1ccnc(NCc2nonc2C)c1=O	IC50 (nM)	'='	0.15	1	Caspase-1	0.419442	B (assay format)	0.0612061	CHEMBL829508	Inhibitory concentration against recombinant human caspase-1 in neuronal precursor (NT2) cells	Test	29	-0.989	79.7573	47.0996	391.876	569.008	2554.72	5550.07	169.31	2310.55	35694.3	599550	1.04922e+07	1.88267e+08	3.43868e+09	69.8874	270.505	1180.02	5512.73	26834.4	134435	688561	372.208	5361.12	85384.3	1.47156e+06	2.68665e+07	5.10797e+08	9.9897e+09	3.309	78.774	76.8573	408.287	779.554	2862.62	7234.63	13.3666
CHEMBL180273	CCC(C(=O)N[C@@H](CC(=O)O)C(=O)CSCc1ccccc1)n1ccnc(NCc2cncs2)c1=O	IC50 (nM)	'='	0.19	1	Caspase-1	0.419442	B (assay format)	0.0612061	CHEMBL829508	Inhibitory concentration against recombinant human caspase-1 in neuronal precursor (NT2) cells	Training	38	1.248	102.351	68.5373	486.64	729.117	3070.45	6684.33	196.82	2712.56	41189.9	678401	1.16324e+07	2.04912e+08	3.68391e+09	101.727	409.729	1877.89	9253.12	47735.9	254633	1.39474e+06	502.417	7524.73	125669	2.28143e+06	4.38986e+07	8.77917e+08	1.80081e+10	3.211	100.722	82.4211	494.237	836.454	3263.39	7658.87	17.3842
CHEMBL589552	CC(C)[C@H](NC(=O)c1ccc2ccccc2c1)C(=O)N[C@@H](C)C(=O)N[C@H](C=O)CC(=O)O	IC50 (nM)	'='	0.2	1	Caspase-1	0.419442	B (single protein format)	0.589559	CHEMBL1070962	Inhibition of human recombinant caspase 1	Training	33	2.183	92.5971	83.0345	475.585	837.32	3211.71	7651.59	141.67	2173.26	35427.7	620719	1.11466e+07	2.03078e+08	3.73874e+09	81.5463	303.681	1303.23	6020.96	29057.1	144504	735445	414.263	5870.29	92710.3	1.59535e+06	2.92071e+07	5.57879e+08	1.09638e+10	2.622	90.7365	83.277	461.297	816.662	3071.47	7226.12	15.1163
CHEMBL433771	CCC(C(=O)N[C@@H](CC(=O)O)C(=O)CSCc1ccccc1)n1ccnc(NCc2nonc2C)c1=O	IC50 (nM)	'='	0.22	1	Caspase-1	0.419442	B (assay format)	0.0612061	CHEMBL829508	Inhibitory concentration against recombinant human caspase-1 in neuronal precursor (NT2) cells	Training	39	0.815	106.503	70.5882	515.391	770.563	3304.24	7189.53	194.61	2656.59	39957.9	655381	1.12302e+07	1.98147e+08	3.57279e+09	102.32	410.566	1872.33	9187.3	47193.8	250656	1.36716e+06	500.358	7216.04	115576	2.01364e+06	3.73324e+07	7.23119e+08	1.44396e+10	3.521	104.785	91.1746	525.597	930.089	3567.71	8609.25	17.7949
CHEMBL181775	CCC(C(=O)N[C@@H](CC(=O)O)C(=O)CSCc1ccccc1)n1ccnc(Nc2ccc3sc(C)nc3c2)c1=O	IC50 (nM)	'='	0.22	1	Caspase-1	0.419442	B (assay format)	0.0612061	CHEMBL829508	Inhibitory concentration against recombinant human caspase-1 in neuronal precursor (NT2) cells	Test	43	2.523	120.695	95.2983	602.462	987.135	3989.3	9191.66	196.82	2730.56	41307	680046	1.1656e+07	2.05276e+08	3.68974e+09	117.919	481.688	2274.08	11625.1	62457.9	347797	1.99206e+06	550.46	7979.47	129337	2.28817e+06	4.30688e+07	8.44953e+08	1.70353e+10	3.267	118.721	102.608	605.64	1055.5	4125.41	9865.79	19.2444
CHEMBL180763	CCC(C(=O)N[C@@H](CC(=O)O)C(=O)CSCc1ccccc1)n1ccnc(NCc2cc(C)no2)c1=O	IC50 (nM)	'='	0.23	1	Caspase-1	0.419442	B (assay format)	0.0612061	CHEMBL829508	Inhibitory concentration against recombinant human caspase-1 in neuronal precursor (NT2) cells	Training	39	1.75	106.484	77.8106	515.36	803.202	3290.62	7295.43	181.72	2488.83	37692.2	624816	1.08138e+07	1.92426e+08	3.49356e+09	99.1276	390.158	1757.51	8524.32	43334.7	228073	1.23439e+06	498.362	7150.12	114090	1.98493e+06	3.68189e+07	7.14311e+08	1.4292e+10	3.211	104.726	88.9263	519.782	893.663	3450.74	8141.76	17.7781
CHEMBL424789	CCC(C(=O)N[C@@H](CC(=O)O)C(=O)CNCN1CCCC1)n1ccnc(NCc2nonc2C)c1=O	IC50 (nM)	'='	0.29	1	Caspase-1	0.419442	B (assay format)	0.0612061	CHEMBL829508	Inhibitory concentration against recombinant human caspase-1 in neuronal precursor (NT2) cells	Training	38	-0.534	104.222	61.1326	502.284	716.571	3207.02	6812.33	184.58	2410.41	36297.9	604414	1.0544e+07	1.89011e+08	3.45149e+09	87.3685	327.317	1394.13	6390.12	30639.5	151602	768147	472.285	6478.19	97318.3	1.57919e+06	2.72354e+07	4.91672e+08	9.17559e+09	4.492	103.059	98.9959	528.575	1000.99	3667.13	9190.31	17.2949
CHEMBL443565	CC(=O)N[C@@H](CC(=O)O)C(=O)N[C@@H](CCC(=O)O)C(=O)N[C@H](C(=O)N[C@@H](CC(=O)O)C(=O)CCCc1ccccc1)C(C)C	IC50 (nM)	'='	0.31	1	Caspase-1	0.419442	B (assay format)	0.0612061	CHEMBL829508	Inhibitory concentration against recombinant human caspase-1 in neuronal precursor (NT2) cells	Training	44	-0.603	118.927	76.4524	542.569	739.209	3141.49	6121.69	245.37	3964.28	68070.7	1.23299e+06	2.28092e+07	4.2768e+08	8.1031e+09	97.1376	345.298	1403.48	6126.68	27781	128879	607166	580.331	8588.05	140121	2.46076e+06	4.54805e+07	8.69586e+08	1.69996e+10	3.816	117.113	110.088	575.633	1006.26	3685.42	8499.89	20.598
CHEMBL111965	CC[C@@H](C(=O)NC(CC(=O)O)C(=O)CNCCc1ccccc1)n1cccc(NC(=O)c2ccc3ccccc3c2)c1=O	IC50 (nM)	'='	0.37	1	Caspase-1	0.419442	B (single protein format)	0.589559	CHEMBL659499	Compound was evaluated for the inhibitory activity against caspase-1	Test	46	4.047	127.386	107.646	637.839	1098.25	4307.84	10296.6	146.6	2215.36	35522.4	621734	1.1163e+07	2.03404e+08	3.74526e+09	117.866	439.029	1885.35	8735.38	42341.7	211566	1.08127e+06	548.376	7246.61	106033	1.69866e+06	2.92636e+07	5.31847e+08	1.00317e+10	3.242	124.826	100.694	625.688	1042.58	4191.19	9730.36	20.7613
CHEMBL362191	CCC(C(=O)N[C@@H](CC(=O)O)C(=O)CSCc1ccccc1)n1ccnc(NCc2ccon2)c1=O	IC50 (nM)	'='	0.4	1	Caspase-1	0.419442	B (assay format)	0.0612061	CHEMBL829508	Inhibitory concentration against recombinant human caspase-1 in neuronal precursor (NT2) cells	Training	38	1.435	102.382	68.8763	485.051	724.71	3050.12	6624.71	181.72	2484.83	37666.4	624567	1.08116e+07	1.92406e+08	3.49337e+09	98.1798	385.879	1737.84	8437.97	42977.5	226702	1.2297e+06	486.352	6985.8	111586	1.94406e+06	3.61281e+07	7.02471e+08	1.40885e+10	3.215	100.726	82.8633	495.495	842.444	3280.97	7717.74	17.3842
CHEMBL112207	CC(C)[C@H](CC(=O)NCCc1cn(C)c2ccccc12)C(=O)NC(CC(=O)O)C(=O)CNS(=O)(=O)CC12CCC(CC1=O)C2(C)C	IC50 (nM)	'='	0.4	1	Caspase-1	0.419442	B (single protein format)	0.589559	CHEMBL659499	Compound was evaluated for the inhibitory activity against caspase-1	Training	49	1.501	151.423	159.99	942.02	2146.45	8840.02	27838.8	189.12	3007.94	50401.3	908518	1.67462e+07	3.1278e+08	5.89761e+09	103.995	389.067	1649.46	7595.99	36674.5	182961	935263	612.44	8797.92	142714	2.55183e+06	4.91141e+07	9.97942e+08	2.11054e+10	3.507	148.921	175.565	947.82	2258.69	8985.66	28428.8	21.4697
CHEMBL179066	CCC(C(=O)N[C@@H](CC(=O)O)C(=O)c1ncc(-c2ccccc2)o1)n1ccnc(NCc2nonc2C)c1=O	IC50 (nM)	'='	0.46	1	Caspase-1	0.419442	B (assay format)	0.0612061	CHEMBL829508	Inhibitory concentration against recombinant human caspase-1 in neuronal precursor (NT2) cells	Training	42	0.781	118.732	84.0619	603.142	968.503	4102.87	9444.84	195.34	2517.95	37087	610755	1.05946e+07	1.89421e+08	3.45488e+09	102.179	398.237	1743.54	8167.52	39827.4	199651	1.02178e+06	510.31	6863.29	101431	1.62482e+06	2.77533e+07	4.97574e+08	9.24149e+09	3.732	116.825	105.087	607.832	1119.25	4295.71	10672.4	18.7781
CHEMBL434147	CCC(C(=O)N[C@@H](CC(=O)O)C(=O)CNCN1CCCCC1)n1cc(C(C)(C)C)nc(NCc2nonc2C)c1=O	IC50 (nM)	'='	0.62	1	Caspase-1	0.419442	B (assay format)	0.0612061	CHEMBL829508	Inhibitory concentration against recombinant human caspase-1 in neuronal precursor (NT2) cells	Test	43	0.886	122.804	102.376	673.528	1236.2	5138.38	13313.8	184.58	2428.41	36347.2	604769	1.05465e+07	1.8903e+08	3.45165e+09	93.6648	352.306	1499.31	6873.04	32915.1	162602	822536	532.339	7273.58	108601	1.74687e+06	2.98103e+07	5.3217e+08	9.82431e+09	4.539	121.058	130.005	669.47	1388.12	5102.36	13722.4	19.4001
CHEMBL181763	CCCN(C)CNCC(=O)[C@H](CC(=O)O)NC(=O)C(CC)n1ccnc(NCc2nonc2C)c1=O	IC50 (nM)	'='	0.62	1	Caspase-1	0.419442	B (assay format)	0.0612061	CHEMBL829508	Inhibitory concentration against recombinant human caspase-1 in neuronal precursor (NT2) cells	Training	37	-0.533	100.518	58.9437	481.793	675.244	3044.03	6385.55	184.58	2406.41	36294.6	604389	1.0544e+07	1.8901e+08	3.45149e+09	86.8007	326.154	1397.01	6439.98	31019.4	153979	781834	472.285	6674.52	103039	1.70692e+06	2.98184e+07	5.41429e+08	1.01084e+10	4.506	99.0619	98.407	508.479	972.667	3524.33	8860.06	17.1711
CHEMBL360956	CCC(C(=O)N[C@@H](CC(=O)O)C(=O)CSCc1ccccc1)n1ccnc(NCc2nc(C)no2)c1=O	IC50 (nM)	'='	0.67	1	Caspase-1	0.419442	B (assay format)	0.0612061	CHEMBL829508	Inhibitory concentration against recombinant human caspase-1 in neuronal precursor (NT2) cells	Training	39	0.572	106.499	67.302	506.32	718.527	3152.59	6609.97	194.61	2571.91	38343.6	629868	1.08548e+07	1.92766e+08	3.49645e+09	102.32	407.843	1861.75	9143.47	46999.8	249722	1.36234e+06	500.358	7192.07	114769	1.99501e+06	3.69637e+07	7.16373e+08	1.43216e+10	3.521	104.777	91.7245	523.102	917.159	3500.12	8349.49	17.7781
CHEMBL178775	CCC(C(=O)N[C@@H](CC(=O)O)C(=O)CNCN1CCOCC1)n1cc(C(C)(C)C)nc(NCc2nonc2C)c1=O	IC50 (nM)	'='	0.73	1	Caspase-1	0.419442	B (assay format)	0.0612061	CHEMBL829508	Inhibitory concentration against recombinant human caspase-1 in neuronal precursor (NT2) cells	Training	43	0.17	122.487	97.9653	669.795	1211.45	5106.6	13159.3	193.81	2471	36599.1	606102	1.05539e+07	1.89072e+08	3.45189e+09	95.6316	360.4	1536.93	7042.81	33673.2	165981	837694	536.328	7377.35	110653	1.78343e+06	3.04277e+07	5.42286e+08	9.987e+09	4.75	121.08	131.273	669.693	1394.49	5104.11	13756.7	19.4001
CHEMBL111839	CC(=O)N[C@@H](Cc1ccc(O)cc1)C(=O)N[C@H](C(=O)N[C@@H](C)C(=O)NC(C=O)CC(=O)O)C(C)C	IC50 (nM)	'='	0.76	1	Caspase-1	0.419442	B (single protein format)	0.589559	CHEMBL659500	Dissociation constant for inhibition of caspase-1	Test	35	-0.063	96.3591	69.7954	462.029	680.481	2785.39	5695.85	191	2950.26	49454.2	883162	1.61641e+07	3.00077e+08	5.62774e+09	80.6787	292.123	1213.26	5400.2	24966.5	118213	569222	460.268	6820.66	111813	1.97686e+06	3.68235e+07	7.10141e+08	1.40135e+10	3.464	94.9996	95.5918	478.806	876.486	3113.96	7355.67	16.3315
CHEMBL178674	CCC(C(=O)N[C@@H](CC(=O)O)C(=O)CNCN1C2CCC1CC2)n1ccnc(NCc2nonc2C)c1=O	IC50 (nM)	'='	0.88	1	Caspase-1	0.419442	B (assay format)	0.0612061	CHEMBL829508	Inhibitory concentration against recombinant human caspase-1 in neuronal precursor (NT2) cells	Training	41	-0.502	116.248	73.757	583.25	900.5	3974.52	9100.79	184.58	2422.41	36316.3	604520	1.05444e+07	1.89012e+08	3.4515e+09	90.4345	340.75	1446.61	6613.97	31639.4	156238	790260	496.307	6669.19	98784.7	1.58931e+06	2.72834e+07	4.91457e+08	9.16371e+09	4.514	115.062	112.523	612.75	1200.35	4504.22	11721.8	18.2781
CHEMBL181027	CCC(C(=O)N[C@@H](CC(=O)O)C(=O)CNCN(C)C)n1ccnc(NCc2nonc2C)c1=O	IC50 (nM)	'='	0.89	1	Caspase-1	0.419442	B (assay format)	0.0612061	CHEMBL829508	Inhibitory concentration against recombinant human caspase-1 in neuronal precursor (NT2) cells	Training	35	-1.588	95.943	53.9998	461.195	639.557	2925.27	6118.03	184.58	2402.41	36291.4	604368	1.05439e+07	1.8901e+08	3.45149e+09	84.1669	320.923	1390.24	6471.4	31423.5	156986	800974	448.264	6365.96	98760.6	1.6429e+06	2.87942e+07	5.24187e+08	9.80788e+09	4.506	95.0649	97.776	492.383	954.131	3428.5	8660.35	16.1331
CHEMBL360915	CCC(C(=O)N[C@@H](CC(=O)O)C(=O)CSCc1ccccc1)n1ccnc(NCCc2nc(C)no2)c1=O	IC50 (nM)	'='	0.9	1	Caspase-1	0.419442	B (assay format)	0.0612061	CHEMBL829508	Inhibitory concentration against recombinant human caspase-1 in neuronal precursor (NT2) cells	Training	40	1.004	108.499	70.344	513.467	738.886	3191.39	6752.38	194.61	2573.91	38343.6	629874	1.08547e+07	1.92765e+08	3.49644e+09	103.753	412.237	1873.12	9166.8	46989.8	249138	1.35696e+06	512.369	7338.32	116574	2.01757e+06	3.72491e+07	7.20029e+08	1.43689e+10	3.521	106.777	91.7245	529.102	916.122	3517.15	8333.67	18.2781
CHEMBL359643	CCC(C(=O)N[C@@H](CC(=O)O)C(=O)CSCc1ccccc1)n1ccnc(NCCCOC)c1=O	IC50 (nM)	'='	0.92	1	Caspase-1	0.419442	B (assay format)	0.0612061	CHEMBL829508	Inhibitory concentration against recombinant human caspase-1 in neuronal precursor (NT2) cells	Test	36	2.173	94.3353	67.4655	441.211	679.595	2782.71	6194.32	164.92	2265.33	34967.1	590561	1.03745e+07	1.86703e+08	3.41828e+09	91.8	354.325	1570.21	7534.09	38079.9	200094	1.0849e+06	472.345	6975.88	114372	2.03513e+06	3.83997e+07	7.54039e+08	1.52086e+10	3.043	92.6894	74.988	449.62	755.437	2975.44	7007.63	16.8666
CHEMBL220238	CCC(C(=O)N[C@@H](CC(=O)O)C(=O)CSCc1ccccc1)n1ccnc(NCc2nnc(-c3ccccc3)o2)c1=O	IC50 (nM)	'='	0.98	1	Caspase-1	0.419442	B (assay format)	0.0612061	CHEMBL829508	Inhibitory concentration against recombinant human caspase-1 in neuronal precursor (NT2) cells	Training	45	2.616	123.271	89.744	601.276	932.585	3894.96	8623.47	194.61	2586.29	38302.9	628987	1.08379e+07	1.92485e+08	3.49199e+09	121	492.689	2311.04	11793.7	63728.1	359966	2.10877e+06	560.412	7787.13	120356	2.0399e+06	3.71564e+07	7.13018e+08	1.41865e+10	3.569	120.822	97.6573	598.383	1006.01	3992.29	9326.02	20.3506
CHEMBL447233	CCC(C(=O)N[C@@H](CC(=O)O)C(=O)CSCc1ccccc1)n1ccnc(NCCn2cccn2)c1=O	IC50 (nM)	'='	0.99	1	Caspase-1	0.419442	B (assay format)	0.0612061	CHEMBL829508	Inhibitory concentration against recombinant human caspase-1 in neuronal precursor (NT2) cells	Training	39	1.18	104.508	65.7548	488.782	698.446	3032.32	6425.55	173.51	2345.1	35681.8	596982	1.04314e+07	1.87205e+08	3.42269e+09	101.428	397.735	1787.08	8664.29	44094.3	232500	1.26096e+06	496.37	7066.92	111879	1.93624e+06	3.58488e+07	6.96108e+08	1.39634e+10	3.5	102.789	85.5522	505.178	864.519	3348.28	7901.24	17.8842
CHEMBL382090	O=C1C[C@H](NC(=O)[C@@H]2CNC[C@@H]3CCCC[C@H](NC(=O)c4nccc5ccccc45)C(=O)N32)C(O)O1	IC50 (nM)	'='	1	1	Caspase-1	0.419442	B (single protein format)	0.589559	CHEMBL860329	Inhibitory activity against Caspase 1	Training	40	0.486	116.305	82.0962	593.922	949.566	4081.13	9505.55	149.96	2035.05	31332.9	539580	9.65502e+06	1.76042e+08	3.24592e+09	89.9153	332.925	1401.41	6350.08	30089.6	147117	736761	466.297	6037.91	86765.5	1.36953e+06	2.3336e+07	4.20995e+08	7.90346e+09	3.543	114.907	104.907	617.393	1154.39	4540.09	11636.4	17.4187
CHEMBL196761	O=C1C[C@H](NC(=O)[C@@H]2CN(S(=O)(=O)c3ccccc3)C[C@@H]3CCCC[C@H](NC(=O)c4ccc5ccccc5c4)C(=O)N32)C(O)O1	IC50 (nM)	'='	1	1	Caspase-1	0.419442	B (single protein format)	0.589559	CHEMBL860329	Inhibitory activity against Caspase 1	Test	50	3.537	149.733	142.17	829.341	1637.02	6428.63	17362.1	170.8	2663.01	44795	814463	1.51169e+07	2.83767e+08	5.36866e+09	119.335	449.117	1943.75	9108.81	44808	228030	1.19094e+06	600.429	8141.66	125511	2.17785e+06	4.1564e+07	8.49983e+08	1.82273e+10	3.622	146.925	143.55	843.535	1718.63	6865.23	19071.6	21.6122
CHEMBL197811	CS(=O)(=O)N1C[C@@H]2CCCC[C@H](NC(=O)c3ccc4ccccc4c3)C(=O)N2[C@H](C(=O)N[C@H]2CC(=O)OC2O)C1	IC50 (nM)	'='	1	1	Caspase-1	0.419442	B (single protein format)	0.589559	CHEMBL860329	Inhibitory activity against Caspase 1	Training	44	1.823	133.183	124.268	736.849	1423.87	5572.7	14598.5	170.8	2647.01	44776.5	814327	1.5116e+07	2.83751e+08	5.36831e+09	102.686	387.062	1684.07	7973.07	39752.9	205394	1.08971e+06	540.376	7604.88	122396	2.20717e+06	4.33337e+07	9.02495e+08	1.95678e+10	3.574	130.923	137.919	760.403	1582.7	6092.77	16745.9	19.0071
CHEMBL199492	O=C1C[C@H](NC(=O)[C@@H]2CN(C(=O)OCc3ccccc3)C[C@@H]3C/C=C\C[C@H](NC(=O)c4nccc5ccccc45)C(=O)N32)C(O)O1	IC50 (nM)	'='	1	1	Caspase-1	0.419442	B (single protein format)	0.589559	CHEMBL860329	Inhibitory activity against Caspase 1	Training	51	1.879	147.07	110.316	746.02	1208.2	5041.91	11686.4	167.47	2330.17	36221.8	625716	1.11555e+07	2.0203e+08	3.69461e+09	125.236	472.981	2030.08	9321.02	44554.9	218887	1.09762e+06	594.382	7650.45	108895	1.70098e+06	2.87149e+07	5.14264e+08	9.6038e+09	4.071	144.961	128.422	769.153	1403.2	5554.28	13949.7	22.2789
CHEMBL372189	O=C1C[C@H](NC(=O)[C@@H]2CN(C(=O)OCc3ccccc3)C[C@@H]3C/C=C\C[C@H](NC(=O)c4ccc5ccccc5c4)C(=O)N32)C(O)O1	IC50 (nM)	'='	1	1	Caspase-1	0.419442	B (single protein format)	0.589559	CHEMBL860329	Inhibitory activity against Caspase 1	Training	51	3.042	147.256	119.661	751.679	1265.17	5084.9	11946.8	154.58	2247.09	35589.7	621213	1.11227e+07	2.01789e+08	3.69281e+09	126.764	477.714	2054.76	9483.3	45651.4	226142	1.14449e+06	592.386	7596.5	107851	1.68336e+06	2.8437e+07	5.10043e+08	9.54111e+09	3.761	144.908	126.103	763.364	1365.67	5422.99	13368.8	22.2621
CHEMBL198644	O=C1C[C@H](NC(=O)[C@@H]2CN(C(=O)OCc3ccccc3)C[C@@H]3C/C=C\C[C@H](NC(=O)c4ccccc4)C(=O)N32)C(O)O1	IC50 (nM)	'='	1	1	Caspase-1	0.419442	B (single protein format)	0.589559	CHEMBL860329	Inhibitory activity against Caspase 1	Test	46	1.776	130.931	95.591	645.935	1005.6	4180.08	9277.99	154.58	2231.09	35577.7	621125	1.11226e+07	2.01788e+08	3.69281e+09	111.934	417.722	1770.09	8024.27	37855.7	183406	906052	544.343	7115.67	102859	1.62987e+06	2.7849e+07	5.03448e+08	9.46604e+09	3.701	128.907	113.525	674.769	1220.38	4802.74	11946.4	20.2957
CHEMBL411178	COc1cccc(C(=O)NCC2=CC[C@H](NC(=O)c3ccc4ccccc4c3)C(=O)N(CC(=O)N[C@H]3CC(=O)OC3O)C2)c1	IC50 (nM)	'='	1	1	Caspase-1	0.419442	B (single protein format)	0.589559	CHEMBL891324	Inhibition of ICE	Training	48	1.538	136.965	104.627	688.98	1109.4	4531.98	10251.8	163.37	2305.95	36052.7	624476	1.11471e+07	2.01995e+08	3.695e+09	122.513	460.73	1995.93	9303.42	45290.6	227047	1.16331e+06	568.364	7478.84	109497	1.76361e+06	3.06339e+07	5.6169e+08	1.06779e+10	3.531	134.898	115.269	691.494	1178.79	4619.63	10727.5	21.1939
CHEMBL268772	COc1ccc(C(=O)NCC2=CC[C@H](NC(=O)c3ccc4ccccc4c3)C(=O)N(CC(=O)N[C@H]3CC(=O)OC3O)C2)cc1	IC50 (nM)	'='	1	1	Caspase-1	0.419442	B (single protein format)	0.589559	CHEMBL891324	Inhibition of ICE	Training	48	1.538	136.965	104.627	688.918	1110.76	4530.66	10241.9	163.37	2305.95	36052.7	624476	1.11471e+07	2.01995e+08	3.695e+09	122.513	460.73	1995.93	9303.31	45290.9	227063	1.1635e+06	568.364	7478.84	109497	1.7636e+06	3.0633e+07	5.61661e+08	1.06772e+10	3.531	134.898	115.269	691.494	1178.84	4613.77	10700	21.1939
CHEMBL381667	O=C1C[C@H](NC(=O)[C@@H]2CN(S(=O)(=O)c3ccccc3)C[C@@H]3CCCC[C@H](NC(=O)c4nccc5ccccc45)C(=O)N32)C(O)O1	IC50 (nM)	'='	1	1	Caspase-1	0.419442	B (single protein format)	0.589559	CHEMBL860329	Inhibitory activity against Caspase 1	Training	50	2.374	149.547	132.825	823.683	1580.05	6385.64	17101.7	183.69	2746.08	45427.1	818966	1.51497e+07	2.84008e+08	5.37046e+09	117.806	444.384	1919.07	8946.52	43711.5	220775	1.14406e+06	602.425	8195.62	126554	2.19546e+06	4.18419e+07	8.54203e+08	1.829e+10	3.932	146.978	145.869	849.324	1756.16	6996.52	19652.5	21.6291
CHEMBL3142900	O=C[C@H](CC(=O)O)NC(=O)C1CCCN2C(=O)CC[C@H](NC(=O)c3ccccc3F)C(=O)N12	IC50 (nM)	'='	1	1	Caspase-1	0.419442	B (single protein format)	0.589559	CHEMBL659500	Dissociation constant for inhibition of caspase-1	Test	35	0.001	99.8581	71.7783	503.522	801.384	3374.54	7761.69	153.19	2409.61	40056.2	704475	1.26159e+07	2.28523e+08	4.17713e+09	79.5169	291.886	1216.5	5451.63	25481	122534	601984	439.246	6346.82	104088	1.88039e+06	3.62672e+07	7.29072e+08	1.50391e+10	3.331	99.0112	97.808	539.449	1056.38	4036.26	10627.4	15.7225
CHEMBL381624	O=C1C[C@H](NC(=O)[C@@H]2COC[C@@H]3CCCC[C@H](NC(=O)c4cc5ccccc5s4)C(=O)N32)C(O)O1	IC50 (nM)	'='	1	1	Caspase-1	0.419442	B (single protein format)	0.589559	CHEMBL860329	Inhibitory activity against Caspase 1	Training	39	1.304	114.319	88.5731	589.079	991.854	4085.17	9761.36	162.51	2318.95	36329.8	618371	1.08484e+07	1.9382e+08	3.50919e+09	88.6376	337.092	1474.3	7034.96	35600	188536	1.03681e+06	474.338	6494.06	99282.5	1.66195e+06	2.97474e+07	5.57416e+08	1.07629e+10	2.924	112.73	100.792	604.613	1116.96	4410.88	11173.4	16.9019
CHEMBL394351	C[C@@H](C(=O)N[C@H]1CC(=O)OC1O)N1CC=CC[C@H](NC(=O)c2ccc3ccccc3c2)C1=O	IC50 (nM)	'='	1	1	Caspase-1	0.419442	B (single protein format)	0.589559	CHEMBL891324	Inhibition of ICE	Training	36	1.409	104.57	83.1451	536.294	904.611	3653.86	8629.6	125.04	1867.61	30184.1	531657	9.59936e+06	1.75645e+08	3.24304e+09	89.4869	339.338	1472.95	6866.46	33409.7	167362	856827	426.273	5628.15	82638	1.33106e+06	2.30517e+07	4.20596e+08	7.95084e+09	2.71	102.706	92.7008	544.103	993.423	3859.95	9547.84	15.8294
CHEMBL198845	O=C1C[C@H](NC(=O)[C@@H]2COC[C@@H]3CCCC[C@H](NC(=O)c4ccc5ccccc5c4)C(=O)N32)C(O)O1	IC50 (nM)	'='	1	1	Caspase-1	0.419442	B (single protein format)	0.589559	CHEMBL860329	Inhibitory activity against Caspase 1	Training	40	1.845	116.516	92.6196	599.809	1013.43	4127.96	9813.71	134.27	1922.21	30445.3	533068	9.607e+06	1.75688e+08	3.24328e+09	90.9199	335.615	1416.97	6471.7	31004.3	153553	779900	466.294	6037.79	86825.3	1.3722e+06	2.34108e+07	4.22702e+08	7.93825e+09	2.903	114.729	100.57	610.348	1104.75	4395.27	10967.9	17.4019
CHEMBL198516	CS(=O)(=O)N1C[C@@H]2CCCC[C@H](NC(=O)c3nccc4ccccc34)C(=O)N2[C@H](C(=O)N[C@H]2CC(=O)OC2O)C1	IC50 (nM)	'='	1	1	Caspase-1	0.419442	B (single protein format)	0.589559	CHEMBL860329	Inhibitory activity against Caspase 1	Test	44	0.66	132.997	114.923	731.19	1366.9	5529.72	14338.1	183.69	2730.08	45408.6	818830	1.51488e+07	2.83992e+08	5.3701e+09	101.158	382.329	1659.4	7810.79	38656.4	198139	1.04283e+06	542.372	7658.84	123440	2.22479e+06	4.36116e+07	9.06716e+08	1.96305e+10	3.884	130.976	140.239	766.192	1620.23	6224.06	17326.8	19.0239
CHEMBL196911	O=C1C[C@H](NC(=O)[C@@H]2CNC[C@@H]3CCCC[C@H](NC(=O)c4ccc5ccccc5c4)C(=O)N32)C(O)O1	IC50 (nM)	'='	1	1	Caspase-1	0.419442	B (single protein format)	0.589559	CHEMBL860329	Inhibitory activity against Caspase 1	Training	40	1.649	116.491	91.4409	599.581	1006.53	4124.11	9765.93	137.07	1951.97	30700.8	535076	9.62224e+06	1.75801e+08	3.24412e+09	91.4441	337.658	1426.09	6512.36	31186.1	154372	783638	464.301	5983.96	85722.2	1.35191e+06	2.30582e+07	4.16774e+08	7.84078e+09	3.233	114.853	102.587	611.604	1116.87	4408.8	11055.5	17.4019
CHEMBL196753	O=C1C[C@H](NC(=O)[C@@H]2COC[C@@H]3CCCC[C@H](NC(=O)c4nccc5ccccc45)C(=O)N32)C(O)O1	IC50 (nM)	'='	1	1	Caspase-1	0.419442	B (single protein format)	0.589559	CHEMBL860329	Inhibitory activity against Caspase 1	Training	40	0.682	116.329	83.2749	594.15	956.465	4084.98	9553.32	147.16	2005.28	31077.4	537571	9.63979e+06	1.75929e+08	3.24508e+09	89.3911	330.882	1392.29	6309.41	29907.8	146298	733023	468.29	6091.74	87868.5	1.38982e+06	2.36887e+07	4.26922e+08	8.00094e+09	3.213	114.782	102.889	616.137	1142.28	4526.56	11548.8	17.4187
CHEMBL178280	CCC(C(=O)N[C@@H](CC(=O)O)C(=O)CSCc1ccccc1)n1ccnc(NCc2noc(C)n2)c1=O	IC50 (nM)	'='	1.08	1	Caspase-1	0.419442	B (assay format)	0.0612061	CHEMBL829508	Inhibitory concentration against recombinant human caspase-1 in neuronal precursor (NT2) cells	Training	39	0.572	106.499	67.302	506.82	718.234	3156.35	6606.88	194.61	2571.91	38343.6	629868	1.08548e+07	1.92766e+08	3.49645e+09	102.32	407.843	1861.75	9145.97	47042.4	250177	1.36633e+06	500.358	7192.07	114769	1.99504e+06	3.69652e+07	7.16432e+08	1.43233e+10	3.521	104.777	91.7245	523.098	917.834	3502.03	8361.03	17.7781
CHEMBL359542	CCC(C(=O)N[C@@H](CC(=O)O)C(=O)CSCc1ccccc1)n1ccnc(NCCOC)c1=O	IC50 (nM)	'='	1.11	1	Caspase-1	0.419442	B (assay format)	0.0612061	CHEMBL829508	Inhibitory concentration against recombinant human caspase-1 in neuronal precursor (NT2) cells	Test	35	1.815	92.2315	65.2897	434.013	668.349	2753.87	6139.18	164.92	2263.33	34967.1	590555	1.03745e+07	1.86704e+08	3.41828e+09	90.3664	350.99	1563.06	7525.51	38118.1	200528	1.08778e+06	460.334	6829.62	112568	2.01259e+06	3.81147e+07	7.504e+08	1.51617e+10	3.043	90.6894	74.988	443.62	755.437	2955.57	7007.68	16.3666
CHEMBL181396	CCC(C(=O)N[C@@H](CC(=O)O)C(=O)CNCN(CC)CC)n1ccnc(NCc2nonc2C)c1=O	IC50 (nM)	'='	1.14	1	Caspase-1	0.419442	B (assay format)	0.0612061	CHEMBL829508	Inhibitory concentration against recombinant human caspase-1 in neuronal precursor (NT2) cells	Training	37	-0.194	100.683	59.9419	486.985	696.563	3113.7	6609.86	184.58	2406.41	36297.9	604398	1.0544e+07	1.8901e+08	3.45149e+09	86.5673	324.034	1381.4	6340.01	30434	150721	764226	472.285	6690.57	103708	1.72593e+06	3.02787e+07	5.51662e+08	1.03246e+10	4.506	99.0588	99.0379	512.588	989.03	3573.65	9024.08	17.2091
CHEMBL178339	CCC(C(=O)N[C@@H](CC(=O)O)C(C)=O)n1cc(C(C)(C)C)nc(NCc2nonc2C)c1=O	IC50 (nM)	'='	1.23	1	Caspase-1	0.419442	B (assay format)	0.0612061	CHEMBL829508	Inhibitory concentration against recombinant human caspase-1 in neuronal precursor (NT2) cells	Training	34	-0.076	100.4	89.8212	577.912	1127.71	4628.23	12455.1	169.31	2330.55	35800.8	601226	1.0523e+07	1.88869e+08	3.4505e+09	75.7346	293.596	1282.67	6012.39	29316.9	146956	752423	432.261	6150.56	95990.4	1.60707e+06	2.83168e+07	5.17605e+08	9.71524e+09	3.352	98.7693	114.853	570.321	1247.74	4519.52	12540.3	15.3445
CHEMBL425699	COc1ccc(S(C)(=O)=O)cc1CC(=O)N[C@H](C(=O)N[C@@H](CC(=O)O)C(=O)CSCc1ccccc1)C(C)C	IC50 (nM)	'='	1.6	1	Caspase-1	0.419442	B (assay format)	0.0612061	CHEMBL829508	Inhibitory concentration against recombinant human caspase-1 in neuronal precursor (NT2) cells	Training	40	2.01	112.886	102.331	587.724	1078.28	4140.35	10319.4	189.62	2935.53	48827.5	868398	1.58589e+07	2.94612e+08	5.5425e+09	105.972	415.69	1896.63	9397.18	49022.2	265350	1.47819e+06	544.428	8502.88	149263	2.85774e+06	5.80684e+07	1.22816e+09	2.67078e+10	3.487	111.024	116.984	622.612	1280.93	4880.3	13330.9	18.3108
CHEMBL361983	CCC(C(=O)N[C@@H](CC(=O)O)C(=O)CSCc1ccccc1)n1ccnc(NCCCc2nc(C)no2)c1=O	IC50 (nM)	'='	1.7	1	Caspase-1	0.419442	B (assay format)	0.0612061	CHEMBL829508	Inhibitory concentration against recombinant human caspase-1 in neuronal precursor (NT2) cells	Test	41	1.362	110.586	72.5123	520.455	750.537	3219.99	6815.85	194.61	2575.91	38343.6	629880	1.08547e+07	1.92765e+08	3.49643e+09	105.187	416.292	1884.67	9202.37	47099.9	249468	1.35785e+06	524.38	7484.58	118379	2.04011e+06	3.7534e+07	7.23668e+08	1.44158e+10	3.521	108.777	91.7245	535.102	916.122	3537.15	8332.22	18.7781
CHEMBL115952	CC(C)[C@H](NC(=O)OCc1ccccc1)C(=O)N[C@@H](C)C(=O)NC(CC(=O)O)C(=O)COc1cc2ccccc2cc1C(N)=O	IC50 (nM)	'='	1.7	1	Caspase-1	0.419442	B (single protein format)	0.589559	CHEMBL659499	Compound was evaluated for the inhibitory activity against caspase-1	Training	47	2.484	131.826	109.263	658.84	1107.89	4338.18	10083	203.22	3264.88	58883.6	1.17869e+06	2.49168e+07	5.49942e+08	1.25899e+10	117.919	437.996	1880.42	8704.5	42106.5	209801	1.06885e+06	584.364	8090.66	123459	2.04033e+06	3.58234e+07	6.57002e+08	1.24232e+10	3.686	128.997	115.296	651.75	1130.2	4318.98	10056.5	21.3492
CHEMBL181295	CCOCN(C)CNCC(=O)[C@H](CC(=O)O)NC(=O)C(CC)n1ccnc(NCc2nonc2C)c1=O	IC50 (nM)	'='	1.75	1	Caspase-1	0.419442	B (assay format)	0.0612061	CHEMBL829508	Inhibitory concentration against recombinant human caspase-1 in neuronal precursor (NT2) cells	Training	38	-0.67	102.338	58.2996	486.342	671.783	3053.85	6359.1	193.81	2451	36546.6	605748	1.05515e+07	1.89053e+08	3.45173e+09	89.4945	335.097	1429.52	6566.17	31538.8	156231	792049	488.285	6924.55	106896	1.76606e+06	3.07234e+07	5.55303e+08	1.03221e+10	4.717	101.084	99.6753	514.797	979.069	3548.61	8895.93	17.6711
CHEMBL360020	CCC(C(=O)N[C@@H](CC(=O)O)C(=O)CSCc1ccccc1)n1ccnc(NCCn2nc(C)cc2C)c1=O	IC50 (nM)	'='	1.82	1	Caspase-1	0.419442	B (assay format)	0.0612061	CHEMBL829508	Inhibitory concentration against recombinant human caspase-1 in neuronal precursor (NT2) cells	Training	41	1.81	112.717	82.3149	550.451	856.284	3558.57	7908.1	173.51	2353.1	35718.1	597275	1.04338e+07	1.87225e+08	3.42286e+09	103.324	405.223	1823.21	8850.43	45068.8	237670	1.28884e+06	520.391	7412.88	117470	2.03144e+06	3.74957e+07	7.24603e+08	1.44538e+10	3.492	110.786	98.3226	559.581	998.647	3818.85	9280.55	18.6888
CHEMBL116124	CC(C)[C@H](NC(=O)OCc1ccccc1)C(=O)N[C@@H](C)C(=O)NC(CC(=O)O)C(=O)COC(=O)CCc1ccccc1	IC50 (nM)	'='	1.9	1	Caspase-1	0.419442	B (single protein format)	0.589559	CHEMBL659499	Compound was evaluated for the inhibitory activity against caspase-1	Test	43	2.333	115.258	86.206	536.188	793.017	3160.93	6456.82	177.2	2571.84	41092.9	713116	1.27146e+07	2.30038e+08	4.20426e+09	102.964	372.797	1545.87	6873.81	31790.6	150756	727709	546.336	7646.11	117086	1.93512e+06	3.39486e+07	6.22324e+08	1.17692e+10	3.237	112.847	94.4928	539.213	879.096	3350.46	7374.58	19.9553
CHEMBL182103	CCC(C(=O)N[C@@H](CC(=O)O)C(=O)CSCc1ccccc1)n1ccnc(NCCCN2CCCC2=O)c1=O	IC50 (nM)	'='	1.9	1	Caspase-1	0.419442	B (assay format)	0.0612061	CHEMBL829508	Inhibitory concentration against recombinant human caspase-1 in neuronal precursor (NT2) cells	Training	41	2.257	110.6	80.5729	526.104	831.008	3362.63	7585.54	176	2533.62	39853.6	676943	1.18729e+07	2.12548e+08	3.86318e+09	101.119	387.938	1709.13	8151.19	40934.6	213611	1.14978e+06	522.384	7487.22	119687	2.09114e+06	3.89974e+07	7.60538e+08	1.5282e+10	3.525	108.841	92.001	542.336	945.904	3669.16	8805.71	18.7949
CHEMBL181948	CCC(C(=O)N[C@@H](CC(=O)O)C(=O)CSCc1ccccc1)n1ccnc(NCCn2cncn2)c1=O	IC50 (nM)	'='	1.93	1	Caspase-1	0.419442	B (assay format)	0.0612061	CHEMBL829508	Inhibitory concentration against recombinant human caspase-1 in neuronal precursor (NT2) cells	Training	39	0.098	104.556	59.0098	489.445	659.939	3020.83	6198.2	186.4	2428.17	36294.6	601472	1.04652e+07	1.87464e+08	3.42472e+09	103.841	412.173	1865.38	9081.59	46312.7	244329	1.32448e+06	498.366	7116.86	112828	1.95249e+06	3.61125e+07	7.0026e+08	1.40275e+10	3.81	102.844	87.4214	505.901	874.8	3360.32	7969.95	17.8842
CHEMBL199264	O=C1C[C@H](NC(=O)[C@@H]2CN(S(=O)(=O)c3ccccc3)C[C@@H]3CCCC[C@H](NC(=O)c4ccccc4)C(=O)N32)C(O)O1	IC50 (nM)	'='	2	1	Caspase-1	0.419442	B (single protein format)	0.589559	CHEMBL860329	Inhibitory activity against Caspase 1	Training	45	2.271	133.408	118.1	723.597	1377.45	5523.81	14693.3	170.8	2647.01	44783	814375	1.51167e+07	2.83766e+08	5.36866e+09	104.505	389.126	1659.08	7649.77	37012.3	185295	952500	552.387	7660.83	120518	2.12435e+06	4.0976e+07	8.43388e+08	1.81523e+10	3.562	130.924	130.972	754.94	1573.35	6244.98	17649.2	19.6459
CHEMBL243823	COc1ccccc1C(=O)NCC1=CC[C@H](NC(=O)c2ccc3ccccc3c2)C(=O)N(CC(=O)N[C@H]2CC(=O)OC2O)C1	IC50 (nM)	'='	2	1	Caspase-1	0.419442	B (single protein format)	0.589559	CHEMBL891324	Inhibition of ICE	Test	48	1.538	136.995	103.779	690.536	1116.9	4596.54	10526.3	163.37	2305.95	36052.7	624480	1.11471e+07	2.01996e+08	3.69501e+09	122.513	460.783	1995.25	9295.02	45237.3	226828	1.16311e+06	568.364	7486.86	109725	1.76807e+06	3.07079e+07	5.62821e+08	1.06944e+10	3.531	134.899	115.236	695.407	1198.37	4714.72	11105.7	21.2107
CHEMBL1223109	CC(C)[C@H](NC(=O)OCc1ccccc1)C(=O)N[C@@H](C)C(=O)N[C@@H](CC(=O)O)C(=O)COC(=O)Cc1cccc2ccccc12	IC50 (nM)	'='	2	1	Caspase-1	0.419442	B (single protein format)	0.589559	CHEMBL1227461	Inhibition of ICE	Training	47	3.43	129.593	108.318	637.082	1055.84	4123.55	9465.18	177.2	2585.84	41104.9	713202	1.27148e+07	2.30039e+08	4.20426e+09	116.361	428.749	1818.58	8296.61	39503.7	193649	970704	582.368	7988.69	120503	1.97055e+06	3.43274e+07	6.26466e+08	1.18153e+10	3.297	126.848	107.057	625.77	1043.95	4052.08	9202.21	21.4385
CHEMBL397184	O=C(CN1CC(CNC(=O)c2ccccc2)=CC[C@H](NC(=O)c2ccc3ccccc3c2)C1=O)N[C@H]1CC(=O)OC1O	IC50 (nM)	'='	2	1	Caspase-1	0.419442	B (single protein format)	0.589559	CHEMBL891324	Inhibition of ICE	Training	46	1.623	131.102	98.5451	653.429	1037.79	4274.57	9599.68	154.14	2257.35	35794.7	623072	1.11393e+07	2.01951e+08	3.69475e+09	117.499	441.741	1911.76	8904.94	43327.2	217090	1.11173e+06	540.354	7016.51	101004	1.59878e+06	2.73549e+07	4.95812e+08	9.34977e+09	3.324	128.875	108.012	656.328	1109.92	4387.6	10171.2	20.2621
CHEMBL112055	CC(=O)N[C@@H](Cc1ccc(O)cc1)C(=O)N[C@H](C(=O)N1CC(O)C[C@H]1C(=O)NC(C=O)CC(=O)O)C(C)C	IC50 (nM)	'='	2	1	Caspase-1	0.419442	B (single protein format)	0.589559	CHEMBL659500	Dissociation constant for inhibition of caspase-1	Training	39	-0.594	110.471	79.4973	544.24	835.401	3462.84	7532.52	202.44	3304.65	57362.6	1.05022e+06	1.96038e+07	3.70319e+08	7.0582e+09	88.0315	319.929	1328.3	5906.78	27292.5	129241	622852	500.289	7300.92	118983	2.1049e+06	3.93556e+07	7.62454e+08	1.5109e+10	3.887	109.102	111.556	572.248	1090.97	3976.72	9934.64	17.8147
CHEMBL115336	CC(C)[C@H](NC(=O)c1ccccc1)C(=O)N(CC(=O)NC(CC(=O)O)C(=O)c1nc2ccccc2o1)C1Cc2ccccc2C1	IC50 (nM)	'='	2	1	Caspase-1	0.419442	B (single protein format)	0.589559	CHEMBL659499	Compound was evaluated for the inhibitory activity against caspase-1	Test	49	2.819	141.371	113.864	723.907	1202.09	4903.13	11374.8	158.91	2321.8	36341.7	628248	1.12146e+07	2.03809e+08	3.7483e+09	122.417	465.409	2027.94	9510.02	46634.3	235998	1.22406e+06	576.386	7524.75	108858	1.72576e+06	2.94603e+07	5.31454e+08	9.96757e+09	3.15	138.794	120.219	724.935	1294.92	5123.8	12535.5	21.6003
CHEMBL1223114	CC(C)[C@H](NC(=O)OCc1ccccc1)C(=O)N[C@@H](C)C(=O)N[C@@H](CC(=O)O)C(=O)CON1C(=O)C[C@@H]2CCCC[C@@H]21	IC50 (nM)	'='	3	1	Caspase-1	0.419442	B (single protein format)	0.589559	CHEMBL1227461	Inhibition of ICE	Training	44	1.266	123.076	89.2933	599.128	912.57	3796.38	8244.91	180.44	2593.3	41229.5	713835	1.27142e+07	2.29921e+08	4.20116e+09	93.5229	334.946	1355.29	5905.53	26834.9	125336	596920	548.332	7596.55	115921	1.9162e+06	3.36696e+07	6.18271e+08	1.17085e+10	3.776	121.005	112.65	621.596	1137.77	4308.22	10607.2	19.9553
CHEMBL199445	O=C1C[C@H](NC(=O)[C@@H]2COC[C@@H]3C/C=C\C[C@H](NC(=O)c4nccc5ccccc45)C(=O)N32)C(O)O1	IC50 (nM)	'='	3	1	Caspase-1	0.419442	B (single protein format)	0.589559	CHEMBL860329	Inhibitory activity against Caspase 1	Training	40	0.166	116.265	79.0651	590.322	923.197	4025.74	9269.37	147.16	2005.28	31077.4	537571	9.63979e+06	1.75929e+08	3.24508e+09	94.7257	356.85	1526.81	6996.3	33419.5	164275	825159	468.29	6091.74	87868.5	1.38982e+06	2.36887e+07	4.26922e+08	8.00094e+09	3.235	114.783	103.021	616.139	1142.99	4526.72	11552.9	17.4187
CHEMBL200266	O=C1C[C@H](NC(=O)[C@@H]2COC[C@@H]3C/C=C\C[C@H](NC(=O)c4cc5ccccc5s4)C(=O)N32)C(O)O1	IC50 (nM)	'='	3	1	Caspase-1	0.419442	B (single protein format)	0.589559	CHEMBL860329	Inhibitory activity against Caspase 1	Training	39	0.788	114.255	84.3632	585.251	958.586	4025.93	9477.42	162.51	2318.95	36329.8	618371	1.08484e+07	1.9382e+08	3.50919e+09	93.9722	363.06	1608.81	7721.84	39111.7	206513	1.12894e+06	474.338	6494.06	99282.5	1.66195e+06	2.97474e+07	5.57416e+08	1.07629e+10	2.946	112.731	100.924	604.615	1117.67	4411.04	11177.5	16.9019
CHEMBL1223111	CC(C)[C@H](NC(=O)OCc1ccccc1)C(=O)N[C@@H](C)C(=O)N[C@@H](CC(=O)O)C(=O)COC(=O)C(Cc1ccccc1)Cc1ccccc1	IC50 (nM)	'='	3	1	Caspase-1	0.419442	B (single protein format)	0.589559	CHEMBL1227461	Inhibition of ICE	Test	51	4.071	137.886	109.697	652.998	1005.36	3940.09	8295.01	177.2	2593.84	41104.9	713222	1.27148e+07	2.30041e+08	4.20431e+09	124.684	456.71	1907.51	8535.02	39708.7	189423	919846	630.411	8565.71	127493	2.05618e+06	3.53866e+07	6.39649e+08	1.19793e+10	3.303	134.847	106.76	644.889	1020.43	4021.02	8723.87	23.4216
CHEMBL1223113	CC(C)[C@H](NC(=O)OCc1ccccc1)C(=O)N[C@@H](C)C(=O)N[C@@H](CC(=O)O)C(=O)CON1C(=O)Cc2ccccc21	IC50 (nM)	'='	3	1	Caspase-1	0.419442	B (single protein format)	0.589559	CHEMBL1227461	Inhibition of ICE	Training	44	1.228	123.064	89.4025	600.224	917.486	3817.56	8325.25	180.44	2593.3	41229.5	713835	1.27142e+07	2.29921e+08	4.20116e+09	105.123	384.515	1618.26	7313.87	34445	166721	823528	548.332	7596.55	115921	1.9162e+06	3.36696e+07	6.18271e+08	1.17085e+10	3.658	120.925	110.771	617.406	1113.53	4230.77	10285.9	19.9553
CHEMBL411759	O=C(CN1CC(CNS(=O)(=O)c2ccccc2)=CC[C@H](NC(=O)c2ccc3ccccc3c2)C1=O)N[C@H]1CC(=O)OC1O	IC50 (nM)	'='	3	1	Caspase-1	0.419442	B (single protein format)	0.589559	CHEMBL891324	Inhibition of ICE	Training	47	1.345	137.283	112.524	718.687	1259.5	5089.81	12487.5	179.59	2740.54	45559.4	822024	1.52097e+07	2.8526e+08	5.39806e+09	119.434	451.047	1972.05	9313.23	46055	234964	1.22701e+06	576.408	7960.69	124477	2.18009e+06	4.18183e+07	8.57163e+08	1.83985e+10	3.499	134.915	128.404	744.542	1438.51	5641.44	14760.5	20.5854
CHEMBL200290	O=C1C[C@H](NC(=O)[C@@H]2COC[C@@H]3C/C=C\C[C@H](NC(=O)c4ccc5ccccc5c4)C(=O)N32)C(O)O1	IC50 (nM)	'='	3	1	Caspase-1	0.419442	B (single protein format)	0.589559	CHEMBL860329	Inhibitory activity against Caspase 1	Training	40	1.329	116.451	88.4098	595.981	980.165	4068.72	9529.76	134.27	1922.21	30445.3	533068	9.607e+06	1.75688e+08	3.24328e+09	96.2545	361.583	1551.48	7158.58	34516	171530	872036	466.294	6037.79	86825.3	1.3722e+06	2.34108e+07	4.22702e+08	7.93825e+09	2.925	114.73	100.702	610.35	1105.47	4395.43	10972	17.4019
CHEMBL242298	O=C[C@H](CC(=O)O)NC(=O)[C@@H]1COC[C@@H]2C/C=C\C[C@H](NC(=O)c3nccc4ccccc34)C(=O)N21	IC50 (nM)	'='	3	1	Caspase-1	0.419442	B (single protein format)	0.589559	CHEMBL891324	Inhibition of ICE	Test	39	0.552	109.921	76.2969	550.58	859.602	3706.75	8514.33	155	2248.07	35816.9	622715	1.11506e+07	2.02922e+08	3.73403e+09	95.5667	361.036	1547.18	7093.94	33873.8	166322	834098	468.29	6317.86	95391.9	1.5865e+06	2.84276e+07	5.37077e+08	1.05165e+10	3.256	108.819	95.5816	571.239	1033.35	4097.67	10270.9	17.3842
CHEMBL4203893	CC(C)n1cc(NC(=O)c2ccc(Nc3cnc4ccccc4n3)cc2)c(=O)n(CC(=O)N[C@H]2CC(=O)OC2O)c1=O	IC50 (nM)	'='	3	1	Caspase-1	0.419442	B (single protein format)	0.589559	CHEMBL4183465	Inhibition of human recombinant caspase-1 using AC-WEHD-AMC as substrate at Km after 20 mins by fluorescence assay	Training	46	0.478	135.245	102.463	699.523	1130.83	4744.78	10850.2	186.54	2440.21	37207.2	632922	1.12075e+07	2.02359e+08	3.69579e+09	116.9	452.353	2021.5	9741.21	49159.5	256314	1.37073e+06	546.342	7201.81	105223	1.68347e+06	2.89464e+07	5.24579e+08	9.85719e+09	4.26	132.957	129.556	713.831	1344.11	5086.22	12726.9	20.0834
CHEMBL412811	CC(=O)N[C@@H](Cc1ccc(O)cc1)C(=O)N[C@@H](CCC(=O)O)C(=O)N[C@@H](C)C(=O)NC(CC(=O)O)C(=O)CNS(=O)(=O)CCc1ccccc1	IC50 (nM)	'='	3.4	1	Caspase-1	0.419442	B (single protein format)	0.589559	CHEMBL659312	Inhibitory activity against caspase-1	Training	51	-0.797	141.044	98.8724	671.526	998.901	4087.2	8498.13	282.85	4535.83	78360.5	1.43453e+06	2.68488e+07	5.09119e+08	9.74475e+09	122.013	445.733	1884.92	8611.81	41090.1	201517	1.00772e+06	678.434	10179.3	170292	3.10886e+06	6.05404e+07	1.23454e+09	2.60249e+10	4.579	139.312	140.669	731.869	1385.74	5101.59	12629.7	23.4501
CHEMBL437105	O=C[C@H](CC(=O)O)NC(=O)[C@@H]1CCCN2C(=O)CC[C@H](NC(=O)c3nccc4ccccc34)C(=O)N12	IC50 (nM)	'='	3.4	1	Caspase-1	0.419442	B (single protein format)	0.589559	CHEMBL1227797	Inhibition of human ICE	Training	39	-0.057	111.981	78.3569	569.395	903.008	3882.17	9017.92	166.08	2504.69	40694.3	709038	1.26488e+07	2.28764e+08	4.17892e+09	91.1495	341.434	1448.03	6591.57	31292.7	152935	764253	470.286	6428.65	99005.2	1.68256e+06	3.07319e+07	5.89205e+08	1.16539e+10	3.712	111.065	106.772	605.832	1170	4545.96	11914.3	17.2949
CHEMBL1221744	CC(C)[C@H](CC(=O)NCCc1cc(N(C)C)nc2ccccc12)C(=O)N[C@H](C=O)CC(=O)O	IC50 (nM)	'='	3.61	1	Caspase-1	0.419442	B (single protein format)	0.589559	CHEMBL1227797	Inhibition of human ICE	Test	34	2.114	94.2397	83.3143	483.562	844.732	3292.88	7869.09	128.7	1898.09	30470.9	533856	9.63855e+06	1.76999e+08	3.2886e+09	85.2887	326.06	1432.16	6801.83	33929.7	175373	932287	424.281	5931.48	91951.2	1.55103e+06	2.78781e+07	5.24352e+08	1.0181e+10	2.65	92.6541	83.69	466.986	814.449	3089.05	7236.17	15.6163
CHEMBL396534	O=C[C@H](CC(=O)O)NC(=O)[C@@H]1CC[C@@H]2C/C=C\C[C@H](NC(=O)c3nccc4ccccc34)C(=O)N12	IC50 (nM)	'='	4	1	Caspase-1	0.419442	B (single protein format)	0.589559	CHEMBL891324	Inhibition of ICE	Training	38	0.91	108.042	79.1529	547.501	893.761	3762.23	8911.2	145.77	2203.47	35565	621376	1.11432e+07	2.0288e+08	3.73379e+09	92.1663	349.861	1500.64	6890.19	32952.5	162043	813710	452.291	6067.84	91534.6	1.52744e+06	2.75272e+07	5.23391e+08	1.03088e+10	3.045	106.797	94.3133	565.013	1035.93	4102.66	10387.9	16.8842
CHEMBL4216115	CC(C)n1cc(NC(=O)c2ccc(Nc3cnc4ccccc4n3)cc2)c(=O)n(C2(C(=O)N[C@H]3CC(=O)OC3O)CC2)c1=O	IC50 (nM)	'='	4.7	1	Caspase-1	0.419442	B (single protein format)	0.589559	CHEMBL4183465	Inhibition of human recombinant caspase-1 using AC-WEHD-AMC as substrate at Km after 20 mins by fluorescence assay	Training	49	1.286	149.217	138.06	864.163	1723.52	7090.42	19764	186.54	2454.21	37247.1	633145	1.12087e+07	2.02369e+08	3.69592e+09	119.716	466.919	2092.57	10116.5	51200.4	267620	1.43403e+06	570.364	7416.18	107346	1.70624e+06	2.92012e+07	5.27427e+08	9.88699e+09	4.297	146.957	160.124	877.486	1909.99	7456.51	21698.7	21.0514
CHEMBL1221743	CC(C)[C@H](CC(=O)NCCc1ccnc2ccccc12)C(=O)N[C@H](C=O)CC(=O)O	IC50 (nM)	'='	4.77	1	Caspase-1	0.419442	B (single protein format)	0.589559	CHEMBL1227797	Inhibition of human ICE	Training	31	1.177	83.9877	62.8491	409.974	644.429	2655.37	5976.81	125.46	1884.59	30409.9	533463	9.63564e+06	1.76975e+08	3.28841e+09	76.2813	286.525	1235.63	5765.03	28276.4	143933	755161	386.252	5382.01	83260.7	1.40623e+06	2.53992e+07	4.81346e+08	9.42999e+09	2.326	82.6185	68.6022	403.43	664.173	2589.72	5859.16	14.3118
CHEMBL202160	O=C[C@H](CC(=O)O)NC(=O)c1ccc(CNC(=O)c2ccc(Nc3cnc4ccccc4n3)cc2)nc1	IC50 (nM)	'='	5	1	Caspase-1	0.419442	B (single protein format)	0.589559	CHEMBL958724	Inhibition of caspase 1	Test	40	1.048	110.066	75.788	529.893	763.324	3254.32	6640.3	163.27	2149.1	32248.9	546683	9.73234e+06	1.77695e+08	3.29386e+09	110.456	434.206	1963.22	9550.34	48582.7	255026	1.37163e+06	476.315	6251.11	90967.9	1.4602e+06	2.54561e+07	4.7245e+08	9.16272e+09	3.413	108.812	89.5815	534.525	862.231	3375.48	7400.99	17.9062
CHEMBL198795	CN1C[C@@H]2CCCC[C@H](NC(=O)c3ccccc3)C(=O)N2[C@H](C(=O)N[C@H]2CC(=O)OC2O)C1	IC50 (nM)	'='	5	1	Caspase-1	0.419442	B (single protein format)	0.589559	CHEMBL860329	Inhibitory activity against Caspase 1	Training	36	0.622	104.197	75.5375	520.369	814.347	3410.93	7645.67	128.28	1871.11	30217.1	531752	9.59981e+06	1.75647e+08	3.24305e+09	79.6661	291.23	1208.22	5390.24	25089.9	120166	587821	428.269	5674.76	83541.9	1.34811e+06	2.33742e+07	4.26716e+08	8.06668e+09	3.292	102.852	98.0213	552.942	1045.19	4020.64	10271.3	15.8294
CHEMBL74137	CC(=O)NC(C(=O)N[C@@H](CC(=O)O)C(=O)COC(=O)Cc1c(Cl)ccc(Cl)c1Cl)C(C)C	IC50 (nM)	'='	5	1	Caspase-1	0.419442	B (single protein format)	0.589559	CHEMBL747007	Compound was tested for inhibitory activity against N-His (D381E) Interleukin -1 beta converting enzyme (combinatorially prepared compound)	Training	32	2.451	91.8129	90.1281	492.037	929.544	3534.87	8949.49	138.87	2141.49	35207.2	619648	1.11534e+07	2.0343e+08	3.74731e+09	83.7102	348.933	1725.69	9392.4	54332.7	327973	2.04214e+06	486.582	9983.56	269923	8.78473e+06	3.16037e+08	1.19402e+10	4.61741e+11	2.258	88.6469	87.5507	454.999	842.728	3059.91	7416.08	14.8272
CHEMBL380780	O=C1C[C@H](NC(=O)[C@@H]2CN(C(=O)Nc3ccccc3)C[C@@H]3CCCC[C@H](NC(=O)c4ccccc4)C(=O)N32)C(O)O1	IC50 (nM)	'='	5	1	Caspase-1	0.419442	B (single protein format)	0.589559	CHEMBL860329	Inhibitory activity against Caspase 1	Training	45	1.617	128.837	93.8772	636.754	990.432	4129.23	9173.44	157.38	2258.85	35855.4	623492	1.11439e+07	2.02014e+08	3.6958e+09	104.167	383.212	1601.28	7183.97	33597.3	161563	793040	530.34	6915.58	99962.7	1.58758e+06	2.72268e+07	4.94223e+08	9.32799e+09	3.994	127.002	116.569	674.135	1250.47	4865.77	12281.4	19.7957
CHEMBL78154	CC(=O)NC(C(=O)N[C@@H](CC(=O)O)C(=O)COC(=O)Cc1c(Cl)cccc1Cl)C(C)C	IC50 (nM)	'='	5	1	Caspase-1	0.419442	B (single protein format)	0.589559	CHEMBL747007	Compound was tested for inhibitory activity against N-His (D381E) Interleukin -1 beta converting enzyme (combinatorially prepared compound)	Test	31	1.829	87.3074	78.8008	449.202	792.337	3056.48	7335.53	138.87	2137.49	35201.2	619620	1.11533e+07	2.03429e+08	3.74731e+09	78.4311	313.839	1485.51	7747.91	43103.6	251418	1.52022e+06	451.129	8502.89	209448	6.36273e+06	2.19852e+08	8.13235e+09	3.11161e+11	2.269	84.647	81.6167	427.001	773.058	2821.93	6717.89	14.4165
CHEMBL1223110	CC(C)[C@H](NC(=O)OCc1ccccc1)C(=O)N[C@@H](C)C(=O)N[C@@H](CC(=O)O)C(=O)COC(=O)CC(c1ccccc1)c1ccccc1	IC50 (nM)	'='	5	1	Caspase-1	0.419442	B (single protein format)	0.589559	CHEMBL1227461	Inhibition of ICE	Training	50	3.823	135.884	107.327	647.974	1007.09	3994.22	8601.37	177.2	2591.84	41104.9	713220	1.27148e+07	2.30039e+08	4.20426e+09	123.25	452.553	1898.46	8530.92	39870.2	191172	933876	618.4	8427.46	125917	2.0382e+06	3.51823e+07	6.37384e+08	1.1956e+10	3.303	132.848	106.977	643.454	1042.29	4106.44	9137.31	22.9385
CHEMBL4217577	CC(C)(C)[C@H](NC(=O)c1ccc(N)c(Cl)c1)C(=O)N1CCC[C@H]1C(=O)N[C@H]1CC(=O)OC1O	IC50 (nM)	'='	5	1	Caspase-1	0.419442	B (assay format)	0.0612061	CHEMBL4186381	Inhibition of human recombinant caspase1 expressed in Escherichia coli using AC-WEHD-AMC as substrate after 20 mins by fluorescence assay	Training	35	1.23	107.279	108.666	640.908	1350.4	5350.55	15102	151.06	2546.65	47980.8	995732	2.1711e+07	4.91751e+08	1.14933e+10	80.8954	319.526	1464.82	7323.33	38776.9	214361	1.22656e+06	451.712	7202.79	147675	3.86567e+06	1.21604e+08	4.2754e+09	1.59454e+11	2.932	104.781	118.131	613.921	1330.96	4937.66	13730.9	15.3789
CHEMBL4213802	CC(C(=O)N[C@H]1CC(=O)OC1O)n1c(=O)c(NC(=O)c2ccc(Nc3cnc4ccccc4n3)cc2)cn(C)c1=O	IC50 (nM)	'='	5.012	1	Caspase-1	0.419442	B (single protein format)	0.589559	CHEMBL4183465	Inhibition of human recombinant caspase-1 using AC-WEHD-AMC as substrate at Km after 20 mins by fluorescence assay	Training	45	0.329	132.856	100.936	687.887	1127	4683.42	10847.1	186.54	2438.21	37202.3	632909	1.12075e+07	2.02361e+08	3.69584e+09	115.7	450.965	2024.82	9791.79	49553	258932	1.38701e+06	534.332	7071.56	103964	1.67381e+06	2.89216e+07	5.25766e+08	9.89494e+09	4.26	130.958	128.97	711.088	1358.53	5142.91	13047.6	19.6003
CHEMBL180623	CCC(C(=O)N[C@@H](CC(=O)O)C(=O)CCCc1ccccc1)n1cc(C(C)(C)C)nc(NCc2nonc2C)c1=O	IC50 (nM)	'='	5.13	1	Caspase-1	0.419442	B (assay format)	0.0612061	CHEMBL829508	Inhibitory concentration against recombinant human caspase-1 in neuronal precursor (NT2) cells	Test	43	1.98	122.987	110.262	679.411	1292.25	5220.6	13746.4	169.31	2352.55	35806.8	601316	1.05232e+07	1.88871e+08	3.45054e+09	98.7153	378.752	1638.09	7608.76	36810.3	183167	931030	528.347	7182.36	106992	1.72102e+06	2.94121e+07	5.26167e+08	9.73494e+09	3.4	120.77	121.174	660.35	1321.32	4984.95	13193	19.4001
CHEMBL4203378	CC(C)n1cc(NC(=O)c2ccc(Nc3cnc4ccccc4n3)cc2)c(=O)n(C(C)C(=O)N[C@H]2CC(=O)OC2O)c1=O	IC50 (nM)	'='	5.6	1	Caspase-1	0.419442	B (single protein format)	0.589559	CHEMBL4183465	Inhibition of human recombinant caspase-1 using AC-WEHD-AMC as substrate at Km after 20 mins by fluorescence assay	Training	47	1.112	139.194	112.694	733.432	1252.25	5117.24	12202	186.54	2444.21	37218.1	632978	1.12078e+07	2.02363e+08	3.69585e+09	118.033	456.773	2039.88	9822.62	49541.7	258203	1.38043e+06	558.353	7387.47	108392	1.7385e+06	2.98925e+07	5.40614e+08	1.01253e+10	4.278	136.957	135.742	746.219	1439.01	5440.94	13914.7	20.5109
CHEMBL1221597	CC(C)[C@H](CC(=O)NCCc1cccc2ccccc12)C(=O)N[C@H](C=O)CC(=O)O	IC50 (nM)	'='	5.7	1	Caspase-1	0.419442	B (single protein format)	0.589559	CHEMBL1227797	Inhibition of human ICE	Training	31	2.665	84.2049	74.9506	422.519	745.927	2863.36	6979.98	112.57	1801.51	29777.8	528963	9.60291e+06	1.76736e+08	3.28664e+09	75.3717	277.768	1170.81	5316.66	25258.5	123937	624071	384.257	5336.06	82446.1	1.39309e+06	2.51965e+07	4.78292e+08	9.38463e+09	2.016	82.5634	66.268	401.504	646.641	2560.85	5707.5	14.3118
CHEMBL1221745	CC(C)[C@H](CC(=O)NCCc1cccc2ncccc12)C(=O)N[C@H](C=O)CC(=O)O	IC50 (nM)	'='	5.81	1	Caspase-1	0.419442	B (single protein format)	0.589559	CHEMBL1227797	Inhibition of human ICE	Training	31	1.177	83.9877	62.8491	409.944	644.913	2656.82	5989.58	125.46	1884.59	30409.9	533463	9.63564e+06	1.76975e+08	3.28841e+09	76.2813	286.525	1235.63	5764.72	28276.2	143972	755746	386.252	5382.01	83260.7	1.40623e+06	2.53992e+07	4.81346e+08	9.42999e+09	2.326	82.6185	68.6022	403.43	664.173	2589.72	5858.08	14.3118
CHEMBL382066	CS(=O)(=O)N1C[C@@H]2CCCC[C@H](NC(=O)c3ccccc3)C(=O)N2[C@H](C(=O)N[C@H]2CC(=O)OC2O)C1	IC50 (nM)	'='	6	1	Caspase-1	0.419442	B (single protein format)	0.589559	CHEMBL860329	Inhibitory activity against Caspase 1	Test	39	0.557	116.859	100.198	631.105	1164.3	4667.88	11929.7	170.8	2631.01	44764.5	814239	1.51158e+07	2.8375e+08	5.3683e+09	87.8566	327.071	1399.41	6514.03	31957.2	162658	851270	492.333	7124.05	117404	2.15368e+06	4.27456e+07	8.959e+08	1.94927e+10	3.514	114.922	125.341	671.808	1437.42	5472.52	15323.5	17.0407
CHEMBL373028	CC(=O)N1C[C@@H]2CCCC[C@H](NC(=O)c3ccccc3)C(=O)N2[C@H](C(=O)N[C@H]2CC(=O)OC2O)C1	IC50 (nM)	'='	6	1	Caspase-1	0.419442	B (single protein format)	0.589559	CHEMBL860329	Inhibitory activity against Caspase 1	Training	38	0.411	110.418	80.1522	554.11	877.895	3665.08	8280.4	145.35	2168.49	35305.9	619250	1.11045e+07	2.01525e+08	3.68811e+09	83.4075	303.8	1257.33	5595.21	25978.4	124125	605859	456.279	6134.34	91890.4	1.50863e+06	2.65564e+07	4.90859e+08	9.3717e+09	3.339	108.881	105.039	588.456	1129.89	4323.04	11135.9	16.7401
CHEMBL100588	CC(C)C[C@H](NC(=O)[C@H](CCC(=O)O)NC(=O)OCc1ccccc1)C(=O)N[C@H]1CC(=O)OC1O	IC50 (nM)	'='	6.5	1	Caspase-1	0.419442	B (single protein format)	0.589559	CHEMBL659314	Inhibitory concentration of compound required against Caspase-1 compared to acylated dipeptides	Training	36	0.528	98.7331	69.0368	461.677	660.889	2715.53	5432.13	180.36	2673.7	44424.9	797098	1.47013e+07	2.75215e+08	5.20517e+09	79.6317	284.243	1157.73	5060.12	23009.7	107349	510196	462.261	6580.27	102963	1.74124e+06	3.12125e+07	5.82886e+08	1.11918e+10	3.159	96.8324	88.3232	475.819	820.285	3042.51	6992.51	16.5446
CHEMBL433990	O=C1C[C@H](NC(=O)[C@@H]2COC[C@@H]3C/C=C\C[C@H](NC(=O)c4cccc(Cl)c4)C(=O)N32)C(O)O1	IC50 (nM)	'='	7	1	Caspase-1	0.419442	B (single protein format)	0.589559	CHEMBL860329	Inhibitory activity against Caspase 1	Training	36	0.685	104.623	76.0783	530.754	836.444	3522.15	7921.46	134.27	1910.21	30439.3	533004	9.60691e+06	1.75688e+08	3.24328e+09	86.7038	336.518	1507.34	7360.64	38134.3	206731	1.16274e+06	453.704	7029.62	142078	3.7367e+06	1.18973e+08	4.22511e+09	1.58541e+11	2.854	102.729	94.0906	545.841	1010.29	3930.36	9929.5	15.8294
CHEMBL411758	O=C(CN1CC(CNCc2ccccc2)=CC[C@H](NC(=O)c2ccc3ccccc3c2)C1=O)N[C@H]1CC(=O)OC1O	IC50 (nM)	'='	7	1	Caspase-1	0.419442	B (single protein format)	0.589559	CHEMBL891324	Inhibition of ICE	Test	45	1.73	126.973	92.7189	626.115	964.873	4032.66	8851.43	137.07	1961.97	30694.3	535068	9.6219e+06	1.75798e+08	3.24406e+09	114.475	428.465	1844.82	8549.19	41388.9	206357	1.05157e+06	524.355	6696.53	94205.1	1.45404e+06	2.43068e+07	4.32324e+08	8.03863e+09	3.277	124.852	101.781	626.271	1034.98	4121.89	9426.12	19.8514
CHEMBL197127	O=C1C[C@H](NC(=O)[C@@H]2CN(C(=O)c3ccccc3)C[C@@H]3CCCC[C@H](NC(=O)c4ccccc4)C(=O)N32)C(O)O1	IC50 (nM)	'='	7	1	Caspase-1	0.419442	B (single protein format)	0.589559	CHEMBL860329	Inhibitory activity against Caspase 1	Training	44	2.128	126.956	98.7766	641.609	1055.18	4301.98	9969.97	145.35	2184.49	35311.9	619326	1.11048e+07	2.0153e+08	3.6882e+09	102.571	379.803	1599.31	7243.84	34268.9	167030	832584	516.333	6735.38	97707	1.55933e+06	2.68664e+07	4.89463e+08	9.26172e+09	3.387	124.882	110.785	663.799	1217.87	4816.98	12139.5	19.3126
CHEMBL244229	O=C(CN1CC(CSCc2ccccc2)=CC[C@H](NC(=O)c2ccc3ccccc3c2)C1=O)N[C@H]1CC(=O)OC1O	IC50 (nM)	'='	8	1	Caspase-1	0.419442	B (single protein format)	0.589559	CHEMBL891324	Inhibition of ICE	Training	45	2.687	126.906	99.371	628.054	1010.16	4074.53	9179.34	150.34	2209.65	34387.2	586141	1.03087e+07	1.84937e+08	3.36535e+09	120.451	471.17	2122.9	10320.9	52613.7	277523	1.50401e+06	542.413	7329.41	111317	1.87556e+06	3.42544e+07	6.62014e+08	1.32817e+10	2.904	124.719	99.5048	624.938	1021.34	4107.66	9338.09	19.8514
CHEMBL324548	CC(=O)N[C@@H](Cc1ccc(O)cc1)C(=O)N[C@H](C(=O)N[C@@H](C)C(=O)N[C@@H](CC(=O)O)C(=O)C(=O)NCCc1ccccc1)C(C)C	IC50 (nM)	'='	9	1	Caspase-1	0.419442	B (single protein format)	0.589559	CHEMBL659500	Dissociation constant for inhibition of caspase-1	Training	47	1.072	129.26	94.8816	616.739	919.51	3735.4	7736.91	220.1	3346	55125.2	975930	1.77327e+07	3.26974e+08	6.09134e+09	111.11	403.615	1684.67	7548.05	35187.7	168237	818871	598.37	8508.94	133497	2.26465e+06	4.06711e+07	7.5975e+08	1.45735e+10	4.096	127.166	118.416	633.38	1115.52	4120.98	9589.66	21.6705
CHEMBL199496	O=C1C[C@H](NC(=O)[C@@H]2COC[C@@H]3C/C=C\C[C@H](NC(=O)c4cccc(C(F)(F)F)c4)C(=O)N32)C(O)O1	IC50 (nM)	'='	9	1	Caspase-1	0.419442	B (single protein format)	0.589559	CHEMBL860329	Inhibitory activity against Caspase 1	Test	39	0.988	116.383	105.115	657.943	1276.6	5203.29	14020.8	134.27	1922.21	30463.3	533112	9.60724e+06	1.75689e+08	3.24328e+09	87.8693	327.619	1399.19	6403.3	30531.7	149688	749140	487.257	6986.03	113431	2.03094e+06	3.89711e+07	7.83317e+08	1.62375e+10	2.783	114.731	117.507	652.245	1333.22	5104.07	13779	17.0407
CHEMBL114330	CC(=O)N[C@@H](Cc1ccc(O)cc1)C(=O)N[C@H](C(=O)N[C@@H](C)C(=O)NC(C=O)CCC(=O)O)C(C)C	IC50 (nM)	'='	9	1	Caspase-1	0.419442	B (single protein format)	0.589559	CHEMBL659500	Dissociation constant for inhibition of caspase-1	Training	36	0.295	98.3845	72.4994	469.702	700.935	2825.44	5821.38	191	2952.26	49454.2	883168	1.61641e+07	3.00077e+08	5.62774e+09	82.1123	296.178	1224.81	5434.78	25069.1	118492	569756	472.279	6966.92	113617	1.99939e+06	3.71076e+07	7.13753e+08	1.40597e+10	3.464	96.9996	95.5918	484.808	876.98	3129.27	7330.61	16.8315
CHEMBL248508	CCC(C(=O)N[C@@H](CC(=O)O)C(=O)CCCc1ccccc1)n1cc(C(C)(C)C)nc(Nc2nnn[nH]2)c1=O	IC50 (nM)	'='	9	1	Caspase-1	0.419442	B (single protein format)	0.589559	CHEMBL903358	Inhibition of human recombinant caspase 1	Training	41	1.328	117.25	100.555	647.435	1200.77	4964.91	12947.1	184.85	2566.5	38963.8	646991	1.11874e+07	1.98606e+08	3.5944e+09	99.9667	414.693	1994.43	10597.5	60565.9	367685	2.34835e+06	504.329	6845.92	101796	1.63667e+06	2.80127e+07	5.02764e+08	9.34277e+09	4.082	115.061	120.138	632.397	1286.64	4795.05	12781.4	18.4894
CHEMBL1221691	Cc1cc2nc(C)n(CCNC(=O)C[C@H](C(=O)N[C@H](C=O)CC(=O)O)C(C)C)c2cc1C	IC50 (nM)	'='	9.18	1	Caspase-1	0.419442	B (single protein format)	0.589559	CHEMBL1227797	Inhibition of human ICE	Training	33	1.156	94.0909	82.214	498.036	884.441	3517.56	8611.97	130.39	1902.69	30514.8	534036	9.63959e+06	1.77005e+08	3.28864e+09	77.4228	290.785	1259.96	5909.41	29088.3	148278	777360	412.27	5800.64	90647.1	1.53912e+06	2.77724e+07	5.23139e+08	1.0156e+10	2.624	92.6521	90.4967	484.034	908.149	3371.94	8427.85	15.027
CHEMBL4211859	Cc1cc(Nc2ccc3ccccc3c2)ccc1C(=O)Nc1cn(C(C)C)c(=O)n(C2(C(=O)N[C@H]3CC(=O)OC3O)CC2)c1=O	IC50 (nM)	'='	9.8	1	Caspase-1	0.419442	B (single protein format)	0.589559	CHEMBL4183465	Inhibition of human recombinant caspase-1 using AC-WEHD-AMC as substrate at Km after 20 mins by fluorescence assay	Test	50	3.76	153.404	166.351	919.451	2003.31	7811.27	22715.3	160.76	2292.06	35969.5	623801	1.11384e+07	2.01836e+08	3.69182e+09	120.593	457.938	2007.83	9492.57	46851	237960	1.23448e+06	578.382	7508.6	108866	1.73511e+06	2.97574e+07	5.37897e+08	1.00788e+10	3.673	150.849	160.967	900.244	1936.29	7622.9	22052.5	21.4621
CHEMBL198743	O=C1C[C@H](NC(=O)[C@@H]2CNC[C@@H]3CCCC[C@H](NC(=O)c4ccccc4)C(=O)N32)C(O)O1	IC50 (nM)	'='	10	1	Caspase-1	0.419442	B (single protein format)	0.589559	CHEMBL860329	Inhibitory activity against Caspase 1	Training	35	0.383	100.167	67.3709	493.837	746.966	3219.29	7097.15	137.07	1935.97	30688.8	534988	9.6221e+06	1.75801e+08	3.24412e+09	76.6143	277.667	1141.43	5053.32	23390.4	111636	545196	416.259	5503.13	80729.7	1.29842e+06	2.24701e+07	4.10179e+08	7.7657e+09	3.173	98.8527	90.0089	523.009	971.581	3788.55	9633.12	15.4356
CHEMBL26719	O=C(O)C[C@H](NC(=O)C(c1ccccc1)n1cccc(NC(=O)c2cccc3ccccc23)c1=O)C(=O)COc1ccccc1	IC50 (nM)	'='	10	1	Caspase-1	0.419442	B (single protein format)	0.589559	CHEMBL659499	Compound was evaluated for the inhibitory activity against caspase-1	Training	49	5.113	137.37	121.838	698.643	1245.59	4857.09	12009.2	143.8	2195.6	35286.8	619905	1.11488e+07	2.03298e+08	3.74446e+09	130.802	494.626	2148.17	10029.4	48878.8	245308	1.259e+06	574.39	7438.7	106499	1.67231e+06	2.83658e+07	5.10327e+08	9.57456e+09	2.96	134.703	105.332	683.415	1138.37	4704.03	11098.3	21.8126
CHEMBL114791	O=C[C@H](CC(=O)O)NC(=O)[C@@H]1Cc2cccc3c2N1C(=O)[C@@H](NC(=O)c1cccc2ccccc12)CC3	IC50 (nM)	'='	10	1	Caspase-1	0.419442	B (single protein format)	0.589559	CHEMBL659500	Dissociation constant for inhibition of caspase-1	Training	41	3.123	120.309	113.205	656.636	1275.31	4998.56	13379.9	132.88	2132.4	34944.9	616957	1.11106e+07	2.0264e+08	3.732e+09	104.667	398.001	1744.37	8235.85	40654.1	206968	1.07901e+06	474.316	6218.22	92331.7	1.52721e+06	2.74197e+07	5.2088e+08	1.02635e+10	2.595	118.687	101.899	639.093	1152.05	4688.15	11816.3	17.8674
CHEMBL397990	O=C(CN1CC=CC[C@H](NC(=O)c2cccc(C(F)(F)F)c2)C1=O)N[C@H]1CC(=O)OC1O	IC50 (nM)	'='	11	1	Caspase-1	0.419442	B (single protein format)	0.589559	CHEMBL891324	Inhibition of ICE	Test	34	0.542	100.344	90.8756	562.753	1091.99	4429.14	11965.6	125.04	1863.61	30192.9	531656	9.59932e+06	1.75643e+08	3.24299e+09	79.9693	300.875	1302.12	6029.34	29040.4	143610	724079	435.226	6390.73	106074	1.93479e+06	3.76666e+07	7.65201e+08	1.59826e+10	2.55	98.706	102.988	552.559	1120.02	4194.34	11106	15.0407
CHEMBL4205880	O=C1C[C@H](NC(=O)[C@@H]2CC[C@@H]3CCCC[C@H](NC(=O)c4nccc5ccccc45)C(=O)N32)C(O)O1	IC50 (nM)	'='	11	1	Caspase-1	0.419442	B (assay format)	0.0612061	CHEMBL4186381	Inhibition of human recombinant caspase1 expressed in Escherichia coli using AC-WEHD-AMC as substrate after 20 mins by fluorescence assay	Training	39	1.04	114.45	86.1309	591.153	990.841	4142.18	9958.23	137.93	1960.69	30825.5	536232	9.63234e+06	1.75887e+08	3.24484e+09	85.9907	319.708	1345.75	6105.67	28986.4	142024	712710	452.291	5841.72	84011.2	1.33075e+06	2.27883e+07	4.13235e+08	7.79328e+09	3.002	112.76	101.621	609.911	1144.86	4531.55	11665.8	16.9187
CHEMBL1221595	CC(C)[C@H](CC(=O)NCCNc1cccc(Cl)c1)C(=O)N[C@H](C=O)CC(=O)O	IC50 (nM)	'='	11.2	1	Caspase-1	0.419442	B (single protein format)	0.589559	CHEMBL1227797	Inhibition of human ICE	Training	28	1.885	74.2812	61.1044	355.91	563.937	2174.78	4710.06	124.6	1863.87	30297.3	532436	9.62716e+06	1.76904e+08	3.28782e+09	69.101	264.25	1172.63	5707.58	29635.9	161952	923159	385.673	6512.08	140090	3.78882e+06	1.21172e+08	4.28624e+09	1.60063e+11	2.36	72.6486	62.8013	341.739	554.114	2054.4	4450.3	13.2225
CHEMBL237310	CC(C)[C@H](NC(=O)OCc1ccccc1)C(=O)Nc1ccccc1C(=O)NC(C(=O)O)C(=O)CF	IC50 (nM)	'='	12	1	Caspase-1	0.419442	B (single protein format)	0.589559	CHEMBL899135	Inhibition of human caspase 1	Training	36	1.909	98.9339	74.9445	481.324	747.366	3046.16	6635.55	150.9	2221.86	35744.7	623925	1.11945e+07	2.03949e+08	3.75554e+09	91.149	336.331	1432.58	6566.9	31414.8	154581	776502	461.271	6697.5	109031	1.95009e+06	3.74679e+07	7.58624e+08	1.59602e+10	2.899	96.7558	86.52	488.69	868.559	3304.1	7904.43	16.6331
CHEMBL1221811	CC(C)[C@H](CC(=O)NCCc1cncc2ccccc12)C(=O)N[C@H](C=O)CC(=O)O	IC50 (nM)	'='	12	1	Caspase-1	0.419442	B (single protein format)	0.589559	CHEMBL1227797	Inhibition of human ICE	Test	31	1.413	83.9546	66.687	416.838	689.381	2776.87	6499.73	125.46	1884.59	30390.6	533245	9.63363e+06	1.76958e+08	3.28826e+09	75.194	279.536	1185.27	5393.21	25596.3	125146	626381	386.252	5386	83395.6	1.40932e+06	2.54593e+07	4.82412e+08	9.44792e+09	2.326	82.6183	68.1371	402.065	657.631	2568.72	5783.47	14.3118
CHEMBL115823	CC(C)[C@H](NC/C=C/c1ccccc1)C(=O)N1CC(O)C[C@H]1C(=O)NC(CC(=O)O)C(=O)COc1ccccc1	IC50 (nM)	'='	13	1	Caspase-1	0.419442	B (single protein format)	0.589559	CHEMBL659499	Compound was evaluated for the inhibitory activity against caspase-1	Training	42	2.345	115.019	86.1285	553.019	857.408	3490.91	7643.83	145.27	2286.86	38552.8	702562	1.31056e+07	2.47798e+08	4.73049e+09	102.825	381.617	1613.85	7318.29	34597.3	168273	836161	514.337	6963.88	103795	1.68179e+06	2.91214e+07	5.29736e+08	9.97858e+09	3.215	112.834	95.4738	560.425	967.372	3779.6	9022.4	19.1508
CHEMBL364282	O=C1C[C@H](NC(=O)[C@@H]2CCc3nc4cc(-c5ccccc5Cl)nc-4c(O)n32)C(O)O1	IC50 (nM)	'='	14	1	Caspase-1	0.419442	B (single protein format)	0.589559	CHEMBL880406	Inhibitory activity towards CASP1 using fluorogenic substrates following an incubation for over 30 min at 37 degree C	Training	34	1.822	104.55	95.0967	589.649	1130.28	4580.28	12062.7	126.57	1792.49	29230.4	533415	1.01042e+07	1.94753e+08	3.78969e+09	79.0735	319.483	1457.14	7244.13	38100.4	209357	1.19208e+06	411.691	6263.14	128393	3.4893e+06	1.144e+08	4.1384e+09	1.56849e+11	2.592	102.589	98.7227	575.249	1129.31	4410.31	11676.7	14.4187
CHEMBL242509	O=C(CN1CC=CC[C@H](NC(=O)c2ccc3ccccc3c2)C1=O)N[C@H]1CC(=O)OC1O	IC50 (nM)	'='	14	1	Caspase-1	0.419442	B (single protein format)	0.589559	CHEMBL891324	Inhibition of ICE	Training	35	0.883	100.412	74.1702	500.791	795.552	3294.57	7474.52	125.04	1863.61	30174.9	531612	9.59908e+06	1.75642e+08	3.24299e+09	88.3545	334.838	1454.41	6784.61	33024.8	165452	846975	414.263	5442.49	79468.2	1.27605e+06	2.21063e+07	4.04586e+08	7.68332e+09	2.692	98.7047	86.1821	510.664	892.266	3485.7	8299.02	15.4019
CHEMBL1221688	Cc1cc2ncn(CCNC(=O)C[C@H](C(=O)N[C@H](C=O)CC(=O)O)C(C)C)c2cc1C	IC50 (nM)	'='	14.5	1	Caspase-1	0.419442	B (single protein format)	0.589559	CHEMBL1227797	Inhibition of human ICE	Test	32	0.889	90.0196	74.5715	466.759	797.869	3197.74	7577.98	130.39	1898.69	30484.5	533766	9.63727e+06	1.76985e+08	3.28847e+09	76.0854	285.266	1231.41	5746.56	28149.7	142845	745618	400.259	5626.98	87840.9	1.49151e+06	2.6952e+07	5.08989e+08	9.91297e+09	2.628	88.6551	83.7353	453.769	825.546	3066.6	7430.08	14.6163
CHEMBL323322	CC(C)C(NC(=O)CNc1cccc2ccccc12)C(=O)N[C@H]1CC(=O)OC1O	IC50 (nM)	'='	15	1	Caspase-1	0.419442	B (single protein format)	0.589559	CHEMBL659315	Inhibition of Caspase-1 enzyme	Training	31	1.512	88.4943	70.6712	448.56	746.115	3028.82	7098.62	116.76	1629.09	25581.8	447541	8.11828e+06	1.49929e+08	2.79904e+09	74.4697	274.978	1168.36	5341.84	25523.2	125780	635068	374.242	5005.64	73797.7	1.18387e+06	2.03135e+07	3.66429e+08	6.84819e+09	2.41	86.6153	77.6504	445.425	796.404	3062.78	7417.41	13.8462
CHEMBL242727	O=C(CN1CC=CC[C@H](NC(=O)c2cc(Cl)ccc2Cl)C1=O)N[C@H]1CC(=O)OC1O	IC50 (nM)	'='	15	1	Caspase-1	0.419442	B (single protein format)	0.589559	CHEMBL891324	Inhibition of ICE	Training	32	0.861	93.0891	73.166	478.567	786.384	3213.26	7406.04	125.04	1855.61	30174.9	531576	9.59906e+06	1.75642e+08	3.24299e+09	84.0829	344.752	1650.1	8638.05	47996.9	278499	1.6699e+06	437.126	7915	195196	6.06278e+06	2.13874e+08	8.01597e+09	3.08924e+11	2.61	90.7037	85.5051	474.156	866.289	3262.47	7972.79	14.2401
CHEMBL1221647	Cc1ccc2c(c1)ncn2CCNC(=O)C[C@H](C(=O)N[C@H](C=O)CC(=O)O)C(C)C	IC50 (nM)	'='	15.3	1	Caspase-1	0.419442	B (single protein format)	0.589559	CHEMBL1227797	Inhibition of human ICE	Training	31	0.663	85.9605	66.0132	431.565	692.44	2831.44	6398.83	130.39	1894.69	30478.5	533738	9.6372e+06	1.76985e+08	3.28847e+09	73.7865	276.196	1183.84	5473.15	26539	133299	689023	388.248	5446.67	84827.1	1.43952e+06	2.60545e+07	4.93616e+08	9.65206e+09	2.632	84.6552	77.7593	425.714	755.495	2827.48	6740.1	14.2056
CHEMBL4204225	CC(C)[C@H](NC(=O)c1ccc2ccccc2c1)C(=O)N1C2CCC(O)(CC2)C1C(=O)N[C@H]1CC(=O)OC1O	IC50 (nM)	'='	15.85	1	Caspase-1	0.419442	B (single protein format)	0.589559	CHEMBL4183465	Inhibition of human recombinant caspase-1 using AC-WEHD-AMC as substrate at Km after 20 mins by fluorescence assay	Test	42	1.887	129.373	120.807	735.81	1427.57	5725.82	15218.6	145.27	2300.86	38684.6	704751	1.31273e+07	2.47588e+08	4.7102e+09	92.3074	346.163	1476.73	6802.33	32771	162861	828663	490.315	6462.37	95378	1.54603e+06	2.68825e+07	4.90845e+08	9.25898e+09	3.061	126.808	132.745	752.067	1589.8	6257.5	17719.4	18.0692
CHEMBL322966	CC(C)[C@H](NC(=O)OCc1ccccc1)C(=O)N[C@@H](C)C(=O)NC(CC(=O)O)C(=O)COc1ccc2ccc(=O)oc2c1	IC50 (nM)	'='	17	1	Caspase-1	0.419442	B (single protein format)	0.589559	CHEMBL659500	Dissociation constant for inhibition of caspase-1	Training	45	2.485	125.147	101.656	611.991	982.748	3848.54	8486.79	190.34	2668.17	41790.3	718359	1.27575e+07	2.30451e+08	4.20924e+09	109.945	403.462	1707.82	7769.24	36818.5	179176	888894	562.335	7775.96	118154	1.944e+06	3.40231e+07	6.22954e+08	1.17746e+10	3.322	122.86	107.363	610.29	1027.39	3923.76	8869.61	20.4216
CHEMBL4205336	CC(C)[C@H](NC(=O)c1ccc2ccccc2c1)C(=O)N1[C@H]2CC[C@](O)(CC2)[C@H]1C(=O)N[C@H]1CC(=O)OC1O	IC50 (nM)	'='	17	1	Caspase-1	0.419442	B (assay format)	0.0612061	CHEMBL4186381	Inhibition of human recombinant caspase1 expressed in Escherichia coli using AC-WEHD-AMC as substrate after 20 mins by fluorescence assay	Training	42	1.887	129.373	120.807	735.81	1427.57	5725.82	15218.6	145.27	2300.86	38684.6	704751	1.31273e+07	2.47588e+08	4.7102e+09	92.3074	346.163	1476.73	6802.33	32771	162861	828663	490.315	6462.37	95378	1.54603e+06	2.68825e+07	4.90845e+08	9.25898e+09	3.061	126.808	132.745	752.067	1589.8	6257.5	17719.4	18.0692
CHEMBL1221643	Cc1[nH]c2ccccc2c1CCNC(=O)C[C@H](C(=O)N[C@H](C=O)CC(=O)O)C(C)C	IC50 (nM)	'='	18	1	Caspase-1	0.419442	B (single protein format)	0.589559	CHEMBL1227797	Inhibition of human ICE	Training	31	1.814	85.8921	74.263	437.868	775.247	3040.8	7531.62	128.36	1928.18	30910.1	538627	9.68649e+06	1.77463e+08	3.29302e+09	70.2962	255.184	1058.28	4716.58	21956.1	105434	519002	386.252	5412.07	84334.8	1.43264e+06	2.59558e+07	4.92155e+08	9.63001e+09	2.405	84.6518	75.8327	428.059	758.919	2902.81	7015.73	14.2225
CHEMBL111938	CC(=O)N[C@@H](Cc1ccc(O)cc1)C(=O)N[C@H](C(=O)N[C@@H](C)C(=O)NC(CC(=O)O)C(=O)CCCCCc1ccccc1)C(C)C	IC50 (nM)	'='	18.5	1	Caspase-1	0.419442	B (single protein format)	0.589559	CHEMBL659499	Compound was evaluated for the inhibitory activity against caspase-1	Test	47	2.56	127.391	98.2968	600.85	908.905	3600.75	7478.7	191	2980.26	49517.4	884590	1.61926e+07	3.00661e+08	5.63944e+09	107.511	387.547	1600.79	7117.97	32980.9	156850	759674	592.386	8285.28	127553	2.12628e+06	3.76489e+07	6.95931e+08	1.32508e+10	3.508	124.996	108.9	607.974	1021.12	3855.83	8692.98	21.7598
CHEMBL242938	CC1=CC[C@H](NC(=O)c2ccc3ccccc3c2)C(=O)N(CC(=O)N[C@H]2CC(=O)OC2O)C1	IC50 (nM)	'='	19	1	Caspase-1	0.419442	B (single protein format)	0.589559	CHEMBL891324	Inhibition of ICE	Training	36	0.734	104.35	79.5549	527.516	848.139	3484.05	7897.5	125.04	1867.61	30180.9	531636	9.59913e+06	1.75642e+08	3.24299e+09	89.0028	333.192	1438.69	6688.67	32473.6	162307	829034	426.273	5614.79	82253.4	1.32365e+06	2.29341e+07	4.18973e+08	7.93177e+09	2.688	102.705	92.1746	534.759	943.497	3643.64	8684.9	15.7957
CHEMBL242510	O=C(CN1CC=CC[C@H](NC(=O)c2cc3ccccc3s2)C1=O)N[C@H]1CC(=O)OC1O	IC50 (nM)	'='	20	1	Caspase-1	0.419442	B (single protein format)	0.589559	CHEMBL891324	Inhibition of ICE	Training	34	0.342	98.2158	70.1237	490.061	773.972	3251.78	7422.17	153.28	2260.36	36059.4	616915	1.08405e+07	1.93774e+08	3.50889e+09	86.0722	336.315	1511.74	7347.88	37620.5	200435	1.10388e+06	422.306	5898.76	91925.4	1.5658e+06	2.84429e+07	5.393e+08	1.0508e+10	2.713	96.7057	86.4042	504.93	904.474	3501.31	8504.51	14.9019
CHEMBL23226	CC(C)[C@H](NC(=O)OCc1ccccc1)C(=O)NC(CC(=O)O)C(=O)CF	IC50 (nM)	'='	20	1	Caspase-1	0.419442	B (single protein format)	0.589559	CHEMBL659498	Compound was evaluated for its inhibitory activity against the Caspase-1 enzyme	Training	27	1.334	72.1693	54.2835	338.445	508.026	2024.32	4213	121.8	1832.11	30106.9	532276	9.65233e+06	1.77619e+08	3.30349e+09	63.8652	229.54	946.812	4195.31	19358.8	91677.4	442222	359.201	5403.96	90781.5	1.66676e+06	3.27093e+07	6.73795e+08	1.43827e+10	2.201	70.5893	63.594	344.459	595.716	2205.14	5077.48	12.7393
CHEMBL2323966	CC(C)(C)[C@@H](NC(=O)c1ccc(N)c(Cl)c1)C(=O)N1CCC[C@H]1C(=O)N[C@H](/C=C/S(C)(=O)=O)CC(=O)O	IC50 (nM)	'='	20	1	Caspase-1	0.419442	B (single protein format)	0.589559	CHEMBL2327255	Inhibition of caspase-1 (unknown origin)	Test	38	1.452	115.438	126.473	694.199	1515.15	5795.28	16506.1	184.35	3255.43	62205	1.27685e+06	2.72555e+07	6.01415e+08	1.36708e+10	94.8956	381.319	1791.98	9209.04	50028	282509	1.64265e+06	523.797	8854.15	185578	4.74684e+06	1.42368e+08	4.77051e+09	1.71376e+11	3.753	113.128	144.389	704.564	1640.3	5993.73	17327.5	16.9909
CHEMBL4215570	CC(C)n1cc(NC(=O)c2ccc(Nc3ccc4ccccc4c3)cc2)c(=O)n(CC(=O)N[C@H]2CC(=O)OC2O)c1=O	IC50 (nM)	'='	21	1	Caspase-1	0.419442	B (single protein format)	0.589559	CHEMBL4183465	Inhibition of human recombinant caspase-1 using AC-WEHD-AMC as substrate at Km after 20 mins by fluorescence assay	Training	46	2.726	135.373	122.197	719.54	1306.99	5097.45	12595.1	160.76	2274.06	35923.7	623550	1.11371e+07	2.01826e+08	3.69169e+09	115.478	434.302	1889.18	8844.01	43200.5	217105	1.11434e+06	542.35	7113.92	103728	1.6603e+06	2.86017e+07	5.19562e+08	9.78503e+09	3.64	132.848	124.423	708.532	1300.63	5002.7	12323.4	20.0834
CHEMBL442714	O=C(CN1CC(CO)=CC[C@H](NC(=O)c2ccc3ccccc3c2)C1=O)N[C@H]1CC(=O)OC1O	IC50 (nM)	'='	22	1	Caspase-1	0.419442	B (single protein format)	0.589559	CHEMBL891324	Inhibition of ICE	Training	37	-0.303	106.67	74.5221	535.554	826.163	3507.15	7791.53	145.27	2278.86	38520.8	700771	1.30291e+07	2.45201e+08	4.65361e+09	91.6036	341.931	1472.41	6834.67	33172.7	165916	848562	442.273	5944.72	89864	1.50383e+06	2.7179e+07	5.17783e+08	1.02046e+10	2.988	104.799	93.0826	545.088	957.996	3710.83	8826.91	16.3337
CHEMBL285638	CC(=O)N[C@@H](CC(=O)O)C(=O)N[C@@H](CCC(=O)O)C(=O)N[C@H](C(=O)N[C@H](CC=O)CC(=O)O)C(C)C	IC50 (nM)	'='	22.3	1	Caspase-1	0.419442	B (cell-based format)	0.0531053	CHEMBL699293	Amidolytic activity of THP.1 cell lysate against IL-1 beta converting enzyme using C1-Asp-AMC as a substrate	Training	35	-2.418	94.1771	52.4917	423.746	533.259	2405.3	4457.66	245.37	3940.28	68007.4	1.23158e+06	2.27807e+07	4.27093e+08	8.09134e+09	74.606	261.662	1045.4	4468.87	19778.2	89291.1	408283	484.245	7562.2	129795	2.37906e+06	4.55155e+07	8.9495e+08	1.79112e+10	3.772	93.1164	96.763	464.409	859.734	3003.52	7156.27	16.6697
CHEMBL4212402	CC(C)n1cc(NC(=O)c2ccc(Nc3ccc4ccccc4c3)cc2)c(=O)n(C2(C(=O)N[C@H]3CC(=O)OC3O)CC2)c1=O	IC50 (nM)	'='	23	1	Caspase-1	0.419442	B (cell-based format)	0.0531053	CHEMBL4183472	Inhibition of caspase-1 in human THP1 cells assessed as decrease in LPS-induced IL-1beta secretion after overnight incubation by sandwich immunoassay	Test	49	3.534	149.345	157.793	884.18	1899.68	7443.09	21508.9	160.76	2288.06	35963.5	623773	1.11383e+07	2.01836e+08	3.69182e+09	118.294	448.868	1960.26	9219.25	45241.4	228411	1.17763e+06	566.372	7328.29	105852	1.68306e+06	2.88565e+07	5.22409e+08	9.81483e+09	3.677	146.849	154.991	872.188	1866.52	7372.98	21295.3	21.0514
CHEMBL1221598	CC(C)[C@H](CC(=O)NCCc1c[nH]c2ccccc12)C(=O)N[C@H](C=O)CC(=O)O	IC50 (nM)	'='	23.1	1	Caspase-1	0.419442	B (single protein format)	0.589559	CHEMBL1227797	Inhibition of human ICE	Training	30	1.499	81.7895	65.4613	403.549	674.337	2680.5	6323.26	128.36	1924.18	30880.4	538287	9.68302e+06	1.77428e+08	3.29268e+09	69.3484	250.995	1039.26	4629.24	21546.8	103466	509236	374.242	5235.75	81456	1.38367e+06	2.51138e+07	4.77691e+08	9.38265e+09	2.409	80.6541	69.2514	398.238	680.395	2612.72	6092.53	13.8118
CHEMBL1221689	Cc1nc2ccccc2n1CCNC(=O)C[C@H](C(=O)N[C@H](C=O)CC(=O)O)C(C)C	IC50 (nM)	'='	23.8	1	Caspase-1	0.419442	B (single protein format)	0.589559	CHEMBL1227797	Inhibition of human ICE	Training	31	0.704	85.9824	64.6862	430.189	691.932	2882.19	6673.89	130.39	1894.69	30502.8	533984	9.63947e+06	1.77004e+08	3.28864e+09	72.825	272.662	1164.43	5360.18	25877.8	129529	668309	388.248	5448.02	84848.1	1.43953e+06	2.60469e+07	4.9337e+08	9.64644e+09	2.632	84.6523	78.5117	431.837	787.674	2976.98	7353.62	14.2225
CHEMBL165535	C[C@H](NC(=O)[C@H](CCC(=O)O)NC(=O)OCc1ccccc1)C(=O)NC(CC(=O)O)C(=O)CNS(=O)(=O)CCc1ccccc1	IC50 (nM)	'='	25.3	1	Caspase-1	0.419442	B (single protein format)	0.589559	CHEMBL659312	Inhibitory activity against caspase-1	Training	46	0.347	124.996	89.0338	587.33	878.889	3547.56	7410.64	242.75	3789.43	64587.9	1.17389e+06	2.18505e+07	4.12401e+08	7.8607e+09	112.08	409.233	1726.87	7871.49	37497.5	183771	919161	612.395	9128.34	151349	2.74444e+06	5.33204e+07	1.08973e+09	2.3106e+10	3.969	123.075	118.304	636.537	1180.1	4420.76	10875.4	21.2517
CHEMBL1223112	COC(=O)C[C@H]1CCC[C@H]2CC(=O)N(OCC(=O)[C@H](CC(=O)O)NC(=O)[C@H](C)NC(=O)[C@@H](NC(=O)OCc3ccccc3)C(C)C)[C@H]21	IC50 (nM)	'='	26	1	Caspase-1	0.419442	B (single protein format)	0.589559	CHEMBL1227461	Inhibition of ICE	Test	49	1.001	137.232	99.9288	673.185	1037.35	4308.42	9491.08	206.74	2941.29	46569.8	802967	1.4234e+07	2.56013e+08	4.64999e+09	105.05	378.452	1532.83	6669.01	30204.9	140474	665814	616.363	8675.37	134957	2.27412e+06	4.06361e+07	7.56337e+08	1.44705e+10	4.133	135.094	126.433	698.279	1280.7	4853.67	12005.7	22.2978
CHEMBL2324340	CC[C@H](C)[C@H](NC(=O)[C@H](CCC(N)=O)NC(=O)[C@H](Cc1c[nH]c2ccccc12)NC(=O)OCc1ccccc1)C(=O)N[C@H](/C=C/S(C)(=O)=O)CC(=O)O	IC50 (nM)	'='	26	1	Caspase-1	0.419442	B (single protein format)	0.589559	CHEMBL2327255	Inhibition of caspase-1 (unknown origin)	Training	55	1.265	154.231	119.073	759.521	1240.95	4954.8	11317.4	264.33	4184.68	74773.8	1.47278e+06	3.05354e+07	6.5899e+08	1.47242e+10	133.572	496.323	2134.93	9981.97	49115.3	250434	1.31278e+06	708.484	10292.7	167344	2.98941e+06	5.7411e+07	1.16289e+09	2.44943e+10	5.282	151.551	154.184	820.448	1598.89	5986.72	15365	25.0548
CHEMBL1221690	CC(C)[C@H](CC(=O)NCCn1c(-c2cccnc2)nc2ccccc21)C(=O)N[C@H](C=O)CC(=O)O	IC50 (nM)	'='	26.5	1	Caspase-1	0.419442	B (single protein format)	0.589559	CHEMBL1227797	Inhibition of human ICE	Training	37	1.166	102.253	75.3803	512.568	823.642	3482.35	8122.45	143.28	1993.77	31121.5	538341	9.67034e+06	1.77227e+08	3.29027e+09	91.3272	347.282	1500.38	6960.52	33770.1	169411	873634	450.298	6099	91614.4	1.50676e+06	2.66406e+07	4.96995e+08	9.63063e+09	2.99	100.708	86.7018	508.428	892.484	3501.76	8531.51	16.7949
CHEMBL396535	O=C(CN1CC=CC[C@H](NC(=O)c2nccc3ccccc23)C1=O)N[C@H]1CC(=O)OC1O	IC50 (nM)	'='	27	1	Caspase-1	0.419442	B (single protein format)	0.589559	CHEMBL891324	Inhibition of ICE	Training	35	-0.28	100.226	64.8255	495.132	738.583	3251.59	7214.13	137.93	1946.69	30807	536115	9.63187e+06	1.75883e+08	3.24479e+09	86.8257	330.105	1429.73	6622.33	31928.3	158197	800098	416.259	5496.45	80511.5	1.29366e+06	2.23842e+07	4.08806e+08	7.746e+09	3.002	98.7579	88.5018	516.453	929.794	3616.99	8879.92	15.4187
CHEMBL4216115	CC(C)n1cc(NC(=O)c2ccc(Nc3cnc4ccccc4n3)cc2)c(=O)n(C2(C(=O)N[C@H]3CC(=O)OC3O)CC2)c1=O	IC50 (nM)	'='	27	1	Caspase-1	0.419442	B (cell-based format)	0.0531053	CHEMBL4183472	Inhibition of caspase-1 in human THP1 cells assessed as decrease in LPS-induced IL-1beta secretion after overnight incubation by sandwich immunoassay	Test	49	1.286	149.217	138.06	864.163	1723.52	7090.42	19764	186.54	2454.21	37247.1	633145	1.12087e+07	2.02369e+08	3.69592e+09	119.716	466.919	2092.57	10116.5	51200.4	267620	1.43403e+06	570.364	7416.18	107346	1.70624e+06	2.92012e+07	5.27427e+08	9.88699e+09	4.297	146.957	160.124	877.486	1909.99	7456.51	21698.7	21.0514
CHEMBL242726	O=C(CN1CC=CC[C@H](NC(=O)c2cccc(Cl)c2)C1=O)N[C@H]1CC(=O)OC1O	IC50 (nM)	'='	29	1	Caspase-1	0.419442	B (single protein format)	0.589559	CHEMBL891324	Inhibition of ICE	Training	31	0.239	88.5836	61.8387	435.564	651.831	2748	5866.22	125.04	1851.61	30168.9	531548	9.59899e+06	1.75642e+08	3.24299e+09	78.8038	309.773	1410.27	6986.68	36643.1	200653	1.13768e+06	401.673	6434.33	134721	3.64055e+06	1.17669e+08	4.20699e+09	1.58286e+11	2.621	86.7038	79.5711	446.155	797.093	3020.63	7256.5	13.8294
CHEMBL212345	O=C1C[C@H](NC(=O)C2(C(=O)NNC(=O)c3ccc4ccccc4c3)Cc3ccccc3C2)C(O)O1	IC50 (nM)	'='	30	1	Caspase-1	0.419442	B (single protein format)	0.589559	CHEMBL865479	Inhibition of ICE	Training	39	2.407	116.603	110.683	658.805	1327.85	5287.93	14612.8	133.83	2020.83	31975.9	554534	9.89097e+06	1.79401e+08	3.29202e+09	95.828	365.608	1590.9	7463.26	36599.7	184970	956075	450.295	5812.41	83704.9	1.32853e+06	2.27908e+07	4.13808e+08	7.81004e+09	2.628	114.841	107	650.623	1293.45	5262.17	14529.3	16.853
CHEMBL370347	O=C(CN1CCCN(C(=O)c2ccccc2)C[C@H](NC(=O)c2nccc3ccccc23)C1=O)N[C@H]1CC(=O)OC1O	IC50 (nM)	'='	30	1	Caspase-1	0.419442	B (single protein format)	0.589559	CHEMBL880413	Inhibition of caspase-1 using fluorogenic substrate and BMG Fluostar plate reader for 30 min at 37 degree C	Training	45	1.501	128.845	97.2453	649.59	1060.04	4376.71	10171.1	158.24	2269.57	35937.5	623801	1.11373e+07	2.01767e+08	3.68995e+09	111.373	417.658	1794.15	8268.15	39747.6	196738	995713	530.34	6924.9	100243	1.59335e+06	2.73278e+07	4.9583e+08	9.35173e+09	3.735	126.934	112.432	664.715	1193.8	4673.9	11433.2	19.7957
CHEMBL387453	O=C(CN1CCSC[C@H](NC(=O)c2ccc3ccccc3c2)C1=O)N[C@H]1CC(=O)OC1O	IC50 (nM)	'='	30	1	Caspase-1	0.419442	B (single protein format)	0.589559	CHEMBL910313	Inhibition of ICE	Test	35	1.37	100.373	78.2647	503.764	828.497	3347.97	7753.36	150.34	2183.65	34375.2	586027	1.03085e+07	1.84936e+08	3.36534e+09	91.487	359.625	1631.88	7996.6	41123.1	218949	1.19792e+06	434.317	6125.31	97529.4	1.71388e+06	3.23223e+07	6.38635e+08	1.29979e+10	2.838	98.7186	87.0593	510.8	897.028	3487.67	8326.57	15.4019
CHEMBL370157	O=C1C[C@H](NC(=O)[C@@H]2COC[C@@H]3C/C=C\C[C@H](NC(=O)c4ccccc4Cl)C(=O)N32)C(O)O1	IC50 (nM)	'='	33	1	Caspase-1	0.419442	B (single protein format)	0.589559	CHEMBL860329	Inhibitory activity against Caspase 1	Training	36	0.685	104.632	75.6671	533.241	855.149	3629.09	8402.56	134.27	1910.21	30439.3	533008	9.60693e+06	1.75688e+08	3.24328e+09	86.7038	336.57	1506.66	7350.91	38074.1	206640	1.1658e+06	453.704	7037.64	142307	3.74094e+06	1.19028e+08	4.22509e+09	1.58501e+11	2.854	102.729	94.0576	549.755	1029.38	4017.02	10266	15.8462
CHEMBL322631	CC(C)CC(NC(=O)CNc1cccc2ccccc12)C(=O)N[C@H]1CC(=O)OC1O	IC50 (nM)	'='	33	1	Caspase-1	0.419442	B (single protein format)	0.589559	CHEMBL659315	Inhibition of Caspase-1 enzyme	Training	32	1.87	90.5457	74.0827	455.711	753.831	3015.87	6961.77	116.76	1631.09	25581.8	447543	8.11823e+06	1.49929e+08	2.79904e+09	75.9033	279.052	1179.56	5369.13	25552.7	125516	632146	386.252	5143.88	75373.7	1.20205e+06	2.05295e+07	3.69113e+08	6.88352e+09	2.41	88.6153	77.6284	447.363	775.065	2992.24	7063.07	14.3294
CHEMBL1221646	CC(C)[C@H](CC(=O)NCCn1cnc2ccccc21)C(=O)N[C@H](C=O)CC(=O)O	IC50 (nM)	'='	33.7	1	Caspase-1	0.419442	B (single protein format)	0.589559	CHEMBL1227797	Inhibition of human ICE	Training	30	0.437	81.9112	57.0437	398.912	605.361	2562.37	5639.89	130.39	1890.69	30472.5	533714	9.63715e+06	1.76984e+08	3.28847e+09	71.4876	267.143	1135.87	5197.32	24939.3	124096	636567	376.238	5274.37	82041.9	1.39191e+06	2.52265e+07	4.7922e+08	9.40338e+09	2.636	80.6553	71.7503	401.572	705.071	2671.64	6355.85	13.8118
CHEMBL115328	O=C[C@H](CC(=O)O)NC(=O)C1CCC2CCC(NC(=O)OCc3ccccc3)C(=O)N21	IC50 (nM)	'='	36	1	Caspase-1	0.419442	B (single protein format)	0.589559	CHEMBL659500	Dissociation constant for inhibition of caspase-1	Test	33	0.771	91.7491	65.2419	444.208	684.037	2848.58	6359.14	142.11	2146.99	35186.7	618662	1.11295e+07	2.02919e+08	3.73695e+09	74.6922	272.459	1119.68	4934.74	22638.1	106620	511774	406.241	5620.82	87041.2	1.48181e+06	2.70758e+07	5.19343e+08	1.02831e+10	2.945	90.7697	81.8112	469.4	851.867	3304.86	8237.72	14.8842
CHEMBL419508	O=C1C[C@H](NC(=O)[C@@H]2CCC[C@@H]3CCC[C@H](NC(=O)OCc4ccccc4)C(=O)N32)C(O)O1	IC50 (nM)	'='	36	1	Caspase-1	0.419442	B (single protein format)	0.589559	CHEMBL699294	Inhibitory activity against IL-1 beta converting enzyme	Training	36	1.101	102.349	72.3979	499.059	760.959	3189.65	7028.76	134.27	1908.21	30447.2	533530	9.61867e+06	1.75926e+08	3.248e+09	76.7184	276.382	1122.41	4906.88	22389.7	105122	503855	430.262	5687.22	83127.3	1.33021e+06	2.29068e+07	4.16466e+08	7.86138e+09	2.924	100.734	89.2509	526.3	951.514	3732.52	9304.83	15.9187
CHEMBL1221599	CC(C)[C@H](CC(=O)NCCc1c[nH]c2ccc(F)cc12)C(=O)N[C@H](C=O)CC(=O)O	IC50 (nM)	'='	37	1	Caspase-1	0.419442	B (single protein format)	0.589559	CHEMBL1227797	Inhibition of human ICE	Training	31	1.66	85.7955	74.0191	435.146	758.346	2940.52	7064.21	128.36	1928.18	30886.4	538311	9.68307e+06	1.77428e+08	3.29268e+09	71.0168	256.653	1068.4	4794.47	22487.1	108759	538739	393.24	5680.68	92346.2	1.64825e+06	3.1447e+07	6.27495e+08	1.28978e+10	2.398	84.6539	75.2184	422.323	730.537	2767.97	6473.6	14.2056
CHEMBL114830	CC(C)[C@H](NC(=O)c1ccc2ccccc2c1)C(=O)N1CCC[C@H]1C(=O)NC(C=O)CC(=O)NS(C)(=O)=O	IC50 (nM)	'='	38	1	Caspase-1	0.419442	B (single protein format)	0.589559	CHEMBL659500	Dissociation constant for inhibition of caspase-1	Training	40	1.805	117.046	108.689	629.942	1173.12	4495.99	11201.4	167.2	2560.08	41907.1	735374	1.31908e+07	2.39541e+08	4.38692e+09	97.4961	368.291	1609.12	7633.95	38084.2	196587	1.04056e+06	512.366	7549.79	126424	2.34393e+06	4.67784e+07	9.8242e+08	2.13779e+10	3.211	114.868	120.729	647.374	1320.23	4942.72	13086.2	17.8901
CHEMBL372509	COc1ccccc1C(=O)N1CCCN(CC(=O)N[C@H]2CC(=O)OC2O)C(=O)[C@@H](NC(=O)c2ccc3ccccc3c2)C1	IC50 (nM)	'='	38	1	Caspase-1	0.419442	B (single protein format)	0.589559	CHEMBL880413	Inhibition of caspase-1 using fluorogenic substrate and BMG Fluostar plate reader for 30 min at 37 degree C	Test	47	2.579	134.925	111.823	692.355	1196.12	4741.57	11356.7	154.58	2235.09	35563.4	620706	1.11123e+07	2.01571e+08	3.6884e+09	117.915	441.432	1902.32	8820.51	42754.2	213731	1.09397e+06	556.354	7341.29	107920	1.74501e+06	3.04029e+07	5.58619e+08	1.06337e+10	3.632	132.904	117.336	698.005	1244.72	4869.74	11786.4	20.7276
CHEMBL4211859	Cc1cc(Nc2ccc3ccccc3c2)ccc1C(=O)Nc1cn(C(C)C)c(=O)n(C2(C(=O)N[C@H]3CC(=O)OC3O)CC2)c1=O	IC50 (nM)	'='	38	1	Caspase-1	0.419442	B (cell-based format)	0.0531053	CHEMBL4183472	Inhibition of caspase-1 in human THP1 cells assessed as decrease in LPS-induced IL-1beta secretion after overnight incubation by sandwich immunoassay	Training	50	3.76	153.404	166.351	919.451	2003.31	7811.27	22715.3	160.76	2292.06	35969.5	623801	1.11384e+07	2.01836e+08	3.69182e+09	120.593	457.938	2007.83	9492.57	46851	237960	1.23448e+06	578.382	7508.6	108866	1.73511e+06	2.97574e+07	5.37897e+08	1.00788e+10	3.673	150.849	160.967	900.244	1936.29	7622.9	22052.5	21.4621
CHEMBL4208166	Cc1cnc(Nc2ccc(C(=O)Nc3cn(C)c(=O)n(C(C)C(=O)N[C@H]4CC(=O)OC4O)c3=O)cc2)cn1	IC50 (nM)	'='	39.81	1	Caspase-1	0.419442	B (single protein format)	0.589559	CHEMBL4183465	Inhibition of human recombinant caspase-1 using AC-WEHD-AMC as substrate at Km after 20 mins by fluorescence assay	Training	41	-0.15	120.49	93.494	625.26	1043.86	4261.8	9979.29	186.54	2426.21	37176.9	632627	1.12053e+07	2.02343e+08	3.69568e+09	99.6435	381.302	1670.66	7826.83	38107.7	190328	968381	498.3	6767.02	101892	1.67104e+06	2.9223e+07	5.34684e+08	1.00879e+10	4.196	118.954	121.935	645.236	1254.77	4643.15	11847.1	18.0278
CHEMBL212870	O=C1C[C@H](NC(=O)C2(C(=O)NNC(=O)c3cccc4ccccc34)Cc3ccccc3C2)C(O)O1	IC50 (nM)	'='	40	1	Caspase-1	0.419442	B (single protein format)	0.589559	CHEMBL865479	Inhibition of ICE	Training	39	2.407	116.613	110.272	661.45	1343.71	5388.19	15074.2	133.83	2020.83	31975.9	554538	9.89099e+06	1.79401e+08	3.29202e+09	95.828	365.625	1590.5	7460.56	36608.8	185333	960904	450.295	5820.42	83933.6	1.33302e+06	2.28664e+07	4.14986e+08	7.82765e+09	2.628	114.841	106.986	654.585	1312.89	5362.09	14940.6	16.8698
CHEMBL212981	O=C1C[C@H](NC(=O)C2(C(=O)NNC(=O)c3cccc4ccccc34)CCCC2)C(O)O1	IC50 (nM)	'='	40	1	Caspase-1	0.419442	B (single protein format)	0.589559	CHEMBL865479	Inhibition of ICE	Test	34	1.915	100.463	94.1397	569.904	1186.17	4772.17	13700.7	133.83	2004.83	31963.9	554450	9.89085e+06	1.794e+08	3.29201e+09	77.7164	291.888	1245.61	5768.18	28056.7	141236	729793	402.252	5339.59	78941.1	1.27949e+06	2.22767e+07	4.0834e+08	7.7513e+09	2.584	98.8404	94.6886	566.492	1170.87	4708.11	13343.8	14.9035
CHEMBL1221644	Cc1c(CCNC(=O)C[C@H](C(=O)N[C@H](C=O)CC(=O)O)C(C)C)c2ccccc2n1C	IC50 (nM)	'='	42.5	1	Caspase-1	0.419442	B (single protein format)	0.589559	CHEMBL1227797	Inhibition of human ICE	Training	32	2.377	90.0587	86.2567	481.997	936.76	3620.71	9698.83	117.5	1815.62	29852.4	529245	9.60417e+06	1.76741e+08	3.28666e+09	72.7628	266.911	1112.86	4981.34	23274.9	112147	553834	398.263	5602.4	87728.9	1.49457e+06	2.70764e+07	5.12145e+08	9.98203e+09	2.318	88.6003	81.3541	460.509	848.913	3263.62	8227.79	14.65
CHEMBL101835	CC(C)C[C@H](NC(=O)[C@H](Cc1ccccc1)NC(=O)OCc1ccccc1)C(=O)N[C@H]1CC(=O)OC1O	IC50 (nM)	'='	43	1	Caspase-1	0.419442	B (single protein format)	0.589559	CHEMBL659314	Inhibitory concentration of compound required against Caspase-1 compared to acylated dipeptides	Training	39	2.498	107.141	82.4899	510.753	767.004	3070.3	6329.64	143.06	1981.07	30948	537456	9.65499e+06	1.76365e+08	3.25474e+09	91.4513	332.681	1378.48	6118.13	28246.8	133844	646352	478.305	6421.16	94315	1.50302e+06	2.56227e+07	4.59879e+08	8.56584e+09	2.881	104.727	86.9764	508.346	832.061	3227.11	7218.68	17.7064
CHEMBL196571	O=C(CN1CCCN(C(=O)N2CCOCC2)C[C@H](NC(=O)c2ccc3ccccc3c2)C1=O)N[C@H]1CC(=O)OC1O	IC50 (nM)	'='	44	1	Caspase-1	0.419442	B (single protein format)	0.589559	CHEMBL880413	Inhibition of caspase-1 using fluorogenic substrate and BMG Fluostar plate reader for 30 min at 37 degree C	Training	45	1.425	128.499	97.6348	644.733	1051.71	4290.31	9874.97	157.82	2232.59	35593.6	620809	1.11142e+07	2.0161e+08	3.6892e+09	106.349	389.72	1642.66	7453.99	35399.5	173596	872640	534.328	7013.33	101838	1.62055e+06	2.77815e+07	5.03313e+08	9.47422e+09	4.445	127.086	119.707	672.386	1246.54	4761.08	11803	19.7789
CHEMBL1221645	CC(C)[C@H](CC(=O)NCCn1ccc2ccccc21)C(=O)N[C@H](C=O)CC(=O)O	IC50 (nM)	'='	45.3	1	Caspase-1	0.419442	B (single protein format)	0.589559	CHEMBL1227797	Inhibition of human ICE	Test	30	1.84	81.9728	68.7903	409.673	706.304	2771.21	6676.23	117.5	1807.62	29840.4	529172	9.60395e+06	1.7674e+08	3.28666e+09	69.2827	251.365	1036.62	4583.48	21130.2	100319	487409	374.242	5228.43	81227.3	1.37878e+06	2.50241e+07	4.76177e+08	9.35832e+09	2.326	80.6002	69.4161	399.583	686.74	2635.85	6178.96	13.8118
CHEMBL324470	CCCCC(C(=O)N[C@@H](CC(=O)O)C(=O)COc1ccccc1)n1cncc(NC(=O)c2cccc3ccccc23)c1=O	IC50 (nM)	'='	46	1	Caspase-1	0.419442	B (single protein format)	0.589559	CHEMBL659499	Compound was evaluated for the inhibitory activity against caspase-1	Training	46	3.567	127.391	103.154	636.681	1073.51	4328.97	10328.3	156.69	2268.67	35893.5	624175	1.11798e+07	2.03524e+08	3.74612e+09	117.54	442.162	1908.6	8871.29	43091	215690	1.10443e+06	552.365	7350.41	108032	1.73296e+06	2.98202e+07	5.40629e+08	1.01684e+10	3.222	124.757	100.849	629.915	1066.92	4310.14	10227.2	20.7781
CHEMBL4213802	CC(C(=O)N[C@H]1CC(=O)OC1O)n1c(=O)c(NC(=O)c2ccc(Nc3cnc4ccccc4n3)cc2)cn(C)c1=O	IC50 (nM)	'='	48	1	Caspase-1	0.419442	B (cell-based format)	0.0531053	CHEMBL4183472	Inhibition of caspase-1 in human THP1 cells assessed as decrease in LPS-induced IL-1beta secretion after overnight incubation by sandwich immunoassay	Training	45	0.329	132.856	100.936	687.887	1127	4683.42	10847.1	186.54	2438.21	37202.3	632909	1.12075e+07	2.02361e+08	3.69584e+09	115.7	450.965	2024.82	9791.79	49553	258932	1.38701e+06	534.332	7071.56	103964	1.67381e+06	2.89216e+07	5.25766e+08	9.89494e+09	4.26	130.958	128.97	711.088	1358.53	5142.91	13047.6	19.6003
CHEMBL209626	O=C1C[C@H](NC(=O)C2(C(=O)NNC(=O)c3cccc4ccccc34)CCCCC2)C(O)O1	IC50 (nM)	'='	50	1	Caspase-1	0.419442	B (single protein format)	0.589559	CHEMBL865479	Inhibition of ICE	Training	35	2.273	102.591	96.3335	577.458	1187.84	4776.92	13610.2	133.83	2006.83	31963.9	554456	9.89084e+06	1.794e+08	3.29201e+09	79.15	295.943	1257.16	5803.06	28154.7	141485	730263	414.263	5485.85	80745.8	1.30204e+06	2.25616e+07	4.11978e+08	7.79819e+09	2.584	100.84	94.6886	572.492	1160.87	4715.89	13219.9	15.4035
CHEMBL328412	CC(=O)N[C@@H](C(=O)O)C(=O)N[C@@H](CCC(=O)O)C(=O)N[C@H](C(=O)N[C@H]1CC(=O)OC1O)C(C)C	IC50 (nM)	'='	50	1	Caspase-1	0.419442	B (single protein format)	0.589559	CHEMBL659314	Inhibitory concentration of compound required against Caspase-1 compared to acylated dipeptides	Test	34	-3.292	96.6514	50.353	453.786	571.726	2698.79	5092.28	237.53	3693.49	63267.9	1.14642e+06	2.12702e+07	4.00109e+08	7.60262e+09	70.8978	249.894	1009.67	4373.8	19656.9	90299.9	420888	460.224	7051.59	118891	2.1415e+06	4.02656e+07	7.78045e+08	1.52987e+10	3.751	95.0795	103.922	500.537	989.24	3474.81	8775.56	15.721
CHEMBL200500	O=C1C[C@H](NC(=O)[C@@H]2COC[C@@H]3C/C=C\C[C@H](NC(=O)c4ccccc4C(F)(F)F)C(=O)N32)C(O)O1	IC50 (nM)	'='	50	1	Caspase-1	0.419442	B (single protein format)	0.589559	CHEMBL860329	Inhibitory activity against Caspase 1	Training	39	0.988	116.393	104.704	660.627	1291.55	5303.59	14504.7	134.27	1922.21	30463.3	533116	9.60726e+06	1.75689e+08	3.24328e+09	87.8693	327.636	1398.8	6400.93	30541	150010	753285	487.257	6994.05	113659	2.03544e+06	3.9047e+07	7.84503e+08	1.62553e+10	2.783	114.731	117.474	656.159	1352.27	5208.55	14238.2	17.0576
CHEMBL213952	O=C1C[C@H](NC(=O)C2(C(=O)NNC(=O)c3cccc4ccccc34)CCC2)C(O)O1	IC50 (nM)	'='	50	1	Caspase-1	0.419442	B (single protein format)	0.589559	CHEMBL865479	Inhibition of ICE	Training	33	1.557	98.3347	91.9458	570.35	1193.66	4847.37	14026.2	133.83	2002.83	31963.9	554452	9.89086e+06	1.794e+08	3.29201e+09	76.2828	287.833	1234.06	5741.29	28011	141280	730894	390.241	5193.34	77136.4	1.25695e+06	2.19922e+07	4.04714e+08	7.70473e+09	2.584	96.8404	94.6886	568.492	1181.05	4782.26	13605.8	14.4035
CHEMBL430648	CC(=O)N[C@@H](CC(=O)O)C(=O)N[C@@H](CCC(=O)O)C(=O)N[C@H](C(=O)N[C@H]1CC(=O)OC1O)C(C)C	IC50 (nM)	'='	50	1	Caspase-1	0.419442	B (single protein format)	0.589559	CHEMBL659316	Inhibitory concentration of compound required against Caspase-1 enzyme compared to acylated dipeptides	Training	35	-2.896	98.4954	55.107	458.466	597.529	2707.15	5213.03	237.53	3695.49	63267.9	1.14643e+06	2.127e+07	4.00103e+08	7.60245e+09	72.3314	253.797	1018.67	4381.05	19528.2	88875.1	409949	472.234	7189.83	120467	2.15975e+06	4.04861e+07	7.80919e+08	1.53407e+10	3.751	97.0803	104.219	503.365	971.273	3412.6	8444.58	16.2042
CHEMBL4203378	CC(C)n1cc(NC(=O)c2ccc(Nc3cnc4ccccc4n3)cc2)c(=O)n(C(C)C(=O)N[C@H]2CC(=O)OC2O)c1=O	IC50 (nM)	'='	50	1	Caspase-1	0.419442	B (cell-based format)	0.0531053	CHEMBL4183472	Inhibition of caspase-1 in human THP1 cells assessed as decrease in LPS-induced IL-1beta secretion after overnight incubation by sandwich immunoassay	Test	47	1.112	139.194	112.694	733.432	1252.25	5117.24	12202	186.54	2444.21	37218.1	632978	1.12078e+07	2.02363e+08	3.69585e+09	118.033	456.773	2039.88	9822.62	49541.7	258203	1.38043e+06	558.353	7387.47	108392	1.7385e+06	2.98925e+07	5.40614e+08	1.01253e+10	4.278	136.957	135.742	746.219	1439.01	5440.94	13914.7	20.5109
CHEMBL429646	COc1cccc(C(=O)N[C@H]2CC=CCN(CC(=O)N[C@H]3CC(=O)OC3O)C2=O)c1	IC50 (nM)	'='	53	1	Caspase-1	0.419442	B (single protein format)	0.589559	CHEMBL891324	Inhibition of ICE	Training	32	-0.468	89.951	56.1821	430.598	607.594	2647.16	5457.85	134.27	1896.21	30420.8	532928	9.60672e+06	1.75685e+08	3.24324e+09	78.5383	293.836	1253.92	5724.06	27192.4	132672	660114	394.23	5424	82967.8	1.38738e+06	2.47973e+07	4.63868e+08	8.93639e+09	2.839	88.7276	80.8607	457.236	815.854	3097.48	7432.86	14.3674
CHEMBL4203893	CC(C)n1cc(NC(=O)c2ccc(Nc3cnc4ccccc4n3)cc2)c(=O)n(CC(=O)N[C@H]2CC(=O)OC2O)c1=O	IC50 (nM)	'='	53	1	Caspase-1	0.419442	B (cell-based format)	0.0531053	CHEMBL4183472	Inhibition of caspase-1 in human THP1 cells assessed as decrease in LPS-induced IL-1beta secretion after overnight incubation by sandwich immunoassay	Training	46	0.478	135.245	102.463	699.523	1130.83	4744.78	10850.2	186.54	2440.21	37207.2	632922	1.12075e+07	2.02359e+08	3.69579e+09	116.9	452.353	2021.5	9741.21	49159.5	256314	1.37073e+06	546.342	7201.81	105223	1.68347e+06	2.89464e+07	5.24579e+08	9.85719e+09	4.26	132.957	129.556	713.831	1344.11	5086.22	12726.9	20.0834
CHEMBL198178	O=C1C[C@H](NC(=O)[C@@H]2CCc3nc4cc(-c5cccc(Cl)c5)nc-4c(O)n32)C(O)O1	IC50 (nM)	'='	55	1	Caspase-1	0.419442	B (single protein format)	0.589559	CHEMBL880406	Inhibitory activity towards CASP1 using fluorogenic substrates following an incubation for over 30 min at 37 degree C	Training	34	1.822	104.541	95.5079	587.181	1111.3	4471.81	11568.6	126.57	1792.49	29230.4	533411	1.01041e+07	1.94753e+08	3.78969e+09	79.0735	319.431	1457.83	7252.89	38149.9	209395	1.18916e+06	411.691	6255.13	128164	3.48507e+06	1.14346e+08	4.13841e+09	1.5689e+11	2.592	102.589	98.7557	571.337	1109.75	4321.44	11329.5	14.4019
CHEMBL3949842	c1ccc(CCN2CCN(c3cc(N4CCCC4)nc(N4CCCC4)n3)CC2)cc1	IC50 (nM)	'='	56	1	Caspase-1	0.419442	B (assay format)	0.0612061	CHEMBL3864977	Inhibition of human recombinant N-terminal His-tagged DTT-activated caspase-1 expressed in Escherichia coli using Ac-WEHD-AMC as substrate preincubated for 30 mins followed by substrate addition by fluorescence assay	Test	34	7.163	94.484	105.998	508.005	1042.68	3733.2	9751.93	38.74	272.149	1492.35	10527.4	76431.4	578677	4.46881e+06	84.033	312.449	1338.58	6180.19	29918.6	149701	767634	372.297	4203.93	48782.7	579558	7.02383e+06	8.655e+07	1.08129e+09	2.324	92.3488	69.8055	458.719	755.609	3045.69	7020.23	14.8485
CHEMBL115252	O=C[C@H](CC(=O)O)NS(=O)(=O)c1ccccc1OCCc1cccc2ccccc12	IC50 (nM)	'='	62	1	Caspase-1	0.419442	B (single protein format)	0.589559	CHEMBL659500	Dissociation constant for inhibition of caspase-1	Training	32	3.911	90.1053	96.0635	491.317	1030.37	3815.17	10629.3	118.15	1963.55	34200.5	638053	1.21418e+07	2.33787e+08	4.53852e+09	85.8371	325.765	1434.73	6836.02	34153.3	176327	933493	406.303	5849.82	95753	1.75615e+06	3.51759e+07	7.49511e+08	1.66414e+10	1.822	88.457	78.4451	486.289	931.107	3819.62	10269	14.403
CHEMBL4211143	Cc1cc(Nc2ccc3ccccc3c2)ccc1C(=O)Nc1cn(C(C)C)c(=O)n(CC(=O)N[C@H]2CC(=O)OC2O)c1=O	IC50 (nM)	'='	66	1	Caspase-1	0.419442	B (cell-based format)	0.0531053	CHEMBL4183472	Inhibition of caspase-1 in human THP1 cells assessed as decrease in LPS-induced IL-1beta secretion after overnight incubation by sandwich immunoassay	Training	47	2.952	139.432	130.755	754.811	1410.62	5465.64	13801.5	160.76	2278.06	35929.7	623578	1.11372e+07	2.01826e+08	3.69169e+09	117.777	443.372	1936.75	9117.33	44810.1	226654	1.17118e+06	554.361	7294.23	106742	1.71234e+06	2.95027e+07	5.35049e+08	1.0049e+10	3.636	136.848	130.399	736.588	1370.41	5252.62	13080.7	20.4941
CHEMBL425277	O=C(CN1CCSC[C@H](NC(=O)c2nccc3ccccc23)C1=O)N[C@H]1CC(=O)OC1O	IC50 (nM)	'='	70	1	Caspase-1	0.419442	B (single protein format)	0.589559	CHEMBL910313	Inhibition of ICE	Training	35	0.207	100.187	68.92	498.106	771.529	3304.98	7492.97	163.23	2266.73	35007.3	590530	1.03413e+07	1.85177e+08	3.36714e+09	89.9582	354.892	1607.2	7834.32	40026.6	211694	1.15104e+06	436.313	6179.27	98572.6	1.7315e+06	3.26002e+07	6.42855e+08	1.30606e+10	3.148	98.7718	89.379	516.589	934.556	3618.95	8907.47	15.4187
CHEMBL166521	CC(C)[C@H](NC(=O)OCc1ccccc1)C(=O)N[C@@H](C)C(=O)NC(CC(=O)O)C(=O)CNS(=O)(=O)CCc1ccccc1	IC50 (nM)	'='	72	1	Caspase-1	0.419442	B (single protein format)	0.589559	CHEMBL659312	Inhibitory activity against caspase-1	Test	44	1.527	121.44	96.0008	594.668	950.258	3748.78	8201.06	205.45	3084.79	51111	914204	1.68042e+07	3.13551e+08	5.91028e+09	106.826	391.01	1655.35	7564.36	36129.5	177609	891394	580.397	8556.51	140127	2.51182e+06	4.83814e+07	9.8413e+08	2.08494e+10	3.661	118.97	116.777	625.235	1192	4450.31	11196	20.2686
CHEMBL200284	O=C1C[C@H](NC(=O)[C@@H]2COC[C@@H]3C/C=C\C[C@H](NC(=O)c4ccc(Cl)cc4)C(=O)N32)C(O)O1	IC50 (nM)	'='	74	1	Caspase-1	0.419442	B (single protein format)	0.589559	CHEMBL860329	Inhibitory activity against Caspase 1	Training	36	0.685	104.623	76.0783	530.734	837.113	3518.94	7893.57	134.27	1910.21	30439.3	533004	9.60691e+06	1.75688e+08	3.24328e+09	86.7038	336.518	1507.34	7360.54	38134.7	206749	1.16296e+06	453.704	7029.62	142078	3.73669e+06	1.18973e+08	4.22508e+09	1.58541e+11	2.854	102.729	94.0906	545.841	1010.35	3924.49	9902.71	15.8294
CHEMBL4206773	CCC(C(=O)N[C@H]1CC(=O)OC1O)n1c(=O)c(NC(=O)c2ccc(Nc3ccc4ccccc4c3)cc2C)cn(C(C)C)c1=O	IC50 (nM)	'='	76	1	Caspase-1	0.419442	B (cell-based format)	0.0531053	CHEMBL4183472	Inhibition of caspase-1 in human THP1 cells assessed as decrease in LPS-induced IL-1beta secretion after overnight incubation by sandwich immunoassay	Training	49	3.944	145.798	141.169	797.687	1534.14	5879.8	15193.9	160.76	2284.06	35940.6	623644	1.11375e+07	2.0183e+08	3.69175e+09	120.343	451.724	1965.7	9228.8	45283	228827	1.18178e+06	578.382	7650.2	112703	1.81772e+06	3.1403e+07	5.69531e+08	1.06752e+10	3.654	142.848	136.575	778.919	1475.24	5680.89	14439.9	21.4596
CHEMBL242299	O=C(CN1CC/C=C\C[C@H](NC(=O)c2nccc3ccccc23)C1=O)N[C@H]1CC(=O)OC1O	IC50 (nM)	'='	77	1	Caspase-1	0.419442	B (single protein format)	0.589559	CHEMBL891324	Inhibition of ICE	Training	36	0.152	102.269	68.0921	503.516	761.522	3304.52	7370.23	137.93	1948.69	30807	536121	9.63187e+06	1.75883e+08	3.24479e+09	88.2593	332.56	1429.76	6581.03	31552.1	155532	782892	428.269	5642.7	82316.1	1.31621e+06	2.26692e+07	4.12445e+08	7.79292e+09	3.002	100.758	88.5018	522.449	929.765	3636.84	8865.37	15.9187
CHEMBL214226	O=C(CN1CCSC[C@H](NC(=O)c2cc3ccccc3s2)C1=O)N[C@H]1CC(=O)OC1O	IC50 (nM)	'='	80	1	Caspase-1	0.419442	B (single protein format)	0.589559	CHEMBL910313	Inhibition of ICE	Test	34	0.829	98.1767	74.2182	493.034	806.918	3305.18	7701.01	178.58	2580.4	40259.7	671330	1.15499e+07	2.03068e+08	3.63125e+09	89.2047	361.102	1689.2	8559.87	45718.8	253932	1.45483e+06	442.361	6581.58	109987	2.00364e+06	3.86589e+07	7.7335e+08	1.58226e+10	2.859	96.7196	87.2813	505.065	909.236	3503.27	8532.06	14.9019
CHEMBL4205336	CC(C)[C@H](NC(=O)c1ccc2ccccc2c1)C(=O)N1[C@H]2CC[C@](O)(CC2)[C@H]1C(=O)N[C@H]1CC(=O)OC1O	IC50 (nM)	'='	86	1	Caspase-1	0.419442	B (cell-based format)	0.0531053	CHEMBL4186384	Inhibition of caspase1 in human THP1 cells assessed as LPS/ATP-induced IL-1beta release preincubated for 24 hrs in presence of LPS measured after overnight incubation by HTRF assay	Training	42	1.887	129.373	120.807	735.81	1427.57	5725.82	15218.6	145.27	2300.86	38684.6	704751	1.31273e+07	2.47588e+08	4.7102e+09	92.3074	346.163	1476.73	6802.33	32771	162861	828663	490.315	6462.37	95378	1.54603e+06	2.68825e+07	4.90845e+08	9.25898e+09	3.061	126.808	132.745	752.067	1589.8	6257.5	17719.4	18.0692
CHEMBL3142757	CC(C)C[C@H](NC(=O)C(C)Nc1cccc2ccccc12)C(=O)N[C@H]1CC(=O)OC1O	IC50 (nM)	'='	87	1	Caspase-1	0.419442	B (single protein format)	0.589559	CHEMBL659315	Inhibition of Caspase-1 enzyme	Training	33	2.396	94.7096	83.0778	487.473	842.263	3284.73	7745.91	116.76	1635.09	25605.9	447763	8.1201e+06	1.49945e+08	2.7992e+09	77.0357	283.036	1197.92	5458.59	26000.2	127799	643968	398.263	5320.2	78252.6	1.25092e+06	2.13654e+07	3.83355e+08	7.12432e+09	2.428	92.6162	84.1055	476.664	852.697	3257.63	7851.06	14.7401
CHEMBL211512	O=C1C[C@H](NC(=O)C2(C(=O)NNC(=O)c3ccc4ccccc4c3)CCCCC2)C(O)O1	IC50 (nM)	'='	90	1	Caspase-1	0.419442	B (single protein format)	0.589559	CHEMBL865479	Inhibition of ICE	Training	35	2.273	102.581	96.7447	574.813	1171.98	4676.65	13148.7	133.83	2006.83	31963.9	554452	9.89082e+06	1.794e+08	3.29201e+09	79.15	295.927	1257.55	5805.76	28145.7	141121	725434	414.263	5477.84	80517.1	1.29755e+06	2.24861e+07	4.108e+08	7.78058e+09	2.584	100.841	94.7026	568.53	1141.43	4615.96	12808.6	15.3867
CHEMBL3978901	c1c(N2CCCC2)nc(N2CCCC2)nc1N1CCN(CC2CCCCC2)CC1	IC50 (nM)	'='	95	1	Caspase-1	0.419442	B (assay format)	0.0612061	CHEMBL3864977	Inhibition of human recombinant N-terminal His-tagged DTT-activated caspase-1 expressed in Escherichia coli using Ac-WEHD-AMC as substrate preincubated for 30 mins followed by substrate addition by fluorescence assay	Test	33	7.107	92.4967	105.45	501.338	1038.17	3710.04	9748.6	38.74	270.149	1492.35	10521.4	76436.8	578683	4.46896e+06	72.0613	262.017	1093.63	4963.91	23790	118566	608375	360.286	4057.68	46978	557022	6.73945e+06	8.29297e+07	1.03486e+09	2.28	90.3483	69.5415	452.716	755.286	3034.38	7060.72	14.3485
CHEMBL197979	O=C1C[C@H](NC(=O)[C@@H]2CCc3nc4cc(-c5ccc(Cl)cc5)nc-4c(O)n32)C(O)O1	IC50 (nM)	'='	97	1	Caspase-1	0.419442	B (single protein format)	0.589559	CHEMBL880406	Inhibitory activity towards CASP1 using fluorogenic substrates following an incubation for over 30 min at 37 degree C	Training	34	1.822	104.541	95.5079	587.161	1111.97	4468.62	11540.3	126.57	1792.49	29230.4	533411	1.01041e+07	1.94753e+08	3.78969e+09	79.0735	319.431	1457.83	7252.79	38150.3	209412	1.18934e+06	411.691	6255.13	128164	3.48506e+06	1.14345e+08	4.13838e+09	1.56889e+11	2.592	102.589	98.7557	571.337	1109.8	4315.57	11302.1	14.4019
CHEMBL1221746	CC(C)[C@H](CC(=O)NCCc1cccc2nc(OCCN(C)C)ccc12)C(=O)N[C@H](C=O)CC(=O)O	IC50 (nM)	'='	102	1	Caspase-1	0.419442	B (single protein format)	0.589559	CHEMBL1227797	Inhibition of human ICE	Training	37	2.221	100.232	83.0774	491.086	807.438	3161.22	7209.76	137.93	1946.69	30733.5	535403	9.64835e+06	1.77065e+08	3.28907e+09	90.7413	339.284	1459.32	6791.67	33216.8	168460	879750	464.301	6460.69	98980.2	1.64546e+06	2.91654e+07	5.42187e+08	1.04323e+10	3.193	98.7872	87.3066	485.332	815.518	3086.08	6982.82	17.0995
CHEMBL1221549	CC(C)[C@H](CC(=O)N(CCOc1ccccc1)CCC(=O)O)C(=O)N[C@H](C=O)CC(=O)O	IC50 (nM)	'='	114	1	Caspase-1	0.419442	B (single protein format)	0.589559	CHEMBL1227797	Inhibition of human ICE	Training	32	1.488	84.0624	63.8731	388.533	592.461	2312.22	4888.06	150.31	2475.89	43031.2	786308	1.46227e+07	2.75208e+08	5.23074e+09	74.1355	265.021	1074.54	4652.12	20881.8	95899.6	447586	420.244	6160.65	99626.1	1.74181e+06	3.22342e+07	6.20454e+08	1.22654e+10	2.612	82.6967	71.1815	394.27	651.688	2444.95	5421.79	15.1331
CHEMBL100559	CC(C)C(NC(=O)COc1cccc2c(NS(=O)(=O)C(F)(F)F)cccc12)C(=O)N[C@H]1CC(=O)OC1O	IC50 (nM)	'='	127	1	Caspase-1	0.419442	B (single protein format)	0.589559	CHEMBL659315	Inhibition of Caspase-1 enzyme	Test	39	1.459	119.088	124.225	712.251	1542.45	6124.88	17935.2	168.51	2470.26	40749	736151	1.37154e+07	2.59451e+08	4.95355e+09	91.3752	341.485	1498.1	7121.75	35520.4	183211	969776	523.311	8079.14	140827	2.69325e+06	5.498e+07	1.17335e+09	2.58164e+10	2.761	116.715	134.55	708.146	1608.44	6174.2	18359.6	17.1914
CHEMBL214073	O=C(CN1CCS(=O)(=O)C[C@H](NC(=O)c2nccc3ccccc23)C1=O)N[C@H]1CC(=O)OC1O	IC50 (nM)	'='	130	1	Caspase-1	0.419442	B (single protein format)	0.589559	CHEMBL910313	Inhibition of ICE	Training	37	-1.746	110.341	77.2092	574.624	928.442	3971.49	9241.83	180.45	2700.06	45323.1	818172	1.51403e+07	2.83818e+08	5.36612e+09	90.6484	343.116	1503.82	7113.75	35216	179780	939077	468.312	6764.65	110910	2.02247e+06	3.99482e+07	8.34656e+08	1.81275e+10	4.096	109.181	123.266	648.132	1390.98	5249.82	14591.8	16.1258
CHEMBL200819	O=C1C[C@H](NC(=O)[C@@H]2COC[C@@H]3C/C=C\C[C@H](NC(=O)c4ccccc4)C(=O)N32)C(O)O1	IC50 (nM)	'='	130	1	Caspase-1	0.419442	B (single protein format)	0.589559	CHEMBL860329	Inhibitory activity against Caspase 1	Training	35	0.063	100.127	64.3398	490.237	720.596	3163.9	6860.97	134.27	1906.21	30433.3	532980	9.60686e+06	1.75687e+08	3.24328e+09	81.4247	301.591	1266.82	5699.54	26720.3	128794	633595	418.251	5556.96	81832.8	1.31871e+06	2.28227e+07	4.16107e+08	7.86318e+09	2.865	98.7288	88.1236	521.755	960.182	3775.18	9549.6	15.4356
CHEMBL199784	O=C1C[C@H](NC(=O)[C@@H]2COC[C@@H]3C/C=C\C[C@H](NC(=O)c4ccc(C(F)(F)F)cc4)C(=O)N32)C(O)O1	IC50 (nM)	'='	135	1	Caspase-1	0.419442	B (single protein format)	0.589559	CHEMBL860329	Inhibitory activity against Caspase 1	Training	39	0.988	116.383	105.115	657.924	1277.27	5199.78	13997.9	134.27	1922.21	30463.3	533112	9.60724e+06	1.75689e+08	3.24328e+09	87.8693	327.619	1399.19	6403.27	30532.1	149695	749173	487.257	6986.03	113431	2.03093e+06	3.89702e+07	7.83289e+08	1.62368e+10	2.783	114.731	117.507	652.244	1333.28	5098.2	13752.3	17.0407
CHEMBL4215570	CC(C)n1cc(NC(=O)c2ccc(Nc3ccc4ccccc4c3)cc2)c(=O)n(CC(=O)N[C@H]2CC(=O)OC2O)c1=O	IC50 (nM)	'='	140	1	Caspase-1	0.419442	B (cell-based format)	0.0531053	CHEMBL4183472	Inhibition of caspase-1 in human THP1 cells assessed as decrease in LPS-induced IL-1beta secretion after overnight incubation by sandwich immunoassay	Test	46	2.726	135.373	122.197	719.54	1306.99	5097.45	12595.1	160.76	2274.06	35923.7	623550	1.11371e+07	2.01826e+08	3.69169e+09	115.478	434.302	1889.18	8844.01	43200.5	217105	1.11434e+06	542.35	7113.92	103728	1.6603e+06	2.86017e+07	5.19562e+08	9.78503e+09	3.64	132.848	124.423	708.532	1300.63	5002.7	12323.4	20.0834
CHEMBL100409	CC(C)C[C@H](NC(=O)COc1c(Cl)cc(Cl)c2ccccc12)C(=O)N[C@H]1CC(=O)OC1O	IC50 (nM)	'='	141	1	Caspase-1	0.419442	B (single protein format)	0.589559	CHEMBL659313	Inhibition of caspase-1	Training	34	3.383	99.6041	98.3229	541.702	1029.48	3940.8	10078	113.96	1609.32	25334.1	445519	8.10234e+06	1.49808e+08	2.79813e+09	85.6628	345.257	1639.5	8561.57	47607.6	277096	1.66918e+06	459.151	8155.08	197279	6.06314e+06	2.13215e+08	7.99152e+09	3.08228e+11	2.184	96.5511	87.9699	501.855	902.929	3467.02	8455.39	15.1508
CHEMBL214166	O=C1C[C@H](NC(=O)C2(C(=O)NNC(=O)c3ccc4ccccc4c3)CCCC2)C(O)O1	IC50 (nM)	'='	150	1	Caspase-1	0.419442	B (single protein format)	0.589559	CHEMBL865479	Inhibition of ICE	Training	34	1.915	100.453	94.5508	567.259	1170.31	4671.91	13239.2	133.83	2004.83	31963.9	554446	9.89083e+06	1.794e+08	3.29201e+09	77.7164	291.872	1246.01	5770.87	28047.7	140873	724964	402.252	5331.58	78712.4	1.27501e+06	2.22011e+07	4.07161e+08	7.73368e+09	2.584	98.8405	94.7026	562.53	1151.43	4608.18	12932.4	14.8867
CHEMBL213784	Cc1cccc(C(=O)NNC(=O)C2(C(=O)N[C@H]3CC(=O)OC3O)CCC2)c1	IC50 (nM)	'='	150	1	Caspase-1	0.419442	B (single protein format)	0.589559	CHEMBL865479	Inhibition of ICE	Training	29	0.517	86.0499	77.2565	494.573	1006.01	4113.29	11675.5	133.83	1990.83	31957.9	554384	9.89075e+06	1.79399e+08	3.29201e+09	63.7519	236.879	997.762	4560.7	21805.9	107394	540235	354.209	4876.79	74700.4	1.24658e+06	2.21566e+07	4.11337e+08	7.86072e+09	2.52	84.8396	88.1336	500.078	1066.72	4217.86	12153.9	12.8142
CHEMBL215512	O=C(CN1CCS(=O)(=O)C[C@H](NC(=O)c2ccc3ccccc3c2)C1=O)N[C@H]1CC(=O)OC1O	IC50 (nM)	'='	150	1	Caspase-1	0.419442	B (single protein format)	0.589559	CHEMBL910313	Inhibition of ICE	Test	37	-0.583	110.527	86.5539	580.283	985.41	4014.47	9502.21	167.56	2616.98	44691	813668	1.51076e+07	2.83577e+08	5.36432e+09	92.1772	347.849	1528.5	7276.04	36312.5	187035	985954	466.316	6710.69	109867	2.00485e+06	3.96703e+07	8.30435e+08	1.80648e+10	3.786	109.127	120.946	642.343	1353.45	5118.53	14010.9	16.109
CHEMBL213978	O=C(CN1CCSC[C@H](NC(=O)c2cccc(C(F)(F)F)c2)C1=O)N[C@H]1CC(=O)OC1O	IC50 (nM)	'='	150	1	Caspase-1	0.419442	B (single protein format)	0.589559	CHEMBL910313	Inhibition of ICE	Training	34	1.029	100.305	94.9701	565.726	1124.93	4482.54	12244.4	150.34	2183.65	34393.2	586071	1.03087e+07	1.84937e+08	3.36535e+09	83.1018	325.662	1479.58	7241.33	37138.7	197107	1.07503e+06	455.28	7073.55	124135	2.37263e+06	4.78826e+07	9.9925e+08	2.12972e+10	2.696	98.72	103.865	552.694	1124.78	4196.3	11133.6	15.0407
CHEMBL3898379	Cc1c(C)c2c(c(C)c1O)CC(CN1CCN(c3cc(N4CCCC4)nc(N4CCCC4)n3)CC1)C(C)O2	IC50 (nM)	'='	167	1	Caspase-1	0.419442	B (assay format)	0.0612061	CHEMBL3864977	Inhibition of human recombinant N-terminal His-tagged DTT-activated caspase-1 expressed in Escherichia coli using Ac-WEHD-AMC as substrate preincubated for 30 mins followed by substrate addition by fluorescence assay	Training	43	7.832	128.648	155.255	756.068	1664.49	6041.81	16729.8	68.2	757.998	10214.6	183255	3.56241e+06	7.13209e+07	1.44213e+09	101.797	381.047	1664.13	7876.24	39159.3	201356	1.06113e+06	476.36	5679.55	72678.1	993769	1.44398e+07	2.21577e+08	3.56695e+09	2.837	126.466	115.592	690.327	1301.5	5037.65	12775.4	18.3851
CHEMBL242511	O=C(CN1CC=CC[C@H](NC(=O)c2ccccc2)C1=O)N[C@H]1CC(=O)OC1O	IC50 (nM)	'='	168	1	Caspase-1	0.419442	B (single protein format)	0.589559	CHEMBL891324	Inhibition of ICE	Training	30	-0.383	84.0878	50.1003	395.047	535.983	2389.75	4805.73	125.04	1847.61	30162.9	531524	9.59894e+06	1.75642e+08	3.24299e+09	73.5247	274.847	1169.75	5325.58	25229.1	122716	608533	366.22	4961.66	74475.7	1.22255e+06	2.15183e+07	3.97991e+08	7.60824e+09	2.632	82.704	73.6041	422.069	746.982	2865.45	6876.6	13.4356
CHEMBL1221550	CC(C)[C@H](CC(=O)N1CCCC(Oc2ccccc2)C1)C(=O)N[C@H](C=O)CC(=O)O	IC50 (nM)	'='	170	1	Caspase-1	0.419442	B (single protein format)	0.589559	CHEMBL1227797	Inhibition of human ICE	Test	31	2.217	84.0089	69.1767	405.567	649.518	2515.37	5508.2	113.01	1775.25	29568.1	526765	9.57734e+06	1.76365e+08	3.28035e+09	69.2088	248.279	1005.86	4353.6	19549.3	89891.5	420422	388.245	5408.53	83478.2	1.40665e+06	2.53672e+07	4.80332e+08	9.40661e+09	2.29	82.5917	69.8873	403.697	668.025	2572.13	5760.84	14.2949
CHEMBL3941088	COc1cc(CN2CCN(c3cc(N4CCCC4)nc(N4CCCC4)n3)CC2)cc(OC)c1	IC50 (nM)	'='	173	1	Caspase-1	0.419442	B (assay format)	0.0612061	CHEMBL3864977	Inhibition of human recombinant N-terminal His-tagged DTT-activated caspase-1 expressed in Escherichia coli using Ac-WEHD-AMC as substrate preincubated for 30 mins followed by substrate addition by fluorescence assay	Training	37	6.561	104.195	114.463	569.625	1153.2	4179.41	10827.4	57.2	367.342	2008.27	13329.6	91992.4	666237	4.96752e+06	92.6266	347.248	1502.69	7000.64	34156.4	172085	887748	416.307	4982.35	63962.2	886696	1.32983e+07	2.14713e+08	3.69186e+09	2.738	102.396	84.3187	523.052	894.386	3504.52	8211.57	16.2122
CHEMBL1412861	C[C@]12C=CC(=O)C=C1CC[C@@H]1C2=CC[C@]2(C)[C@@H](C(=O)CN3CCN(c4cc(N5CCCC5)nc(N5CCCC5)n4)CC3)CC[C@@H]12	IC50 (nM)	'='	174	1	Caspase-1	0.419442	B (assay format)	0.0612061	CHEMBL3864977	Inhibition of human recombinant N-terminal His-tagged DTT-activated caspase-1 expressed in Escherichia coli using Ac-WEHD-AMC as substrate preincubated for 30 mins followed by substrate addition by fluorescence assay	Training	52	6.751	161.167	188.655	1020.24	2391.26	9437.79	28974.9	72.88	920.919	11729.1	185767	3.08313e+06	5.22613e+07	8.93038e+08	116.025	446.268	1942.38	9142.68	45095.7	229745	1.19843e+06	560.435	6528.77	82206.5	1.11906e+06	1.64436e+07	2.59464e+08	4.35666e+09	3.102	158.573	159.343	963.107	2079.41	8410.76	24642	21.8145
CHEMBL377298	O=C[C@H](CC(=O)O)NC(=O)CCCCCNC(=O)c1ccc(Nc2cnc3ccccc3n2)cc1	IC50 (nM)	'='	190	1	Caspase-1	0.419442	B (single protein format)	0.589559	CHEMBL958724	Inhibition of caspase 1	Training	37	1.774	98.0276	66.5006	448.586	622.475	2619.32	5189.83	150.38	2054.03	31604.8	542108	9.69932e+06	1.77452e+08	3.29203e+09	96.2569	369.563	1634.4	7833.19	39489.6	206435	1.11016e+06	450.298	6016.86	88770.2	1.43877e+06	2.52419e+07	4.7033e+08	9.14357e+09	3.059	96.7588	75.2048	457.195	703.574	2788.25	5936.4	16.9399
CHEMBL417149	CC(=O)N[C@@H](CC(=O)O)C(=O)N[C@@H](CCC(=O)O)C(=O)N[C@H](C(=O)N[C@H](C=O)CC(=O)O)C(C)C	IC50 (nM)	'='	190	1	Caspase-1	0.419442	B (single protein format)	0.589559	CHEMBL659311	Inhibitory activity against caspase-1	Test	34	-2.51	92.1514	52.3388	418.724	533.934	2388.17	4457.98	245.37	3938.28	68007.4	1.23157e+06	2.27808e+07	4.27095e+08	8.0914e+09	73.1724	257.984	1039.04	4478.69	19982.6	90922.3	418887	472.234	7415.95	127990	2.35643e+06	4.5225e+07	8.91075e+08	1.78562e+10	3.772	91.1165	96.7796	458.465	861.626	2983.55	7162.57	16.1697
CHEMBL379764	COc1cccc(C(=O)NNC(=O)C2(C(=O)N[C@H]3CC(=O)OC3O)CCCC2)c1	IC50 (nM)	'='	200	1	Caspase-1	0.419442	B (single protein format)	0.589559	CHEMBL865479	Inhibition of ICE	Training	31	0.564	89.9918	76.5627	497.066	982.355	4024.49	11222.6	143.06	2037.43	32209.8	555762	9.89846e+06	1.79443e+08	3.29226e+09	67.9002	250.87	1045.52	4710.31	22215.3	108094	538103	382.219	5313.09	82212	1.38634e+06	2.48921e+07	4.66443e+08	8.98675e+09	2.731	88.8633	89.3812	509.101	1075.02	4219.97	12066.3	13.8522
CHEMBL4203155	CCC(C(=O)N[C@H]1CC(=O)OC1O)n1c(=O)c(NC(=O)c2ncc(Nc3ccc4ccccc4c3)cc2C)cn(C(C)C)c1=O	IC50 (nM)	'='	200	1	Caspase-1	0.419442	B (cell-based format)	0.0531053	CHEMBL4183472	Inhibition of caspase-1 in human THP1 cells assessed as decrease in LPS-induced IL-1beta secretion after overnight incubation by sandwich immunoassay	Training	49	2.781	145.648	131.943	789.341	1455.67	5727.62	14417.1	173.65	2367.13	36572.7	628143	1.11703e+07	2.02071e+08	3.69356e+09	118.814	447.462	1942.57	9059.94	44053.3	220282	1.12468e+06	580.378	7696.14	113518	1.83084e+06	3.16048e+07	5.72556e+08	1.07198e+10	3.964	142.901	138.909	780.779	1494.2	5715.24	14621.8	21.4596
CHEMBL3970645	O=C(c1ccccc1)c1ccc(CN2CCN(c3cc(N4CCCC4)nc(N4CCCC4)n3)CC2)cc1	IC50 (nM)	'='	205	1	Caspase-1	0.419442	B (assay format)	0.0612061	CHEMBL3864977	Inhibition of human recombinant N-terminal His-tagged DTT-activated caspase-1 expressed in Escherichia coli using Ac-WEHD-AMC as substrate preincubated for 30 mins followed by substrate addition by fluorescence assay	Training	42	8.285	119.158	134.159	650.09	1343.85	4826.3	12707.8	55.81	587.534	6586.71	98028.2	1.57948e+06	2.64214e+07	4.48813e+08	109.237	414.282	1815.43	8581.87	42511.7	217447	1.1387e+06	460.361	5301.25	64318.9	825886	1.12833e+07	1.64711e+08	2.57074e+09	2.702	116.461	90.1768	590.476	987.421	3992.84	9290.08	18.2255
CHEMBL4207501	CCC(C(=O)N[C@H]1CC(=O)OC(O)C1)n1c(=O)c(NC(=O)c2ccc(Nc3ccc4ccccc4c3)cc2C)cn(C(C)C)c1=O	IC50 (nM)	'='	210	1	Caspase-1	0.419442	B (cell-based format)	0.0531053	CHEMBL4183472	Inhibition of caspase-1 in human THP1 cells assessed as decrease in LPS-induced IL-1beta secretion after overnight incubation by sandwich immunoassay	Test	50	4.302	147.787	144.907	803.041	1539.21	5855.59	15078	160.76	2286.06	35940.6	623646	1.11374e+07	2.01825e+08	3.69164e+09	121.777	455.696	1975.62	9245.52	45230	227975	1.17501e+06	590.393	7788.44	114279	1.83592e+06	3.162e+07	5.7226e+08	1.07122e+10	3.654	144.848	136.553	780.85	1441.41	5572.05	13866.3	21.9428
CHEMBL210118	O=C1C[C@H](NC(=O)C2(C(=O)NNC(=O)c3ccc4ccccc4c3)CCC2)C(O)O1	IC50 (nM)	'='	240	1	Caspase-1	0.419442	B (single protein format)	0.589559	CHEMBL865479	Inhibition of ICE	Training	33	1.557	98.325	92.357	567.705	1177.8	4747.11	13564.8	133.83	2002.83	31963.9	554448	9.89084e+06	1.794e+08	3.29201e+09	76.2828	287.817	1234.46	5743.98	28001.9	140917	726066	390.241	5185.32	76907.8	1.25247e+06	2.19166e+07	4.03536e+08	7.68712e+09	2.584	96.8405	94.7026	564.53	1161.62	4682.34	13194.4	14.3867
CHEMBL214215	COc1cccc(C(=O)NNC(=O)C2(C(=O)N[C@H]3CC(=O)OC3O)CCCCC2)c1	IC50 (nM)	'='	240	1	Caspase-1	0.419442	B (single protein format)	0.589559	CHEMBL865479	Inhibition of ICE	Training	32	0.922	92.12	78.7566	504.62	984.019	4029.24	11132.1	143.06	2039.43	32209.8	555768	9.89845e+06	1.79443e+08	3.29226e+09	69.3338	254.925	1057.07	4745.2	22313.3	108342	538573	394.23	5459.35	84016.7	1.40889e+06	2.5177e+07	4.70082e+08	9.03365e+09	2.731	90.8633	89.3812	515.101	1065.02	4227.74	11942.4	14.3522
CHEMBL317246	CC(C)C(NC(=O)CCOc1cccc2ccccc12)C(=O)N[C@H]1CC(=O)OC1O	IC50 (nM)	'='	250	1	Caspase-1	0.419442	B (single protein format)	0.589559	CHEMBL659315	Inhibition of Caspase-1 enzyme	Training	32	2.213	90.5766	75.756	457.525	781.09	3092.9	7362.42	113.96	1601.32	25322.1	445467	8.10221e+06	1.49807e+08	2.79811e+09	75.1046	274.695	1155.32	5231.02	24776.3	121172	607831	388.245	5201.74	76558.8	1.22306e+06	2.08746e+07	3.74532e+08	6.96613e+09	2.206	88.5515	76.1049	449.914	783.552	3058.56	7301.99	14.3462
CHEMBL386240	COc1cccc(C(=O)NNC(=O)C2(C(=O)N[C@H]3CC(=O)OC3O)CCC2)c1	IC50 (nM)	'='	260	1	Caspase-1	0.419442	B (single protein format)	0.589559	CHEMBL865479	Inhibition of ICE	Test	30	0.206	87.8637	74.3688	497.511	989.847	4099.7	11548.1	143.06	2035.43	32209.8	555764	9.89847e+06	1.79443e+08	3.29226e+09	66.4666	246.815	1033.97	4683.43	22169.6	108138	539205	370.209	5166.83	80407.4	1.3638e+06	2.46076e+07	4.62818e+08	8.94019e+09	2.731	86.8633	89.3812	511.101	1085.2	4294.12	12328.3	13.3522
CHEMBL3939229	COc1cccc(CN2CCN(c3cc(N4CCCC4)nc(N4CCCC4)n3)CC2)c1	IC50 (nM)	'='	262	1	Caspase-1	0.419442	B (assay format)	0.0612061	CHEMBL3864977	Inhibition of human recombinant N-terminal His-tagged DTT-activated caspase-1 expressed in Escherichia coli using Ac-WEHD-AMC as substrate preincubated for 30 mins followed by substrate addition by fluorescence assay	Training	35	6.646	98.3317	108.381	533.884	1083.56	3920.87	10177.7	47.97	318.745	1750.31	11925.5	84214.6	622457	4.71819e+06	87.613	328.259	1418.52	6601.82	32191.1	162129	836281	388.296	4520.01	55470.1	721851	1.00185e+07	1.48807e+08	2.363e+09	2.531	96.3724	77.0621	487.885	825.569	3266.63	7625.85	15.2803
CHEMBL372093	O=C1C[C@H](NC(=O)[C@@H]2CCc3nc4cc(-c5ccccc5)nc-4c(O)n32)C(O)O1	IC50 (nM)	'='	264	1	Caspase-1	0.419442	B (single protein format)	0.589559	CHEMBL880406	Inhibitory activity towards CASP1 using fluorogenic substrates following an incubation for over 30 min at 37 degree C	Training	33	1.2	100.045	83.7694	546.664	995.453	4113.58	10507.7	126.57	1788.49	29224.4	533387	1.01041e+07	1.94753e+08	3.78968e+09	73.7944	284.504	1217.31	5591.79	26735.9	131456	659982	376.238	4782.46	67918.5	1.06707e+06	1.81951e+07	3.29414e+08	6.21166e+09	2.603	98.589	92.7887	547.251	1059.64	4166.26	10949	14.008
CHEMBL269599	CS(=O)(=O)c1c(F)cc(-c2cc(C(N)=O)c(Cl)nn2)cc1F	IC50 (nM)	'='	300	1	Caspase-1	0.419442	B (single protein format)	0.589559	CHEMBL699295	Antiinflammatory activity measured as the concentration required to inhibit IL-1 beta converting enzyme	Training	23	1.149	72.5962	85.6928	451.046	1019.11	3836.19	11044.8	111.39	2031.03	40283.7	869694	1.96489e+07	4.59338e+08	1.10263e+10	69.3975	301.428	1550.05	8681.72	51110.7	311017	1.93897e+06	339.661	6468.68	153990	4.34021e+06	1.37789e+08	4.74183e+09	1.72028e+11	2.326	70.7937	90.7767	454.9	1073.18	4059.45	12169.2	10.1081
CHEMBL213408	Cc1ccccc1C(=O)NNC(=O)C1(C(=O)N[C@H]2CC(=O)OC2O)CCC1	IC50 (nM)	'='	310	1	Caspase-1	0.419442	B (single protein format)	0.589559	CHEMBL865479	Inhibition of ICE	Test	29	0.517	86.0596	76.8453	497.171	1023.23	4209.27	12093.4	133.83	1990.83	31957.9	554388	9.89077e+06	1.794e+08	3.29201e+09	63.7519	236.895	997.365	4558.16	21816.2	107746	544647	354.209	4884.81	74929.1	1.251e+06	2.22287e+07	4.124e+08	7.87527e+09	2.52	84.8397	88.1006	503.992	1085.84	4304.68	12491.3	12.831
CHEMBL246887	CCC(C(=O)N[C@@H](CC(=O)O)C(=O)CCCc1ccccc1)n1cc(C(C)(C)C)nc(NCc2cc(OC)cc(OC)c2)c1=O	IC50 (nM)	'='	320	1	Caspase-1	0.419442	B (single protein format)	0.589559	CHEMBL903358	Inhibition of human recombinant caspase 1	Training	47	4.162	132.993	132.897	736.167	1459.45	5617.79	14998.6	148.85	2025.88	31099.9	538106	9.67638e+06	1.77479e+08	3.29633e+09	110.402	413.373	1760.06	8047.81	38307.8	187333	934354	576.386	7869.36	118763	1.94957e+06	3.41301e+07	6.25657e+08	1.18383e+10	3.173	130.698	124.891	704.614	1343.8	5157.93	13226.7	21.3531
CHEMBL441854	O=C(CN1CCS(=O)(=O)C[C@H](NC(=O)c2cc3ccccc3s2)C1=O)N[C@H]1CC(=O)OC1O	IC50 (nM)	'='	320	1	Caspase-1	0.419442	B (single protein format)	0.589559	CHEMBL910313	Inhibition of ICE	Training	36	-1.124	108.33	82.5073	569.553	963.831	3971.68	9449.87	195.8	3013.73	50575.5	898971	1.6349e+07	3.01709e+08	5.63023e+09	89.8949	349.326	1585.82	7839.3	40908.2	222018	1.24286e+06	474.359	7166.96	122324	2.2946e+06	4.60069e+07	9.6515e+08	2.08895e+10	3.807	107.128	121.168	636.608	1365.66	5134.14	14216.4	15.609
CHEMBL248309	CCC(C(=O)N[C@@H](CC(=O)O)C(=O)CCCc1ccccc1)n1cc(C(C)(C)C)nc(Nc2ccc3c(c2)OCCO3)c1=O	IC50 (nM)	'='	330	1	Caspase-1	0.419442	B (single protein format)	0.589559	CHEMBL903358	Inhibition of human recombinant caspase 1	Training	47	4.356	135.081	133.26	745.459	1470.23	5716.23	15275.8	148.85	2027.88	31145.6	538483	9.67935e+06	1.77501e+08	3.29649e+09	107.236	397.989	1684.46	7666.15	36334.2	176919	878549	564.376	7466.83	108374	1.70731e+06	2.8772e+07	5.10796e+08	9.42421e+09	3.159	132.695	126.071	720.434	1378.33	5347.04	13782.3	20.9557
CHEMBL466565	CC(C)C[C@H]1C[C@H]([C@@H](O)CC(=O)Cc2ccccc2)C(=O)N1	IC50 (nM)	'='	330	1	Caspase-1	0.419442	B (single protein format)	0.589559	CHEMBL970220	Inhibition of caspase 1	Test	23	1.693	63.9894	53.3224	314.058	502.889	1960.64	4275.72	66.4	1126.38	19138.8	350097	6.52087e+06	1.22845e+08	2.3334e+09	49.8675	179.65	729.613	3173.67	14357	66699.5	316147	278.197	3724.61	55049.2	886670	1.52786e+07	2.76502e+08	5.17656e+09	1.342	62.38	51.085	303.497	491.236	1931.25	4320.37	10.4524
CHEMBL101182	CC(C)CC(NC(=O)CNc1cccc(Oc2ccccc2)c1)C(=O)N[C@H]1CC(=O)OC1O	IC50 (nM)	'='	330	1	Caspase-1	0.419442	B (single protein format)	0.589559	CHEMBL659315	Inhibition of Caspase-1 enzyme	Training	35	2.085	96.5296	74.2606	461.436	694.695	2780.7	5769.41	125.99	1679.68	25861.5	449130	8.12739e+06	1.49982e+08	2.79935e+09	82.7358	300.5	1249.53	5564.15	25749.2	122174	590243	426.273	5654.42	81819.9	1.28381e+06	2.15772e+07	3.827e+08	7.0617e+09	2.605	94.6372	79.2957	458.995	747.317	2882.16	6390.55	15.7957
CHEMBL323570	CC(C)C(NC(=O)COc1cccc2ccccc12)C(=O)N[C@H]1CC(=O)OC1O	IC50 (nM)	'='	336	1	Caspase-1	0.419442	B (single protein format)	0.589559	CHEMBL659315	Inhibition of Caspase-1 enzyme	Training	31	1.781	88.5208	72.6939	450.013	762.215	3054.52	7241	113.96	1599.32	25322.1	445461	8.10223e+06	1.49807e+08	2.79813e+09	73.671	271.11	1148.29	5234.03	24933.9	122510	616676	376.235	5055.48	74754.1	1.20049e+06	2.05887e+07	3.70859e+08	6.91826e+09	2.206	86.5515	76.1049	443.873	784.079	3039.67	7308.48	13.8462
CHEMBL384930	O=C(CN1CCSC[C@H](NC(=O)c2ccccc2)C1=O)N[C@H]1CC(=O)OC1O	IC50 (nM)	'='	350	1	Caspase-1	0.419442	B (single protein format)	0.589559	CHEMBL910313	Inhibition of ICE	Training	30	0.104	84.0487	54.1947	398.02	568.928	2443.14	5084.57	150.34	2167.65	34363.2	585939	1.03084e+07	1.84935e+08	3.36534e+09	76.6572	299.634	1347.21	6537.57	33327.4	176214	959480	386.274	5644.48	92536.9	1.66039e+06	3.17343e+07	6.3204e+08	1.29228e+10	2.778	82.7179	74.4813	422.205	751.743	2867.41	6904.15	13.4356
CHEMBL4216830	Cc1cc(Nc2ccc3ccccc3c2)ccc1C(=O)Nc1cn(C(C)C)c(=O)n(C2(C(=O)N[C@H]3CC(=O)OC(O)C3)CC2)c1=O	IC50 (nM)	'='	360	1	Caspase-1	0.419442	B (cell-based format)	0.0531053	CHEMBL4183472	Inhibition of caspase-1 in human THP1 cells assessed as decrease in LPS-induced IL-1beta secretion after overnight incubation by sandwich immunoassay	Test	51	4.118	155.393	170.09	924.805	2008.38	7787.06	22599.3	160.76	2294.06	35969.5	623803	1.11382e+07	2.01831e+08	3.69172e+09	122.026	461.91	2017.75	9509.29	46798	237108	1.22771e+06	590.393	7646.84	110442	1.75331e+06	2.99745e+07	5.40626e+08	1.01158e+10	3.673	152.849	160.945	902.174	1902.46	7514.06	21479	21.9452
CHEMBL101145	CC(C)C(NC(=O)COc1c(C(=O)O)ccc2ccccc12)C(=O)N[C@H]1CC(=O)OC1O	IC50 (nM)	'='	385	1	Caspase-1	0.419442	B (single protein format)	0.589559	CHEMBL659315	Inhibition of Caspase-1 enzyme	Training	34	1.396	98.6469	83.5714	513.685	910.212	3616.94	8909.31	151.26	2309.96	38811.1	705201	1.31489e+07	2.48663e+08	4.74868e+09	81.8804	303.701	1305.15	6056.49	29423.7	147562	758390	420.244	5849.69	90427.5	1.51907e+06	2.71172e+07	5.049e+08	9.67206e+09	2.528	96.6571	89.4407	508.656	931.398	3578.25	8829.4	15.1676
CHEMBL1221546	CC(C)[C@H](CC(=O)NCCC(=O)c1ccccc1)C(=O)N[C@H](C=O)CC(=O)O	IC50 (nM)	'='	398	1	Caspase-1	0.419442	B (single protein format)	0.589559	CHEMBL1227797	Inhibition of human ICE	Training	28	1.013	74.0281	55.2496	347.031	531.049	2114.65	4548.51	129.64	2082.9	34848.1	616278	1.11056e+07	2.02575e+08	3.73094e+09	66.2007	240.135	990.372	4383.02	20212.1	95860.8	464536	364.224	5317.45	85964	1.50548e+06	2.79246e+07	5.38643e+08	1.06654e+10	2.29	72.6743	61.7452	346.524	568.024	2146.75	4732.07	13.2393
CHEMBL318887	CC(C)C[C@H](NC(=O)CC(=O)c1cccc2ccccc12)C(=O)N[C@H]1CC(=O)OC1O	IC50 (nM)	'='	408	1	Caspase-1	0.419442	B (single protein format)	0.589559	CHEMBL659313	Inhibition of caspase-1	Training	33	1.883	94.7926	81.9015	488.526	852.163	3356.55	8102.43	121.8	1854.11	30138.7	531409	9.59663e+06	1.75598e+08	3.24213e+09	78.2821	290.077	1237.98	5700.34	27487.4	137004	701132	400.256	5421.91	81493.5	1.33676e+06	2.34349e+07	4.30588e+08	8.16583e+09	2.329	92.6407	82.5393	476.312	836.545	3243.35	7747.52	14.7401
CHEMBL1221503	COc1ccc(CCCNC(=O)C[C@H](C(=O)N[C@H](C=O)CC(=O)O)C(C)C)cc1	IC50 (nM)	'='	410	1	Caspase-1	0.419442	B (single protein format)	0.589559	CHEMBL1227797	Inhibition of human ICE	Test	29	1.672	75.8215	59.5419	356.558	554.714	2146.96	4590.62	121.8	1836.11	30023.8	530281	9.61053e+06	1.76779e+08	3.28689e+09	66.9891	240.805	982.27	4291.62	19506	91022.1	433076	376.235	5455.81	87521.7	1.52249e+06	2.80967e+07	5.40028e+08	1.06667e+10	2.163	74.5863	60.9606	350.113	550.373	2090.59	4431.23	13.7605
CHEMBL198974	CC(C)(C)c1cc2nc3n(c(O)c-2n1)[C@H](C(=O)N[C@H]1CC(=O)OC1O)CC3	IC50 (nM)	'='	421	1	Caspase-1	0.419442	B (single protein format)	0.589559	CHEMBL880406	Inhibitory activity towards CASP1 using fluorogenic substrates following an incubation for over 30 min at 37 degree C	Training	30	0.233	95.8764	96.1096	595.344	1265.49	5171.56	14745.9	126.57	1784.49	29242.4	533419	1.01044e+07	1.94754e+08	3.78969e+09	59.0294	228.856	973.753	4446.9	21100.6	102893	512077	352.216	4662.26	68929.2	1.11672e+06	1.93875e+07	3.53474e+08	6.66269e+09	2.606	94.5894	111.003	580.644	1305.78	4901.7	14061.1	12.6469
CHEMBL420458	CC(C)C[C@H](NC(=O)COc1ccc(Cl)c2ccccc12)C(=O)N[C@H]1CC(=O)OC1O	IC50 (nM)	'='	429	1	Caspase-1	0.419442	B (single protein format)	0.589559	CHEMBL659313	Inhibition of caspase-1	Training	33	2.761	95.0778	87.4327	500.137	904.919	3509.31	8665.11	113.96	1605.32	25328.1	445491	8.10225e+06	1.49807e+08	2.79812e+09	80.3837	310.163	1399.32	6912.49	36314.7	200075	1.14593e+06	423.698	6674.4	136804	3.64091e+06	1.1701e+08	4.18253e+09	1.57591e+11	2.195	92.5512	82.0359	473.859	832.788	3214.53	7686.96	14.7401
CHEMBL213965	Cc1cccc(C(=O)NNC(=O)C2(C(=O)N[C@H]3CC(=O)OC3O)CCCCC2)c1	IC50 (nM)	'='	430	1	Caspase-1	0.419442	B (single protein format)	0.589559	CHEMBL865479	Inhibition of ICE	Training	31	1.233	90.3062	81.6442	501.682	1000.18	4042.83	11259.4	133.83	1994.83	31957.9	554388	9.89073e+06	1.79399e+08	3.29201e+09	66.6191	244.989	1020.86	4622.48	21949.6	107598	539603	378.231	5169.31	78309.8	1.29167e+06	2.27261e+07	4.18601e+08	7.95418e+09	2.52	88.8396	88.1336	504.078	1046.54	4151.49	11768.1	13.8142
CHEMBL437907	Cc1cccc(C(=O)NNC(=O)C2(C(=O)N[C@H]3CC(=O)OC3O)Cc3ccccc3C2)c1	IC50 (nM)	'='	430	1	Caspase-1	0.419442	B (single protein format)	0.589559	CHEMBL865479	Inhibition of ICE	Test	35	1.367	104.328	95.5829	585.673	1156.05	4654.11	12723.5	133.83	2008.83	31969.9	554470	9.89088e+06	1.794e+08	3.29201e+09	83.2971	314.671	1354.2	6279.98	30403.6	151447	770244	414.263	5503.88	81497.6	1.32265e+06	2.30308e+07	4.21609e+08	7.98364e+09	2.564	102.84	100.431	586.171	1198.56	4797.69	13488.8	15.2805
CHEMBL1221502	CC(C)[C@H](CC(=O)NCCCc1ccccc1)C(=O)N[C@H](C=O)CC(=O)O	IC50 (nM)	'='	444	1	Caspase-1	0.419442	B (single protein format)	0.589559	CHEMBL1227797	Inhibition of human ICE	Training	27	1.757	69.9584	53.4601	321.068	481.74	1890.86	3948.37	112.57	1787.51	29765.8	528877	9.60275e+06	1.76735e+08	3.28664e+09	61.9755	221.816	898.095	3893.25	17542.3	81049.1	381307	348.224	4993.48	79029.6	1.35767e+06	2.48186e+07	4.74178e+08	9.33932e+09	1.956	68.5627	53.704	314.947	481.446	1864.43	3902.46	12.8286
CHEMBL3984293	O=[N+]([O-])c1ccc(CN2CCN(c3cc(N4CCCC4)nc(N4CCCC4)n3)CC2)cc1	IC50 (nM)	'='	450	1	Caspase-1	0.419442	B (assay format)	0.0612061	CHEMBL3864977	Inhibition of human recombinant N-terminal His-tagged DTT-activated caspase-1 expressed in Escherichia coli using Ac-WEHD-AMC as substrate preincubated for 30 mins followed by substrate addition by fluorescence assay	Training	36	6.623	102.387	116.381	563.3	1172.81	4203.63	11054.8	81.88	1186.85	21607.5	462093	1.03836e+07	2.39062e+08	5.58366e+09	88.9193	333.52	1449.35	6788.4	33302	168638	873966	406.292	4909.09	64228.6	918384	1.43856e+07	2.45107e+08	4.47634e+09	2.122	100.435	79.5698	508.708	857.817	3406.32	7916.95	15.653
CHEMBL3905486	c1c(N2CCCC2)nc(N2CCCC2)nc1N1CCNCC1	IC50 (nM)	'='	455	1	Caspase-1	0.419442	B (assay format)	0.0612061	CHEMBL3864977	Inhibition of human recombinant N-terminal His-tagged DTT-activated caspase-1 expressed in Escherichia coli using Ac-WEHD-AMC as substrate preincubated for 30 mins followed by substrate addition by fluorescence assay	Training	25	4.782	69.8299	76.5338	383.055	798.199	2937.1	7833.8	47.53	317.01	1954.84	13675	98552.7	731355	5.53101e+06	59.6675	220.415	943.12	4369.31	21321.9	107944	561475	276.211	3154.75	37091	446999	5.5002e+06	6.88669e+07	8.74934e+08	2.157	68.3525	54.8201	344.593	600.907	2368.97	5729.27	10.899
CHEMBL210023	Cc1cccc(C(=O)NNC(=O)C2(C(=O)N[C@H]3CC(=O)OC3O)CCCC2)c1	IC50 (nM)	'='	490	1	Caspase-1	0.419442	B (single protein format)	0.589559	CHEMBL865479	Inhibition of ICE	Test	30	0.875	88.178	79.4504	494.127	998.517	4038.08	11349.9	133.83	1992.83	31957.9	554382	9.89074e+06	1.79399e+08	3.29201e+09	65.1855	240.934	1009.31	4587.59	21851.6	107350	539133	366.22	5023.05	76505.1	1.26912e+06	2.24411e+07	4.14963e+08	7.90729e+09	2.52	86.8396	88.1336	498.078	1056.54	4143.71	11891.9	13.3142
CHEMBL6429	N#Cc1ccc(-c2cc(C(N)=O)c(Cl)nn2)cc1Cl	IC50 (nM)	'='	500	1	Caspase-1	0.419442	B (single protein format)	0.589559	CHEMBL699295	Antiinflammatory activity measured as the concentration required to inhibit IL-1 beta converting enzyme	Training	20	1.912	58.8577	63.0737	339.857	697.346	2627.34	6946.45	92.66	1839.62	39297.2	910172	2.18282e+07	5.34622e+08	1.32715e+10	67.0712	308.971	1641.31	9393.61	56287.5	348143	2.20435e+06	287.061	5835.07	163106	5.51842e+06	2.0395e+08	7.82605e+09	3.05174e+11	1.456	56.4279	50.6234	294.343	521.486	2011.04	4783.71	9.0241
CHEMBL3678067	CC(C)[C@H](NC(=O)[C@H](CCC(=O)O)NC(=O)[C@H](Cc1ccc(O)cc1)NC(=O)OCc1ccccc1)C(=O)N[C@H](/C=C/S(C)(=O)=O)CC(=O)O	IC50 (nM)	'='	500	1	Caspase-1	0.419442	B (single protein format)	0.589559	CHEMBL3706295	Fluorometric Enzymatic Assay: Selectivity of compound 55, compound 63, compound 48, compound 57, compound 88 toward caspase-1 (pro-inflammatory group), caspase-5 (group I), caspase-9 (group II) and caspase-3 and caspase-7 (group III) was evaluated by using fluorometric methods using the Caspase-1, -3, -5, -7, -9 Inhibitor Drug Screening Kit (Catalog #: K151-100, K153-100, K155-100/K157-100, K159-…	Training	51	1.129	141.465	112.884	687.544	1098.13	4278.76	9300.04	262.98	4189.48	72693.6	1.34082e+06	2.52638e+07	4.81884e+08	9.27177e+09	125.324	466.418	2009.99	9401.02	46190.1	234815	1.22582e+06	676.438	10125.6	169201	3.08986e+06	6.02709e+07	1.23262e+09	2.60891e+10	4.93	139.445	145.243	745.97	1444.62	5315.94	13438.6	23.4275
CHEMBL4218951	CC(C(=O)N[C@H]1CC(=O)OC1O)n1c(=O)c(NC(=O)c2ccc3ccccc3c2)cn(C)c1=O	IC50 (nM)	'='	501.19	1	Caspase-1	0.419442	B (single protein format)	0.589559	CHEMBL4183465	Inhibition of human recombinant caspase-1 using AC-WEHD-AMC as substrate at Km after 20 mins by fluorescence assay	Training	37	1.365	110.698	99.7001	598.205	1116.61	4356.62	11082.1	148.73	2177.7	35363.2	619708	1.1111e+07	2.01645e+08	3.69045e+09	92.0863	348.966	1525.24	7172.54	35208.3	177912	918705	444.269	6030.13	91612.7	1.52392e+06	2.70663e+07	5.02415e+08	9.597e+09	3.181	108.763	107.754	599.061	1160.24	4419.27	11367.1	16.1508
CHEMBL102005	CC(C)C[C@H](NC(=O)COc1ccccc1Cc1ccccc1)C(=O)N[C@H]1CC(=O)OC1O	IC50 (nM)	'='	521	1	Caspase-1	0.419442	B (single protein format)	0.589559	CHEMBL659313	Inhibition of caspase-1	Test	35	2.628	96.7606	77.9613	469.583	740.802	2925.42	6350.65	113.96	1607.32	25322.1	445477	8.10216e+06	1.49807e+08	2.79812e+09	82.6872	301.078	1254.75	5606.02	26069.9	124505	606429	424.277	5624.48	81515.6	1.28185e+06	2.15848e+07	3.83303e+08	7.07719e+09	2.19	94.5511	75.8159	459.345	739.464	2924.39	6508.47	15.8126
CHEMBL3133256	O=C1C(=O)N(Cc2ccccc2I)c2ccc(S(=O)(=O)N3CCC[C@H]3CF)cc21	IC50 (nM)	'='	522	1	Caspase-1	0.419442	B (assay format)	0.0612061	CHEMBL3134678	Inhibition of recombinant human caspase-1 expressed in Escherichia coli using Ac-YVAD-AMC as substrate preincubated for 30 mins before substrate addition measured after 2 hrs	Training	32	5.323	99.8681	128.076	627.929	1534.33	5690.02	17500.8	83.14	1433.67	24845.1	458018	8.52613e+06	1.59851e+08	3.0152e+09	93.6919	505.415	4243.04	47860.2	623131	8.5913e+06	1.21001e+08	510.193	22594.3	2.33646e+06	2.95606e+08	3.85064e+10	5.03733e+12	659418892964690	1.821	96.4536	99.7587	590.217	1308.48	5266.93	15650.1	13.8406
CHEMBL321074	CC(C)C[C@H](NC(=O)COc1ccccc1C1CCCC1)C(=O)N[C@H]1CC(=O)OC1O	IC50 (nM)	'='	538	1	Caspase-1	0.419442	B (single protein format)	0.589559	CHEMBL659313	Inhibition of caspase-1	Training	33	2.021	92.5675	73.3216	456.002	739.614	2945.08	6642.42	113.96	1603.32	25322.1	445469	8.10219e+06	1.49807e+08	2.79812e+09	69.2819	246.579	998.428	4360.01	19909.9	93721	451241	400.256	5339.98	78134.8	1.24122e+06	2.10897e+07	3.77183e+08	7.00054e+09	2.146	90.5506	75.5629	451.368	768.3	2981.14	6967.44	14.8294
CHEMBL1221547	CC(C)[C@H](CC(=O)NCCOc1ccccc1)C(=O)N[C@H](C=O)CC(=O)O	IC50 (nM)	'='	539	1	Caspase-1	0.419442	B (single protein format)	0.589559	CHEMBL1227797	Inhibition of human ICE	Training	27	1.532	69.8712	51.408	317.601	463.97	1847.48	3785.72	121.8	1830.11	30031.6	530333	9.61107e+06	1.76783e+08	3.28692e+09	63.0232	225.456	912.038	3937.96	17627.8	80753.9	376124	352.213	5089.26	80800.6	1.38746e+06	2.52978e+07	4.81706e+08	9.45592e+09	2.167	68.585	55.2888	316.063	492.688	1879.75	3983.15	12.8286
CHEMBL317796	CC(C)C[C@H](NC(=O)CC(=O)c1ccc2ccccc2c1)C(=O)N[C@H]1CC(=O)OC1O	IC50 (nM)	'='	543	1	Caspase-1	0.419442	B (single protein format)	0.589559	CHEMBL659313	Inhibition of caspase-1	Test	33	1.883	94.7828	82.3127	485.885	836.249	3255.97	7639.12	121.8	1854.11	30138.7	531405	9.59661e+06	1.75598e+08	3.24213e+09	78.2821	290.06	1238.38	5703.03	27478.4	136641	696304	400.256	5413.9	81264.9	1.33228e+06	2.33593e+07	4.2941e+08	8.14821e+09	2.329	92.6407	82.5533	472.35	816.631	3141.17	7322.82	14.7233
CHEMBL316465	CC(C)C[C@H](NC(=O)CCSc1cccc2ccccc12)C(=O)N[C@H]1CC(=O)OC1O	IC50 (nM)	'='	563	1	Caspase-1	0.419442	B (single protein format)	0.589559	CHEMBL659313	Inhibition of caspase-1	Training	33	3.059	92.7838	83.6559	471.792	832.557	3195.24	7710.46	130.03	1880.77	29294.7	499170	8.81551e+06	1.59244e+08	2.92311e+09	82.1598	319.548	1441.65	7088.13	36918.8	201010	1.13493e+06	416.322	5886.87	92525.4	1.58657e+06	2.90329e+07	5.55983e+08	1.09801e+10	2.163	90.5433	75.7592	451.581	759.784	2984	6927.25	14.8294
CHEMBL318386	CC(C)C[C@H](NC(=O)COc1cccc2ccccc12)C(=O)N[C@H]1CC(=O)OC1O	IC50 (nM)	'='	570	1	Caspase-1	0.419442	B (single protein format)	0.589559	CHEMBL659313	Inhibition of caspase-1	Training	32	2.139	90.5723	76.1054	457.163	769.931	3041.57	7104.15	113.96	1601.32	25322.1	445463	8.10218e+06	1.49807e+08	2.79812e+09	75.1046	275.184	1159.48	5261.32	24963.4	122246	613753	388.245	5193.72	76330.1	1.21868e+06	2.08047e+07	3.73543e+08	6.9536e+09	2.206	88.5514	76.0829	445.811	762.74	2969.12	6954.14	14.3294
CHEMBL213553	Cc1ccc(C(=O)NNC(=O)C2(C(=O)N[C@H]3CC(=O)OC3O)CCC2)cc1	IC50 (nM)	'='	580	1	Caspase-1	0.419442	B (single protein format)	0.589559	CHEMBL865479	Inhibition of ICE	Training	29	0.517	86.0499	77.2565	494.553	1006.68	4109.91	11649.6	133.83	1990.83	31957.9	554384	9.89075e+06	1.79399e+08	3.29201e+09	63.7519	236.879	997.762	4560.67	21806.3	107401	540267	354.209	4876.79	74700.4	1.24657e+06	2.21557e+07	4.11309e+08	7.86001e+09	2.52	84.8396	88.1336	500.077	1066.78	4211.99	12127.1	12.8142
CHEMBL1221548	CC(C)[C@H](CC(=O)N(CCOc1ccccc1)C(C)C)C(=O)N[C@H](C=O)CC(=O)O	IC50 (nM)	'='	584	1	Caspase-1	0.419442	B (single protein format)	0.589559	CHEMBL1227797	Inhibition of human ICE	Test	30	2.557	80.301	70.0527	391.917	655.648	2481.96	5615.28	113.01	1771.25	29557.5	526636	9.5765e+06	1.76359e+08	3.28031e+09	68.4076	245.161	994.906	4308.3	19343.4	88909.1	415640	388.245	5586.16	88331.7	1.50786e+06	2.72749e+07	5.14583e+08	1.00056e+10	2.304	78.5927	70.2972	384.915	673.566	2511.52	5881.34	14.15
CHEMBL466747	CC(C)CC1(O)NC(=O)C2(OC(Cc3ccccc3)=CC2=O)C1O	IC50 (nM)	'='	610	1	Caspase-1	0.419442	B (single protein format)	0.589559	CHEMBL970220	Inhibition of caspase 1	Training	26	0.789	82.4486	83.2029	516.086	1107.18	4599.85	13532.8	95.86	1596.23	27953.6	525672	1.0081e+07	1.95401e+08	3.81424e+09	58.0745	222.959	969.039	4531.1	22091.7	110818	567786	310.196	4196.52	63252.1	1.03791e+06	1.81219e+07	3.30358e+08	6.20069e+09	1.923	80.5068	99.507	547.508	1404.52	5745.3	19294.7	11.2763
CHEMBL101728	CC(C)C[C@H](NC(=O)CCSc1ccc2ccccc2c1)C(=O)N[C@H]1CC(=O)OC1O	IC50 (nM)	'='	611	1	Caspase-1	0.419442	B (single protein format)	0.589559	CHEMBL659313	Inhibition of caspase-1	Training	33	3.059	92.7741	84.0671	469.186	815.798	3096.09	7261.74	130.03	1880.77	29294.7	499166	8.81543e+06	1.59243e+08	2.92309e+09	82.1598	319.495	1442.34	7097.75	36979.2	201142	1.13274e+06	416.322	5878.85	92296.7	1.58218e+06	2.89631e+07	5.55016e+08	1.09688e+10	2.163	90.5433	75.7732	447.619	739.453	2885.75	6535.12	14.8126
CHEMBL99681	CC(C)C[C@H](NC(=O)COc1ccccc1-c1ccccc1)C(=O)N[C@H]1CC(=O)OC1O	IC50 (nM)	'='	636	1	Caspase-1	0.419442	B (single protein format)	0.589559	CHEMBL659313	Inhibition of caspase-1	Training	34	2.813	94.7994	80.226	471.915	791.691	3102.79	7190.86	113.96	1605.32	25322.1	445475	8.10218e+06	1.49807e+08	2.79812e+09	81.2536	298.089	1254.5	5678.88	26859.8	131037	655066	412.267	5486.23	79939.5	1.26377e+06	2.13746e+07	3.80822e+08	7.04743e+09	2.19	92.5511	75.8159	457.345	759.546	3000.78	6889.64	15.3294
CHEMBL3968765	FC(F)(F)c1ccc(CN2CCN(c3cc(N4CCCC4)nc(N4CCCC4)n3)CC2)cc1	IC50 (nM)	'='	639	1	Caspase-1	0.419442	B (assay format)	0.0612061	CHEMBL3864977	Inhibition of human recombinant N-terminal His-tagged DTT-activated caspase-1 expressed in Escherichia coli using Ac-WEHD-AMC as substrate preincubated for 30 mins followed by substrate addition by fluorescence assay	Test	37	7.656	108.725	143.075	666.02	1568.62	5699.15	16661.4	38.74	286.149	1522.35	10653.4	76816.8	580031	4.47326e+06	89.044	335.298	1466.71	6907.06	34039.5	173074	900278	429.292	5486.75	78575.9	1.26924e+06	2.28869e+07	4.50112e+08	9.40852e+09	2.242	106.351	99.1889	583.208	1129.79	4357.62	11271.6	15.9536
CHEMBL101644	CC(C)C[C@H](NC(=O)/C=C/c1ccccc1)C(=O)N[C@H]1CC(=O)OC1O	IC50 (nM)	'='	650	1	Caspase-1	0.419442	B (single protein format)	0.589559	CHEMBL659313	Inhibition of caspase-1	Training	27	1.463	74.3225	58.0228	355.832	543.9	2152.49	4501.21	104.73	1542.72	25044.3	443916	8.09365e+06	1.49758e+08	2.79783e+09	64.5617	240.71	1025.56	4703.19	22546.6	111470	564302	336.214	4609.09	69338	1.13096e+06	1.96644e+07	3.58323e+08	6.74637e+09	1.957	72.5276	62.0992	352.261	586.446	2235.3	5055.33	12.3462
CHEMBL437105	O=C[C@H](CC(=O)O)NC(=O)[C@@H]1CCCN2C(=O)CC[C@H](NC(=O)c3nccc4ccccc34)C(=O)N12	IC50 (nM)	'='	670	1	Caspase-1	0.419442	B (cell-based format)	0.0531053	CHEMBL3784397	Inhibition of caspase-1 in LPS stimulated human PMBC cells after 2 hrs by ELISA analysis	Training	39	-0.057	111.981	78.3569	569.395	903.008	3882.17	9017.92	166.08	2504.69	40694.3	709038	1.26488e+07	2.28764e+08	4.17892e+09	91.1495	341.434	1448.03	6591.57	31292.7	152935	764253	470.286	6428.65	99005.2	1.68256e+06	3.07319e+07	5.89205e+08	1.16539e+10	3.712	111.065	106.772	605.832	1170	4545.96	11914.3	17.2949
CHEMBL3133146	O=C1C(=O)N(Cc2ccccc2[N+](=O)[O-])c2ccc(S(=O)(=O)N3CCC[C@H]3CF)cc21	IC50 (nM)	'='	672	1	Caspase-1	0.419442	B (assay format)	0.0612061	CHEMBL3134678	Inhibition of recombinant human caspase-1 expressed in Escherichia coli using Ac-YVAD-AMC as substrate preincubated for 30 mins before substrate addition measured after 2 hrs	Training	34	4.147	104.433	125.987	638.332	1519.41	5674.58	17267	126.28	2346.36	44954.2	909565	1.88332e+07	3.98334e+08	8.59439e+09	86.521	331.091	1483.89	7217.29	36874.3	194831	1.05522e+06	429.294	6393	110984	2.16762e+06	4.58027e+07	1.0165e+09	2.32562e+10	1.63	102.54	103.556	622.125	1358.51	5497.22	16189.1	14.7513
CHEMBL183619	COc1ccc(I)cc1[C@@H](O)C(=O)N[C@H](C(=O)N[C@@H](CC(=O)O)C(=O)CSCc1ccccc1)C(C)C	IC50 (nM)	'='	675	1	Caspase-1	0.419442	B (single protein format)	0.589559	CHEMBL828519	Inhibitory activity against recombinant human Caspase-1	Test	38	2.827	106.466	90.2358	542.001	907.976	3577	8183.02	167.33	2593.41	42717.9	757271	1.38267e+07	2.57368e+08	4.85866e+09	110.437	574.762	4555.23	49334.2	630375	8.62837e+06	1.21198e+08	611.257	24260.7	2.36228e+06	2.95951e+08	3.85093e+10	5.03731e+12	659420191305125	2.682	102.695	89.7193	514.351	891.312	3417.28	8021.8	17.527
CHEMBL102901	CC(C)C[C@H](NC(=O)CCOc1cccc2ccccc12)C(=O)N[C@H]1CC(=O)OC1O	IC50 (nM)	'='	686	1	Caspase-1	0.419442	B (single protein format)	0.589559	CHEMBL659313	Inhibition of caspase-1	Training	33	2.571	92.628	79.1675	464.676	788.806	3079.95	7225.58	113.96	1603.32	25322.1	445469	8.10216e+06	1.49806e+08	2.79811e+09	76.5382	278.769	1166.51	5258.31	24805.8	120908	604908	400.256	5339.98	78134.8	1.24124e+06	2.10906e+07	3.77216e+08	7.00146e+09	2.206	90.5514	76.0829	451.852	762.213	2988.01	6947.65	14.8294
CHEMBL214044	COc1cccc(OC)c1C(=O)NNC(=O)C1(C(=O)N[C@H]2CC(=O)OC2O)CCCCC1	IC50 (nM)	'='	700	1	Caspase-1	0.419442	B (single protein format)	0.589559	CHEMBL865479	Inhibition of ICE	Training	34	0.837	98.0443	83.1417	543.474	1069.07	4413.91	12323.8	152.29	2088.02	32467.8	557180	9.90632e+06	1.79487e+08	3.29252e+09	74.3474	274.019	1139.87	5127.22	24172.9	117869	589686	422.24	5937.71	92966.1	1.58264e+06	2.86047e+07	5.38243e+08	1.03952e+10	2.938	96.8871	96.5718	558.093	1173	4655.69	13297.1	15.3177
CHEMBL6439	NC(=O)c1cc(-c2ccc([N+](=O)[O-])cc2)nnc1Cl	IC50 (nM)	'='	700	1	Caspase-1	0.419442	B (single protein format)	0.589559	CHEMBL699295	Antiinflammatory activity measured as the concentration required to inhibit IL-1 beta converting enzyme	Training	20	1.459	58.1243	57.9779	320.294	627.58	2374.18	6046.48	112.01	2180.35	45864.7	1.0391e+06	2.44473e+07	5.89884e+08	1.44841e+10	61.0552	265.248	1345.67	7412.28	43037.4	259561	1.61185e+06	271.596	4787.3	112133	3.30427e+06	1.12287e+08	4.11602e+09	1.56692e+11	1.034	56.456	47.7465	288.011	489.041	1923.11	4428.06	8.9861
CHEMBL3932441	c1ccc(CN2CCN(c3cc(N4CCCC4)nc(N4CCCC4)n3)CC2)cc1	IC50 (nM)	'='	700	1	Caspase-1	0.419442	B (assay format)	0.0612061	CHEMBL3864977	Inhibition of human recombinant N-terminal His-tagged DTT-activated caspase-1 expressed in Escherichia coli using Ac-WEHD-AMC as substrate preincubated for 30 mins followed by substrate addition by fluorescence assay	Test	33	6.731	92.4686	102.299	498.333	1011.94	3663.27	9524.43	38.74	270.149	1492.35	10521.4	76436.8	578683	4.46896e+06	82.5994	309.27	1334.34	6203.34	30227.7	152173	784700	360.286	4057.68	46978	557022	6.73945e+06	8.29297e+07	1.03486e+09	2.324	90.3488	69.8055	452.719	756.697	3034.6	7068.89	14.3485
CHEMBL3678069	CC(C)[C@H](NC(=O)[C@H](Cc1c[nH]c2ccccc12)NC(=O)[C@H](CC(=O)O)NC(=O)OCc1ccccc1)C(=O)N[C@H](/C=C/S(C)(=O)=O)CC(=O)O	IC50 (nM)	'='	700	1	Caspase-1	0.419442	B (single protein format)	0.589559	CHEMBL3706295	Fluorometric Enzymatic Assay: Selectivity of compound 55, compound 63, compound 48, compound 57, compound 88 toward caspase-1 (pro-inflammatory group), caspase-5 (group I), caspase-9 (group II) and caspase-3 and caspase-7 (group III) was evaluated by using fluorometric methods using the Caspase-1, -3, -5, -7, -9 Inhibitor Drug Screening Kit (Catalog #: K151-100, K153-100, K155-100/K157-100, K159-…	Training	53	1.277	149.557	120.15	745.78	1232.8	4890.82	11192.6	258.54	3912.89	65401.7	1.17928e+06	2.1868e+07	4.11896e+08	7.84061e+09	130.15	485.218	2097.53	9836.06	48476.6	247435	1.29821e+06	686.456	10051.9	164922	2.97245e+06	5.7531e+07	1.17267e+09	2.48186e+10	5.087	147.442	152.953	801.941	1579.36	5887.53	15196.3	24.0168
CHEMBL3898411	FC(F)(F)c1cc(CN2CCN(c3cc(N4CCCC4)nc(N4CCCC4)n3)CC2)cc(C(F)(F)F)c1	IC50 (nM)	'='	706	1	Caspase-1	0.419442	B (assay format)	0.0612061	CHEMBL3864977	Inhibition of human recombinant N-terminal His-tagged DTT-activated caspase-1 expressed in Escherichia coli using Ac-WEHD-AMC as substrate preincubated for 30 mins followed by substrate addition by fluorescence assay	Training	41	8.581	124.981	183.85	833.765	2123.29	7745.75	23863.9	38.74	302.149	1552.35	10785.4	77196.8	581397	4.47764e+06	95.4886	361.326	1599.09	7610.89	37850.1	193954	1.01576e+06	498.298	6915.82	110174	1.98151e+06	3.9037e+07	8.17378e+08	1.77843e+10	2.16	122.353	128.572	713.698	1502.72	5698.24	15556.4	17.5588
CHEMBL100114	COc1ccc(OCC(=O)N[C@@H](CC(C)C)C(=O)N[C@H]2CC(=O)OC2O)c2ccccc12	IC50 (nM)	'='	831	1	Caspase-1	0.419442	B (single protein format)	0.589559	CHEMBL659313	Inhibition of caspase-1	Training	34	2.054	96.466	81.3389	494.175	849.271	3363.48	8035.3	123.19	1649.92	25580.1	446872	8.11e+06	1.49851e+08	2.79838e+09	80.1182	294.225	1242.97	5651.2	26871	131964	665004	416.255	5664.07	85050.9	1.38796e+06	2.41577e+07	4.40552e+08	8.29825e+09	2.413	94.575	83.3255	484.94	852.082	3300.02	7906.87	15.2781
CHEMBL103820	Cc1ccc2ccccc2c1OCC(=O)N[C@@H](CC(C)C)C(=O)N[C@H]1CC(=O)OC1O	IC50 (nM)	'='	843	1	Caspase-1	0.419442	B (single protein format)	0.589559	CHEMBL659313	Inhibition of caspase-1	Test	33	2.365	94.6522	84.2266	491.151	866.598	3377.73	8167.04	113.96	1605.32	25328.1	445491	8.10227e+06	1.49807e+08	2.79813e+09	77.4035	284.29	1206.76	5529.06	26515.6	131292	666503	400.256	5374.03	79344	1.27069e+06	2.1704e+07	3.88977e+08	7.2162e+09	2.202	92.5514	82.0589	473.864	833.251	3216.51	7698.07	14.7401
CHEMBL166992	CC(C)[C@H](NC(=O)c1cc(Br)cc(Br)c1)C(=O)N[C@@H](CC(=O)O)C(=O)CSCc1ccccc1	IC50 (nM)	'='	860	1	Caspase-1	0.419442	B (single protein format)	0.589559	CHEMBL659311	Inhibitory activity against caspase-1	Training	35	4.619	98.2203	99.9081	513.622	946.343	3459.53	8300.92	137.87	2133.56	34059.4	584929	1.03427e+07	1.86634e+08	3.42094e+09	106.074	520.098	3276.18	24381.8	201981	1.78514e+06	1.63755e+07	588.14	20180	1.28177e+06	1.01032e+08	8.36542e+09	7.00003e+11	5.87126e+13	2.124	94.5754	80.3486	461.913	764.175	2940.81	6607.94	16.0615
CHEMBL23453	COC(=O)CC(NC(=O)[C@@H](NC(=O)OCc1ccccc1)C(C)C)C(=O)CF	IC50 (nM)	'='	900	1	Caspase-1	0.419442	B (single protein format)	0.589559	CHEMBL659498	Compound was evaluated for its inhibitory activity against the Caspase-1 enzyme	Training	28	1.655	74.2415	56.2905	350.07	528.701	2095.48	4369.88	110.8	1467.45	21958.2	361666	6.12572e+06	1.0486e+08	1.80189e+09	66.9258	241.607	995.493	4394.11	20188.9	95248.2	458066	371.212	5550.34	92567.8	1.68783e+06	3.29259e+07	6.74918e+08	1.43483e+10	2.214	72.5726	63.547	353.424	606.338	2258.24	5183.56	13.2773
CHEMBL3673264	CC(C)[C@H](NC(=O)[C@@H](NC(=O)[C@H](CC(=O)O)NC(=O)OCc1ccccc1)C1Cc2ccccc2C1)C(=O)N[C@H](/C=C/S(C)(=O)=O)CC(=O)O	IC50 (nM)	'='	900	1	Caspase-1	0.419442	B (single protein format)	0.589559	CHEMBL3706295	Fluorometric Enzymatic Assay: Selectivity of compound 55, compound 63, compound 48, compound 57, compound 88 toward caspase-1 (pro-inflammatory group), caspase-5 (group I), caspase-9 (group II) and caspase-3 and caspase-7 (group III) was evaluated by using fluorometric methods using the Caspase-1, -3, -5, -7, -9 Inhibitor Drug Screening Kit (Catalog #: K151-100, K153-100, K155-100/K157-100, K159-…	Training	52	1.255	147.568	120.079	740.395	1229.71	4864.68	11124.7	242.75	3786.23	64299	1.16995e+06	2.17879e+07	4.11204e+08	7.83458e+09	126.05	471.272	2032.07	9503.09	46693.6	237530	1.2417e+06	672.449	9859.73	162303	2.93678e+06	5.70443e+07	1.16601e+09	2.47272e+10	4.634	145.351	149.46	792.799	1552.27	5823.19	14981.5	23.5168
CHEMBL74083	O=C(O)C[C@H](NC(=O)OCc1ccccc1)C(=O)COC(=O)Cc1c(Cl)ccc(Cl)c1Cl	IC50 (nM)	'='	936	1	Caspase-1	0.419442	B (single protein format)	0.589559	CHEMBL747007	Compound was tested for inhibitory activity against N-His (D381E) Interleukin -1 beta converting enzyme (combinatorially prepared compound)	Test	33	3.979	91.5288	90.9753	473.265	892.892	3314.27	8373.92	119	1820.35	29841.1	529998	9.63102e+06	1.77391e+08	3.30046e+09	93.3974	389.474	1913.53	10316.7	59050	352593	2.17252e+06	484.586	9661.32	260259	8.55813e+06	3.11202e+08	1.18414e+10	4.59767e+11	1.974	88.5045	73.2034	430.816	700.679	2715.59	6021.67	15.1676
CHEMBL1223108	CC(C)[C@H](NC(=O)OCc1ccccc1)C(=O)N[C@@H](C)C(=O)N[C@@H](CC(=O)O)C(=O)CCCCCc1ccccc1	IC50 (nM)	'='	976	1	Caspase-1	0.419442	B (single protein format)	0.589559	CHEMBL1227461	Inhibition of ICE	Training	42	3.704	111.343	88.4582	516.653	788.893	3061.1	6391.27	150.9	2233.86	35744.7	623949	1.11942e+07	2.03943e+08	3.75539e+09	97.5776	351.047	1442.75	6377.64	29388.3	139104	671114	526.348	7234.36	108609	1.76185e+06	3.0429e+07	5.5112e+08	1.03319e+10	2.898	108.76	86.5348	512.643	815.481	3175	6938.79	19.5615
CHEMBL330143	CCC(C)c1ccc(Oc2ccccc2S(=O)(=O)N[C@H](C=O)C(=O)O)cc1C	IC50 (nM)	'='	1000	1	Caspase-1	0.419442	B (single protein format)	0.589559	CHEMBL659318	Inhibitory concentration against caspase-1 was determined	Training	29	3.029	84.3288	91.5205	477.046	1009.89	3748.31	10364.6	118.15	1957.55	34220.3	638165	1.2143e+07	2.338e+08	4.53873e+09	73.9799	278.76	1229.99	5881.74	29471.9	152308	805110	382.282	5771.73	98473.7	1.85256e+06	3.74469e+07	7.96259e+08	1.75435e+10	1.772	82.4555	84.0057	476.071	991.152	3866.42	10766.5	13.1899
CHEMBL96334	Cc1cc(Oc2ccccc2S(=O)(=O)N[C@H](C=O)C(=O)O)ccc1C(C)C	IC50 (nM)	'='	1000	1	Caspase-1	0.419442	B (single protein format)	0.589559	CHEMBL659318	Inhibitory concentration against caspase-1 was determined	Training	28	2.671	82.0192	90.9345	469.483	1001.46	3707.88	10284.8	118.15	1955.55	34220.3	638155	1.2143e+07	2.338e+08	4.53873e+09	72.5463	274.675	1219.39	5852.61	29384.1	152022	804141	370.271	5601.43	95682.3	1.80239e+06	3.65042e+07	7.78269e+08	1.71996e+10	1.772	80.4555	84.0157	466.128	981.166	3804.75	10640.7	12.6519
CHEMBL183109	C#CC[C@@H](C(=O)N[C@H](C(=O)N[C@@H](CC(=O)O)C(=O)CSCc1ccccc1)C(C)C)c1cc(Br)ccc1OC	IC50 (nM)	'='	1030	1	Caspase-1	0.419442	B (single protein format)	0.589559	CHEMBL828519	Inhibitory activity against recombinant human Caspase-1	Test	40	3.765	109.543	94.5451	551.094	930.163	3626.77	8349.44	147.1	2188.15	34317.4	586363	1.03505e+07	1.86679e+08	3.4212e+09	112.79	499.312	2728.42	17521.5	128247	1.03658e+06	8.96855e+06	584.289	14337.2	710067	5.1738e+07	4.20556e+09	3.50445e+11	2.93651e+13	2.392	106.599	87.8763	527.138	884.504	3468.6	8020.79	18.565
CHEMBL2324341	CCOC(=O)/C=C/[C@H](CC(=O)O)NC(=O)[C@@H](NC(=O)[C@@H](NC(=O)[C@H](CC(=O)O)NC(=O)OCc1ccccc1)c1ccccc1)C(C)C	IC50 (nM)	'='	1050	1	Caspase-1	0.419442	B (single protein format)	0.589559	CHEMBL2327255	Inhibition of caspase-1 (unknown origin)	Training	49	2.154	131.954	92.967	610.231	863.21	3589.72	7158.46	226.53	3360.83	55125.3	977012	1.78e+07	3.29371e+08	6.16227e+09	120.45	442.472	1862.97	8419.95	39622.1	191401	942349	628.373	8937.06	139611	2.355e+06	4.20865e+07	7.83613e+08	1.50073e+10	3.857	129.012	110.755	625.263	1040.73	3969.25	8948.93	22.7978
CHEMBL3965572	c1cc(CN2CCN(c3cc(N4CCCC4)nc(N4CCCC4)n3)CC2)ccn1	IC50 (nM)	'='	1060	1	Caspase-1	0.419442	B (assay format)	0.0612061	CHEMBL3864977	Inhibition of human recombinant N-terminal His-tagged DTT-activated caspase-1 expressed in Escherichia coli using Ac-WEHD-AMC as substrate preincubated for 30 mins followed by substrate addition by fluorescence assay	Training	33	5.479	92.1888	94.6468	494.258	970.441	3624.57	9273.19	51.63	353.225	2105.11	14803	107095	799973	6.08506e+06	82.4217	310.732	1351.47	6330.21	31050.5	157173	813863	362.282	4107.61	47927.5	573272	7.0032e+06	8.70829e+07	1.09905e+09	2.634	90.4037	71.6747	453.282	766.138	3038.4	7120.01	14.3485
CHEMBL99680	CC(C)C[C@H](NC(=O)COc1cccc(-c2ccccc2)c1)C(=O)N[C@H]1CC(=O)OC1O	IC50 (nM)	'='	1100	1	Caspase-1	0.419442	B (single protein format)	0.589559	CHEMBL659313	Inhibition of caspase-1	Training	34	2.813	94.7689	81.0743	470.453	783.961	3038.67	6909.3	113.96	1605.32	25322.1	445471	8.10214e+06	1.49807e+08	2.79812e+09	81.2536	298.037	1255.19	5687.49	26915.5	131275	655400	412.267	5478.22	79710.9	1.25932e+06	2.13007e+07	3.7969e+08	7.03092e+09	2.19	92.5511	75.8489	453.435	739.493	2903.42	6500.95	15.3126
CHEMBL3673267	CC(C)[C@H](NC(=O)[C@H](Cc1ccc2ccccc2n1)NC(=O)[C@H](CC(=O)O)NC(=O)OCc1ccccc1)C(=O)N[C@H](/C=C/S(=O)(=O)Oc1ccccc1)CC(=O)O	IC50 (nM)	'='	1200	-1	Caspase-1	0.419442	B (single protein format)	0.589559	CHEMBL3706295	Fluorometric Enzymatic Assay: Selectivity of compound 55, compound 63, compound 48, compound 57, compound 88 toward caspase-1 (pro-inflammatory group), caspase-5 (group I), caspase-9 (group II) and caspase-3 and caspase-7 (group III) was evaluated by using fluorometric methods using the Caspase-1, -3, -5, -7, -9 Inhibitor Drug Screening Kit (Catalog #: K151-100, K153-100, K155-100/K157-100, K159-…	Training	61	2.746	170.314	134.864	836.207	1330.8	5326.1	11751.8	264.87	3953.24	65450.9	1.17915e+06	2.18793e+07	4.12484e+08	7.85842e+09	154.259	582.927	2538.59	11942.4	58833	299299	1.5614e+06	774.519	10981.1	173699	3.02855e+06	5.71222e+07	1.14329e+09	2.39021e+10	4.627	167.161	154.823	870.18	1574.24	6048.27	14740.9	27.5782
CHEMBL4208767	CC(C)[C@H](NC(=O)c1ccc2ccccc2c1)c1ccc(C(=O)N[C@H]2CC(=O)OC2O)cn1	IC50 (nM)	'='	1258.93	-1	Caspase-1	0.419442	B (single protein format)	0.589559	CHEMBL4183465	Inhibition of human recombinant caspase-1 using AC-WEHD-AMC as substrate at Km after 20 mins by fluorescence assay	Training	36	2.879	104.882	95.9959	555.353	1006.69	3892.92	9489.4	117.62	1655.8	25700.4	448593	8.12688e+06	1.50001e+08	2.79964e+09	90.1737	343.53	1504.18	7086.7	34866	176680	915364	422.285	5486.46	78790.2	1.23726e+06	2.08955e+07	3.72801e+08	6.91666e+09	2.349	102.583	88.9106	532.277	930.845	3652.52	8675.42	15.8126
CHEMBL3678071	CC(C)[C@H](NC(=O)[C@H](Cc1ccc(O)cc1)NC(=O)OCc1ccccc1)C(=O)N[C@@H](C)C(=O)N[C@H](/C=C/S(=O)(=O)c1ccccc1)CC(=O)O	IC50 (nM)	'='	1300	-1	Caspase-1	0.419442	B (single protein format)	0.589559	CHEMBL3706295	Fluorometric Enzymatic Assay: Selectivity of compound 55, compound 63, compound 48, compound 57, compound 88 toward caspase-1 (pro-inflammatory group), caspase-5 (group I), caspase-9 (group II) and caspase-3 and caspase-7 (group III) was evaluated by using fluorometric methods using the Caspase-1, -3, -5, -7, -9 Inhibitor Drug Screening Kit (Catalog #: K151-100, K153-100, K155-100/K157-100, K159-…	Training	53	3.368	147.988	127.886	743.21	1281.87	4957.38	11728.2	225.68	3494.84	59229.2	1.08123e+06	2.02183e+07	3.8305e+08	7321687240	133.679	499.739	2157.96	10060.8	49102.2	247395	1.27791e+06	680.471	9764	156276	2.75318e+06	5.23661e+07	1.05493e+09	2.21651e+10	4.652	145.338	144.536	785.345	1546.26	5927.49	15778.6	24.1388
CHEMBL100802	CC(C)C[C@H](NC(=O)CCOc1ccc2ccccc2c1)C(=O)N[C@H]1CC(=O)OC1O	IC50 (nM)	'='	1320	-1	Caspase-1	0.419442	B (single protein format)	0.589559	CHEMBL659313	Inhibition of caspase-1	Training	33	2.571	92.5974	80.0159	463.214	781.077	3016.01	6940.94	113.96	1603.32	25322.1	445465	8.10211e+06	1.49806e+08	2.79811e+09	76.5382	278.716	1167.2	5266.91	24861.5	121146	605243	400.256	5331.96	77906.2	1.23679e+06	2.10167e+07	3.76085e+08	6.98495e+09	2.206	90.5514	76.0969	447.889	741.774	2889.22	6552.37	14.8126
CHEMBL3673265	CC(C)[C@H](NC(=O)[C@H](CCC(=O)O)NC(=O)[C@H](CC(=O)O)NC(=O)OCc1ccccc1)C(=O)N[C@H](/C=C/S(C)(=O)=O)CC(=O)O	IC50 (nM)	'='	1400	-1	Caspase-1	0.419442	B (single protein format)	0.589559	CHEMBL3706295	Fluorometric Enzymatic Assay: Selectivity of compound 55, compound 63, compound 48, compound 57, compound 88 toward caspase-1 (pro-inflammatory group), caspase-5 (group I), caspase-9 (group II) and caspase-3 and caspase-7 (group III) was evaluated by using fluorometric methods using the Caspase-1, -3, -5, -7, -9 Inhibitor Drug Screening Kit (Catalog #: K151-100, K153-100, K155-100/K157-100, K159-…	Test	46	-0.793	127.23	92.5272	607.287	922.476	3717.79	7856.59	280.05	4466.86	77764	1.42951e+06	2.6834e+07	5.10053e+08	9.785e+09	109.524	403.546	1724.08	8008.92	39145.5	198331	1.03409e+06	632.384	9822.51	169338	3.16212e+06	6.25406e+07	1.28853e+09	2.73544e+10	4.912	125.456	138.752	680.123	1368.63	4934.65	12781.9	21.3718
CHEMBL319554	Cc1ccc(OCC(=O)N[C@@H](CC(C)C)C(=O)N[C@H]2CC(=O)OC2O)c(C23CC4CC(CC(C4)C2)C3)c1	IC50 (nM)	'='	1430	-1	Caspase-1	0.419442	B (single protein format)	0.589559	CHEMBL659313	Inhibition of caspase-1	Training	41	3.017	124.66	128.414	718.987	1446.48	5657.02	15488.6	113.96	1635.32	25364.1	445705	8.10274e+06	1.49809e+08	2.79813e+09	80.3105	294.247	1201.77	5316.95	24559	117019	570996	472.32	6037.16	85547.9	1.32942e+06	2.22636e+07	3.94318e+08	7.26702e+09	2.201	122.551	118.231	688.629	1327.06	5301.73	14122	17.597
CHEMBL267142	N#Cc1ccc(-c2cc(C(N)=O)c(Cl)nn2)cc1	IC50 (nM)	'='	1500	-1	Caspase-1	0.419442	B (single protein format)	0.589559	CHEMBL699295	Antiinflammatory activity measured as the concentration required to inhibit IL-1 beta converting enzyme	Training	19	1.29	54.3522	51.7464	296.883	562.414	2158.29	5389.71	92.66	1835.62	39291.2	910144	2.18282e+07	5.34622e+08	1.32715e+10	61.7921	273.992	1401.48	7742.05	44931.5	270287	1.67218e+06	251.608	4354.39	102632	3.09619e+06	1.07745e+08	4.01706e+09	1.54537e+11	1.467	52.428	44.6894	266.345	451.844	1766.99	4069.32	8.6134
CHEMBL183379	COc1ccc(Br)cc1[C@@H](O)C(=O)N[C@H](C(=O)N[C@@H](CC(=O)O)C(=O)CSCc1ccccc1)C(C)C	IC50 (nM)	'='	1540	-1	Caspase-1	0.419442	B (single protein format)	0.589559	CHEMBL828519	Inhibitory activity against recombinant human Caspase-1	Training	38	2.557	105.886	87.6789	533.276	876.987	3472.91	7834.96	167.33	2593.41	42717.9	757271	1.38267e+07	2.57368e+08	4.85866e+09	105.642	462.814	2538.84	16501.7	122634	1.00528e+06	8.79274e+06	564.256	14164.3	709391	5.17608e+07	4.20652e+09	3.50472e+11	2.93658e+13	2.671	102.695	89.6533	514.264	890.872	3416.35	8018.63	17.527
CHEMBL166754	COc1ccc(S(C)(=O)=O)cc1CC(=O)N[C@H](C(=O)N[C@@H](CC(=O)O)C(=O)CSCc1c(F)cccc1Cl)C(C)C	IC50 (nM)	'='	1600	-1	Caspase-1	0.419442	B (single protein format)	0.589559	CHEMBL659311	Inhibitory activity against caspase-1	Test	42	2.793	121.407	121.805	664.957	1313.93	4953.34	12973.8	189.62	2943.53	48839.5	868454	1.58591e+07	2.94612e+08	5.5425e+09	112.92	456.379	2164.92	11205.6	61267.7	348309	2.03976e+06	598.879	10436.5	220856	5.54889e+06	1.60674e+08	5.18781e+09	1.80868e+11	3.465	119.023	128.852	678.609	1420.27	5362.4	14743.3	19.1322
CHEMBL352426	CC(C)[C@H](NC(=O)[C@H](C)NC(=O)[C@H](CC(=O)O)NC(=O)c1ccccc1)C(=O)N[C@@H](CC(=O)O)C(=O)CCCc1ccccc1	IC50 (nM)	'='	1650	-1	Caspase-1	0.419442	B (single protein format)	0.589559	CHEMBL659311	Inhibitory activity against caspase-1	Training	46	1.639	125.438	92.1736	593.156	887.577	3604.81	7530.01	208.07	3269.64	54593.7	973342	1.77632e+07	3.28835e+08	6.15277e+09	108.007	392.587	1633.39	7300.29	33974	162295	790161	584.364	8290.69	129897	2.20407e+06	3.96544e+07	7.43016e+08	1.4308e+10	3.538	123.009	108.156	605.468	1033.67	3918.61	8979.4	21.2767
CHEMBL3133257	O=C1C(=O)N(Cc2cccc(I)c2)c2ccc(S(=O)(=O)N3CCC[C@H]3CF)cc21	IC50 (nM)	'='	1697	-1	Caspase-1	0.419442	B (assay format)	0.0612061	CHEMBL3134678	Inhibition of recombinant human caspase-1 expressed in Escherichia coli using Ac-YVAD-AMC as substrate preincubated for 30 mins before substrate addition measured after 2 hrs	Training	32	5.323	99.8583	128.487	625.527	1514.32	5577.61	17000.3	83.14	1433.67	24845.1	458014	8.52611e+06	1.59851e+08	3.0152e+09	93.6919	505.362	4243.72	47872.9	623251	8.59207e+06	1.21003e+08	510.193	22586.3	2.33623e+06	2.95603e+08	3.85065e+10	5.03736e+12	659423682023840	1.821	96.4535	99.7917	586.305	1288.89	5183.93	15344.6	13.8237
CHEMBL101220	CC(C)C[C@H](NC(=O)c1ccc2ccccc2c1)C(=O)N[C@H]1CC(=O)OC1O	IC50 (nM)	'='	1740	-1	Caspase-1	0.419442	B (single protein format)	0.589559	CHEMBL659313	Inhibition of caspase-1	Training	30	2.457	86.6053	80.3151	452.465	812.262	3096.2	7450.71	104.73	1554.72	25056.3	443996	8.09392e+06	1.49761e+08	2.79788e+09	71.6735	266.663	1143.82	5296.23	25676	128535	659542	360.235	4805.42	70949.8	1.14374e+06	1.97521e+07	3.58602e+08	6.73888e+09	1.995	84.5292	74.225	432.041	747.947	2900.1	6802.72	13.3294
CHEMBL322183	CC(C)C[C@H](NC(=O)COc1ccc(Cc2ccccc2)cc1)C(=O)N[C@H]1CC(=O)OC1O	IC50 (nM)	'='	1800	-1	Caspase-1	0.419442	B (single protein format)	0.589559	CHEMBL659313	Inhibition of caspase-1	Test	35	2.628	96.73	78.8096	467.892	733.769	2860.91	6088.16	113.96	1607.32	25322.1	445473	8.10212e+06	1.49807e+08	2.79812e+09	82.6872	301.026	1255.44	5613.68	26114.7	124663	606317	424.277	5616.46	81286.9	1.2774e+06	2.15107e+07	3.82164e+08	7.06043e+09	2.19	94.5511	75.8489	455.434	719.438	2827.03	6133.72	15.7957
CHEMBL353919	COc1ccc(OC)c(CC(=O)N[C@H](C(=O)N[C@@H](CC(=O)O)C(=O)CSCC2CCCCC2)C(C)C)c1	IC50 (nM)	'='	1800	-1	Caspase-1	0.419442	B (single protein format)	0.589559	CHEMBL659311	Inhibitory activity against caspase-1	Training	38	2.967	102.523	84.8769	497.88	809.88	3135.39	6970.87	156.33	2224.75	34563.3	587695	1.03581e+07	1.86719e+08	3.42139e+09	89.1223	338.647	1478.33	7006.16	35015.1	182188	979429	496.363	7338.32	120885	2.16311e+06	4.10004e+07	8.0737e+08	1.63026e+10	2.538	100.622	83.0498	490.888	803.39	3120.63	6968.41	17.6375
CHEMBL100769	CC(C)C[C@H](NC(=O)CCCc1ccc2ccccc2c1)C(=O)N[C@H]1CC(=O)OC1O	IC50 (nM)	'='	1800	-1	Caspase-1	0.419442	B (single protein format)	0.589559	CHEMBL659313	Inhibition of caspase-1	Training	33	2.796	92.6686	82.0604	466.526	800.023	3062.08	7125.59	104.73	1560.72	25056.3	444010	8.09379e+06	1.49758e+08	2.79783e+09	75.4905	275.797	1157.65	5248.61	24919	122167	613978	396.267	5236.18	76135.2	1.207e+06	2.05374e+07	3.68557e+08	6.86836e+09	1.995	90.5292	74.512	446.773	730.532	2874.13	6470.28	14.8126
CHEMBL81038	CCOc1ccc(/C=C/C(=O)OC)cc1CC(=O)N[C@H](C(=O)N[C@@H](CC(=O)O)C(=O)CSCc1c(F)cccc1Cl)C(C)C	IC50 (nM)	'='	1800	-1	Caspase-1	0.419442	B (single protein format)	0.589559	CHEMBL659311	Inhibitory activity against caspase-1	Training	45	4.438	123.662	114.993	629.361	1129.66	4247.54	10263.9	173.4	2536.14	39671.5	675572	1.18708e+07	2.12771e+08	3.87e+09	121.782	487.087	2270.47	11511.9	61610.8	343065	1.97077e+06	614.857	10149	205258	5.05088e+06	1.46772e+08	4.81988e+09	1.71371e+11	2.71	120.686	102.036	596.465	999.621	3849.72	8773.6	20.8527
CHEMBL318035	CC(C)C[C@H](NC(=O)COc1cccc2c1CCCC2)C(=O)N[C@H]1CC(=O)OC1O	IC50 (nM)	'='	1810	-1	Caspase-1	0.419442	B (single protein format)	0.589559	CHEMBL659313	Inhibition of caspase-1	Test	32	1.491	90.2962	71.0878	450.179	727.588	2939.24	6671.12	113.96	1601.32	25322.1	445463	8.10218e+06	1.49807e+08	2.79812e+09	68.541	244.545	1003.95	4453.77	20688.8	99192.7	487030	388.245	5193.72	76330.1	1.21868e+06	2.08047e+07	3.73543e+08	6.9536e+09	2.124	88.5505	75.3869	445.248	756.933	2958.87	6899.03	14.3294
CHEMBL376760	N#CC(C#N)=C1C(=O)Nc2ccc(S(=O)(=O)N3CCC[C@H]3COc3ccccc3)cc21	IC50 (nM)	'='	1830	-1	Caspase-1	0.419442	B (single protein format)	0.589559	CHEMBL890413	Inhibition of human recombinant caspase 1	Training	34	3.033	100.282	106.27	581.368	1282.34	4916.04	14420.6	131.67	2387.67	47603.9	1.0212e+06	2.2444e+07	5.00936e+08	1.13109e+10	90.078	351.543	1582.6	7659.86	38711.6	201552	1.07325e+06	416.325	5797.69	92233.8	1.65389e+06	3.25746e+07	6.85725e+08	1.50968e+10	2.323	98.5257	95.2672	578.192	1226.69	4986.07	14503.7	14.9511
CHEMBL418983	CC(C)C[C@H](NC(=O)COc1ccc(C23CC4CC(CC(C4)C2)C3)cc1)C(=O)N[C@H]1CC(=O)OC1O	IC50 (nM)	'='	1830	-1	Caspase-1	0.419442	B (single protein format)	0.589559	CHEMBL659313	Inhibition of caspase-1	Training	40	2.791	120.58	120.293	684.641	1353.98	5323.55	14442.2	113.96	1631.32	25358.1	445677	8.10265e+06	1.49809e+08	2.79813e+09	78.0116	285.141	1154.49	5048.55	23004	107985	518538	460.309	5856.85	82534.1	1.27733e+06	2.13604e+07	3.78753e+08	7.00094e+09	2.205	118.551	112.255	660.577	1256.65	5036.71	13265.6	17.1863
CHEMBL101448	CC(C)C[C@H](NC(=O)CCc1cccc2ccccc12)C(=O)N[C@H]1CC(=O)OC1O	IC50 (nM)	'='	1860	-1	Caspase-1	0.419442	B (single protein format)	0.589559	CHEMBL659313	Inhibition of caspase-1	Training	32	2.438	90.6171	79.4905	462.497	803.501	3128.51	7472.77	104.73	1558.72	25056.3	444008	8.09381e+06	1.49758e+08	2.79783e+09	74.0569	271.758	1145.7	5211.23	24821	122171	617250	384.257	5097.94	74559.1	1.18892e+06	2.03273e+07	3.66075e+08	6.8386e+09	1.995	88.5292	74.498	444.735	750.442	2950.3	6849.68	14.3294
CHEMBL3895496	c1cncc(CN2CCN(c3cc(N4CCCC4)nc(N4CCCC4)n3)CC2)c1	IC50 (nM)	'='	1870	-1	Caspase-1	0.419442	B (assay format)	0.0612061	CHEMBL3864977	Inhibition of human recombinant N-terminal His-tagged DTT-activated caspase-1 expressed in Escherichia coli using Ac-WEHD-AMC as substrate preincubated for 30 mins followed by substrate addition by fluorescence assay	Test	33	5.479	92.2036	94.3414	493.495	964.144	3607.23	9198.63	51.63	353.225	2105.11	14803	107128	800300	6.08792e+06	82.4217	310.885	1350.13	6303.8	30798	155271	801156	362.282	4107.61	47927.5	573264	7.00274e+06	8.70666e+07	1.0986e+09	2.634	90.4037	71.6747	453.279	766.912	3040.41	7130.22	14.3485
CHEMBL3133149	O=C1C(=O)N(Cc2nnnn2Cc2ccccc2)c2ccc(S(=O)(=O)N3CCC[C@H]3CF)cc21	IC50 (nM)	'='	1878	-1	Caspase-1	0.419442	B (assay format)	0.0612061	CHEMBL3134678	Inhibition of recombinant human caspase-1 expressed in Escherichia coli using Ac-YVAD-AMC as substrate preincubated for 30 mins before substrate addition measured after 2 hrs	Training	38	1.722	115.497	104.237	672.375	1341.63	5610.04	15566.8	126.74	1894.33	30260.2	525069	9.38463e+06	1.71086e+08	3.16441e+09	105.347	442.646	2189.38	11924.9	69427.2	425556	2.71975e+06	463.337	6492.68	105470	1.95619e+06	4.01297e+07	8.80945e+08	2.01812e+10	3.116	112.78	115.868	672.68	1468.84	5858.98	17182.7	16.3962
CHEMBL328155	CC(C)C(NC(=O)COc1cc2ccccc2cc1C(=O)O)C(=O)N[C@H]1CC(=O)OC1O	IC50 (nM)	'='	1890	-1	Caspase-1	0.419442	B (single protein format)	0.589559	CHEMBL659315	Inhibition of Caspase-1 enzyme	Training	34	1.396	98.6163	84.4197	512.223	902.455	3553.7	8624.78	151.26	2309.96	38811.1	705197	1.31488e+07	2.48662e+08	4.74868e+09	81.8804	303.648	1305.83	6065.1	29479.4	147800	758734	420.244	5841.67	90198.8	1.51462e+06	2.70433e+07	5.03775e+08	9.6558e+09	2.528	96.6572	89.4547	504.693	910.959	3479.52	8420.58	15.1508
CHEMBL101442	CC(C)C[C@H](NC(=O)COc1ccc(-c2ccccc2)cc1)C(=O)N[C@H]1CC(=O)OC1O	IC50 (nM)	'='	1900	-1	Caspase-1	0.419442	B (single protein format)	0.589559	CHEMBL659313	Inhibition of caspase-1	Training	34	2.813	94.7689	81.0743	470.392	785.324	3037.5	6899.22	113.96	1605.32	25322.1	445471	8.10214e+06	1.49807e+08	2.79812e+09	81.2536	298.037	1255.19	5687.38	26915.9	131292	655594	412.267	5478.22	79710.9	1.2593e+06	2.12998e+07	3.79662e+08	7.03021e+09	2.19	92.5511	75.8489	453.434	739.548	2897.56	6472.81	15.3126
CHEMBL6487	O=C(NCc1ccc(Cl)cc1Cl)c1cc(-c2ccncc2)nnc1Cl	IC50 (nM)	'='	2000	-1	Caspase-1	0.419442	B (single protein format)	0.589559	CHEMBL699295	Antiinflammatory activity measured as the concentration required to inhibit IL-1 beta converting enzyme	Test	27	3.787	77.1416	80.4146	431.215	839.245	3203.29	8110.79	67.77	770.05	9133.07	130109	1.99708e+06	3.19814e+07	5.24151e+08	87.1471	394.405	2076.43	11846.3	71005.1	439961	2.79114e+06	382.567	7802.74	224817	7.86373e+06	2.974e+08	1.15656e+10	4.54272e+11	1.639	74.38	58.9678	366.898	595.901	2382.36	5367.89	12.0417
CHEMBL6486	CCOC(=O)CNC(=O)c1cc(-c2ccncc2)nnc1Cl	IC50 (nM)	'='	2000	-1	Caspase-1	0.419442	B (single protein format)	0.589559	CHEMBL699295	Antiinflammatory activity measured as the concentration required to inhibit IL-1 beta converting enzyme	Training	23	1.233	62.2146	46.3737	312.407	500.215	2121.32	4829.05	94.07	1090.03	14463.2	219174	3.51722e+06	5.80765e+07	9.73028e+08	67.5965	284.68	1404.99	7575.17	43307.9	258430	1.59383e+06	307.628	5130.93	113386	3.24575e+06	1.09837e+08	4.04643e+09	1.54949e+11	1.952	60.4674	48.6829	291.217	476.503	1868.87	4231.29	10.6134
CHEMBL3673262	CC(C)[C@H](NC(=O)[C@@H](NC(=O)[C@H](CC(=O)O)NC(=O)OCc1ccccc1)c1ccccc1)C(=O)N[C@H](/C=C/S(C)(=O)=O)CC(=O)O	IC50 (nM)	'='	2000	-1	Caspase-1	0.419442	B (single protein format)	0.589559	CHEMBL3706295	Fluorometric Enzymatic Assay: Selectivity of compound 55, compound 63, compound 48, compound 57, compound 88 toward caspase-1 (pro-inflammatory group), caspase-5 (group I), caspase-9 (group II) and caspase-3 and caspase-7 (group III) was evaluated by using fluorometric methods using the Caspase-1, -3, -5, -7, -9 Inhibitor Drug Screening Kit (Catalog #: K151-100, K153-100, K155-100/K157-100, K159-…	Training	48	0.781	133.744	101.564	650.782	1007.32	4080.1	8753.47	242.75	3772.23	64287	1.16986e+06	2.17878e+07	4.11204e+08	7.83458e+09	119.91	448.212	1937.66	9076.61	44644.8	227253	1.1885e+06	636.417	9525.15	159115	2.90582e+06	5.67403e+07	1.16303e+09	2.46983e+10	4.634	131.351	137.416	710.68	1401.54	5200.94	13417.9	22.0504
CHEMBL100591	CC(C)C(NC(=O)COc1cc2ccccc2cc1NS(=O)(=O)C(F)(F)F)C(=O)N[C@H]1CC(=O)OC1O	IC50 (nM)	'='	2180	-1	Caspase-1	0.419442	B (single protein format)	0.589559	CHEMBL659315	Inhibition of Caspase-1 enzyme	Training	39	1.459	119.122	124.642	710.745	1527.65	6046.69	17547	168.51	2470.26	40749	736147	1.37154e+07	2.59451e+08	4.95355e+09	91.3752	341.548	1499.13	7130.53	35565.6	183297	968532	523.311	8071.12	140599	2.68878e+06	5.49053e+07	1.17219e+09	2.57995e+10	2.761	116.715	134.545	704.126	1588.1	6076.6	17959.1	17.1745
CHEMBL99999	CC(C)C[C@H](NC(=O)COc1ccc(C2CCCC2)cc1)C(=O)N[C@H]1CC(=O)OC1O	IC50 (nM)	'='	2200	-1	Caspase-1	0.419442	B (single protein format)	0.589559	CHEMBL659313	Inhibition of caspase-1	Test	33	2.021	92.5369	74.1699	454.322	733.648	2880.44	6367	113.96	1603.32	25322.1	445465	8.10215e+06	1.49807e+08	2.79812e+09	69.2819	246.527	999.115	4367.61	19955.6	93895.1	451264	400.256	5331.96	77906.2	1.23675e+06	2.10149e+07	3.76023e+08	6.98332e+09	2.146	90.5506	75.5959	447.458	748.284	2877.82	6550.09	14.8126
CHEMBL94912	CCC(C)c1ccc(Oc2ccccc2S(=O)(=O)N[C@H](C=O)C(=O)O)cc1	IC50 (nM)	'='	2200	-1	Caspase-1	0.419442	B (single protein format)	0.589559	CHEMBL659318	Inhibitory concentration against caspase-1 was determined	Training	28	2.803	80.2697	82.9622	441.755	906.553	3382.23	9163.52	118.15	1953.55	34214.3	638137	1.21429e+07	2.338e+08	4.53873e+09	71.681	269.691	1182.42	5608.21	27861.8	142783	748708	370.271	5591.41	95459.9	1.80051e+06	3.6546e+07	7.80771e+08	1.72796e+10	1.776	78.4555	78.0297	448.016	921.204	3615.65	10008.3	12.7792
CHEMBL102154	CC(C)C[C@H](NC(=O)COc1ccc(Oc2ccccc2)cc1)C(=O)N[C@H]1CC(=O)OC1O	IC50 (nM)	'='	2210	-1	Caspase-1	0.419442	B (single protein format)	0.589559	CHEMBL659313	Inhibition of caspase-1	Training	35	2.354	96.5562	76.2833	462.735	712.203	2803.02	5890.76	123.19	1649.92	25601.8	447051	8.11135e+06	1.4986e+08	2.79844e+09	81.9371	296.632	1229.46	5455.86	25157.6	118924	572317	428.266	5704.26	82776.3	1.30042e+06	2.1852e+07	3.87115e+08	7.13141e+09	2.401	94.5733	77.7502	457.444	735.558	2855.85	6268.06	15.7957
CHEMBL215385	O=C(CN1CCS(=O)(=O)C[C@H](NC(=O)c2ccccc2)C1=O)N[C@H]1CC(=O)OC1O	IC50 (nM)	'='	2300	-1	Caspase-1	0.419442	B (single protein format)	0.589559	CHEMBL910313	Inhibition of ICE	Training	32	-1.849	94.2021	62.4839	474.539	725.841	3109.65	6833.42	167.56	2600.98	44679	813580	1.51074e+07	2.83577e+08	5.36432e+09	77.3474	287.858	1243.83	5817	28516.8	144300	747513	418.273	6229.86	104875	1.95136e+06	3.90823e+07	8.2384e+08	1.79898e+10	3.726	93.1267	108.368	553.748	1208.17	4498.28	12588.5	14.1427
CHEMBL427283	N#CC(C#N)=C1C(=O)N(Cc2ccc(O)cc2)c2ccc(S(=O)(=O)N3CCC[C@H]3COc3ccccc3)cc21	IC50 (nM)	'='	2300	-1	Caspase-1	0.419442	B (single protein format)	0.589559	CHEMBL890413	Inhibition of human recombinant caspase 1	Test	43	5.162	126.782	142.802	737.469	1653.75	6198.32	18239.9	143.11	2754.06	55518.4	1.18831e+06	2.58837e+07	5.71178e+08	1.27413e+10	116.097	453.155	2042.39	9898.69	50073	260761	1.38771e+06	516.399	7035.27	109408	1.91967e+06	3.70716e+07	7.66896e+08	1.66263e+10	2.58	124.575	115.158	715.686	1456.05	5973.25	16924.3	18.8281
CHEMBL100801	CC(C)C[C@H](NC(=O)c1cccc2ccccc12)C(=O)N[C@H]1CC(=O)OC1O	IC50 (nM)	'='	2300	-1	Caspase-1	0.419442	B (single protein format)	0.589559	CHEMBL659313	Inhibition of caspase-1	Training	30	2.457	86.615	79.9039	455.11	828.122	3196.47	7912.01	104.73	1554.72	25056.3	444000	8.09394e+06	1.49761e+08	2.79788e+09	71.6735	266.679	1143.43	5293.54	25685.1	128898	664370	360.235	4813.44	71178.4	1.14822e+06	1.98277e+07	3.59781e+08	6.7565e+09	1.995	84.5292	74.211	436.002	767.382	3000.03	7214.06	13.3462
CHEMBL392245	CCC(C(=O)N[C@@H](CC(=O)O)C(=O)CCCc1ccccc1)n1cc(C(C)(C)C)nc(NCCc2cccs2)c1=O	IC50 (nM)	'='	2310	-1	Caspase-1	0.419442	B (single protein format)	0.589559	CHEMBL903358	Inhibition of human recombinant caspase 1	Training	43	4.012	120.981	118.656	661.355	1316.37	5089.09	13713.7	158.63	2327.44	36426.1	619696	1.08854e+07	1.95227e+08	3.55669e+09	98.4385	373.195	1604.23	7421.95	35842.4	178376	908353	540.42	7587.36	117940	1.99508e+06	3.59974e+07	6.8035e+08	1.32823e+10	2.78	118.652	110.552	634.42	1216.43	4688.19	12163.5	19.4894
CHEMBL101141	CC(C)C[C@H](NC(=O)COc1ccccc1OCc1ccccc1)C(=O)N[C@H]1CC(=O)OC1O	IC50 (nM)	'='	2400	-1	Caspase-1	0.419442	B (single protein format)	0.589559	CHEMBL659313	Inhibition of caspase-1	Training	36	2.498	98.746	76.1326	472.095	720.74	2884.47	6098.86	123.19	1651.92	25588	446939	8.11053e+06	1.49855e+08	2.7984e+09	85.1685	309.045	1283.52	5716.09	26507.2	126287	613782	440.277	5866.52	85091.3	1.33414e+06	2.23463e+07	3.94382e+08	7.23838e+09	2.401	96.5734	77.4007	466.458	751.755	2957.5	6584.58	16.3126
CHEMBL361111	COc1ccc(-c2nc(C)no2)cc1[C@@H](O)C(=O)N[C@H](C(=O)N[C@@H](CC(=O)O)C(=O)CSCc1ccccc1)C(C)C	IC50 (nM)	'='	2460	-1	Caspase-1	0.419442	B (single protein format)	0.589559	CHEMBL828519	Inhibitory activity against recombinant human Caspase-1	Test	44	1.104	123.311	88.6353	611.641	936.173	3930.1	8563.22	206.25	2948.58	46332.5	797853	1.43138e+07	2.63468e+08	4.93704e+09	116.266	459.456	2091.7	10239.9	52437.6	277494	1.50762e+06	564.397	8195.01	132565	2.33147e+06	4.35214e+07	8.46128e+08	1.69099e+10	3.378	120.807	107.429	614.021	1086.82	4148.91	9881.17	19.9933
CHEMBL100788	CC(C)C[C@H](NC(=O)COc1ccc(OCc2ccccc2)cc1)C(=O)N[C@H]1CC(=O)OC1O	IC50 (nM)	'='	2510	-1	Caspase-1	0.419442	B (single protein format)	0.589559	CHEMBL659313	Inhibition of caspase-1	Training	36	2.498	98.6502	77.4116	470.758	720.297	2836.74	5921.06	123.19	1651.92	25588	446935	8.11046e+06	1.49854e+08	2.7984e+09	85.1685	308.877	1283.85	5724.19	26568.8	126627	615230	440.277	5858.5	84862.6	1.3297e+06	2.22731e+07	3.93269e+08	7.22227e+09	2.401	96.5733	77.4337	462.55	731.208	2857.52	6194.48	16.2957
CHEMBL100643	CC(C)CC(NC(=O)[C@@H](CCC(=O)O)Oc1cccc2ccccc12)C(=O)N[C@H]1CC(=O)OC1O	IC50 (nM)	'='	2550	-1	Caspase-1	0.419442	B (single protein format)	0.589559	CHEMBL659315	Inhibition of Caspase-1 enzyme	Training	37	2.14	104.777	88.4053	527.024	893.753	3494	8171.8	151.26	2315.96	38824.9	705334	1.31496e+07	2.48666e+08	4.74865e+09	84.5309	308.226	1290.54	5822.1	27454.8	133543	665637	456.276	6264.44	95102.6	1.57119e+06	2.76951e+07	5.1132e+08	9.74468e+09	2.55	102.657	89.9324	519.663	896.321	3468.46	8138.04	16.6339
CHEMBL321546	CC(C)C[C@H](NC(=O)COc1ccc2c(c1)CCCC2)C(=O)N[C@H]1CC(=O)OC1O	IC50 (nM)	'='	2570	-1	Caspase-1	0.419442	B (single protein format)	0.589559	CHEMBL659313	Inhibition of caspase-1	Training	32	1.491	90.2656	71.9361	448.567	720.216	2876.6	6403.06	113.96	1601.32	25322.1	445459	8.10214e+06	1.49807e+08	2.79812e+09	68.541	244.493	1004.63	4461.43	20733.4	99349.5	486924	388.245	5185.71	76101.5	1.21422e+06	2.07307e+07	3.72411e+08	6.93709e+09	2.124	88.5504	75.4199	441.338	736.907	2861.63	6511.09	14.3126
CHEMBL3359200	COC[C@@H]1CCCN1S(=O)(=O)c1cc(Cl)c2c(c1)C(=O)C(=O)N2CCCF	IC50 (nM)	'='	2590	-1	Caspase-1	0.419442	B (single protein format)	0.589559	CHEMBL3377637	Inhibition of human recombinant caspase 1 using Ac-YVAD-AMC substrate assessed as accumulation of cleaved fluorogenic product	Test	29	3.883	88.6936	110.436	556.681	1364.2	5130.38	16009.8	92.37	1466.26	25077.2	459216	8.5329e+06	1.59889e+08	3.01541e+09	73.3013	289	1354.02	6994.25	38451.8	220650	1.30562e+06	398.709	7011.76	157989	4.34673e+06	1.37201e+08	4.72566e+09	1.71769e+11	1.984	86.4769	94.3688	540.31	1250.66	4995.05	15287	12.8229
CHEMBL354612	COc1ccc(OC)c(CC(=O)N[C@H](C(=O)N[C@@H](CC(=O)O)C(=O)CSCC(C)C)C(C)C)c1	IC50 (nM)	'='	2600	-1	Caspase-1	0.419442	B (single protein format)	0.589559	CHEMBL659311	Inhibitory activity against caspase-1	Training	34	2.233	92.5632	79.3108	461.084	762.237	2934.5	6542.66	156.33	2214.75	34563.3	587653	1.0358e+07	1.86719e+08	3.42139e+09	84.0203	322.379	1432.15	6864.59	34561.1	180661	974112	460.331	7063.85	119887	2.18688e+06	4.18672e+07	8.27461e+08	1.67073e+10	2.552	90.6225	83.1118	449.002	783.59	2895.3	6715.4	15.9757
CHEMBL168816	CC(C)[C@H](NC(=O)c1cc2cc(F)ccc2[nH]1)C(=O)N[C@@H](CC(=O)O)C(=O)CSCc1ccccc1	IC50 (nM)	'='	2600	-1	Caspase-1	0.419442	B (single protein format)	0.589559	CHEMBL659311	Inhibitory activity against caspase-1	Training	38	3.373	106.606	96.8242	541.11	951.004	3608.73	8540.36	153.66	2268.22	35191.7	594629	1.04263e+07	1.87363e+08	3.42736e+09	97.8072	380.178	1706.97	8275.27	42083.8	221643	1.20083e+06	485.359	7088.84	116854	2.1164e+06	4.09319e+07	8.2655e+08	1.71647e+10	2.61	104.665	90.6803	525.019	903.406	3488.73	8157.55	17.1339
CHEMBL2324339	CC[C@H](C)[C@H](NC(=O)[C@H](CCC(N)=O)NC(=O)[C@@H](NC(=O)OCc1ccccc1)C(C)C)C(=O)N[C@H](/C=C/S(C)(=O)=O)CC(=O)O	IC50 (nM)	'='	2700	-1	Caspase-1	0.419442	B (single protein format)	0.589559	CHEMBL2327255	Inhibition of caspase-1 (unknown origin)	Training	46	0.375	128.349	98.4173	628.366	1001.99	3983	8771.88	248.54	4034.01	73659.2	1.46332e+06	3.04552e+07	6.58297e+08	1.47181e+10	107.692	396.428	1689.95	7847.7	38416.3	195168	1.02089e+06	622.413	9491.49	160539	2.94646e+06	5.74816e+07	1.17314e+09	2.47734e+10	4.799	125.459	138.456	687.328	1400.07	5063.38	13271.3	21.4266
CHEMBL226881	N#CC(C#N)=C1C(=O)N(Cc2ccc(O)cc2)c2ccc(S(=O)(=O)N3CCC[C@H]3COc3cccnc3)cc21	IC50 (nM)	'='	2720	-1	Caspase-1	0.419442	B (single protein format)	0.589559	CHEMBL890413	Inhibition of human recombinant caspase 1	Test	43	3.91	126.549	134.857	733.292	1606.62	6149.55	17926.5	156	2837.13	56131.2	1.19259e+06	2.59144e+07	5.714e+08	1.2743e+10	115.92	455.105	2060.66	10017.5	50780.9	264854	1.41107e+06	518.395	7085.21	110358	1.93591e+06	3.73349e+07	7.71033e+08	1.669e+10	2.89	124.63	117.027	716.246	1466.26	5979.16	16985.9	18.8281
CHEMBL318312	CC(C)C[C@H](NC(=O)CSc1cccc2ccccc12)C(=O)N[C@H]1CC(=O)OC1O	IC50 (nM)	'='	2750	-1	Caspase-1	0.419442	B (single protein format)	0.589559	CHEMBL659313	Inhibition of caspase-1	Training	32	2.701	90.6745	81.4756	464.531	820.055	3161.89	7630.89	130.03	1878.77	29294.7	499164	8.81558e+06	1.59247e+08	2.92319e+09	80.7262	315.963	1434.63	7095.55	37155.4	203278	1.15273e+06	404.311	5740.61	90720.7	1.56394e+06	2.87424e+07	5.52105e+08	1.09251e+10	2.163	88.5433	75.7592	445.549	760.204	2964.87	6932.26	14.3294
CHEMBL390932	CN1C(=O)C(=C(C#N)C#N)c2cc(S(=O)(=O)N3CCC[C@H]3COc3ccccc3)ccc21	IC50 (nM)	'='	2825	-1	Caspase-1	0.419442	B (single protein format)	0.589559	CHEMBL890413	Inhibition of human recombinant caspase 1	Training	35	3.858	104.419	120.409	625.694	1453.35	5478.16	16544.6	122.88	2322.81	47102.6	1.01728e+06	2.24076e+07	5.00497e+08	1.13041e+10	93.6703	368.783	1673.85	8165.1	41587.6	218249	1.17161e+06	428.336	5988.02	95627.8	1.71578e+06	3.36926e+07	7.05599e+08	1.54449e+10	2.236	102.482	100.678	610.3	1315.85	5346.4	15714.3	15.3786
CHEMBL212809	O=C1C[C@H](NC(=O)C2(C(=O)NNC(=O)c3ccc4ccccc4c3)CC2)C(O)O1	IC50 (nM)	'='	2900	-1	Caspase-1	0.419442	B (single protein format)	0.589559	CHEMBL865479	Inhibition of ICE	Training	32	1.199	96.1968	96.1631	572.61	1238.65	4986.31	14666.2	133.83	2000.83	31969.9	554450	9.89091e+06	1.794e+08	3.29202e+09	74.8492	283.762	1228.91	5747.43	28115	141815	731967	378.231	5039.07	75109.1	1.23017e+06	2.16381e+07	4.0003e+08	7.64264e+09	2.584	94.8405	100.703	566.678	1230.08	4880.7	14244.1	13.8867
CHEMBL1762356	N#CC(C#N)=C1C(=O)N(Cc2ccc(OCCF)cc2)c2ccc(S(=O)(=O)N3CC[C@H]3COc3cccnc3)cc21	IC50 (nM)	'='	2900	-1	Caspase-1	0.419442	B (single protein format)	0.589559	CHEMBL1764808	Inhibition of caspase 1 by fluorometric assay	Test	45	4.775	130.897	139.053	760.887	1659.41	6373.61	18542.4	145	2474.48	47996.4	1.02314e+06	2.24468e+07	5.00767e+08	1.1306e+10	120.754	469.455	2108.43	10179.7	51302.9	266267	1.41287e+06	549.404	7654.5	122610	2.22979e+06	4.47904e+07	9.64427e+08	2.17329e+10	2.758	128.559	116.633	738.135	1488.07	6142.69	17359.6	19.8661
CHEMBL327298	CC(C)C(NC(=O)COc1ccc2ccccc2c1C(=O)O)C(=O)N[C@H]1CC(=O)OC1O	IC50 (nM)	'='	2960	-1	Caspase-1	0.419442	B (single protein format)	0.589559	CHEMBL659315	Inhibition of Caspase-1 enzyme	Training	34	1.396	98.626	84.0085	514.868	918.446	3651.53	9082.54	151.26	2309.96	38811.1	705201	1.31489e+07	2.48662e+08	4.74868e+09	81.8804	303.665	1305.44	6062.4	29488.7	148164	763534	420.244	5849.69	90427.5	1.51911e+06	2.71188e+07	5.04947e+08	9.67315e+09	2.528	96.6571	89.4407	508.655	930.36	3579.23	8844.62	15.1676
CHEMBL8320	O=C1C=CC(=O)C=C1	IC50 (nM)	'='	3000	-1	Caspase-1	0.419442	B (single protein format)	0.589559	CHEMBL701424	Inhibitory activity against IL-1 beta converting enzyme was evaluated.	Training	8	-0.228	20.3694	11.3836	82.8311	99.4577	414.003	711.406	34.14	602.77	10164.7	174830	3.00543e+06	5.16755e+07	8.88504e+08	26.7536	111.051	526.226	2674.26	14108	76105	416836	104.063	1509.46	24239.6	422124	7.78176e+06	1.48813e+08	2.91047e+09	0.61	20.2017	15.5857	90.281	125.743	489.733	890.883	3.7877
CHEMBL6847	NC(=O)c1cc(-c2ccncc2)nnc1Cl	IC50 (nM)	'='	3000	-1	Caspase-1	0.419442	B (single protein format)	0.589559	CHEMBL699295	Antiinflammatory activity measured as the concentration required to inhibit IL-1 beta converting enzyme	Training	17	0.315	47.9265	36.2434	251.252	425.211	1794.86	4262.44	81.76	1346.73	26362.3	591812	1.41708e+07	3.51622e+08	8.90657e+09	54.5576	242.46	1247.79	6954.08	40786	248105	1.55192e+06	227.586	3985.82	95832	2.95916e+06	1.04905e+08	3.95799e+09	1.53314e+11	1.546	46.4245	39.8514	232.585	397.362	1555.19	3631.12	7.6815
CHEMBL3673261	COC(=O)C[C@@H](/C=C/S(C)(=O)=O)NC(=O)[C@@H](NC(=O)[C@@H](NC(=O)[C@H](CC(=O)OC)NC(=O)OCc1ccccc1)C1Cc2ccccc2C1)C(C)C	IC50 (nM)	'>'	3000	-1	Caspase-1	0.419442	B (single protein format)	0.589559	CHEMBL3706295	Fluorometric Enzymatic Assay: Selectivity of compound 55, compound 63, compound 48, compound 57, compound 88 toward caspase-1 (pro-inflammatory group), caspase-5 (group I), caspase-9 (group II) and caspase-3 and caspase-7 (group III) was evaluated by using fluorometric methods using the Caspase-1, -3, -5, -7, -9 Inhibitor Drug Screening Kit (Catalog #: K151-100, K153-100, K155-100/K157-100, K159-…	Test	54	1.897	151.712	124.093	763.644	1271.06	5007.01	11438.4	220.75	3056.91	48001.8	828725	1.47347e+07	2.65688e+08	4.83139e+09	132.171	495.405	2129.43	9900.68	48353.8	244671	1.27338e+06	696.47	10152.5	165875	2.97893e+06	5.74775e+07	1.16826e+09	2.46584e+10	4.66	149.317	149.366	810.73	1573.51	5929.39	15193.4	24.5928
CHEMBL182095	CC(C)[C@H](O)C(=O)N[C@H](C(=O)N[C@@H](CC(=O)O)C(=O)CSCc1ccccc1)C(C)C	IC50 (nM)	'='	3015	-1	Caspase-1	0.419442	B (single protein format)	0.589559	CHEMBL828519	Inhibitory activity against recombinant human Caspase-1	Training	31	1.45	85.0165	66.9392	413.555	647.251	2563.05	5513.17	158.1	2530.81	42454	755797	1.38188e+07	2.57323e+08	4.85841e+09	76.2927	294.258	1312.48	6335.97	32189.9	169974	926500	420.31	6463.15	109837	2.0048e+06	3.8401e+07	7.59638e+08	1.53611e+10	2.456	82.6711	76.3377	409.33	731.238	2695.84	6377.33	14.5227
CHEMBL82932	COc1ccc(Br)cc1CC(=O)N[C@H](C(=O)N[C@@H](CC(=O)O)C(=O)CSCc1ccccc1)C(C)C	IC50 (nM)	'='	3040	-1	Caspase-1	0.419442	B (single protein format)	0.589559	CHEMBL828519	Inhibitory activity against recombinant human Caspase-1	Training	37	3.548	101.323	90.0043	505.617	857.62	3267.99	7459.68	147.1	2180.15	34311.4	586315	1.03503e+07	1.86676e+08	3.42114e+09	103.342	453.536	2492.63	16256.2	121283	997674	8.74939e+06	548.257	13832.3	702228	5.16087e+07	4.20335e+09	3.50407e+11	2.93645e+13	2.353	98.5992	81.9582	479.724	785.619	3043.14	6797.41	17.0995
CHEMBL101108	CC(C)C[C@H](NC(=O)Cc1ccc2ccccc2c1)C(=O)N[C@H]1CC(=O)OC1O	IC50 (nM)	'='	3140	-1	Caspase-1	0.419442	B (single protein format)	0.589559	CHEMBL659313	Inhibition of caspase-1	Training	31	2.269	88.6087	78.3548	452.43	774.902	2997.54	6972.35	104.73	1556.72	25056.3	443998	8.09379e+06	1.49758e+08	2.79783e+09	72.6233	267.686	1134.55	5179.98	24718.5	121642	613126	372.246	4943.67	72525.8	1.16192e+06	1.99684e+07	3.61306e+08	6.77523e+09	1.995	86.5292	74.512	434.773	730.054	2839.03	6493.32	13.8126
CHEMBL513297	COC[C@@H]1CCCN1S(=O)(=O)c1ccc2c(c1)C(=O)C(=O)N2C[C@H]1CO1	IC50 (nM)	'='	3160	-1	Caspase-1	0.419442	B (single protein format)	0.589559	CHEMBL1004120	Inhibition of human recombinant caspase 1 assessed as accumulation of cleaved fluorogenic 7-amino-4-methylcoumarin after 10 mins	Test	29	2.186	89.6839	106.45	557.364	1328.94	5021.55	15363.6	101.6	1510.86	25349	460763	8.54201e+06	1.59943e+08	3.01574e+09	69.3217	261.485	1159.85	5603.09	28526.4	150628	817280	360.257	5163.96	85064	1.57351e+06	3.16982e+07	6.76799e+08	1.50213e+10	2.253	88.4988	102.227	561.272	1306.6	5124.4	15512.9	12.4299
CHEMBL318791	CC(C)C[C@H](NC(=O)Cc1cccc2ccccc12)C(=O)N[C@H]1CC(=O)OC1O	IC50 (nM)	'='	3240	-1	Caspase-1	0.419442	B (single protein format)	0.589559	CHEMBL659313	Inhibition of caspase-1	Training	31	2.269	88.6185	77.9436	455.098	790.768	3091.71	7385.89	104.73	1556.72	25056.3	444002	8.09381e+06	1.49758e+08	2.79783e+09	72.6233	267.703	1134.15	5177.49	24728.4	121984	617456	372.246	4951.68	72754.5	1.16639e+06	2.00432e+07	3.62464e+08	6.79239e+09	1.995	86.5292	74.498	438.735	749.964	2935.2	6872.72	13.8294
CHEMBL226828	N#CC(C#N)=C1C(=O)N(Cc2ccccc2)c2ccc(S(=O)(=O)N3CCC[C@H]3COc3cccnc3)cc21	IC50 (nM)	'='	3250	-1	Caspase-1	0.419442	B (single protein format)	0.589559	CHEMBL890413	Inhibition of human recombinant caspase 1	Training	42	4.316	122.747	130.657	709.606	1558.01	5984.06	17521.7	135.77	2423.88	47724.6	1.02164e+06	2.24384e+07	5.0072e+08	1.13058e+10	113.373	444.726	2007.04	9718.03	49076.1	255146	1.35605e+06	502.396	6769.25	103652	1.79249e+06	3.42989e+07	7.07544e+08	1.53755e+10	2.594	120.536	109.189	688.928	1402.54	5797.71	16531.7	18.4342
CHEMBL516251	N#CC(C#N)=C1C(=O)N(Cc2ccccc2)c2ccc(S(=O)(=O)N3CCC3)cc21	IC50 (nM)	'='	3300	-1	Caspase-1	0.419442	B (single protein format)	0.589559	CHEMBL960157	Inhibition of human recombinant caspase 1 assessed as accumulation of fluorogenic product by fluorometric assay	Training	32	3.446	96.3787	111.992	592.446	1376.44	5225.22	15770.8	113.65	2272.21	46830.8	1.01578e+06	2.23991e+07	5.00449e+08	1.13039e+10	88.3896	349.523	1600.09	7874.35	40420.5	213466	1.15147e+06	388.315	5414.08	86988.4	1.58166e+06	3.15692e+07	6.71544e+08	1.48937e+10	2.007	94.4564	92.6083	575.069	1228.58	5058.87	14796.3	13.9679
CHEMBL3673268	CC(C)[C@H](NC(=O)[C@H](Cc1ccc2ccccc2n1)NC(=O)[C@H](CC(=O)OC(C)(C)C)NC(=O)OCc1ccccc1)C(=O)N[C@H](/C=C/S(=O)(=O)N1CCOCC1)CC(=O)OC(C)(C)C	IC50 (nM)	'>'	3330	-1	Caspase-1	0.419442	B (single protein format)	0.589559	CHEMBL3706295	Fluorometric Enzymatic Assay: Selectivity of compound 55, compound 63, compound 48, compound 57, compound 88 toward caspase-1 (pro-inflammatory group), caspase-5 (group I), caspase-9 (group II) and caspase-3 and caspase-7 (group III) was evaluated by using fluorometric methods using the Caspase-1, -3, -5, -7, -9 Inhibitor Drug Screening Kit (Catalog #: K151-100, K153-100, K155-100/K157-100, K159-…	Test	68	5.412	197.411	211.906	1149	2394.26	9228.53	25418	246.11	3234.61	49115.8	836330	1.47917e+07	2.66211e+08	4.83806e+09	159.46	597.403	2590.76	12124.2	59400.4	300722	1.56285e+06	860.59	11981.1	183802	3.09054e+06	5.63023e+07	1.09516e+09	2.24228e+10	5.095	193.187	208.51	1091.14	2249.85	8397.25	22488.3	30.474
CHEMBL3678070	CS(=O)(=O)/C=C/[C@@H](N)CC(=O)O	IC50 (nM)	'>'	3330	-1	Caspase-1	0.419442	B (single protein format)	0.589559	CHEMBL3706295	Fluorometric Enzymatic Assay: Selectivity of compound 55, compound 63, compound 48, compound 57, compound 88 toward caspase-1 (pro-inflammatory group), caspase-5 (group I), caspase-9 (group II) and caspase-3 and caspase-7 (group III) was evaluated by using fluorometric methods using the Caspase-1, -3, -5, -7, -9 Inhibitor Drug Screening Kit (Catalog #: K151-100, K153-100, K155-100/K157-100, K159-…	Training	11	-1.291	31.136	26.0173	154.304	280.341	1025.76	2491.32	105.84	2151.05	45771.5	1.00579e+06	2.26656e+07	5.22877e+08	1.23217e+10	30.8488	120.886	565.017	2912.11	15853.9	89286.4	514804	182.133	3350.59	66588.2	1.3961e+06	3.03798e+07	6.79137e+08	1.54983e+10	1.97	30.7667	51.6029	209.537	548.01	1888.38	5737.49	5.3103
CHEMBL3678073	CC(C)[C@H](NC(=O)[C@H](Cc1cccc2ccccc12)NC(=O)[C@H](CC(=O)O)NC(=O)OCc1ccccc1)C(=O)N[C@H](/C=C/S(C)(=O)=O)CC(=O)O	IC50 (nM)	'>'	3330	-1	Caspase-1	0.419442	B (single protein format)	0.589559	CHEMBL3706348	Fluorometric Enzymatic Assay: The inhibition of the activity of Caspase-1 to -10 by four different compounds (#53, #111, #123 & Z-DEVD-FMK used as a prodrug: z-D(OMe)E(OMe)VD(OMe)FMK (comparison control compound, SM Biochemicals LLC, Cat# SMFMK003)) and their respective IC50 values were determined using a fluorometric enzymatic assay (Active Recombinant Caspase Set IV (BioVision, Cat# K233-10-25)…	Training	54	2.443	151.972	129.639	764.75	1304.39	5073.57	11849.7	242.75	3790.23	64299	1.16996e+06	2.17879e+07	4.11204e+08	7.83457e+09	136.173	511.991	2229.09	10523.5	52188.3	267905	1.41302e+06	696.47	10152.2	165912	2.98187e+06	5.76137e+07	1.17328e+09	2.48206e+10	4.694	149.351	149.969	805.207	1545.6	5835.67	14811.3	24.5168
CHEMBL3678068	CC(C)[C@H](NC(=O)[C@H](Cc1ccccn1)NC(=O)[C@H](CC(=O)O)NC(=O)OCc1ccccc1)C(=O)N[C@H](/C=C/S(=O)(=O)c1ccccc1)CC(=O)O	IC50 (nM)	'>'	3330	-1	Caspase-1	0.419442	B (single protein format)	0.589559	CHEMBL3706295	Fluorometric Enzymatic Assay: Selectivity of compound 55, compound 63, compound 48, compound 57, compound 88 toward caspase-1 (pro-inflammatory group), caspase-5 (group I), caspase-9 (group II) and caspase-3 and caspase-7 (group III) was evaluated by using fluorometric methods using the Caspase-1, -3, -5, -7, -9 Inhibitor Drug Screening Kit (Catalog #: K151-100, K153-100, K155-100/K157-100, K159-…	Training	55	1.728	151.986	115.189	741.117	1177.58	4809.4	10877.8	255.64	3873.3	64937.7	1.1745e+06	2.18213e+07	4.11458e+08	7.83669e+09	136.464	510.226	2191.45	10147.7	49150.6	245740	1.26024e+06	710.477	10246.1	164620	2.90769e+06	5.5381e+07	1.11592e+09	2.34275e+10	4.992	149.403	146.711	799.417	1559.88	6006.14	15938.4	25.1388
CHEMBL3673270	CC(C)[C@H](NC(=O)[C@@H](NC(=O)[C@H](CC(=O)O)NC(=O)OCc1ccccc1)c1ccccc1)C(=O)N[C@H](/C=C/S(=O)(=O)c1ccccc1)CC(=O)O	IC50 (nM)	'>'	3330	-1	Caspase-1	0.419442	B (single protein format)	0.589559	CHEMBL3706295	Fluorometric Enzymatic Assay: Selectivity of compound 55, compound 63, compound 48, compound 57, compound 88 toward caspase-1 (pro-inflammatory group), caspase-5 (group I), caspase-9 (group II) and caspase-3 and caspase-7 (group III) was evaluated by using fluorometric methods using the Caspase-1, -3, -5, -7, -9 Inhibitor Drug Screening Kit (Catalog #: K151-100, K153-100, K155-100/K157-100, K159-…	Test	54	2.495	150.293	119.466	743.399	1220.16	4922.48	11387.2	242.75	3788.23	64305.6	1.17e+06	2.17887e+07	4.1122e+08	7.83493e+09	136.559	510.267	2197.33	10206.9	49617.5	249026	1.28198e+06	696.47	10061.9	162229	2.87645e+06	5.49673e+07	1.11036e+09	2.33518e+10	4.682	147.35	144.388	795.56	1564.31	6063.37	16221.4	24.6556
CHEMBL3678064	CC(C)[C@H](NC(=O)C(Cc1ccc2ccccc2n1)NC(=O)[C@H](CC(=O)O)NC(=O)OCc1ccccc1)C(=O)N[C@H](/C=C/S(=O)(=O)c1ccccc1)CC(=O)O	IC50 (nM)	'>'	3330	-1	Caspase-1	0.419442	B (single protein format)	0.589559	CHEMBL3706295	Fluorometric Enzymatic Assay: Selectivity of compound 55, compound 63, compound 48, compound 57, compound 88 toward caspase-1 (pro-inflammatory group), caspase-5 (group I), caspase-9 (group II) and caspase-3 and caspase-7 (group III) was evaluated by using fluorometric methods using the Caspase-1, -3, -5, -7, -9 Inhibitor Drug Screening Kit (Catalog #: K151-100, K153-100, K155-100/K157-100, K159-…	Training	60	2.758	168.373	134.81	838.361	1377.35	5548.22	12799.8	255.64	3889.3	64969	1.17481e+06	2.18235e+07	4.11477e+08	7.83684e+09	152.381	577.511	2523.81	11927.9	59132	303340	1.59922e+06	758.52	10723	169478	2.95807e+06	5.59081e+07	1.12142e+09	2.3484e+10	5.052	165.404	159.754	889.374	1713.25	6651.43	17466.3	27.1051
CHEMBL3678072	COC(=O)C[C@@H](/C=C/S(C)(=O)=O)NC(=O)[C@@H](NC(=O)[C@@H](NC(=O)[C@H](CC(=O)OC)NC(=O)OCc1ccccc1)c1ccccc1)C(C)C	IC50 (nM)	'>'	3330	-1	Caspase-1	0.419442	B (single protein format)	0.589559	CHEMBL3706295	Fluorometric Enzymatic Assay: Selectivity of compound 55, compound 63, compound 48, compound 57, compound 88 toward caspase-1 (pro-inflammatory group), caspase-5 (group I), caspase-9 (group II) and caspase-3 and caspase-7 (group III) was evaluated by using fluorometric methods using the Caspase-1, -3, -5, -7, -9 Inhibitor Drug Screening Kit (Catalog #: K151-100, K153-100, K155-100/K157-100, K159-…	Training	50	1.423	137.888	105.578	674.031	1048.67	4222.43	9067.23	220.75	3042.91	47989.8	828643	1.47346e+07	2.65687e+08	4.83139e+09	126.031	472.345	2035.02	9474.2	46305	234394	1.22018e+06	660.438	9817.91	162688	2.94796e+06	5.71735e+07	1.16528e+09	2.46295e+10	4.66	135.317	137.322	728.611	1422.78	5307.13	13629.7	23.1264
CHEMBL3673258	CC(C)(C)OC(=O)C[C@H](N)/C=C/S(=O)(=O)c1ccccc1	IC50 (nM)	'>'	3330	-1	Caspase-1	0.419442	B (single protein format)	0.589559	CHEMBL3706295	Fluorometric Enzymatic Assay: Selectivity of compound 55, compound 63, compound 48, compound 57, compound 88 toward caspase-1 (pro-inflammatory group), caspase-5 (group I), caspase-9 (group II) and caspase-3 and caspase-7 (group III) was evaluated by using fluorometric methods using the Caspase-1, -3, -5, -7, -9 Inhibitor Drug Screening Kit (Catalog #: K151-100, K153-100, K155-100/K157-100, K159-…	Training	21	2.044	62.3475	83.4226	400.872	995.07	3658.41	11232.8	94.84	1814.39	37707	835781	1.9143e+07	4.50155e+08	1.08206e+10	53.7728	206.372	930.154	4537.72	23183	122349	662637	290.23	4442.58	75461.9	1.40869e+06	2.84003e+07	6.06729e+08	1.35127e+10	2.082	60.7503	84.006	403.502	1013.42	3789.5	11721.4	9.6
CHEMBL3673257	CC(C)(C)OC(=O)C[C@@H](/C=C/S(=O)(=O)c1ccccc1)NC(=O)OC(C)(C)C	IC50 (nM)	'>'	3330	-1	Caspase-1	0.419442	B (single protein format)	0.589559	CHEMBL3706295	Fluorometric Enzymatic Assay: Selectivity of compound 55, compound 63, compound 48, compound 57, compound 88 toward caspase-1 (pro-inflammatory group), caspase-5 (group I), caspase-9 (group II) and caspase-3 and caspase-7 (group III) was evaluated by using fluorometric methods using the Caspase-1, -3, -5, -7, -9 Inhibitor Drug Screening Kit (Catalog #: K151-100, K153-100, K155-100/K157-100, K159-…	Test	28	3.791	84.7979	129.321	590.118	1547.47	5647.95	17717.6	107.15	1565.7	25877.7	465588	8.59536e+06	1.60675e+08	3.02743e+09	66.1924	251.011	1119.11	5382.22	27032.2	140045	744319	382.282	5723.97	94389.4	1.70533e+06	3.33171e+07	6.92373e+08	1.50677e+10	2.539	82.717	119.056	552.579	1395.26	5083.57	15528.4	12.6783
CHEMBL3678066	CC(C)[C@H](NC(=O)[C@H](Cc1ccc(O)cc1)NC(=O)[C@H](CC(=O)O)NC(=O)OCc1ccccc1)C(=O)N[C@H](/C=C/S(C)(=O)=O)CC(=O)O	IC50 (nM)	'>'	3330	-1	Caspase-1	0.419442	B (single protein format)	0.589559	CHEMBL3706295	Fluorometric Enzymatic Assay: Selectivity of compound 55, compound 63, compound 48, compound 57, compound 88 toward caspase-1 (pro-inflammatory group), caspase-5 (group I), caspase-9 (group II) and caspase-3 and caspase-7 (group III) was evaluated by using fluorometric methods using the Caspase-1, -3, -5, -7, -9 Inhibitor Drug Screening Kit (Catalog #: K151-100, K153-100, K155-100/K157-100, K159-…	Training	50	0.771	139.44	110.18	680.049	1077.2	4238.06	9158.89	262.98	4187.48	72693.6	1.34081e+06	2.52638e+07	4.81884e+08	9.27177e+09	123.891	462.363	1998.44	9366.44	46087.4	234534	1.22526e+06	664.427	9979.36	167397	3.06733e+06	5.99869e+07	1.22901e+09	2.60429e+10	4.93	137.445	145.243	739.968	1444.13	5300.69	13462.3	22.9275
CHEMBL3673260	Cc1ccc(S(=O)(=O)N[C@@H](Cc2ccc3ccccc3n2)C(=O)N[C@H](C(=O)N[C@H](/C=C(\Cl)S(C)(=O)=O)CC(=O)O)C(C)C)cc1	IC50 (nM)	'>'	3330	-1	Caspase-1	0.419442	B (single protein format)	0.589559	CHEMBL3706295	Fluorometric Enzymatic Assay: Selectivity of compound 55, compound 63, compound 48, compound 57, compound 88 toward caspase-1 (pro-inflammatory group), caspase-5 (group I), caspase-9 (group II) and caspase-3 and caspase-7 (group III) was evaluated by using fluorometric methods using the Caspase-1, -3, -5, -7, -9 Inhibitor Drug Screening Kit (Catalog #: K151-100, K153-100, K155-100/K157-100, K159-…	Training	47	2.553	140.052	139.898	778.908	1528.32	5843.38	15212.5	205.46	3231.51	55352.8	1.02053e+06	1.92861e+07	3.69324e+08	7.1327e+09	121.567	479.007	2204.36	11039.5	58124.2	316598	1.76885e+06	643.926	10657.9	217369	5.39836e+06	1.57197e+08	5.1286e+09	1.8029e+11	3.94	137.14	158.76	823.289	1822.71	6913.76	19802.6	20.9563
CHEMBL3678074	CC(C)[C@H](NC(=O)[C@@H](NC(=O)[C@H](CC(=O)O)NC(=O)OCc1ccccc1)c1ccccc1)C(=O)N[C@H](/C=C(\Cl)S(C)(=O)=O)CC(=O)O	IC50 (nM)	'>'	3330	-1	Caspase-1	0.419442	B (single protein format)	0.589559	CHEMBL3706348	Fluorometric Enzymatic Assay: The inhibition of the activity of Caspase-1 to -10 by four different compounds (#53, #111, #123 & Z-DEVD-FMK used as a prodrug: z-D(OMe)E(OMe)VD(OMe)FMK (comparison control compound, SM Biochemicals LLC, Cat# SMFMK003)) and their respective IC50 values were determined using a fluorometric enzymatic assay (Active Recombinant Caspase Set IV (BioVision, Cat# K233-10-25)…	Training	49	1.321	138.155	111.304	692.514	1142.8	4596.27	10566	242.75	3776.23	64299.3	1.16993e+06	2.17883e+07	4.11212e+08	7.83476e+09	122.867	466.921	2056.66	9822.59	49309.1	256482	1.37246e+06	671.87	10989.8	219064	5.31634e+06	1.52732e+08	4.96916e+09	1.75345e+11	4.623	135.35	143.67	743.492	1511.92	5663.53	15201.6	22.4712
CHEMBL3673269	CC(C)[C@H](NC(=O)[C@@H](NC(=O)[C@H](CC(=O)O)NC(=O)OCc1ccccc1)C1Cc2ccccc2C1)C(=O)N[C@H](/C=C/S(=O)(=O)C(C)C)CC(=O)O	IC50 (nM)	'>'	3330	-1	Caspase-1	0.419442	B (single protein format)	0.589559	CHEMBL3706295	Fluorometric Enzymatic Assay: Selectivity of compound 55, compound 63, compound 48, compound 57, compound 88 toward caspase-1 (pro-inflammatory group), caspase-5 (group I), caspase-9 (group II) and caspase-3 and caspase-7 (group III) was evaluated by using fluorometric methods using the Caspase-1, -3, -5, -7, -9 Inhibitor Drug Screening Kit (Catalog #: K151-100, K153-100, K155-100/K157-100, K159-…	Test	54	1.801	153.932	127.738	784.731	1343.76	5332.42	12655.3	242.75	3792.23	64317.6	1.17004e+06	2.17888e+07	4.1122e+08	7.83493e+09	128.382	476.082	2036.45	9414.84	45580	227781	1.16644e+06	696.47	10122	164419	2.93129e+06	5.61442e+07	1.13367e+09	2.37928e+10	4.652	151.35	156.252	835.912	1693.44	6436.85	17363	24.4601
CHEMBL3673259	CC(C)[C@H](NC(=O)[C@H](Cc1ccc2ccccc2n1)NC(=O)[C@H](CC(=O)O)NC(=O)OCc1ccccc1)C(=O)N[C@H](/C=C(\Cl)S(C)(=O)=O)CC(=O)O	IC50 (nM)	'>'	3330	-1	Caspase-1	0.419442	B (single protein format)	0.589559	CHEMBL3706295	Fluorometric Enzymatic Assay: Selectivity of compound 55, compound 63, compound 48, compound 57, compound 88 toward caspase-1 (pro-inflammatory group), caspase-5 (group I), caspase-9 (group II) and caspase-3 and caspase-7 (group III) was evaluated by using fluorometric methods using the Caspase-1, -3, -5, -7, -9 Inhibitor Drug Screening Kit (Catalog #: K151-100, K153-100, K155-100/K157-100, K159-…	Training	55	1.584	156.235	126.648	787.476	1299.99	5222.01	11978.6	255.64	3877.3	64962.8	1.17474e+06	2.18232e+07	4.11469e+08	7.83668e+09	138.689	534.165	2383.13	11543.5	58823.6	310795	1.6897e+06	733.919	11650.8	226313	5.39795e+06	1.53673e+08	4.98022e+09	1.75477e+11	4.993	153.404	159.035	837.306	1660.86	6251.59	16446.5	24.9207
CHEMBL3673256	CC(C)(C)OC(=O)C[C@H](N)/C=C/S(C)(=O)=O	IC50 (nM)	'>'	3330	-1	Caspase-1	0.419442	B (single protein format)	0.589559	CHEMBL3706295	Fluorometric Enzymatic Assay: Selectivity of compound 55, compound 63, compound 48, compound 57, compound 88 toward caspase-1 (pro-inflammatory group), caspase-5 (group I), caspase-9 (group II) and caspase-3 and caspase-7 (group III) was evaluated by using fluorometric methods using the Caspase-1, -3, -5, -7, -9 Inhibitor Drug Screening Kit (Catalog #: K151-100, K153-100, K155-100/K157-100, K159-…	Training	15	0.33	45.7979	65.5206	308.255	782.225	2816.04	8599.07	94.84	1798.39	37688.4	835645	1.91421e+07	4.50139e+08	1.08203e+10	37.1241	144.317	670.48	3407.39	18210.3	100576	569153	230.176	3905.8	72347.4	1.43805e+06	3.01733e+07	6.59399e+08	1.48592e+10	2.034	44.7514	77.0343	318.622	850.645	2927.07	8917.83	6.9948
CHEMBL3673255	CC(C)[C@H](NC(=O)[C@@H](NC(=O)[C@H](CC(=O)OC(C)(C)C)NC(=O)OCc1ccccc1)c1ccccc1)C(=O)O	IC50 (nM)	'>'	3330	-1	Caspase-1	0.419442	B (single protein format)	0.589559	CHEMBL3706295	Fluorometric Enzymatic Assay: Selectivity of compound 55, compound 63, compound 48, compound 57, compound 88 toward caspase-1 (pro-inflammatory group), caspase-5 (group I), caspase-9 (group II) and caspase-3 and caspase-7 (group III) was evaluated by using fluorometric methods using the Caspase-1, -3, -5, -7, -9 Inhibitor Drug Screening Kit (Catalog #: K151-100, K153-100, K155-100/K157-100, K159-…	Training	41	3.337	115.653	113.284	632.353	1204.88	4697.14	12095.2	160.13	2280.45	36062.2	626080	1.12145e+07	2.04221e+08	3.76021e+09	96.9366	355.752	1500.37	6773	31746	152439	744945	518.326	7209.97	109494	1.79172e+06	3.1109e+07	5.64787e+08	1.05919e+10	2.954	112.738	111.307	594.782	1130.65	4207.03	10484.6	18.7627
CHEMBL1242699	CC(C)[C@H](NC(=O)OCc1ccccc1)C(=O)N[C@H](/C=C/S(C)(=O)=O)CC(=O)O	IC50 (nM)	'>'	3330	-1	Caspase-1	0.419442	B (single protein format)	0.589559	CHEMBL3706295	Fluorometric Enzymatic Assay: Selectivity of compound 55, compound 63, compound 48, compound 57, compound 88 toward caspase-1 (pro-inflammatory group), caspase-5 (group I), caspase-9 (group II) and caspase-3 and caspase-7 (group III) was evaluated by using fluorometric methods using the Caspase-1, -3, -5, -7, -9 Inhibitor Drug Screening Kit (Catalog #: K151-100, K153-100, K155-100/K157-100, K159-…	Test	29	1.219	80.4262	71.6324	400.855	692.448	2587.9	5948.53	147.25	2292.1	39534.3	726912	1.36576e+07	2.59706e+08	4.98034e+09	73.439	276.324	1211.77	5793.58	29214.5	152910	823773	400.277	6217.99	107436	2.02381e+06	4.06968e+07	8.58477e+08	1.87563e+10	3.048	78.9024	90.455	442.924	932.817	3388.37	9129.1	13.4751
CHEMBL387556	N#CC(C#N)=C1C(=O)N(Cc2ccc(Br)cc2)c2ccc(S(=O)(=O)N3CCC[C@H]3COc3cccnc3)cc21	IC50 (nM)	'='	3400	-1	Caspase-1	0.419442	B (single protein format)	0.589559	CHEMBL890413	Inhibition of human recombinant caspase 1	Training	43	5.114	127.542	143.834	754.716	1690.71	6391.82	18725.8	135.77	2427.88	47730.6	1.02166e+06	2.24384e+07	5.0072e+08	1.13058e+10	122.068	531.352	2864.81	18117.6	130734	1.04559e+06	8.98863e+06	582.3	13725.6	693487	5.14029e+07	4.19993e+09	3.50373e+11	2.93649e+13	2.572	124.536	115.09	712.926	1452.27	5946.1	16881.7	18.8281
CHEMBL94866	CCC(CC)c1ccc(Oc2ccccc2S(=O)(=O)N[C@H](C=O)C(=O)O)cc1	IC50 (nM)	'='	3500	-1	Caspase-1	0.419442	B (single protein format)	0.589559	CHEMBL659318	Inhibitory concentration against caspase-1 was determined	Training	29	3.161	82.5794	83.5482	449.805	913.374	3421.39	9239.07	118.15	1955.55	34214.3	638147	1.21429e+07	2.338e+08	4.53873e+09	73.1146	273.776	1193.02	5637.74	27950.6	143067	749650	382.282	5761.71	98251.3	1.85083e+06	3.74983e+07	7.99154e+08	1.7636e+10	1.776	80.4555	78.0197	457.959	931.12	3683.15	10147.6	13.3172
CHEMBL1762360	N#CC(C#N)=C1C(=O)N(Cc2ccc(OCCF)cc2)c2ccc(S(=O)(=O)N3CCC[C@H]3COc3cccnc3)cc21	IC50 (nM)	'='	3500	-1	Caspase-1	0.419442	B (single protein format)	0.589559	CHEMBL1764808	Inhibition of caspase 1 by fluorometric assay	Training	46	5.133	133.025	141.247	760.332	1652.82	6308	18293	145	2476.48	47996.4	1.02314e+06	2.24468e+07	5.00767e+08	1.1306e+10	122.187	473.51	2119.98	10206.1	51321.1	265941	1.40967e+06	561.415	7800.76	124415	2.25233e+06	4.5075e+07	9.68053e+08	2.17795e+10	2.758	130.559	116.633	736.135	1473.65	6070.3	17090.4	20.3661
CHEMBL317511	CC(C)c1cccc(Oc2ccccc2S(=O)(=O)N[C@H](C=O)C(=O)O)c1	IC50 (nM)	'='	3700	-1	Caspase-1	0.419442	B (single protein format)	0.589559	CHEMBL659318	Inhibitory concentration against caspase-1 was determined	Test	27	2.445	77.9601	82.3762	434.254	896.762	3343.35	9091.35	118.15	1951.55	34214.3	638127	1.21429e+07	2.338e+08	4.53873e+09	70.2474	265.605	1171.82	5579.18	27773.6	142481	747569	358.261	5421.11	92668.5	1.75036e+06	3.56041e+07	7.62809e+08	1.69363e+10	1.776	76.4556	78.0397	438.073	911.162	3559.85	9910.52	12.2412
CHEMBL167882	CCOc1ccc(OCC(=O)O)cc1CC(=O)N[C@H](C(=O)N[C@@H](CC(=O)O)C(=O)CSCc1c(F)cccc1Cl)C(C)C	IC50 (nM)	'='	3800	-1	Caspase-1	0.419442	B (single protein format)	0.589559	CHEMBL659311	Inhibitory activity against caspase-1	Training	44	3.527	121.484	107.847	611.699	1068.07	4095.91	9763.42	193.63	2943.39	48086	847638	1.54058e+07	2.85578e+08	5.3719e+09	114.435	449.45	2071.74	10421.2	55458.2	307743	1.76578e+06	606.835	10098.4	205243	5.05958e+06	1.47033e+08	4.82625e+09	1.71521e+11	2.886	118.725	103.503	588.488	999.744	3811.81	8749.39	20.3147
CHEMBL492060	N#CC(C#N)=C1C(=O)N(Cc2ccccc2)c2ccc(S(=O)(=O)N3CCOCC3)cc21	IC50 (nM)	'='	3875	-1	Caspase-1	0.419442	B (single protein format)	0.589559	CHEMBL960157	Inhibition of human recombinant caspase 1 assessed as accumulation of fluorogenic product by fluorometric assay	Training	34	3.446	100.318	111.969	595.595	1353.36	5167.74	15448.4	122.88	2318.81	47082.7	1.01712e+06	2.24065e+07	5.0049e+08	1.13041e+10	93.2236	365.727	1660.8	8104.45	41291	216769	1.16412e+06	416.325	5810.36	92650.4	1.6633e+06	3.2756e+07	6.88923e+08	1.51498e+10	2.218	98.4786	93.8766	579.292	1220.59	5032.42	14635.6	14.9679
CHEMBL427284	COc1ccc(CN2C(=O)C(=C(C#N)C#N)c3cc(S(=O)(=O)N4CCC[C@H]4COc4cccnc4)ccc32)cc1	IC50 (nM)	'='	3900	-1	Caspase-1	0.419442	B (single protein format)	0.589559	CHEMBL890413	Inhibition of human recombinant caspase 1	Training	44	4.231	128.61	136.739	745.095	1630.98	6240.15	18163.9	145	2472.48	47982.5	1.02304e+06	2.24461e+07	5.00763e+08	1.1306e+10	118.386	463.715	2091.22	10116.4	51039.8	265119	1.40782e+06	530.406	7231.59	112144	1.95731e+06	3.7577e+07	7.73393e+08	1.6703e+10	2.801	126.559	116.445	724.094	1471.47	6023.88	17060.5	19.3661
CHEMBL103592	CC(C)C[C@H](NC(=O)C(C)Oc1cccc2ccccc12)C(=O)N[C@H]1CC(=O)OC1O	IC50 (nM)	'='	3990	-1	Caspase-1	0.419442	B (single protein format)	0.589559	CHEMBL659313	Inhibition of caspase-1	Test	33	2.665	94.7495	85.505	490.444	864.462	3332.59	7963.62	113.96	1605.32	25342	445614	8.10325e+06	1.49816e+08	2.79822e+09	76.237	279.493	1178.84	5351.74	25395.8	124359	624292	400.256	5366.05	79062.3	1.26391e+06	2.15647e+07	3.86352e+08	7.16901e+09	2.224	92.5516	82.2536	474.152	836	3219.87	7688.26	14.7401
CHEMBL6551	O=C(NCc1ccccc1)c1cc(-c2ccncc2)nnc1Cl	IC50 (nM)	'='	4000	-1	Caspase-1	0.419442	B (single protein format)	0.589559	CHEMBL699295	Antiinflammatory activity measured as the concentration required to inhibit IL-1 beta converting enzyme	Training	25	2.543	68.1404	57.3488	347.655	589.083	2387.85	5567.52	67.77	762.05	9121.07	130057	1.99696e+06	3.1981e+07	5.24149e+08	76.5889	324.499	1596.08	8533.64	48234.1	284152	1.72971e+06	311.661	4849.4	104097	3.02351e+06	1.05045e+08	3.94768e+09	1.52957e+11	1.661	66.3803	47.0668	314.813	476.093	1989.01	4300.16	11.2372
CHEMBL2096776	CC(C)[C@H](NC(=O)[C@@H](O)c1ccccc1)C(=O)N[C@@H](CC(=O)O)C(=O)CSCc1ccccc1	IC50 (nM)	'='	4060	-1	Caspase-1	0.419442	B (single protein format)	0.589559	CHEMBL828519	Inhibitory activity against recombinant human Caspase-1	Training	35	1.844	95.1979	69.2684	450.841	666.413	2740.34	5704	158.1	2540.81	42454	755839	1.38188e+07	2.57323e+08	4.85841e+09	91.9328	357.147	1597.59	7711.53	39062	205082	1.10878e+06	456.342	6737.62	110835	1.98112e+06	3.75397e+07	7.39737e+08	1.49616e+10	2.486	92.6714	76.5287	451.189	752.258	2932.62	6693.71	16.1844
CHEMBL519148	N#CC(C#N)=C1C(=O)N(Cc2ccccc2)c2ccc(S(=O)(=O)N3CCCCC3)cc21	IC50 (nM)	'='	4100	-1	Caspase-1	0.419442	B (single protein format)	0.589559	CHEMBL960157	Inhibition of human recombinant caspase 1 assessed as accumulation of fluorogenic product by fluorometric assay	Training	34	4.162	100.635	116.379	599.506	1378.29	5202.75	15612.7	113.65	2276.21	46830.8	1.01578e+06	2.23991e+07	5.00449e+08	1.13039e+10	91.2568	357.633	1623.18	7934.68	40533	213392	1.149e+06	412.336	5706.59	90597.8	1.62675e+06	3.21387e+07	6.78807e+08	1.49871e+10	2.007	98.4564	92.6083	579.069	1214.23	5030.67	14601.2	14.9679
CHEMBL476023	COc1ccc(CN2C(=O)C(=C(C#N)C#N)c3cc(S(=O)(=O)N4CCC4)ccc32)cc1	IC50 (nM)	'='	4183	-1	Caspase-1	0.419442	B (single protein format)	0.589559	CHEMBL960157	Inhibition of human recombinant caspase 1 assessed as accumulation of fluorogenic product by fluorometric assay	Test	34	3.361	102.242	118.073	627.935	1449.41	5481.32	16413	122.88	2320.81	47088.7	1.01718e+06	2.24069e+07	5.00493e+08	1.13041e+10	93.4032	368.512	1684.26	8272.73	42384.2	223439	1.20324e+06	416.325	5876.42	95480.5	1.74647e+06	3.48474e+07	7.37394e+08	1.62211e+10	2.214	100.48	99.8649	610.236	1297.51	5285.04	15325.1	14.8997
CHEMBL168065	CCOc1ccc(OCC(=O)OC(C)C)cc1CC(=O)N[C@H](C(=O)N[C@@H](CC(=O)O)C(=O)CSCc1c(F)cccc1Cl)C(C)C	IC50 (nM)	'='	4200	-1	Caspase-1	0.419442	B (single protein format)	0.589559	CHEMBL659311	Inhibitory activity against caspase-1	Training	47	4.731	129.967	122.347	662.754	1180.26	4434.02	10591.9	182.63	2584.73	39971	677261	1.18807e+07	2.12829e+08	3.87036e+09	119.828	466.899	2137.7	10683.1	56522.5	312141	1.78424e+06	642.867	10507.3	209206	5.07941e+06	1.46554e+08	4.80314e+09	1.7084e+11	2.917	126.708	110.229	624.615	1056.88	4014.96	9174.08	21.7085
CHEMBL96066	O=C[C@@H](NS(=O)(=O)c1ccccc1Oc1ccc(C2CCCCC2)cc1)C(=O)O	IC50 (nM)	'='	4300	-1	Caspase-1	0.419442	B (single protein format)	0.589559	CHEMBL659318	Inhibitory concentration against caspase-1 was determined	Training	31	3.179	88.0923	87.3749	472.738	938.635	3538.01	9431.01	118.15	1961.55	34214.3	638169	1.21429e+07	2.338e+08	4.53873e+09	75.3494	281.873	1217.99	5720.31	28222.4	143976	752760	394.293	5695.58	93666.7	1.72666e+06	3.47419e+07	7.42881e+08	1.65362e+10	1.762	86.4554	77.9777	479.959	930.947	3790.98	10188.9	13.903
CHEMBL490850	COc1ccc(CN2C(=O)C(=C(C#N)C#N)c3cc(S(=O)(=O)N4CCSCC4)ccc32)cc1	IC50 (nM)	'='	4300	-1	Caspase-1	0.419442	B (single protein format)	0.589559	CHEMBL960157	Inhibition of human recombinant caspase 1 assessed as accumulation of fluorogenic product by fluorometric assay	Training	36	3.974	106.43	121.809	634.194	1447.54	5452.65	16231.8	148.18	2644.85	51289.1	1.0716e+06	2.31162e+07	5.09785e+08	1.14265e+10	104.737	429.464	2032.18	10315.4	54628.3	297997	1.66263e+06	460.401	6851.75	117151	2.22948e+06	4.56383e+07	9.78944e+08	2.16373e+10	2.382	104.494	100.874	614.377	1288.21	5257.99	15157.3	15.8997
CHEMBL410908	O=C[C@@H](NS(=O)(=O)c1ccccc1Oc1ccc(-c2ccccc2)cc1)C(=O)O	IC50 (nM)	'='	4400	-1	Caspase-1	0.419442	B (single protein format)	0.589559	CHEMBL659318	Inhibitory concentration against caspase-1 was determined	Test	31	3.613	88.1961	92.0854	481.254	988.646	3678.27	9996.58	118.15	1961.55	34214.3	638169	1.21429e+07	2.338e+08	4.53873e+09	85.8875	329.328	1462.52	7005.2	35084.7	181118	956518	394.293	5695.58	93666.7	1.72666e+06	3.47419e+07	7.42881e+08	1.65362e+10	1.806	86.4559	78.2307	479.935	932.212	3790.8	10195.7	13.903
CHEMBL360690	COc1ccc(OC)c([C@@H](O)C(=O)N[C@H](C(=O)N[C@@H](CC(=O)O)C(=O)CSCc2ccccc2)C(C)C)c1	IC50 (nM)	'='	4490	-1	Caspase-1	0.419442	B (single protein format)	0.589559	CHEMBL828519	Inhibitory activity against recombinant human Caspase-1	Training	39	1.674	106.955	80.5837	523.697	816.56	3320.01	7253.93	176.56	2638	42969.9	758651	1.38344e+07	2.57411e+08	4.85891e+09	101.96	395.177	1765.26	8500.52	42940.3	224816	1.21199e+06	512.362	7670.31	128048	2.31523e+06	4.41716e+07	8.72623e+08	1.76344e+10	2.9	104.719	91.0089	525.432	910.073	3494.13	8198.16	18.065
CHEMBL523131	N#CC(C#N)=C1C(=O)N(Cc2ccccc2)c2ccc(S(=O)(=O)N3CCSCC3)cc21	IC50 (nM)	'='	4575	-1	Caspase-1	0.419442	B (single protein format)	0.589559	CHEMBL960157	Inhibition of human recombinant caspase 1 assessed as accumulation of fluorogenic product by fluorometric assay	Training	34	4.059	100.567	115.727	598.704	1374.57	5196.55	15589.6	138.95	2596.25	51031.1	1.0702e+06	2.31084e+07	5.09741e+08	1.14262e+10	99.7239	410.475	1948	9917.02	52664.6	288024	1.61086e+06	432.39	6389.41	108659	2.06466e+06	4.23602e+07	9.13095e+08	2.03098e+10	2.175	98.4705	93.6175	579.211	1219.28	5031.82	14628.5	14.9679
CHEMBL197926	O=C1C[C@H](NC(=O)[C@@H]2CCc3nc4ccccc4c(=O)n32)C(O)O1	IC50 (nM)	'='	4583	-1	Caspase-1	0.419442	B (single protein format)	0.589559	CHEMBL880406	Inhibitory activity towards CASP1 using fluorogenic substrates following an incubation for over 30 min at 37 degree C	Training	27	-0.528	81.7365	57.5172	431.237	713.956	3111.63	7547.23	110.52	1569.54	25236.7	445005	8.09469e+06	1.49612e+08	2.7936e+09	63.3278	244.757	1077.55	5137.38	25737.3	133628	713497	314.188	4113.43	60441.7	980993	1.71798e+07	3.17203e+08	6.06247e+09	2.23	80.5318	77.3358	449.106	876.431	3427.05	9046.96	11.5417
CHEMBL3133147	O=C1C(=O)N(Cc2cccc([N+](=O)[O-])c2)c2ccc(S(=O)(=O)N3CCC[C@H]3CF)cc21	IC50 (nM)	'='	4695	-1	Caspase-1	0.419442	B (assay format)	0.0612061	CHEMBL3134678	Inhibition of recombinant human caspase-1 expressed in Escherichia coli using Ac-YVAD-AMC as substrate preincubated for 30 mins before substrate addition measured after 2 hrs	Test	34	4.147	104.402	126.835	636.7	1510.8	5604.34	16961.5	126.28	2346.36	44954.2	909561	1.88332e+07	3.98334e+08	8.59439e+09	86.521	331.039	1484.57	7225.87	36927.3	195016	1.0549e+06	429.294	6384.99	110755	2.16316e+06	4.57281e+07	1.01535e+09	2.32392e+10	1.63	102.54	103.589	618.209	1339.85	5406.35	15838.3	14.7344
CHEMBL477047	N#CC(C#N)=C1C(=O)N(Cc2ccccc2)c2ccc(S(=O)(=O)N3CCCC3)cc21	IC50 (nM)	'='	4700	-1	Caspase-1	0.419442	B (single protein format)	0.589559	CHEMBL960157	Inhibition of human recombinant caspase 1 assessed as accumulation of fluorogenic product by fluorometric assay	Training	33	3.804	98.5068	114.186	591.952	1376.63	5188.76	15653.7	113.65	2274.21	46830.8	1.01578e+06	2.23991e+07	5.00449e+08	1.13039e+10	89.8232	353.578	1611.63	7899.79	40435	213168	1.14879e+06	400.325	5560.33	88793.1	1.6042e+06	3.18537e+07	6.75168e+08	1.49402e+10	2.007	96.4564	92.6083	573.069	1224.23	5015.89	14688.7	14.4679
CHEMBL477659	COc1ccc(CN2C(=O)C(=C(C#N)C#N)c3cc(S(=O)(=O)N4CCCC4)ccc32)cc1	IC50 (nM)	'='	4700	-1	Caspase-1	0.419442	B (single protein format)	0.589559	CHEMBL960157	Inhibition of human recombinant caspase 1 assessed as accumulation of fluorogenic product by fluorometric assay	Training	35	3.719	104.37	120.267	627.441	1449.6	5444.86	16296	122.88	2322.81	47088.7	1.01718e+06	2.24069e+07	5.00493e+08	1.13041e+10	94.8368	372.567	1695.81	8298.17	42398.6	223141	1.20056e+06	428.336	6022.67	97285.2	1.76901e+06	3.51319e+07	7.41017e+08	1.62676e+10	2.214	102.48	99.8649	608.236	1293.15	5242.06	15217.5	15.3997
CHEMBL1762354	N#CC(C#N)=C1C(=O)N(Cc2ccc(OCCF)cc2)c2ccc(S(=O)(=O)N3CC[C@H]3COc3ccccc3)cc21	IC50 (nM)	'='	4775	-1	Caspase-1	0.419442	B (single protein format)	0.589559	CHEMBL1764808	Inhibition of caspase 1 by fluorometric assay	Training	45	6.027	131.131	146.998	765.063	1706.54	6422.38	18855.8	132.11	2391.4	47383.6	1.01886e+06	2.24161e+07	5.00546e+08	1.13044e+10	120.931	467.505	2090.16	10060.8	50595	262173	1.38951e+06	547.408	7604.56	121660	2.21355e+06	4.45272e+07	9.6029e+08	2.16692e+10	2.448	128.504	114.763	737.574	1477.86	6136.78	17298	19.8661
CHEMBL95014	O=C[C@@H](NS(=O)(=O)c1ccccc1Oc1ccc(C2CCCC2)cc1)C(=O)O	IC50 (nM)	'='	4800	-1	Caspase-1	0.419442	B (single protein format)	0.589559	CHEMBL659318	Inhibitory concentration against caspase-1 was determined	Test	30	2.821	85.9642	85.1811	465.183	936.971	3521.22	9464.36	118.15	1959.55	34214.3	638163	1.21429e+07	2.338e+08	4.53873e+09	73.9158	277.818	1206.45	5685.43	28124.4	143721	752188	382.282	5549.33	91862	1.70411e+06	3.4457e+07	7.39243e+08	1.64893e+10	1.762	84.4554	77.9777	473.959	940.947	3771.06	10272.9	13.403
CHEMBL360046	COc1ccc(C(C)=O)cc1[C@@H](O)C(=O)N[C@H](C(=O)N[C@@H](CC(=O)O)C(=O)CSCc1ccccc1)C(C)C	IC50 (nM)	'='	4850	-1	Caspase-1	0.419442	B (single protein format)	0.589559	CHEMBL828519	Inhibitory activity against recombinant human Caspase-1	Training	40	1.599	111.247	87.684	552.401	897.167	3586.33	8083.48	184.4	2890.79	47800.3	844678	1.53295e+07	2.83206e+08	5.30292e+09	104.904	407.504	1832.65	8900.65	45337.5	239084	1.29632e+06	524.373	7850.51	131080	2.36856e+06	4.51262e+07	8.89914e+08	1.79518e+10	3.023	108.806	97.8026	551.994	976.582	3715.84	8816.25	18.4377
CHEMBL567893	COC(=O)[C@@H]1CCCN1C(=O)[C@@H](Cc1ccccc1)N(C)C(=O)[C@H](C)NC(=O)[C@@H](NC(=O)C[C@H](O)[C@H](CC(C)C)NC(=O)[C@H](CC(N)=O)NC(=O)[C@H](CC(C)C)NC(=O)[C@H](OC(=O)[C@@H](OC(=O)[C@H](C(C)C)N(C)C)C(C)C)C(C)C)[C@@H](C)O	IC50 (nM)	'='	5000	-1	Caspase-1	0.419442	B (single protein format)	0.589559	CHEMBL1039230	Inhibition of caspase 1 after 10 to 15 mins by fluorescence assay	Training	84	1.85	241.94	196.466	1244.58	2058.74	8231.17	18727.3	351.81	5434.87	94240	1.79653e+06	3.59498e+07	7.49002e+08	1.62051e+10	177.827	637.612	2603.51	11378	51701.4	241025	1.14438e+06	1078.67	15559.8	246653	4.19197e+06	7.48068e+07	1.3805e+09	2.60736e+10	7.506	236.036	246.295	1261.05	2486.59	9026.75	23094.7	38.6228
CHEMBL268454	NC(=O)c1cc(-c2ccc(Br)cc2)nnc1Cl	IC50 (nM)	'='	5000	-1	Caspase-1	0.419442	B (single protein format)	0.589559	CHEMBL699295	Antiinflammatory activity measured as the concentration required to inhibit IL-1 beta converting enzyme	Training	18	2.365	53.0011	57.073	300.437	599.421	2241.59	5720.27	68.87	1267.65	25755.5	587555	1.41402e+07	3.51401e+08	8.90496e+09	63.4307	327.623	2088.43	15226.8	121621	1.03354e+06	9.15517e+06	305.494	10892.2	684718	5.25533e+07	4.27027e+09	3.53619e+11	2.95027e+13	1.214	50.3695	43.8832	256.019	437.647	1699.77	3930.02	8.0754
CHEMBL6791	NC(=O)c1cc(-c2ccc(C(F)(F)F)cc2)nnc1Cl	IC50 (nM)	'='	5000	-1	Caspase-1	0.419442	B (single protein format)	0.589559	CHEMBL699295	Antiinflammatory activity measured as the concentration required to inhibit IL-1 beta converting enzyme	Test	21	2.492	64.4626	84.6713	423.013	1023.39	3869.7	11653.1	68.87	1279.65	25779.5	587663	1.41405e+07	3.51402e+08	8.90496e+09	61.1799	267.025	1363.04	7530.94	43774.9	263997	1.63816e+06	294.596	5364.96	126480	3.65513e+06	1.20788e+08	4.32102e+09	1.61624e+11	1.154	62.3717	67.3657	362.51	761.015	2874.4	7782.67	9.2867
CHEMBL197535	O=C1Nc2ccc(S(=O)(=O)N3CCC[C@H]3COc3cccnc3)cc2C1=O	IC50 (nM)	'>'	5000	-1	Caspase-1	0.419442	B (single protein format)	0.589559	CHEMBL864531	Inhibitory activity against caspase 1 using Ac-YVAD-AMC substrate	Training	30	1.841	89.8249	89.2692	516.686	1111.69	4360.11	12668.9	114.05	1620.2	26215.7	467642	8.60147e+06	1.60559e+08	3.02384e+09	76.5449	293.333	1306.8	6300.07	31869.1	166658	893415	370.275	5172.31	82357	1.47978e+06	2.92945e+07	6.21698e+08	1.38252e+10	2.483	88.575	91.6972	527.811	1157.89	4625.75	13656.5	12.9644
CHEMBL167670	COc1ccc(OC)c(CC(=O)N[C@H](C(=O)N[C@@H](CC(=O)O)C(=O)CSCc2c(F)cccc2Cl)C(C)C)c1	IC50 (nM)	'='	5000	-1	Caspase-1	0.419442	B (single protein format)	0.589559	CHEMBL659311	Inhibitory activity against caspase-1	Training	40	3.448	110.912	102.383	573.27	1032.84	3927.95	9533.59	156.33	2232.75	34575.3	587751	1.03582e+07	1.8672e+08	3.42139e+09	106.608	426.589	1987.34	10063.5	53834.8	300170	1.73021e+06	550.814	9271.95	192478	4.85426e+06	1.43606e+08	4.76702e+09	1.70462e+11	2.56	108.623	95.1818	546.889	944.159	3603.02	8389.39	18.4588
CHEMBL197237	O=C1Nc2ccc(S(=O)(=O)N3CCC[C@H]3COc3ccncc3)cc2C1=O	IC50 (nM)	'>'	5000	-1	Caspase-1	0.419442	B (single protein format)	0.589559	CHEMBL864531	Inhibitory activity against caspase 1 using Ac-YVAD-AMC substrate	Training	30	1.841	89.7788	89.5615	516.913	1117.47	4372.64	12735.3	114.05	1620.2	26215.7	467642	8.60143e+06	1.60559e+08	3.02383e+09	76.5449	292.845	1305.66	6309.43	32002.6	167741	900681	370.275	5172.31	82357	1.47979e+06	2.92949e+07	6.21714e+08	1.38257e+10	2.483	88.575	91.6972	527.815	1157.11	4623.64	13646	12.9644
CHEMBL200927	O=C1C(=O)N(Cc2ccc(O)cc2)c2ccc(S(=O)(=O)N3CCC[C@H]3COc3ccccc3)cc21	IC50 (nM)	'>'	5000	-1	Caspase-1	0.419442	B (single protein format)	0.589559	CHEMBL864531	Inhibitory activity against caspase 1 using Ac-YVAD-AMC substrate	Test	39	5.222	116.559	133.745	676.963	1530.25	5690.42	16791.2	112.6	1903.52	33517.4	630467	1.20105e+07	2.3058e+08	4.45268e+09	102.742	392.994	1748.32	8420.04	42522.6	221774	1.18454e+06	468.353	6359.96	98582	1.72932e+06	3.35282e+07	6.98731e+08	1.52909e+10	2.43	114.569	109.719	664.745	1377.03	5606.81	16018.2	16.8414
CHEMBL6582	NC(=O)c1cc(-c2ccc(Cl)cc2)nnc1Cl	IC50 (nM)	'='	5000	-1	Caspase-1	0.419442	B (single protein format)	0.589559	CHEMBL699295	Antiinflammatory activity measured as the concentration required to inhibit IL-1 beta converting enzyme	Training	18	2.189	52.702	55.6345	295.824	583.231	2188.86	5548.74	68.87	1267.65	25755.5	587555	1.41402e+07	3.51401e+08	8.90496e+09	60.0144	275.924	1471.19	8488.21	51377.5	321052	2.05195e+06	261.043	5408.55	155128	5.36089e+06	2.00791e+08	7.76281e+09	3.03928e+11	1.225	50.3694	43.9492	256.107	438.087	1700.69	3933.1	8.0754
CHEMBL4213265	O=C1C[C@H](NC(=O)[C@@H]2C[C@@H]3CN2C(=O)[C@@H](NC(=O)c2ccc4ccccc4c2)CCCCO3)C(O)O1	IC50 (nM)	'='	5011.87	-1	Caspase-1	0.419442	B (single protein format)	0.589559	CHEMBL4183465	Inhibition of human recombinant caspase-1 using AC-WEHD-AMC as substrate at Km after 20 mins by fluorescence assay	Training	40	1.845	116.449	93.3789	597.088	1014.98	4088.69	9728.39	134.27	1922.21	30455.9	533173	9.60778e+06	1.75693e+08	3.24332e+09	90.9199	335.547	1415.34	6452.21	30852.2	152543	773696	466.294	6024.45	86387.7	1.36237e+06	2.3222e+07	4.19364e+08	7.88198e+09	2.903	114.728	100.222	605.253	1086.26	4293.73	10575	17.3851
CHEMBL180623	CCC(C(=O)N[C@@H](CC(=O)O)C(=O)CCCc1ccccc1)n1cc(C(C)(C)C)nc(NCc2nonc2C)c1=O	IC50 (nM)	'='	5130	-1	Caspase-1	0.419442	B (single protein format)	0.589559	CHEMBL903358	Inhibition of human recombinant caspase 1	Training	43	1.98	122.987	110.262	679.411	1292.25	5220.6	13746.4	169.31	2352.55	35806.8	601316	1.05232e+07	1.88871e+08	3.45054e+09	98.7153	378.752	1638.09	7608.76	36810.3	183167	931030	528.347	7182.36	106992	1.72102e+06	2.94121e+07	5.26167e+08	9.73494e+09	3.4	120.77	121.174	660.35	1321.32	4984.95	13193	19.4001
CHEMBL101684	CC(C)C[C@H](NC(=O)COc1cccc2cnccc12)C(=O)N[C@H]1CC(=O)OC1O	IC50 (nM)	'='	5140	-1	Caspase-1	0.419442	B (single protein format)	0.589559	CHEMBL659313	Inhibition of caspase-1	Test	32	0.887	90.3073	68.1473	452.249	720.779	2977.97	6733.51	126.85	1684.4	25934.9	449745	8.13287e+06	1.50029e+08	2.79974e+09	74.9269	276.799	1175.27	5361.65	25522.5	125136	627683	390.241	5243.66	77279.7	1.23492e+06	2.1068e+07	3.7768e+08	7.01733e+09	2.516	88.6063	77.952	446.376	772.956	2975	7017.73	14.3294
CHEMBL318295	CC(C)C[C@H](NC(=O)COc1cccc2ncccc12)C(=O)N[C@H]1CC(=O)OC1O	IC50 (nM)	'='	5250	-1	Caspase-1	0.419442	B (single protein format)	0.589559	CHEMBL659313	Inhibition of caspase-1	Training	32	0.651	90.3551	64.0039	444.677	669.194	2837.96	6126.04	126.85	1684.4	25954.2	449963	8.13492e+06	1.50046e+08	2.79989e+09	76.0142	283.941	1224.3	5709.55	27983.8	142308	745665	390.241	5239.66	77144.7	1.23182e+06	2.10075e+07	3.76597e+08	6.99896e+09	2.516	88.6066	78.4171	447.737	780.272	2997.99	7104.71	14.3294
CHEMBL319776	CC(C)c1ccc(Oc2ccccc2S(=O)(=O)N[C@H](C=O)C(=O)O)cc1	IC50 (nM)	'='	5300	-1	Caspase-1	0.419442	B (single protein format)	0.589559	CHEMBL659318	Inhibitory concentration against caspase-1 was determined	Training	27	2.445	77.9601	82.3762	434.192	898.124	3341.94	9081.65	118.15	1951.55	34214.3	638127	1.21429e+07	2.338e+08	4.53873e+09	70.2474	265.605	1171.82	5579.08	27774	142497	747739	358.261	5421.11	92668.5	1.75034e+06	3.56033e+07	7.62781e+08	1.69356e+10	1.776	76.4556	78.0397	438.073	911.217	3553.99	9882.35	12.2412
CHEMBL490851	N#CC(C#N)=C1C(=O)N(Cc2ccc(Cl)c(Cl)c2)c2ccc(S(=O)(=O)N3CCSCC3)cc21	IC50 (nM)	'='	5350	-1	Caspase-1	0.419442	B (single protein format)	0.589559	CHEMBL960157	Inhibition of human recombinant caspase 1 assessed as accumulation of fluorogenic product by fluorometric assay	Training	36	5.303	109.568	138.793	682.037	1628.25	6031.16	18235.9	138.95	2604.25	51043.1	1.07025e+06	2.31086e+07	5.09742e+08	1.14262e+10	110.282	480.496	2428.71	13222.5	75308.1	442531	2.66211e+06	503.296	9342.75	229379	6.90464e+06	2.34695e+08	8.52989e+09	3.21568e+11	2.153	106.47	105.519	631.295	1339.12	5419.25	15666.8	15.7724
CHEMBL521972	N#CC(C#N)=C1C(=O)N(Cc2ccc(Cl)c(Cl)c2)c2ccc(S(=O)(=O)N3CCOCC3)cc21	IC50 (nM)	'='	5350	-1	Caspase-1	0.419442	B (single protein format)	0.589559	CHEMBL960157	Inhibition of human recombinant caspase 1 assessed as accumulation of fluorogenic product by fluorometric assay	Test	36	4.69	109.319	135.035	678.928	1607.04	6002.35	18094.8	122.88	2326.81	47094.7	1.01717e+06	2.24066e+07	5.00491e+08	1.13041e+10	103.782	435.748	2141.51	11409.9	63934.5	371275	2.21537e+06	487.231	8763.7	213370	6.50328e+06	2.25091e+08	8.30572e+09	3.16408e+11	2.196	106.478	105.778	631.377	1340.43	5419.84	15673.9	15.7724
CHEMBL360880	COc1ccc(-c2nc(C)no2)cc1CC(=O)N[C@H](C(=O)N[C@@H](CC(=O)O)C(=O)CSCc1ccccc1)C(C)C	IC50 (nM)	'='	5450	-1	Caspase-1	0.419442	B (single protein format)	0.589559	CHEMBL828519	Inhibitory activity against recombinant human Caspase-1	Training	43	2.095	118.747	90.9607	583.981	916.805	3725.18	8187.94	186.02	2535.32	37926	626897	1.08374e+07	1.92776e+08	3.49952e+09	113.966	450.178	2045.48	9994.43	51086.6	269889	1.46426e+06	548.398	7863.02	125402	2.17934e+06	4.03501e+07	7.80875e+08	1.5578e+10	3.06	116.711	99.7339	579.482	981.568	3775.7	8659.94	19.5658
CHEMBL396625	CCC(C(=O)N[C@@H](CC(=O)O)C(=O)CCCc1ccccc1)n1cc(C(C)(C)C)nc(NC(CC(C)C)C(=O)O)c1=O	IC50 (nM)	'='	5490	-1	Caspase-1	0.419442	B (single protein format)	0.589559	CHEMBL903358	Inhibition of human recombinant caspase 1	Training	43	3.543	123.553	126.847	692.265	1392.75	5341.62	14367	167.69	2631.33	44090.9	795191	1.47091e+07	2.76261e+08	5.24654e+09	92.7271	341.065	1426.35	6417.02	30052.5	144555	709040	540.354	7598.67	117895	1.97725e+06	3.51172e+07	6.49442e+08	1.23523e+10	3.073	120.757	124.311	661.061	1323.11	4956.64	13065.1	19.6322
CHEMBL6423	NC(=O)c1cc(-c2ccc(F)c(Cl)c2)nnc1Cl	IC50 (nM)	'='	5500	-1	Caspase-1	0.419442	B (single protein format)	0.589559	CHEMBL699295	Antiinflammatory activity measured as the concentration required to inhibit IL-1 beta converting enzyme	Training	19	2.35	56.7178	63.781	329.868	686.819	2555.5	6766.51	68.87	1271.65	25761.5	587583	1.41403e+07	3.51401e+08	8.90496e+09	61.6828	281.75	1500	8641.01	52195.2	325457	2.07606e+06	280.042	5861.5	166247	5.62959e+06	2.07172e+08	7.91233e+09	3.07393e+11	1.214	54.3693	49.8832	284.106	507.757	1938.81	4618.25	8.4861
CHEMBL436989	N#CC(C#N)=C1C(=O)N(Cc2ccc(Br)cc2)c2ccc(S(=O)(=O)N3CCC[C@H]3COc3ccccc3)cc21	IC50 (nM)	'='	5700	-1	Caspase-1	0.419442	B (single protein format)	0.589559	CHEMBL890413	Inhibition of human recombinant caspase 1	Test	43	6.366	127.775	151.779	758.893	1737.85	6440.59	19039.2	122.88	2344.81	47117.8	1.01738e+06	2.24077e+07	5.00498e+08	1.13042e+10	122.246	529.401	2846.54	17998.7	130026	1.04149e+06	8.96527e+06	580.304	13675.6	692538	5.13867e+07	4.19967e+09	3.50369e+11	2.93648e+13	2.262	124.481	113.221	712.366	1442.06	5940.19	16820.1	18.8281
CHEMBL1762355	N#CC(C#N)=C1C(=O)N(Cc2ccc(OCCOCCF)cc2)c2ccc(S(=O)(=O)N3CC[C@H]3COc3ccccc3)cc21	IC50 (nM)	'='	5733	-1	Caspase-1	0.419442	B (single protein format)	0.589559	CHEMBL1764808	Inhibition of caspase 1 by fluorometric assay	Training	48	6.385	137.174	149.152	783.502	1717.31	6485	18905.6	141.34	2440	47635.6	1.02021e+06	2.24235e+07	5.00587e+08	1.13047e+10	127.199	487.044	2158.03	10308.6	51525	265726	1.40324e+06	587.429	8147.1	129127	2.31775e+06	4.59994e+07	9.81324e+08	2.19726e+10	2.659	134.526	116.032	755.797	1484.22	6198.32	17327.8	21.3661
CHEMBL182078	COc1ccc(Br)cc1[C@@H](Cc1ccccc1)C(=O)N[C@H](C(=O)N[C@@H](CC(=O)O)C(=O)CSCc1ccccc1)C(C)C	IC50 (nM)	'='	5810	-1	Caspase-1	0.419442	B (single protein format)	0.589559	CHEMBL828519	Inhibitory activity against recombinant human Caspase-1	Training	45	5.207	123.983	112.342	625.231	1075.43	4109.49	9508.25	147.1	2202.15	34323.4	586425	1.03506e+07	1.86679e+08	3.4212e+09	125.062	537.38	2855.95	17937.7	129376	1.03765e+06	8.95067e+06	632.332	14759.9	712863	5.17343e+07	4.20487e+09	3.50425e+11	2.93647e+13	2.419	120.599	94.1553	589.23	946.443	3808.14	8537.83	20.5826
CHEMBL100933	CC(C)[C@@H](NC(=O)OCc1ccccc1)C(=O)C[C@H]1CC(=O)OC1O	IC50 (nM)	'='	5850	-1	Caspase-1	0.419442	B (single protein format)	0.589559	CHEMBL659313	Inhibition of caspase-1	Training	26	1.497	72.1961	58.6781	351.141	569.546	2211.34	4922.86	101.93	1510.96	24766.6	441658	8.07412e+06	1.49557e+08	2.79523e+09	58.6218	211.922	870.24	3832.63	17571.1	82725.3	397129	326.196	4524.69	68853.3	1.13256e+06	1.97881e+07	3.61302e+08	6.80417e+09	1.973	70.4962	61.9092	349.945	603.753	2294.77	5345.83	11.8631
CHEMBL167071	COc1ccc(C(C)=O)cc1CC(=O)N[C@H](C(=O)N[C@@H](CC(=O)O)C(=O)CSCc1ccccc1)C(C)C	IC50 (nM)	'='	5900	-1	Caspase-1	0.419442	B (single protein format)	0.589559	CHEMBL659311	Inhibitory activity against caspase-1	Test	39	2.59	106.683	90.0094	524.741	877.8	3381.41	7708.2	164.17	2477.54	39393.7	673722	1.18531e+07	2.12514e+08	3.8654e+09	102.605	398.226	1786.44	8655.2	43986.4	231479	1.25296e+06	508.374	7518.52	123917	2.21644e+06	4.1955e+07	8.24661e+08	1.662e+10	2.705	104.711	90.1075	517.455	871.329	3342.63	7595.02	18.0101
CHEMBL166513	COc1ccc(OC)c(CC(=O)N[C@H](C(=O)N[C@@H](CC(=O)O)C(=O)CSCc2ccccc2)C(C)C)c1	IC50 (nM)	'='	6000	-1	Caspase-1	0.419442	B (single protein format)	0.589559	CHEMBL659311	Inhibitory activity against caspase-1	Training	38	2.665	102.391	82.9091	496.037	797.193	3114.96	6879.26	156.33	2224.75	34563.3	587695	1.03581e+07	1.86719e+08	3.42139e+09	99.6604	385.9	1719.04	8255.07	41589.2	217211	1.16864e+06	496.363	7338.32	120885	2.16311e+06	4.10004e+07	8.0737e+08	1.63026e+10	2.582	100.623	83.3138	490.892	804.82	3120.92	6976.93	17.6375
CHEMBL226779	N#CC(C#N)=C1C(=O)N(Cc2ccccc2)c2ccc(S(=O)(=O)N3CCC[C@H]3COc3ccccc3)cc21	IC50 (nM)	'='	6220	-1	Caspase-1	0.419442	B (single protein format)	0.589559	CHEMBL890413	Inhibition of human recombinant caspase 1	Training	42	5.568	122.98	138.602	713.782	1605.14	6032.82	17835.1	122.88	2340.81	47111.8	1.01736e+06	2.24077e+07	5.00498e+08	1.13042e+10	113.55	442.775	1988.77	9599.19	48368.2	251053	1.33269e+06	500.4	6719.31	102703	1.77625e+06	3.40356e+07	7.03407e+08	1.53118e+10	2.284	120.481	107.32	688.367	1392.33	5791.8	16470.1	18.4342
CHEMBL352554	CCOc1ccc(OCC(=O)OC)cc1CC(=O)N[C@H](C(=O)N[C@@H](CC(=O)O)C(=O)CSCc1c(F)cccc1Cl)C(C)C	IC50 (nM)	'='	6500	-1	Caspase-1	0.419442	B (single protein format)	0.589559	CHEMBL659311	Inhibitory activity against caspase-1	Training	45	3.848	123.556	109.854	623.244	1087.8	4164.06	9907.72	182.63	2578.73	39937.4	677028	1.18792e+07	2.1282e+08	3.87029e+09	117.496	461.517	2120.42	10619.1	56280.2	311263	1.78138e+06	618.845	10244.8	207029	5.08066e+06	1.4725e+08	4.82738e+09	1.71487e+11	2.899	120.709	103.456	597.467	1010.19	3864.59	8854.09	20.8527
CHEMBL361397	C=CC[C@@H](C(=O)N[C@H](C(=O)N[C@@H](CC(=O)O)C(=O)CSCc1ccccc1)C(C)C)c1cc(Br)ccc1OC	IC50 (nM)	'='	6505	-1	Caspase-1	0.419442	B (single protein format)	0.589559	CHEMBL828519	Inhibitory activity against recombinant human Caspase-1	Test	40	4.112	109.856	96.0241	552.928	936.799	3635.91	8382.9	147.1	2188.15	34317.4	586363	1.03505e+07	1.86679e+08	3.4212e+09	112.306	494.807	2694.06	17279.5	126616	1.02591e+06	8.90028e+06	584.289	14337.2	710067	5.1738e+07	4.20556e+09	3.50445e+11	2.93651e+13	2.394	106.599	87.8988	527.139	884.634	3468.67	8021.64	18.565
CHEMBL492061	COc1ccc(CN2C(=O)C(=C(C#N)C#N)c3cc(S(=O)(=O)N4CCOCC4)ccc32)cc1	IC50 (nM)	'='	6825	-1	Caspase-1	0.419442	B (single protein format)	0.589559	CHEMBL960157	Inhibition of human recombinant caspase 1 assessed as accumulation of fluorogenic product by fluorometric assay	Training	36	3.361	106.181	118.051	631.084	1426.33	5423.84	16090.7	132.11	2367.4	47340.7	1.01852e+06	2.24143e+07	5.00534e+08	1.13044e+10	98.2372	384.716	1744.98	8502.82	43254.7	226741	1.21588e+06	444.335	6272.7	101142	1.82811e+06	3.60342e+07	7.54772e+08	1.64772e+10	2.425	104.502	101.133	614.459	1289.52	5258.58	15164.4	15.8997
CHEMBL317782	CC(C)C[C@H](NC(=O)C(C)Oc1cccc2cc(Br)ccc12)C(=O)N[C@H]1CC(=O)OC1O	IC50 (nM)	'='	6840	-1	Caspase-1	0.419442	B (single protein format)	0.589559	CHEMBL659313	Inhibition of caspase-1	Training	34	3.463	99.5443	98.682	535.573	996.499	3743.48	9196.11	113.96	1609.32	25348	445638	8.1033e+06	1.49816e+08	2.79822e+09	84.9324	366.118	2036.6	13751.4	107053	914778	8.25662e+06	480.16	12322.4	668897	5.08744e+07	4.1872e+09	3.50052e+11	2.93567e+13	2.202	96.5516	88.1546	498.151	885.703	3374.2	8066.25	15.1339
CHEMBL387041	COC[C@@H]1CCCN1S(=O)(=O)c1ccc2c(c1)C(=O)C(=O)N2Cc1ccc(O[Si](C)(C)C(C)(C)C)cc1	IC50 (nM)	'>'	7000	-1	Caspase-1	0.419442	B (single protein format)	0.589559	CHEMBL909965	Inhibition of caspase 1	Training	40	4.807	126.817	176.874	875.652	2324.43	8929.83	29576.2	101.6	1546.86	25424.7	461230	8.54423e+06	1.59955e+08	3.01581e+09	92.2285	356.848	1576.25	7573.41	38171.9	199092	1.06525e+06	508.449	7319.63	118613	2.12581e+06	4.12083e+07	8.46441e+08	1.8132e+10	2.358	124.499	151.822	824.205	2030.78	8022.93	25389.3	17.2582
CHEMBL2348693	COCC[C@@H]1CCCN1S(=O)(=O)c1ccc2c(c1)C(=O)C(=O)N2CCCCF	IC50 (nM)	'='	7340	-1	Caspase-1	0.419442	B (single protein format)	0.589559	CHEMBL2352548	Inhibition of human recombinant caspase 1 assessed as decrease in AMC release using Ac-Tyr-Val-Ala-Asp-AMC as substrate preincubated with enzyme for 10 mins prior to substrate addition measured after 10 mins by fluorescence microplate analysis	Test	30	3.977	88.369	104.236	530.556	1268.66	4772.7	14753.4	92.37	1466.26	25071.2	459200	8.5328e+06	1.59888e+08	3.01541e+09	70.8894	261.783	1133.85	5389.05	27205.3	143296	778603	387.277	5823.6	101124	1.96959e+06	4.15656e+07	9.23948e+08	2.12253e+10	1.995	86.477	88.4348	524.312	1180.04	4775.31	14468.5	13.4123
CHEMBL433416	CC(C)C[C@H](NC(=O)Cc1ccc(-c2ccccc2)cc1)C(=O)N[C@H]1CC(=O)OC1O	IC50 (nM)	'='	7430	-1	Caspase-1	0.419442	B (single protein format)	0.589559	CHEMBL659313	Inhibition of caspase-1	Training	33	2.943	92.8359	82.4753	467.162	797.33	3055.24	7035.84	104.73	1560.72	25056.3	444010	8.09379e+06	1.49758e+08	2.79783e+09	78.7723	290.591	1229.57	5597.51	26615.2	130440	654472	396.267	5236.18	76135.2	1.207e+06	2.05374e+07	3.68557e+08	6.86835e+09	1.979	90.5288	74.264	446.359	727.301	2866.26	6408.01	14.8126
CHEMBL3359203	COC[C@@H]1CCCN1S(=O)(=O)c1cc(F)c2c(c1)C(=O)C(=O)N2CCCF	IC50 (nM)	'='	7430	-1	Caspase-1	0.419442	B (single protein format)	0.589559	CHEMBL3377637	Inhibition of human recombinant caspase 1 using Ac-YVAD-AMC substrate assessed as accumulation of cleaved fluorogenic product	Training	29	3.422	88.2039	107.255	548.165	1331.76	5026.22	15642.7	92.37	1466.26	25077.2	459216	8.5329e+06	1.59889e+08	3.01541e+09	69.6906	259.731	1142.64	5502.56	28040.4	148583	810075	382.254	5984.03	108633	2.19344e+06	4.73973e+07	1.06736e+09	2.46545e+10	1.984	86.4769	94.3688	540.31	1250.66	4995.05	15287	12.8229
CHEMBL319324	Cc1cc(Oc2ccccc2S(=O)(=O)N[C@H](C=O)C(=O)O)cc(C)c1C	IC50 (nM)	'='	7800	-1	Caspase-1	0.419442	B (single protein format)	0.589559	CHEMBL659318	Inhibitory concentration against caspase-1 was determined	Training	27	2.351	79.8121	89.981	463.777	1005.32	3717.68	10412.3	118.15	1953.55	34220.3	638149	1.2143e+07	2.338e+08	4.53873e+09	71.8054	273.625	1225.95	5951.2	30213.4	157886	842509	358.261	5455.17	93877.6	1.77967e+06	3.62077e+07	7.7417e+08	1.71383e+10	1.75	78.4553	83.8617	460.007	980.113	3777.05	10632.6	12.1519
CHEMBL1221596	CC(C)[C@H](CC(=O)N1CCN(c2ccccc2)CC1)C(=O)N[C@H](C=O)CC(=O)O	IC50 (nM)	'='	7810	-1	Caspase-1	0.419442	B (single protein format)	0.589559	CHEMBL1227797	Inhibition of human ICE	Test	30	2.306	82.0435	71.5922	410.405	706.725	2708.37	6335.74	107.02	1734.15	29324.7	525285	9.5686e+06	1.76313e+08	3.28005e+09	70.8004	257.828	1065.79	4709.54	21625.3	101920	489927	374.242	5221.1	80998.7	1.37376e+06	2.49272e+07	4.7439e+08	9.32564e+09	2.389	80.6029	71.1005	403.611	699.86	2667.6	6200.03	13.8118
CHEMBL431848	Cc1ccc(Oc2ccccc2S(=O)(=O)N[C@H](C=O)C(=O)O)cc1	IC50 (nM)	'='	9000	-1	Caspase-1	0.419442	B (single protein format)	0.589559	CHEMBL659318	Inhibitory concentration against caspase-1 was determined	Training	25	1.899	71.6939	72.8644	393.37	795.091	2983.33	8017.82	118.15	1945.55	34208.3	638093	1.21428e+07	2.338e+08	4.53873e+09	67.2076	255.485	1130.8	5404.36	26992.2	138803	729370	334.239	5094.54	87850	1.67568e+06	3.4412e+07	7.43404e+08	1.6616e+10	1.758	70.4554	71.9097	403.897	840.127	3293.23	9212.97	11.3305
CHEMBL101714	CC(C)C[C@H](NC(=O)CCOc1ccccc1)C(=O)N[C@H]1CC(=O)OC1O	IC50 (nM)	'='	9420	-1	Caspase-1	0.419442	B (single protein format)	0.589559	CHEMBL659313	Inhibition of caspase-1	Training	28	1.305	76.273	55.9459	357.428	522.201	2113.28	4288.93	113.96	1587.32	25310.1	445377	8.10197e+06	1.49805e+08	2.7981e+09	61.7084	218.725	882.532	3807.8	17065.8	78419.3	366957	352.213	4851.14	72913.7	1.18329e+06	2.04286e+07	3.6949e+08	6.90988e+09	2.146	74.5507	63.5189	359.294	596.49	2268.97	5128.54	12.8462
CHEMBL359479	CC(C)[C@H](NC(=O)C1(O)CC1)C(=O)N[C@@H](CC(=O)O)C(=O)CSCc1ccccc1	IC50 (nM)	'='	9590	-1	Caspase-1	0.419442	B (single protein format)	0.589559	CHEMBL828519	Inhibitory activity against recombinant human Caspase-1	Training	31	0.565	88.6107	76.5558	478.638	878.841	3538.46	9007.95	158.1	2534.81	42532.7	757846	1.38706e+07	2.58587e+08	4.88842e+09	74.9362	293.789	1326.66	6475.32	33177.9	176221	963864	408.3	6142.6	103071	1.87207e+06	3.58641e+07	7.11453e+08	1.44429e+10	2.457	86.6735	95.1355	501.912	1095.88	4180.15	12016.7	14.1197
CHEMBL3359202	CCCCN1C(=O)C(=O)c2cc(S(=O)(=O)N3CCC[C@H]3COC)cc(F)c21	IC50 (nM)	'='	9970	-1	Caspase-1	0.419442	B (single protein format)	0.589559	CHEMBL3377637	Inhibition of human recombinant caspase 1 using Ac-YVAD-AMC substrate assessed as accumulation of cleaved fluorogenic product	Test	29	3.575	88.3968	107.897	549.312	1334.77	5032.27	15657.3	92.37	1466.26	25077.2	459216	8.5329e+06	1.59889e+08	3.01541e+09	68.5233	255.344	1124.79	5430.66	27754.4	147452	805613	375.266	5683.42	98828	1.90639e+06	3.94502e+07	8.54435e+08	1.90665e+10	2.027	86.4756	94.4978	540.305	1251.09	4995.03	15288.5	12.8229
CHEMBL439753	O=C1C(=O)N(Cc2ccccc2)c2ccc(S(=O)(=O)N3CCC[C@H]3COc3ccccc3)cc21	IC50 (nM)	'>'	10000	-1	Caspase-1	0.419442	B (single protein format)	0.589559	CHEMBL864531	Inhibitory activity against caspase 1 using Ac-YVAD-AMC substrate	Training	38	5.628	112.757	129.545	653.276	1481.63	5524.93	16386.5	92.37	1490.26	25110.9	459519	8.53446e+06	1.59899e+08	3.01548e+09	100.195	382.615	1694.71	8120.54	40817.8	212066	1.12953e+06	452.354	6043.99	91876.3	1.5859e+06	3.04922e+07	6.35243e+08	1.39764e+10	2.134	110.475	101.881	637.427	1313.31	5425.36	15563.9	16.4475
CHEMBL379831	COc1cccc(C(=O)NNC(=O)C2(C(=O)N[C@H]3CC(=O)OC3O)CC2)c1	IC50 (nM)	'>='	10000	-1	Caspase-1	0.419442	B (single protein format)	0.589559	CHEMBL865479	Inhibition of ICE	Training	29	-0.152	85.7355	78.1749	502.417	1050.69	4338.9	12649.5	143.06	2033.43	32215.8	555766	9.89854e+06	1.79443e+08	3.29226e+09	65.033	242.759	1028.42	4686.88	22282.7	109036	545106	358.198	5020.57	78608.7	1.3415e+06	2.4329e+07	4.59313e+08	8.89571e+09	2.731	84.8633	95.3812	513.25	1153.66	4492.48	13377.9	12.8522
CHEMBL200677	COc1ccc(CN2C(=O)C(=O)c3cc(S(=O)(=O)N4CCC[C@H]4COc4ccccc4)ccc32)cc1	IC50 (nM)	'>'	10000	-1	Caspase-1	0.419442	B (single protein format)	0.589559	CHEMBL864531	Inhibitory activity against caspase 1 using Ac-YVAD-AMC substrate	Training	40	5.543	118.62	135.627	688.766	1554.61	5781.03	17028.7	101.6	1538.86	25368.8	460923	8.54224e+06	1.59943e+08	3.01573e+09	105.209	401.604	1778.88	8518.91	42781.5	222039	1.18129e+06	480.364	6506.33	100368	1.75071e+06	3.37703e+07	7.01092e+08	1.53038e+10	2.341	116.499	109.137	672.593	1382.24	5651.53	16092.7	17.3794
CHEMBL100741	CC(C)C[C@H](NC(=O)COc1ccccc1)C(=O)N[C@H]1CC(=O)OC1O	IC50 (nM)	'>'	10000	-1	Caspase-1	0.419442	B (single protein format)	0.589559	CHEMBL659313	Inhibition of caspase-1	Test	27	0.873	74.2173	52.8838	349.916	503.326	2074.81	4168.74	113.96	1585.32	25310.1	445371	8.102e+06	1.49806e+08	2.79812e+09	60.2748	215.14	875.508	3810.82	17223.4	79757	375802	340.202	4704.88	71109	1.16073e+06	2.01427e+07	3.65816e+08	6.86202e+09	2.146	72.5507	63.5189	353.254	597.016	2250.08	5135.04	12.3462
CHEMBL62993	O=C1Nc2ccc(S(=O)(=O)N3CCC[C@H]3COc3ccccc3)cc2C1=O	IC50 (nM)	'>'	10000	-1	Caspase-1	0.419442	B (single protein format)	0.589559	CHEMBL909965	Inhibition of caspase 1	Training	30	3.093	90.0585	97.2141	520.862	1158.83	4408.88	12982.3	101.16	1537.12	25603	463361	8.57078e+06	1.60338e+08	3.02222e+09	76.7226	291.382	1288.53	6181.22	31161.2	162564	870059	368.279	5122.37	81407.4	1.46354e+06	2.90312e+07	6.17561e+08	1.37615e+10	2.173	88.5201	89.8281	527.251	1147.67	4619.84	13594.9	12.9644
CHEMBL510809	N#CC(C#N)=C1C(=O)N(Cc2ccc(Cl)c(Cl)c2)c2ccc(S(=O)(=O)N3CCC3)cc21	IC50 (nM)	'>'	10000	-1	Caspase-1	0.419442	B (single protein format)	0.589559	CHEMBL960157	Inhibition of human recombinant caspase 1 assessed as accumulation of fluorogenic product by fluorometric assay	Training	34	4.69	105.38	135.057	675.778	1630.12	6059.83	18417.2	113.65	2280.21	46842.8	1.01583e+06	2.23992e+07	5.0045e+08	1.13039e+10	98.9478	419.544	2080.79	11179.8	63064	367973	2.20272e+06	459.221	8367.42	207708	6.42164e+06	2.23904e+08	8.28834e+09	3.16152e+11	1.985	102.456	104.509	627.154	1348.42	5446.3	15834.6	14.7724
CHEMBL200767	O=C1Nc2ccc(S(=O)(=O)N3CC[C@H]3COc3ccccc3)cc2C1=O	IC50 (nM)	'>'	10000	-1	Caspase-1	0.419442	B (single protein format)	0.589559	CHEMBL864531	Inhibitory activity against caspase 1 using Ac-YVAD-AMC substrate	Training	29	2.735	87.9303	95.0202	521.417	1165.42	4474.48	13231.7	101.16	1535.12	25603	463363	8.57081e+06	1.60338e+08	3.02222e+09	75.289	287.327	1276.98	6154.8	31142.9	162890	873258	356.268	4976.12	79602.7	1.441e+06	2.87466e+07	6.13935e+08	1.37149e+10	2.173	86.5201	89.8281	529.251	1162.1	4692.23	13864	12.4644
CHEMBL100405	CC(C)C[C@H](NC(=O)COc1ccc2ccccc2c1)C(=O)N[C@H]1CC(=O)OC1O	IC50 (nM)	'='	10000	-1	Caspase-1	0.419442	B (single protein format)	0.589559	CHEMBL659313	Inhibition of caspase-1	Test	32	2.139	90.5417	76.9538	455.701	762.202	2977.54	6820.75	113.96	1601.32	25322.1	445459	8.10214e+06	1.49807e+08	2.79812e+09	75.1046	275.132	1160.17	5269.93	25019.2	122484	614088	388.245	5185.71	76101.5	1.21422e+06	2.07307e+07	3.72411e+08	6.93709e+09	2.206	88.5514	76.0969	441.849	742.301	2870.33	6558.86	14.3126
CHEMBL521801	COc1ccc(CN2C(=O)C(=C(C#N)C#N)c3cc(S(=O)(=O)N4CCCCC4)ccc32)cc1	IC50 (nM)	'>'	10000	-1	Caspase-1	0.419442	B (single protein format)	0.589559	CHEMBL960157	Inhibition of human recombinant caspase 1 assessed as accumulation of fluorogenic product by fluorometric assay	Training	36	4.077	106.498	122.461	634.995	1451.27	5458.85	16255	122.88	2324.81	47088.7	1.01719e+06	2.24069e+07	5.00493e+08	1.13041e+10	96.2704	376.622	1707.36	8333.06	42496.6	223365	1.20076e+06	440.346	6168.93	99089.8	1.79156e+06	3.54168e+07	7.44656e+08	1.63145e+10	2.214	104.48	99.8649	614.236	1283.15	5256.83	15130	15.8997
CHEMBL371709	CN1C(=O)C(=O)c2cc(S(=O)(=O)N3CC[C@H]3COc3ccccc3)ccc21	IC50 (nM)	'>'	10000	-1	Caspase-1	0.419442	B (single protein format)	0.589559	CHEMBL864531	Inhibitory activity against caspase 1 using Ac-YVAD-AMC substrate	Training	30	3.56	92.0678	109.159	565.743	1336.43	5035.88	15345.3	92.37	1470.26	25101.6	459438	8.53437e+06	1.59899e+08	3.01548e+09	78.8813	304.567	1368.24	6660.03	34019	179588	971646	368.279	5166.44	82996.7	1.50289e+06	2.98646e+07	6.33808e+08	1.40629e+10	2.086	90.4762	95.2388	561.36	1251.26	5052.35	15077.4	12.8919
CHEMBL1762359	N#CC(C#N)=C1C(=O)N(Cc2ccc(OCCOCCF)cc2)c2ccc(S(=O)(=O)N3CCC[C@H]3COc3ccccc3)cc21	IC50 (nM)	'>'	10000	-1	Caspase-1	0.419442	B (single protein format)	0.589559	CHEMBL1764808	Inhibition of caspase 1 by fluorometric assay	Training	49	6.743	139.302	151.345	782.947	1710.72	6419.4	18656.2	141.34	2442	47635.6	1.02021e+06	2.24235e+07	5.00587e+08	1.13047e+10	128.633	491.099	2169.58	10335	51543.2	265400	1.40004e+06	599.44	8293.36	130932	2.34029e+06	4.62839e+07	9.8495e+08	2.20192e+10	2.659	136.526	116.032	753.797	1469.8	6125.93	17058.7	21.8661
CHEMBL181355	CCC[C@@H](C(=O)N[C@H](C(=O)N[C@@H](CC(=O)O)C(=O)CSCc1ccccc1)C(C)C)c1cc(Br)ccc1OC	IC50 (nM)	'>'	10000	-1	Caspase-1	0.419442	B (single protein format)	0.589559	CHEMBL828519	Inhibitory activity against recombinant human Caspase-1	Test	40	4.478	109.976	98.7208	555.436	956.741	3670.27	8549.65	147.1	2188.15	34317.4	586363	1.03505e+07	1.86679e+08	3.4212e+09	107.816	468.196	2545.61	16474.6	122283	1.00265e+06	8.7756e+06	584.289	14337.2	710067	5.1738e+07	4.20556e+09	3.50445e+11	2.93651e+13	2.371	106.599	87.8133	527.135	884.293	3468.59	8019.91	18.565
CHEMBL217457	COC[C@@H]1CCCN1S(=O)(=O)c1ccc2c(c1)C(=O)C(=O)N2Cc1ccc(I)cc1	IC50 (nM)	'>'	10000	-1	Caspase-1	0.419442	B (single protein format)	0.589559	CHEMBL909965	Inhibition of caspase 1	Training	33	4.779	101.552	126.354	628.881	1500.75	5566.54	16853	92.37	1478.26	25083.2	459268	8.53294e+06	1.59889e+08	3.01541e+09	96.1584	514.096	4276.24	47995.6	623717	8.59386e+06	1.2101e+08	519.205	22559.7	2.33143e+06	2.95412e+08	3.85005e+10	5.03719e+12	659418925968964	2.075	98.476	100.873	592.489	1293.83	5206.96	15360.5	14.3237
CHEMBL1762358	N#CC(C#N)=C1C(=O)N(Cc2ccc(OCCF)cc2)c2ccc(S(=O)(=O)N3CCC[C@H]3COc3ccccc3)cc21	IC50 (nM)	'>'	10000	-1	Caspase-1	0.419442	B (single protein format)	0.589559	CHEMBL1764808	Inhibition of caspase 1 by fluorometric assay	Training	46	6.385	133.259	149.192	764.508	1699.96	6356.77	18606.4	132.11	2393.4	47383.6	1.01886e+06	2.24161e+07	5.00545e+08	1.13044e+10	122.365	471.56	2101.71	10087.3	50613.2	261847	1.38631e+06	559.419	7750.82	123465	2.23609e+06	4.48117e+07	9.63916e+08	2.17158e+10	2.448	130.504	114.763	735.574	1463.43	6064.39	17028.8	20.3661
CHEMBL210114	Cc1cccc(C)c1C(=O)NNC(=O)C1(C(=O)N[C@H]2CC(=O)OC2O)CCCCC1	IC50 (nM)	'>='	10000	-1	Caspase-1	0.419442	B (single protein format)	0.589559	CHEMBL865479	Inhibition of ICE	Training	32	1.459	94.375	89.7914	539.509	1121.77	4507.88	12904.1	133.83	1998.83	31963.9	554420	9.89082e+06	1.794e+08	3.29201e+09	68.918	254.076	1068.03	4893.18	23569.6	117508	600993	390.241	5357.64	81552.3	1.34814e+06	2.3699e+07	4.35145e+08	8.23241e+09	2.516	92.8396	94.0766	536.049	1135.12	4486.65	12865.4	14.2417
CHEMBL215480	COC[C@@H]1CCCN1S(=O)(=O)c1ccc2c(c1)C(=O)C(=O)N2Cc1ccc(OCCF)cc1	IC50 (nM)	'>'	10000	-1	Caspase-1	0.419442	B (assay format)	0.0612061	CHEMBL3134678	Inhibition of recombinant human caspase-1 expressed in Escherichia coli using Ac-YVAD-AMC as substrate preincubated for 30 mins before substrate addition measured after 2 hrs	Test	36	4.528	106.456	121.21	625.772	1431.87	5378.52	16073.3	101.6	1526.86	25349	460745	8.54127e+06	1.59936e+08	3.01569e+09	91.4823	344.307	1515.02	7251.55	36563.6	191129	1.02616e+06	451.319	6538.46	109463	2.07093e+06	4.28417e+07	9.40502e+08	2.14453e+10	2.25	104.5	102.35	615.61	1314.77	5330.24	15566.1	15.8617
CHEMBL360292	CO[C@H](C(=O)N[C@H](C(=O)N[C@@H](CC(=O)O)C(=O)CSCc1ccccc1)C(C)C)c1ccccc1	IC50 (nM)	'>'	10000	-1	Caspase-1	0.419442	B (single protein format)	0.589559	CHEMBL828519	Inhibitory activity against recombinant human Caspase-1	Training	36	2.363	96.7411	72.11	460.376	693.334	2832.57	5990	147.1	2176.15	34305.4	586295	1.03504e+07	1.86679e+08	3.42121e+09	94.3994	366.287	1629.66	7823.48	39454.1	206451	1.11347e+06	468.353	6884	112622	2.00264e+06	3.779e+07	7.42423e+08	1.49848e+10	2.397	94.5995	75.9574	459.11	755.257	2978.26	6774.26	16.7225
CHEMBL182295	COc1ccc(Br)cc1[C@@H](C)C(=O)N[C@H](C(=O)N[C@@H](CC(=O)O)C(=O)CSCc1ccccc1)C(C)C	IC50 (nM)	'>'	10000	-1	Caspase-1	0.419442	B (single protein format)	0.589559	CHEMBL828519	Inhibitory activity against recombinant human Caspase-1	Training	38	3.762	105.479	96.1558	538.628	944.294	3595.86	8456.25	147.1	2184.15	34317.4	586347	1.03505e+07	1.86679e+08	3.42119e+09	104.948	460.056	2523.47	16410.6	122093	1.00208e+06	8.77386e+06	560.268	14020.6	705471	5.16651e+07	4.20432e+09	3.50423e+11	2.93647e+13	2.371	102.599	87.8233	511.19	874.9	3370.42	7845.24	17.527
CHEMBL197549	O=C1C(=O)N(Cc2ccccc2)c2ccc(S(=O)(=O)N3CCC[C@H]3COc3cccnc3)cc21	IC50 (nM)	'>'	10000	-1	Caspase-1	0.419442	B (single protein format)	0.589559	CHEMBL864531	Inhibitory activity against caspase 1 using Ac-YVAD-AMC substrate	Training	38	4.376	112.523	121.6	649.1	1434.5	5476.16	16073.1	105.26	1573.34	25723.6	463800	8.56516e+06	1.60121e+08	3.0171e+09	100.017	384.565	1712.97	8239.38	41525.7	216159	1.15288e+06	454.35	6093.93	92825.8	1.60214e+06	3.07554e+07	6.39379e+08	1.40402e+10	2.444	110.53	103.75	637.987	1323.53	5431.27	15625.5	16.4475
CHEMBL6473	CNC(=O)c1cc(-c2ccncc2)nnc1Cl	IC50 (nM)	'='	10000	-1	Caspase-1	0.419442	B (single protein format)	0.589559	CHEMBL699295	Antiinflammatory activity measured as the concentration required to inhibit IL-1 beta converting enzyme	Test	18	0.833	49.5072	39.7007	261.741	452.874	1881.72	4523.38	67.77	744.05	9097.03	129838	1.99563e+06	3.19706e+07	5.2407e+08	56.7088	249.344	1269.09	7002.66	40770	246856	1.54022e+06	239.597	4146.14	98245.8	2.99964e+06	1.05635e+08	3.9717e+09	1.53575e+11	1.613	48.3836	39.9149	240.447	406.274	1602.82	3730.83	8.2195
CHEMBL217777	COC[C@@H]1CCCN1S(=O)(=O)c1ccc2c(c1)C(=O)C(=O)N2Cc1ccc(OC)cc1	IC50 (nM)	'>'	10000	-1	Caspase-1	0.419442	B (assay format)	0.0612061	CHEMBL3134678	Inhibition of recombinant human caspase-1 expressed in Escherichia coli using Ac-YVAD-AMC as substrate preincubated for 30 mins before substrate addition measured after 2 hrs	Training	34	3.626	102.041	116.702	610.535	1410.03	5310.67	15944.2	101.6	1522.86	25335.1	460648	8.54066e+06	1.59932e+08	3.01566e+09	87.6812	334.511	1486.26	7161.85	36282.2	190307	1.02431e+06	420.31	5969.29	97193.1	1.7759e+06	3.53438e+07	7.45843e+08	1.63688e+10	2.293	100.5	102.162	603.57	1312.59	5283.82	15536.2	14.8617
CHEMBL200493	O=C1C(=O)N(Cc2ccccc2F)c2ccc(S(=O)(=O)N3CC[C@H]3COc3ccccc3)cc21	IC50 (nM)	'>'	10000	-1	Caspase-1	0.419442	B (single protein format)	0.589559	CHEMBL864531	Inhibitory activity against caspase 1 using Ac-YVAD-AMC substrate	Training	38	5.431	114.645	135.498	688.084	1588.96	5937.23	17733.7	92.37	1492.26	25116.9	459549	8.53457e+06	1.59899e+08	3.01548e+09	100.43	384.27	1711.62	8250.87	41687.8	217491	1.16224e+06	459.341	6350.69	101190	1.83228e+06	3.66081e+07	7.82278e+08	1.74523e+10	2.123	112.475	107.815	667.425	1397.44	5735.93	16519.2	16.3582
CHEMBL182096	COc1ccc(Br)cc1[C@H](C(=O)N[C@H](C(=O)N[C@@H](CC(=O)O)C(=O)CSCc1ccccc1)C(C)C)C(C)C	IC50 (nM)	'>'	10000	-1	Caspase-1	0.419442	B (single protein format)	0.589559	CHEMBL828519	Inhibitory activity against recombinant human Caspase-1	Training	40	4.417	112.014	105.664	582.684	1037.95	3951.02	9417.08	147.1	2190.15	34323.4	586381	1.03506e+07	1.86679e+08	3.4212e+09	107.988	470.742	2563.06	16567.1	122737	1.00482e+06	8.78597e+06	584.289	14347.2	710289	5.17399e+07	4.20552e+09	3.50443e+11	2.93651e+13	2.389	108.599	93.9753	545.396	945.225	3652.11	8641.04	18.4377
CHEMBL200886	O=C1C(=O)N(Cc2ccc(F)cc2)c2ccc(S(=O)(=O)N3CC[C@H]3COc3ccccc3)cc21	IC50 (nM)	'>'	10000	-1	Caspase-1	0.419442	B (single protein format)	0.589559	CHEMBL864531	Inhibitory activity against caspase 1 using Ac-YVAD-AMC substrate	Test	38	5.431	114.635	135.909	685.409	1572.9	5847.01	17354.1	92.37	1492.26	25116.9	459545	8.53455e+06	1.59899e+08	3.01548e+09	100.43	384.217	1712.3	8259.24	41740.2	217701	1.16241e+06	459.341	6342.67	100962	1.82792e+06	3.654e+07	7.81393e+08	1.74443e+10	2.123	112.475	107.848	663.513	1377.91	5647.06	16186.2	16.3414
CHEMBL371879	CN1C(=O)C(=O)c2cc(S(=O)(=O)N3CCC[C@H]3COc3cccnc3)ccc21	IC50 (nM)	'>'	10000	-1	Caspase-1	0.419442	B (single protein format)	0.589559	CHEMBL864531	Inhibitory activity against caspase 1 using Ac-YVAD-AMC substrate	Training	31	2.666	93.9624	103.408	561.011	1282.71	4921.51	14782.5	105.26	1555.34	25714.4	463718	8.56503e+06	1.6012e+08	3.0171e+09	80.1372	310.573	1398.05	6805.3	34745.1	183356	991803	382.285	5362.64	85751	1.54167e+06	3.04124e+07	6.41571e+08	1.41732e+10	2.396	92.5311	97.108	559.92	1247.05	4985.87	14869.8	13.3919
CHEMBL4213490	C[C@@H](C(=O)N[C@H]1CC(=O)OC1O)N1C(=O)NC(NC(=O)c2ccc3ccccc3c2)C1=O	IC50 (nM)	'>'	10000	-1	Caspase-1	0.419442	B (single protein format)	0.589559	CHEMBL4183465	Inhibition of human recombinant caspase-1 using AC-WEHD-AMC as substrate at Km after 20 mins by fluorescence assay	Training	35	0.981	104.591	90.8049	561.635	1038.66	4125.71	10513.7	154.14	2231.35	35813.2	623442	1.11459e+07	2.02045e+08	3.69616e+09	83.9722	315.322	1359.34	6306.39	30570.7	152734	780763	420.247	5698.9	86570	1.44255e+06	2.57141e+07	4.79651e+08	9.21206e+09	3.554	102.923	106.215	572.722	1149.64	4342.29	11534.3	15.2401
CHEMBL317530	CC(C)C[C@H](Nc1ccccc1)C(=O)N[C@H]1CC(=O)OC1O	IC50 (nM)	'>'	10000	-1	Caspase-1	0.419442	B (single protein format)	0.589559	CHEMBL659313	Inhibition of caspase-1	Training	23	1.432	63.9673	50.9571	309.992	479.971	1898.19	4014.28	87.66	1241.34	19962	356091	6.57808e+06	1.23621e+08	2.3473e+09	51.7405	186.088	763.711	3353.12	15298.4	71600.6	341472	284.182	3854.36	57218.2	919855	1.57709e+07	2.83809e+08	5.28769e+09	1.762	62.4444	55.0718	308.013	529.129	2005.13	4659.38	10.4524
CHEMBL482841	O=C1C(=O)N(Cc2ccccc2)c2ccc(S(=O)(=O)N3CCSCC3)cc21	IC50 (nM)	'>'	10000	-1	Caspase-1	0.419442	B (single protein format)	0.589559	CHEMBL960157	Inhibition of human recombinant caspase 1 assessed as accumulation of fluorogenic product by fluorometric assay	Test	30	4.119	90.3433	106.671	538.198	1251.06	4688.66	14140.9	108.44	1745.71	29030.2	512359	9.23522e+06	1.69143e+08	3.13753e+09	86.3685	350.314	1653.94	8438.37	45114.2	249037	1.40769e+06	384.344	5714.1	97832.5	1.87431e+06	3.88168e+07	8.4493e+08	1.89745e+10	2.025	88.4649	88.1784	528.27	1140.27	4665.38	13722.3	12.9812
CHEMBL476022	O=C1C(=O)N(Cc2ccccc2)c2ccc(S(=O)(=O)N3CCC3)cc21	IC50 (nM)	'>'	10000	-1	Caspase-1	0.419442	B (single protein format)	0.589559	CHEMBL960157	Inhibition of human recombinant caspase 1 assessed as accumulation of fluorogenic product by fluorometric assay	Training	28	3.506	86.1554	102.936	531.94	1252.93	4717.33	14322.2	83.14	1421.67	24829.8	457940	8.52591e+06	1.5985e+08	3.0152e+09	75.0342	289.362	1306.02	6395.7	32870.2	174479	948303	340.269	4738.76	76162	1.39131e+06	2.80258e+07	6.03379e+08	1.35583e+10	1.857	84.4508	87.1692	524.129	1149.56	4692.43	13890.2	11.9812
CHEMBL371687	O=C1C(=O)N(Cc2cccc(F)n2)c2ccc(S(=O)(=O)N3CC[C@H]3COc3ccccc3)cc21	IC50 (nM)	'>'	10000	-1	Caspase-1	0.419442	B (single protein format)	0.589559	CHEMBL864531	Inhibitory activity against caspase 1 using Ac-YVAD-AMC substrate	Training	38	4.357	114.506	126.289	673.68	1488.95	5683.21	16637.2	105.26	1575.34	25768.3	464262	8.56926e+06	1.60156e+08	3.01739e+09	98.5038	378.274	1689.73	8155.72	41223.1	215040	1.14864e+06	461.337	6384.62	101641	1.83803e+06	3.66871e+07	7.83564e+08	1.74778e+10	2.433	112.526	110.646	666.721	1401.02	5696.06	16408.2	16.3414
CHEMBL372322	COc1ccc(CN2C(=O)C(=O)c3cc(S(=O)(=O)N4CCC[C@H]4COc4cccnc4)ccc32)cc1	IC50 (nM)	'>'	10000	-1	Caspase-1	0.419442	B (single protein format)	0.589559	CHEMBL864531	Inhibitory activity against caspase 1 using Ac-YVAD-AMC substrate	Training	40	4.291	118.387	127.682	684.589	1507.47	5732.26	16715.3	114.49	1621.93	25981.6	465205	8.57293e+06	1.60165e+08	3.01735e+09	105.031	403.554	1797.15	8637.76	43489.4	226132	1.20465e+06	482.36	6556.27	101318	1.76696e+06	3.40336e+07	7.05229e+08	1.53676e+10	2.651	116.554	111.006	673.154	1392.46	5657.44	16154.3	17.3794
CHEMBL198682	O=C1C(=O)N(Cc2ccc(F)cc2)c2ccc(S(=O)(=O)N3CCC[C@H]3COc3cccnc3)cc21	IC50 (nM)	'>'	10000	-1	Caspase-1	0.419442	B (single protein format)	0.589559	CHEMBL864531	Inhibitory activity against caspase 1 using Ac-YVAD-AMC substrate	Test	39	4.537	116.529	130.158	680.677	1519.18	5732.64	16791.3	105.26	1577.34	25729.6	463824	8.56521e+06	1.60121e+08	3.0171e+09	101.686	390.223	1742.12	8404.51	42466.3	221469	1.18256e+06	473.348	6538.87	103716	1.8667e+06	3.70878e+07	7.89156e+08	1.75546e+10	2.433	114.53	109.717	662.073	1373.69	5580.58	15978.6	16.8414
CHEMBL200785	O=C1C(=O)N(Cc2ccccc2)c2ccc(S(=O)(=O)N3CC[C@H]3COc3ccccc3)cc21	IC50 (nM)	'>'	10000	-1	Caspase-1	0.419442	B (single protein format)	0.589559	CHEMBL864531	Inhibitory activity against caspase 1 using Ac-YVAD-AMC substrate	Training	37	5.27	110.629	127.352	653.831	1488.22	5590.53	16635.9	92.37	1488.26	25110.9	459521	8.5345e+06	1.59899e+08	3.01548e+09	98.7614	378.56	1683.16	8094.12	40799.6	212392	1.13272e+06	440.343	5897.74	90071.6	1.56336e+06	3.02076e+07	6.31617e+08	1.39298e+10	2.134	108.475	101.881	639.427	1327.74	5497.75	15833.1	15.9475
CHEMBL492059	N#CC(C#N)=C1C(=O)N(Cc2ccc(Cl)c(Cl)c2)c2ccc(S(=O)(=O)N3CCCCC3)cc21	IC50 (nM)	'>'	10000	-1	Caspase-1	0.419442	B (single protein format)	0.589559	CHEMBL960157	Inhibition of human recombinant caspase 1 assessed as accumulation of fluorogenic product by fluorometric assay	Training	36	5.406	109.636	139.445	682.838	1631.98	6037.35	18259.1	113.65	2284.21	46842.8	1.01584e+06	2.23992e+07	5.00449e+08	1.13039e+10	101.815	427.654	2103.89	11240.2	63176.4	367899	2.20025e+06	483.242	8659.93	211318	6.46673e+06	2.24474e+08	8.2956e+09	3.16245e+11	1.985	106.456	104.509	631.154	1334.06	5418.09	15639.5	15.7724
CHEMBL182563	CC(C)[C@H](NC(=O)C(O)(C(F)(F)F)C(F)(F)F)C(=O)N[C@@H](CC(=O)O)C(=O)CSCc1ccccc1	IC50 (nM)	'>'	10000	-1	Caspase-1	0.419442	B (single protein format)	0.589559	CHEMBL828519	Inhibitory activity against recombinant human Caspase-1	Training	36	2.361	109.524	133.495	728.157	1790.97	7274.92	23794.8	158.1	2554.81	42574.7	758038	1.38715e+07	2.58597e+08	4.88862e+09	82.4264	325.171	1471.1	7175.69	36672.9	194150	1.05807e+06	522.29	8832.47	165365	3.29572e+06	6.82306e+07	1.44703e+09	3.11964e+10	2.315	106.678	136.135	691.333	1777.9	7017.9	23586	16.4126
CHEMBL367365	COc1ccc(Br)cc1[C@H](C(=O)N[C@H](C(=O)N[C@@H](CC(=O)O)C(=O)CSCc1ccccc1)C(C)C)C1CC1	IC50 (nM)	'>'	10000	-1	Caspase-1	0.419442	B (single protein format)	0.589559	CHEMBL828519	Inhibitory activity against recombinant human Caspase-1	Test	41	4.077	115.589	110.648	612.186	1108.25	4235.01	10212.4	147.1	2194.15	34329.4	586413	1.03507e+07	1.86679e+08	3.4212e+09	108.789	474.845	2580.59	16647.3	123098	1.00644e+06	8.79321e+06	584.289	14182.9	705879	5.16488e+07	4.20381e+09	3.50412e+11	2.93645e+13	2.375	112.599	99.9133	577.341	1015.14	3932.07	9382.27	18.5995
CHEMBL183655	CCC(O)(CC)C(=O)N[C@H](C(=O)N[C@@H](CC(=O)O)C(=O)CSCc1ccccc1)C(C)C	IC50 (nM)	'>'	10000	-1	Caspase-1	0.419442	B (single protein format)	0.589559	CHEMBL828519	Inhibitory activity against recombinant human Caspase-1	Training	32	1.621	89.4822	73.3107	459.254	802.68	3202.87	7784.5	158.1	2534.81	42526.7	757826	1.38703e+07	2.5858e+08	4.88827e+09	77.0022	297.858	1330.32	6448.08	32910.6	174443	953209	432.321	6647.5	113063	2.06358e+06	3.94655e+07	7.78382e+08	1.56772e+10	2.471	86.6736	89.1775	481.765	1003.4	3799.41	10491	15.0339
CHEMBL217777	COC[C@@H]1CCCN1S(=O)(=O)c1ccc2c(c1)C(=O)C(=O)N2Cc1ccc(OC)cc1	IC50 (nM)	'>'	10000	-1	Caspase-1	0.419442	B (single protein format)	0.589559	CHEMBL909965	Inhibition of caspase 1	Training	34	3.626	102.041	116.702	610.535	1410.03	5310.67	15944.2	101.6	1522.86	25335.1	460648	8.54066e+06	1.59932e+08	3.01566e+09	87.6812	334.511	1486.26	7161.85	36282.2	190307	1.02431e+06	420.31	5969.29	97193.1	1.7759e+06	3.53438e+07	7.45843e+08	1.63688e+10	2.293	100.5	102.162	603.57	1312.59	5283.82	15536.2	14.8617
CHEMBL183120	CC(C)[C@H](NC(=O)C(O)(c1ccccc1)c1ccccc1)C(=O)N[C@@H](CC(=O)O)C(=O)CSCc1ccccc1	IC50 (nM)	'>'	10000	-1	Caspase-1	0.419442	B (single protein format)	0.589559	CHEMBL828519	Inhibitory activity against recombinant human Caspase-1	Training	42	3.811	117.69	104.117	614.185	1133.1	4542.69	11875.1	158.1	2562.81	42538.7	757966	1.38707e+07	2.58588e+08	4.88843e+09	111.495	436.017	1958.23	9476.03	48086.2	252773	1.36739e+06	528.407	7517	119300	2.06791e+06	3.82624e+07	7.41095e+08	1.48105e+10	2.567	114.675	101.917	622.103	1231.34	5072.06	14309.1	19.123
CHEMBL362695	CC(C)[C@H](NC(=O)[C@H](O)C(C)C)C(=O)N[C@@H](CC(=O)O)C(=O)CSCc1ccccc1	IC50 (nM)	'>'	10000	-1	Caspase-1	0.419442	B (single protein format)	0.589559	CHEMBL828519	Inhibitory activity against recombinant human Caspase-1	Test	31	1.45	85.0165	66.9392	413.555	647.251	2563.05	5513.17	158.1	2530.81	42454	755797	1.38188e+07	2.57323e+08	4.85841e+09	76.2927	294.258	1312.48	6335.97	32189.9	169974	926500	420.31	6463.15	109837	2.0048e+06	3.8401e+07	7.59638e+08	1.53611e+10	2.456	82.6711	76.3377	409.33	731.238	2695.84	6377.33	14.5227
CHEMBL3133253	O=C1C(=O)N(Cc2ccc(Br)cc2)c2ccc(S(=O)(=O)N3CCC[C@H]3CF)cc21	IC50 (nM)	'>'	10000	-1	Caspase-1	0.419442	B (assay format)	0.0612061	CHEMBL3134678	Inhibition of recombinant human caspase-1 expressed in Escherichia coli using Ac-YVAD-AMC as substrate preincubated for 30 mins before substrate addition measured after 2 hrs	Training	32	5.053	99.2791	125.93	616.783	1484	5470.32	16623.8	83.14	1433.67	24845.1	458014	8.52611e+06	1.59851e+08	3.0152e+09	88.8965	393.415	2227.33	15040.3	115511	969007	8.5984e+06	463.192	12489.9	683340	5.14122e+07	4.20371e+09	3.50519e+11	2.93693e+13	1.81	96.4537	99.7257	586.217	1288.51	5177.14	15314	13.8237
CHEMBL213759	O=C1C(=O)N(Cc2ccc(OCCF)cc2)c2ccc(S(=O)(=O)N3CCC[C@H]3COc3ccccc3)cc21	IC50 (nM)	'>'	10000	-1	Caspase-1	0.419442	B (assay format)	0.0612061	CHEMBL3134678	Inhibition of recombinant human caspase-1 expressed in Escherichia coli using Ac-YVAD-AMC as substrate preincubated for 30 mins before substrate addition measured after 2 hrs	Training	42	6.445	123.036	140.136	704.002	1576.45	5848.88	17157.8	101.6	1542.86	25382.7	461020	8.54285e+06	1.59947e+08	3.01575e+09	109.01	411.399	1807.64	8608.61	43062.9	222861	1.18314e+06	511.373	7075.5	112639	2.04574e+06	4.12682e+07	8.95751e+08	2.03804e+10	2.298	120.499	109.324	684.634	1384.42	5697.95	16122.7	18.3794
CHEMBL1762349	O=C1C(=O)N(Cc2ccc(OCCF)cc2)c2ccc(S(=O)(=O)N3CC[C@H]3COc3cccnc3)cc21	IC50 (nM)	'>'	10000	-1	Caspase-1	0.419442	B (single protein format)	0.589559	CHEMBL1764808	Inhibition of caspase 1 by fluorometric assay	Training	41	4.835	120.674	129.997	700.381	1535.9	5865.72	17093.7	114.49	1623.93	25995.4	465304	8.57357e+06	1.60169e+08	3.01738e+09	107.398	409.295	1814.36	8701.04	43752.5	227280	1.2097e+06	501.358	6979.18	111783	2.03944e+06	4.1247e+07	8.96262e+08	2.03976e+10	2.608	118.553	111.194	687.194	1409.06	5776.25	16453.4	17.8794
CHEMBL3133255	O=C1C(=O)N(Cc2ccc(F)cc2)c2ccc(S(=O)(=O)N3CCC[C@H]3CF)cc21	IC50 (nM)	'>'	10000	-1	Caspase-1	0.419442	B (assay format)	0.0612061	CHEMBL3134678	Inhibition of recombinant human caspase-1 expressed in Escherichia coli using Ac-YVAD-AMC as substrate preincubated for 30 mins before substrate addition measured after 2 hrs	Test	32	4.416	98.4903	121.311	603.25	1435.97	5319.03	16137.9	83.14	1433.67	24845.1	458014	8.52611e+06	1.59851e+08	3.0152e+09	81.8695	312.447	1398.72	6805.82	34794	183878	995504	402.287	5978.51	104395	2.06634e+06	4.44134e+07	1.00292e+09	2.33114e+10	1.821	96.4535	99.7917	586.305	1288.95	5178.06	15317.1	13.8237
CHEMBL3133258	O=C1C(=O)N(Cc2ccc(I)cc2)c2ccc(S(=O)(=O)N3CCC[C@H]3CF)cc21	IC50 (nM)	'>'	10000	-1	Caspase-1	0.419442	B (assay format)	0.0612061	CHEMBL3134678	Inhibition of recombinant human caspase-1 expressed in Escherichia coli using Ac-YVAD-AMC as substrate preincubated for 30 mins before substrate addition measured after 2 hrs	Training	32	5.323	99.8583	128.487	625.508	1514.99	5574.52	16970.7	83.14	1433.67	24845.1	458014	8.52611e+06	1.59851e+08	3.0152e+09	93.6919	505.362	4243.72	47872.8	623251	8.5921e+06	1.21003e+08	510.193	22586.3	2.33623e+06	2.95603e+08	3.85065e+10	5.03736e+12	659423681621779	1.821	96.4535	99.7917	586.305	1288.95	5178.06	15317.1	13.8237
CHEMBL3133259	COc1ccc(CN2C(=O)C(=O)c3cc(S(=O)(=O)N4CCC[C@H]4CF)ccc32)cc1	IC50 (nM)	'>'	10000	-1	Caspase-1	0.419442	B (assay format)	0.0612061	CHEMBL3134678	Inhibition of recombinant human caspase-1 expressed in Escherichia coli using Ac-YVAD-AMC as substrate preincubated for 30 mins before substrate addition measured after 2 hrs	Training	33	4.17	100.347	118.835	607.162	1424.27	5318.65	16061.9	92.37	1478.26	25097	459394	8.53383e+06	1.59895e+08	3.01545e+09	85.2147	325.778	1453.75	7039.08	35817.1	188541	1.01759e+06	411.298	5995.92	101997	1.9666e+06	4.13592e+07	9.18996e+08	2.11244e+10	2.039	98.4773	101.081	597.385	1307.71	5254.92	15492.8	14.3617
CHEMBL3133254	O=C1C(=O)N(Cc2ccc(Cl)cc2)c2ccc(S(=O)(=O)N3CCC[C@H]3CF)cc21	IC50 (nM)	'>'	10000	-1	Caspase-1	0.419442	B (assay format)	0.0612061	CHEMBL3134678	Inhibition of recombinant human caspase-1 expressed in Escherichia coli using Ac-YVAD-AMC as substrate preincubated for 30 mins before substrate addition measured after 2 hrs	Training	32	4.877	98.98	124.492	612.169	1467.81	5417.6	16452.3	83.14	1433.67	24845.1	458014	8.52611e+06	1.59851e+08	3.0152e+09	85.4802	341.715	1610.09	8301.69	45267.8	256524	1.49518e+06	418.741	7006.24	153750	4.21977e+06	1.34231e+08	4.66212e+09	1.70475e+11	1.821	96.4535	99.7917	586.305	1288.95	5178.06	15317.1	13.8237
CHEMBL3133252	O=C1C(=O)N(Cc2ccccc2)c2ccc(S(=O)(=O)N3CCC[C@H]3CF)cc21	IC50 (nM)	'>'	10000	-1	Caspase-1	0.419442	B (assay format)	0.0612061	CHEMBL3134678	Inhibition of recombinant human caspase-1 expressed in Escherichia coli using Ac-YVAD-AMC as substrate preincubated for 30 mins before substrate addition measured after 2 hrs	Test	31	4.255	94.4843	112.753	571.672	1351.29	5062.55	15419.7	83.14	1429.67	24839.1	457990	8.52606e+06	1.59851e+08	3.0152e+09	80.2011	306.789	1369.57	6640.7	33853.4	178568	965821	383.288	5533.58	93504.6	1.80178e+06	3.80811e+07	8.53146e+08	1.9797e+10	1.832	92.4537	93.8247	562.219	1238.78	5028.75	14964	13.4299
CHEMBL3673263	CC(C)[C@H](NC(=O)[C@H](Cc1ccc2ccccc2n1)NC(=O)[C@H](CC(=O)O)NC(=O)OCc1ccccc1)C(=O)N[C@H](/C=C/S(C)(=O)=O)CC(=O)O	IC50 (nM)	'>'	10000	-1	Caspase-1	0.419442	B (single protein format)	0.589559	CHEMBL3706295	Fluorometric Enzymatic Assay: Selectivity of compound 55, compound 63, compound 48, compound 57, compound 88 toward caspase-1 (pro-inflammatory group), caspase-5 (group I), caspase-9 (group II) and caspase-3 and caspase-7 (group III) was evaluated by using fluorometric methods using the Caspase-1, -3, -5, -7, -9 Inhibitor Drug Screening Kit (Catalog #: K151-100, K153-100, K155-100/K157-100, K159-…	Training	54	1.044	151.823	116.908	745.744	1164.5	4705.84	10166.1	255.64	3873.3	64950.5	1.17467e+06	2.18226e+07	4.11461e+08	7.83649e+09	135.732	515.456	2264.13	10797.6	54159.2	281566	1.50574e+06	698.466	10186.2	166363	2.98744e+06	5.76811e+07	1.17409e+09	2.48305e+10	5.004	149.405	152.782	804.493	1550.48	5789	14662.7	24.4999
CHEMBL478694	N#CC(C#N)=C1C(=O)N(Cc2ccc(Cl)c(Cl)c2)c2ccc(S(=O)(=O)N3CCCC3)cc21	IC50 (nM)	'>'	10000	-1	Caspase-1	0.419442	B (single protein format)	0.589559	CHEMBL960157	Inhibition of human recombinant caspase 1 assessed as accumulation of fluorogenic product by fluorometric assay	Training	35	5.048	107.508	137.251	675.284	1630.31	6023.36	18300.1	113.65	2282.21	46842.8	1.01583e+06	2.23992e+07	5.00449e+08	1.13039e+10	100.381	423.599	2092.34	11205.3	63078.4	367675	2.20004e+06	471.231	8513.68	209513	6.44418e+06	2.24189e+08	8.29197e+09	3.16198e+11	1.985	104.456	104.509	625.154	1344.06	5403.32	15727	15.2724
CHEMBL4209211	CC(C)N(NC(=O)c1ccc2ccccc2c1)C(=O)C1CCC[C@H]1C(=O)N[C@H]1CC(=O)OC1O	IC50 (nM)	'>'	10000	-1	Caspase-1	0.419442	B (single protein format)	0.589559	CHEMBL4183465	Inhibition of human recombinant caspase-1 using AC-WEHD-AMC as substrate at Km after 20 mins by fluorescence assay	Training	37	2.165	108.789	94.0968	571.824	1020.57	4017.86	9811.72	125.04	1884.6	30328.4	533143	9.61313e+06	1.75769e+08	3.24414e+09	83.8319	311.822	1320.17	6045.95	29022.4	143936	731772	438.284	5809.8	85695	1.38425e+06	2.39828e+07	4.36877e+08	8.23487e+09	2.706	106.822	98.8062	574.446	1077.79	4172.88	10515.8	16.2401
CHEMBL4214469	C[C@@H](C(=O)N[C@H]1CC(=O)OC1O)N1C(=O)CC(NC(=O)c2ccc3ccccc3c2)C1=O	IC50 (nM)	'>'	10000	-1	Caspase-1	0.419442	B (single protein format)	0.589559	CHEMBL4183466	Inhibition of human recombinant caspase-1 using AC-WEHD-AMC as substrate at 20 times Km after 20 mins by fluorescence assay	Test	35	1.034	104.582	91.2763	561.696	1042.27	4128.63	10543.5	142.11	2158.99	35269.7	619133	1.11041e+07	2.01526e+08	3.68815e+09	83.8263	314.806	1356.59	6291.7	30491.5	152304	778423	418.251	5656.95	85890.3	1.43247e+06	2.55693e+07	4.77572e+08	9.18158e+09	3.013	102.801	101.314	565.946	1103.59	4226.44	11018.3	15.2401
CHEMBL3133148	O=C1C(=O)N(Cc2ccc([N+](=O)[O-])cc2)c2ccc(S(=O)(=O)N3CCC[C@H]3CF)cc21	IC50 (nM)	'>'	10000	-1	Caspase-1	0.419442	B (assay format)	0.0612061	CHEMBL3134678	Inhibition of recombinant human caspase-1 expressed in Escherichia coli using Ac-YVAD-AMC as substrate preincubated for 30 mins before substrate addition measured after 2 hrs	Training	34	4.147	104.402	126.835	636.639	1512.16	5602.92	16950	126.28	2346.36	44954.2	909561	1.88332e+07	3.98334e+08	8.59439e+09	86.521	331.039	1484.57	7225.76	36927.7	195033	1.05509e+06	429.294	6384.99	110755	2.16315e+06	4.57273e+07	1.01532e+09	2.32385e+10	1.63	102.54	103.589	618.209	1339.9	5400.48	15812.1	14.7344
CHEMBL3133251	O=C1C(=O)N(Cc2ccc(OCCF)cc2)c2ccc(S(=O)(=O)N3CCC[C@H]3CF)cc21	IC50 (nM)	'>'	10000	-1	Caspase-1	0.419442	B (assay format)	0.0612061	CHEMBL3134678	Inhibition of recombinant human caspase-1 expressed in Escherichia coli using Ac-YVAD-AMC as substrate preincubated for 30 mins before substrate addition measured after 2 hrs	Training	35	5.072	104.763	123.344	622.398	1446.11	5386.5	16191	92.37	1482.26	25110.9	459491	8.53444e+06	1.59899e+08	3.01548e+09	89.0158	335.573	1482.5	7128.78	36098.4	189363	1.01944e+06	442.308	6565.09	114267	2.26162e+06	4.88572e+07	1.11365e+09	2.6201e+10	1.996	102.477	101.269	609.426	1309.89	5301.34	15522.7	15.3617
CHEMBL4215229	CC(C)N(NC(=O)c1ccc2ccccc2c1)C(=O)C1CCCC[C@H]1C(=O)N[C@H]1CC(=O)OC1O	IC50 (nM)	'>'	10000	-1	Caspase-1	0.419442	B (single protein format)	0.589559	CHEMBL4183466	Inhibition of human recombinant caspase-1 using AC-WEHD-AMC as substrate at 20 times Km after 20 mins by fluorescence assay	Training	38	2.523	110.917	96.2907	579.378	1022.23	4028.89	9750.74	125.04	1886.6	30328.4	533149	9.61312e+06	1.75769e+08	3.24414e+09	85.2655	315.877	1331.71	6080.84	29120.4	144180	732210	450.295	5956.05	87499.7	1.4068e+06	2.42678e+07	4.40515e+08	8.28176e+09	2.706	108.822	98.8062	580.446	1067.79	4180.7	10406.2	16.7401
CHEMBL4215468	CC(C)N(NC(=O)c1ccc2ccccc2c1)C(=O)C1CNC[C@H]1C(=O)N[C@H]1CC(=O)OC1O	IC50 (nM)	'>'	10000	-1	Caspase-1	0.419442	B (single protein format)	0.589559	CHEMBL4183466	Inhibition of human recombinant caspase-1 using AC-WEHD-AMC as substrate at 20 times Km after 20 mins by fluorescence assay	Test	37	1.253	108.514	87.8681	567.177	977.484	3944.81	9439.13	137.07	1956.96	30835.8	536484	9.63582e+06	1.75925e+08	3.24521e+09	86.3229	320.403	1361.13	6234.19	29899.4	148110	752114	440.28	5859.73	86644.6	1.40048e+06	2.42457e+07	4.40997e+08	8.29816e+09	3.247	106.968	102.092	575.928	1097.33	4196.46	10665.9	16.2401
CHEMBL4202809	C[C@@H](C(=O)N[C@H]1CC(=O)OC1O)N1C(=O)CCC(NC(=O)c2ccc3ccccc3c2)C1=O	IC50 (nM)	'>'	10000	-1	Caspase-1	0.419442	B (single protein format)	0.589559	CHEMBL4183466	Inhibition of human recombinant caspase-1 using AC-WEHD-AMC as substrate at 20 times Km after 20 mins by fluorescence assay	Training	36	1.392	106.607	93.9803	569.19	1053.2	4130.88	10485.2	142.11	2160.99	35269.7	619139	1.11041e+07	2.01526e+08	3.68815e+09	85.2599	318.861	1368.14	6326.28	30584.1	152440	777593	430.262	5803.21	87695	1.455e+06	2.58534e+07	4.81183e+08	9.22777e+09	3.013	104.801	101.314	571.946	1093.81	4202.1	10753.4	15.7401
CHEMBL329917	CC(=O)N[C@@H](CC(=O)O)C(=O)N[C@H]1CCC[C@H]2SC[C@@H](C(=O)N[C@H]3CC(=O)OC3O)N2C1=O	IC50 (nM)	'='	10400	-1	Caspase-1	0.419442	B (single protein format)	0.589559	CHEMBL699294	Inhibitory activity against IL-1 beta converting enzyme	Training	35	-2.426	101.992	58.895	494.53	697.335	3151.82	6710.72	216.74	3250.04	53528.5	938064	1.69102e+07	3.10319e+08	5.77087e+09	76.7403	291.258	1270.4	6015.98	30029.7	156004	837878	460.29	6931.44	116565	2.1194e+06	4.05282e+07	7.99636e+08	1.60869e+10	3.684	100.996	106.386	550.712	1101.14	4060.18	10671.4	15.5615
CHEMBL96181	Cc1cccc(Oc2ccccc2S(=O)(=O)N[C@H](C=O)C(=O)O)c1	IC50 (nM)	'='	11000	-1	Caspase-1	0.419442	B (single protein format)	0.589559	CHEMBL659318	Inhibitory concentration against caspase-1 was determined	Training	25	1.899	71.6939	72.8644	393.432	793.728	2984.28	8031.23	118.15	1945.55	34208.3	638093	1.21428e+07	2.338e+08	4.53873e+09	67.2076	255.485	1130.8	5404.46	26991.9	138787	729194	334.239	5094.54	87850	1.6757e+06	3.44129e+07	7.43432e+08	1.66167e+10	1.758	70.4554	71.9097	403.897	840.072	3299.09	9241.24	11.3305
CHEMBL2348694	COCCCC1CCCN1S(=O)(=O)c1ccc2c(c1)C(=O)C(=O)N2	IC50 (nM)	'='	11600	-1	Caspase-1	0.419442	B (single protein format)	0.589559	CHEMBL2352548	Inhibition of human recombinant caspase 1 assessed as decrease in AMC release using Ac-Tyr-Val-Ala-Asp-AMC as substrate preincubated with enzyme for 10 mins prior to substrate addition measured after 10 mins by fluorescence microplate analysis	Test	26	1.892	77.6805	82.9784	457.952	1043.49	4017.84	12105.4	101.16	1525.12	25569.3	463097	8.56917e+06	1.60327e+08	3.02215e+09	62.0624	232.167	1015.93	4868.63	24708.4	130486	709372	332.247	4877.84	81841.6	1.53383e+06	3.11755e+07	6.69624e+08	1.49212e+10	2.125	76.5211	82.8533	470.226	1077.49	4290.63	13028.8	11.4467
CHEMBL73653	O=C(O)C[C@H](NC(=O)OCc1ccccc1)C(=O)COC(=O)CCc1ccccc1	IC50 (nM)	'='	12000	-1	Caspase-1	0.419442	B (single protein format)	0.589559	CHEMBL747007	Compound was tested for inhibitory activity against N-His (D381E) Interleukin -1 beta converting enzyme (combinatorially prepared compound)	Training	31	2.282	80.011	58.5404	351.874	499.802	1952.85	3822.65	119	1810.35	29823.1	529920	9.63081e+06	1.7739e+08	3.30046e+09	78.9937	288.477	1205.23	5401.6	25185.5	120410	585999	390.238	5365.55	80641.2	1.31421e+06	2.28916e+07	4.19287e+08	7.95906e+09	2.007	78.5049	55.4014	352.82	492.013	2010.29	3888.25	14.4356
CHEMBL2348691	COCC[C@@H]1CCCN1S(=O)(=O)c1ccc2c(c1)C(=O)C(=O)N2	IC50 (nM)	'='	12100	-1	Caspase-1	0.419442	B (single protein format)	0.589559	CHEMBL2352548	Inhibition of human recombinant caspase 1 assessed as decrease in AMC release using Ac-Tyr-Val-Ala-Asp-AMC as substrate preincubated with enzyme for 10 mins prior to substrate addition measured after 10 mins by fluorescence microplate analysis	Training	25	1.534	75.5524	80.7845	450.507	1031.42	3985.29	12036.2	101.16	1523.12	25569.3	463091	8.56917e+06	1.60327e+08	3.02215e+09	60.6288	228.112	1004.38	4834.21	24607.3	130206	708714	320.236	4731.58	80036.9	1.51129e+06	3.08905e+07	6.65985e+08	1.48743e+10	2.125	74.5211	82.8533	464.226	1077.49	4270.63	13029.6	10.9467
CHEMBL266661	CCOC(=O)c1cc(-c2ccncc2)nnc1Cl	IC50 (nM)	'='	13000	-1	Caspase-1	0.419442	B (single protein format)	0.589559	CHEMBL699295	Antiinflammatory activity measured as the concentration required to inhibit IL-1 beta converting enzyme	Training	19	2.061	51.9786	46.0811	273.099	489.062	1963.03	4785.88	64.97	716.286	8855.41	127814	1.97726e+06	3.17696e+07	5.21291e+08	58.2635	252.284	1274.78	7013.77	40795.7	246958	1.54088e+06	253.6	4330.25	100452	3.0215e+06	1.0574e+08	3.96886e+09	1.53444e+11	1.364	50.2977	38.9606	245.227	400.355	1614.33	3699.5	8.7195
CHEMBL96907	Cc1cccc(Oc2ccccc2S(=O)(=O)N[C@H](C=O)C(=O)O)c1C	IC50 (nM)	'='	13000	-1	Caspase-1	0.419442	B (single protein format)	0.589559	CHEMBL659318	Inhibitory concentration against caspase-1 was determined	Test	26	2.125	75.7835	80.5744	429.94	909.518	3412.86	9480.55	118.15	1949.55	34214.3	638125	1.21429e+07	2.338e+08	4.53873e+09	69.5065	264.607	1177.69	5669.74	28555.8	148183	786083	346.25	5282.87	91092.5	1.73207e+06	3.53807e+07	7.59814e+08	1.68908e+10	1.754	74.4554	77.8527	435.862	930.235	3623.74	10262.9	11.7581
CHEMBL2323967	CC(C)(C)[C@H](NC(=O)[C@H](CC(=O)O)NC(=O)OCc1ccccc1)C(=O)N1CC[C@H]1C(=O)N[C@H](/C=C/S(C)(=O)=O)CC(=O)O	IC50 (nM)	'='	13200	-1	Caspase-1	0.419442	B (single protein format)	0.589559	CHEMBL2327255	Inhibition of caspase-1 (unknown origin)	Training	45	0.268	131.266	121.797	739.358	1448.42	5786.74	15602	233.96	3701.36	63800.9	1.16597e+06	2.17516e+07	4.10765e+08	7.82784e+09	105.725	395.792	1711.91	8034.34	39616.7	202223	1.06076e+06	600.385	9096.41	153967	2.84284e+06	5.59503e+07	1.15282e+09	2.4562e+10	4.724	129.357	157.494	778.035	1738.67	6390.02	18070.7	20.3679
CHEMBL101341	CC(C)C[C@H](NC(=O)COc1cccc2cccnc12)C(=O)N[C@H]1CC(=O)OC1O	IC50 (nM)	'='	13700	-1	Caspase-1	0.419442	B (single protein format)	0.589559	CHEMBL659313	Inhibition of caspase-1	Training	32	0.651	90.4203	63.5732	444.828	660.96	2817.48	5986.74	126.85	1684.4	25954.2	449963	8.13495e+06	1.50047e+08	2.7999e+09	76.0142	284.056	1224.65	5707.28	27942.2	141922	742843	390.241	5239.66	77144.7	1.23181e+06	2.10071e+07	3.76585e+08	6.99866e+09	2.516	88.6066	78.4171	447.734	781.037	3001.92	7126.53	14.3294
CHEMBL419885	Cc1ccccc1Oc1ccccc1S(=O)(=O)N[C@H](C=O)C(=O)O	IC50 (nM)	'='	14000	-1	Caspase-1	0.419442	B (single protein format)	0.589559	CHEMBL659318	Inhibitory concentration against caspase-1 was determined	Training	25	1.899	71.7244	72.0161	394.746	803.958	3049.07	8304.09	118.15	1945.55	34208.3	638097	1.21429e+07	2.338e+08	4.53873e+09	67.2076	255.537	1130.12	5396.34	26944.8	138637	729518	334.239	5102.56	88078.6	1.68009e+06	3.44834e+07	7.44449e+08	1.66302e+10	1.758	70.4555	71.8767	407.807	860.214	3384.82	9560.29	11.3474
CHEMBL168847	COc1cccc(CC(=O)N[C@H](C(=O)N[C@@H](CC(=O)O)C(=O)CSCc2ccccc2)C(C)C)c1	IC50 (nM)	'='	14000	-1	Caspase-1	0.419442	B (single protein format)	0.589559	CHEMBL659311	Inhibitory activity against caspase-1	Test	36	2.75	96.4972	77.6756	458.858	717.188	2793.69	5978.24	147.1	2176.15	34305.4	586287	1.03502e+07	1.86675e+08	3.42114e+09	94.6468	366.858	1635.55	7864.34	39670.4	207396	1.11674e+06	468.353	6867.97	112164	1.99384e+06	3.76481e+07	7.40382e+08	1.49584e+10	2.375	94.5992	76.0902	451.816	715.867	2797.39	6074.14	16.6888
CHEMBL2348859	O=C1Nc2ccc(S(=O)(=O)N3CCC[C@H]3COCC(F)(F)F)cc2C1=O	IC50 (nM)	'='	14700	-1	Caspase-1	0.419442	B (single protein format)	0.589559	CHEMBL2352548	Inhibition of human recombinant caspase 1 assessed as decrease in AMC release using Ac-Tyr-Val-Ala-Asp-AMC as substrate preincubated with enzyme for 10 mins prior to substrate addition measured after 10 mins by fluorescence microplate analysis	Training	28	2.601	88	115.352	585.329	1471.58	5546.27	17296	101.16	1535.12	25607.1	463272	8.57012e+06	1.60332e+08	3.02218e+09	64.5411	243.413	1083.36	5245.44	26711.9	140809	761500	377.231	5928.34	106396	2.1053e+06	4.44425e+07	9.77606e+08	2.20816e+10	2.047	86.5218	106.537	558.596	1344.26	5144.28	15667.7	12.0932
CHEMBL216447	COC[C@@H]1CCCN1S(=O)(=O)c1ccc2c(c1)C(=O)C(=O)N2Cc1ccc(OCCBr)cc1	IC50 (nM)	'>'	15000	-1	Caspase-1	0.419442	B (single protein format)	0.589559	CHEMBL909965	Inhibition of caspase 1	Training	36	5.003	107.208	123.555	630.277	1443.4	5402.44	16130.4	101.6	1526.86	25349	460745	8.54127e+06	1.59936e+08	3.01569e+09	98.7136	430.108	2394.8	15954.1	121605	1.01824e+06	9.05491e+06	512.225	13293.7	728061	5.61806e+07	4.71614e+09	4.03087e+11	3.45902e+13	2.275	104.498	102.425	615.606	1315.02	5330.24	15567	15.8617
CHEMBL227035	O=C1C(=O)N(Cc2ccc(O)cc2)c2ccc(S(=O)(=O)N3CCC[C@H]3COc3cccnc3)cc21	IC50 (nM)	'>'	15000	-1	Caspase-1	0.419442	B (single protein format)	0.589559	CHEMBL890413	Inhibition of human recombinant caspase 1	Training	39	3.97	116.325	125.8	672.786	1483.11	5641.66	16477.8	125.49	1986.59	34130.2	634748	1.20412e+07	2.30801e+08	4.4543e+09	102.564	394.945	1766.59	8538.89	43230.5	225867	1.2079e+06	470.349	6409.9	99531.5	1.74556e+06	3.37915e+07	7.02868e+08	1.53546e+10	2.74	114.624	111.588	665.305	1387.25	5612.72	16079.8	16.8414
CHEMBL60190	COC[C@@H]1CCCN1S(=O)(=O)c1ccc2c(c1)C(=O)C(=O)N2	IC50 (nM)	'>'	15000	-1	Caspase-1	0.419442	B (single protein format)	0.589559	CHEMBL909965	Inhibition of caspase 1	Test	24	1.176	73.4789	78.2885	442.632	1014.25	3938.52	11897.8	101.16	1521.12	25569.3	463085	8.5692e+06	1.60327e+08	3.02215e+09	59.1952	224.29	995.916	4824.15	24661.9	130832	713074	308.225	4585.33	78232.2	1.48872e+06	3.06046e+07	6.62312e+08	1.48264e+10	2.125	72.5211	82.8533	458.227	1078.02	4252.13	13038.3	10.4467
CHEMBL1762350	COc1ccc(CN2C(=O)C(=O)c3cc(S(=O)(=O)N4CC[C@H]4COc4cccnc4)ccc32)cc1	IC50 (nM)	'>'	15000	-1	Caspase-1	0.419442	B (single protein format)	0.589559	CHEMBL1764808	Inhibition of caspase 1 by fluorometric assay	Training	39	3.933	116.258	125.489	685.144	1514.06	5797.87	16964.7	114.49	1619.93	25981.6	465207	8.57296e+06	1.60165e+08	3.01735e+09	103.597	399.499	1785.6	8611.34	43471.2	226458	1.20785e+06	470.349	6410.01	99513.2	1.74442e+06	3.37491e+07	7.01603e+08	1.5321e+10	2.651	114.554	111.006	675.154	1406.88	5729.83	16423.5	16.8794
CHEMBL376112	O=C1C(=O)N(Cc2ccc(Br)cc2)c2ccc(S(=O)(=O)N3CCC[C@H]3COc3ccccc3)cc21	IC50 (nM)	'>'	15000	-1	Caspase-1	0.419442	B (single protein format)	0.589559	CHEMBL890413	Inhibition of human recombinant caspase 1	Training	39	6.426	117.552	142.722	698.387	1614.34	5932.69	17590.6	92.37	1494.26	25116.9	459543	8.53451e+06	1.59899e+08	3.01548e+09	108.89	469.24	2552.47	16520.1	122475	1.0025e+06	8.76211e+06	532.258	13000.3	681711	5.11963e+07	4.19612e+09	3.50301e+11	2.93635e+13	2.112	114.475	107.782	661.425	1363.04	5573.75	15914	16.8414
CHEMBL227036	O=C1C(=O)N(Cc2ccc(Br)cc2)c2ccc(S(=O)(=O)N3CCC[C@H]3COc3cccnc3)cc21	IC50 (nM)	'>'	15000	-1	Caspase-1	0.419442	B (single protein format)	0.589559	CHEMBL890413	Inhibition of human recombinant caspase 1	Training	39	5.174	117.318	134.778	694.21	1567.2	5883.93	17277.2	105.26	1577.34	25729.6	463824	8.56521e+06	1.60121e+08	3.0171e+09	108.713	471.191	2570.74	16638.9	123183	1.0066e+06	8.78546e+06	534.254	13050.3	682661	5.12126e+07	4.19639e+09	3.50305e+11	2.93635e+13	2.422	114.53	109.651	661.985	1373.25	5579.66	15975.6	16.8414
CHEMBL2348692	CCCCN1C(=O)C(=O)c2cc(S(=O)(=O)N3CCC[C@H]3CCOC)ccc21	IC50 (nM)	'='	15500	-1	Caspase-1	0.419442	B (single protein format)	0.589559	CHEMBL2352548	Inhibition of human recombinant caspase 1 assessed as decrease in AMC release using Ac-Tyr-Val-Ala-Asp-AMC as substrate preincubated with enzyme for 10 mins prior to substrate addition measured after 10 mins by fluorescence microplate analysis	Test	29	3.772	86.4337	102.684	524.148	1260.02	4746.59	14708.5	92.37	1464.26	25071.2	459194	8.5328e+06	1.59888e+08	3.01541e+09	68.2885	253.34	1104.45	5283.71	26823.8	141909	773549	368.279	5376.73	89513.8	1.65999e+06	3.33336e+07	7.07385e+08	1.55904e+10	2.038	84.4757	88.5638	518.307	1180.47	4755.29	14470	12.9123
CHEMBL578159	N#Cc1nc(Nc2cc(F)cc(F)c2)c2ncn(CC(F)F)c2n1	IC50 (nM)	'='	16218.1	-1	Caspase-1	0.419442	B (single protein format)	0.589559	CHEMBL1040853	Inhibition of human Caspase 1	Training	26	2.36	75.6857	75.6375	418.619	769.423	2973.71	7258.68	79.42	969.654	16130.8	341231	7.82495e+06	1.84255e+08	4.37451e+09	68.6503	275.551	1271.67	6269.29	32084	168424	901522	328.184	4840.88	83010.4	1.60071e+06	3.33382e+07	7.26716e+08	1.62568e+10	1.962	74.3446	70.3613	388.182	716.012	2710.2	6779.36	11.4567
CHEMBL6521	NC(=O)c1cc(-c2ccc(NS(=O)(=O)c3ccccc3)cc2)nnc1Cl	IC50 (nM)	'='	18000	-1	Caspase-1	0.419442	B (single protein format)	0.589559	CHEMBL699295	Antiinflammatory activity measured as the concentration required to inhibit IL-1 beta converting enzyme	Training	28	2.26	82.999	84.5207	468.112	954.308	3648.4	9814.9	123.42	2138.59	41152.1	878130	1.97524e+07	4.61033e+08	1.10601e+10	85.3868	360.961	1788.26	9650.7	54960.3	325204	1.98176e+06	375.725	6303.83	137951	3.82128e+06	1.24006e+08	4.40165e+09	1.63899e+11	1.917	80.5337	79.6947	459.597	927.856	3671.12	9974.99	12.365
CHEMBL2348700	O=C1Nc2ccc(S(=O)(=O)N3CCC[C@H]3COCCF)cc2C1=O	IC50 (nM)	'='	18400	-1	Caspase-1	0.419442	B (single protein format)	0.589559	CHEMBL2352548	Inhibition of human recombinant caspase 1 assessed as decrease in AMC release using Ac-Tyr-Val-Ala-Asp-AMC as substrate preincubated with enzyme for 10 mins prior to substrate addition measured after 10 mins by fluorescence microplate analysis	Training	26	2.078	77.8592	82.255	457.247	1031.43	3992.65	11971.8	101.16	1525.12	25583.1	463182	8.5698e+06	1.60331e+08	3.02218e+09	62.9963	235.095	1031.27	4949.91	25131.3	132632	720072	339.234	5154.5	90502.4	1.7837e+06	3.8099e+07	8.5681e+08	1.98973e+10	2.082	76.5208	83.0405	470.268	1080.23	4292.65	13051.6	11.4467
CHEMBL180131	CC(C)[C@H](NC(=O)C(C)(C)O)C(=O)N[C@@H](CC(=O)O)C(=O)CSCc1ccccc1	IC50 (nM)	'='	18400	-1	Caspase-1	0.419442	B (single protein format)	0.589559	CHEMBL828519	Inhibitory activity against recombinant human Caspase-1	Test	30	0.905	84.7237	74.7381	444.582	799.523	3127.17	7643.1	158.1	2530.81	42526.7	757798	1.387e+07	2.58574e+08	4.88813e+09	74.135	289.657	1311.03	6402.6	32800.7	174178	952641	408.3	6282.86	106620	1.94233e+06	3.71524e+07	7.34542e+08	1.4857e+10	2.471	82.6739	89.206	454.117	941.777	3469.07	9341.76	13.9126
CHEMBL2348698	CCCCN1C(=O)C(=O)c2cc(S(=O)(=O)N3CCC[C@H]3COCC)ccc21	IC50 (nM)	'='	18400	-1	Caspase-1	0.419442	B (single protein format)	0.589559	CHEMBL2352548	Inhibition of human recombinant caspase 1 assessed as decrease in AMC release using Ac-Tyr-Val-Ala-Asp-AMC as substrate preincubated with enzyme for 10 mins prior to substrate addition measured after 10 mins by fluorescence microplate analysis	Training	29	4.111	86.7281	102.824	524.228	1253.43	4729.12	14613.4	92.37	1464.26	25085	459279	8.5334e+06	1.59892e+08	3.01544e+09	68.0551	251.54	1097.9	5265.61	26802.8	142104	775779	368.279	5352.78	88369.2	1.62286e+06	3.23134e+07	6.81788e+08	1.49832e+10	2.038	84.4742	88.8801	518.347	1183.11	4757.27	14489.1	12.9123
CHEMBL319251	CC(C)C[C@@H](NC(=O)OCc1ccccc1)C(=O)C[C@H]1CC(=O)OC1O	IC50 (nM)	'='	18820	-1	Caspase-1	0.419442	B (single protein format)	0.589559	CHEMBL659313	Inhibition of caspase-1	Training	27	1.855	74.2475	62.0896	358.306	577.162	2198.01	4782.45	101.93	1512.96	24766.6	441660	8.07407e+06	1.49557e+08	2.79522e+09	60.0554	215.996	881.432	3859.92	17600.6	82461	394206	338.206	4662.93	70429.4	1.15075e+06	2.00041e+07	3.63986e+08	6.8395e+09	1.973	72.4961	61.8872	351.882	581.933	2221.94	4979.5	12.3462
CHEMBL183564	CC(C)[C@H](NC(=O)C(C)(O)c1ccccc1)C(=O)N[C@@H](CC(=O)O)C(=O)CSCc1ccccc1	IC50 (nM)	'='	18900	-1	Caspase-1	0.419442	B (single protein format)	0.589559	CHEMBL828519	Inhibitory activity against recombinant human Caspase-1	Training	36	2.358	101.207	89.4274	529.015	968.519	3840.24	9784.19	158.1	2546.81	42532.7	757882	1.38704e+07	2.58581e+08	4.88828e+09	92.8149	362.837	1634.63	7938.97	40434.4	213337	1.15842e+06	468.353	6899.93	112960	2.00499e+06	3.76998e+07	7.37536e+08	1.48254e+10	2.519	98.6742	95.5615	538.11	1086.63	4258.99	11743.3	16.5178
CHEMBL95094	O=C[C@@H](NS(=O)(=O)c1ccccc1-c1ccccc1)C(=O)O	IC50 (nM)	'='	20000	-1	Caspase-1	0.419442	B (single protein format)	0.589559	CHEMBL659318	Inhibitory concentration against caspase-1 was determined	Test	23	2.132	65.8365	69.1231	369.462	789.511	2993.03	8510.34	108.92	1896.96	33922.7	636489	1.21335e+07	2.33746e+08	4.53841e+09	64.2252	247.72	1108.22	5359.91	27160.1	142100	761700	306.229	4696.2	81999.4	1.587e+06	3.30342e+07	7.21629e+08	1.62679e+10	1.551	64.4333	63.9994	375.748	793.122	3188.41	9087.07	10.4535
CHEMBL456799	O=C1C(=O)N(Cc2cn(CCF)nn2)c2ccc(S(=O)(=O)N3CCC[C@H]3COc3ccc(F)cc3F)cc21	IC50 (nM)	'>'	20000	-1	Caspase-1	0.419442	B (single protein format)	0.589559	CHEMBL1764808	Inhibition of caspase 1 by fluorometric assay	Training	42	3.474	126.97	131.452	741.727	1581.79	6170.89	17635.2	123.08	1782.77	28314	496918	8.99328e+06	1.65696e+08	3.09009e+09	107.722	427.72	2005.07	10318.6	56421.8	322734	1.9133e+06	527.347	7721.58	131676	2.54326e+06	5.3557e+07	1.19062e+09	2.73467e+10	2.995	124.7	127.172	731.78	1563.38	6176.95	17784.5	18.1839
CHEMBL1762363	O=C1C(=O)N(Cc2cn(CCF)nn2)c2ccc(S(=O)(=O)N3CCC[C@H]3COc3cccnc3)cc21	IC50 (nM)	'>'	20000	-1	Caspase-1	0.419442	B (single protein format)	0.589559	CHEMBL1764808	Inhibition of caspase 1 by fluorometric assay	Training	40	1.9	118.693	107.239	672.943	1357.22	5540.65	15581.4	135.97	1857.85	28914.8	501147	9.02383e+06	1.65917e+08	3.09171e+09	104.207	418.187	1965.38	10115	55307.3	316535	1.87871e+06	491.347	6873.63	110616	2.02602e+06	4.10875e+07	8.94321e+08	2.03734e+10	3.327	116.755	117.141	680.259	1453.26	5786.94	16766	17.3794
CHEMBL456798	O=C1C(=O)N(Cc2cn(CCF)nn2)c2ccc(S(=O)(=O)N3CCC[C@H]3COc3ccccc3)cc21	IC50 (nM)	'>'	20000	-1	Caspase-1	0.419442	B (single protein format)	0.589559	CHEMBL1764808	Inhibition of caspase 1 by fluorometric assay	Training	40	3.152	118.927	115.184	677.12	1404.35	5589.42	15894.8	123.08	1774.77	28302	496866	8.99314e+06	1.65695e+08	3.09009e+09	104.385	416.237	1947.11	9996.17	54599.4	312441	1.85535e+06	489.351	6823.69	109667	2.00977e+06	4.08242e+07	8.90184e+08	2.03097e+10	3.017	116.701	115.272	679.698	1443.05	5781.03	16704.4	17.3794
CHEMBL1762366	O=C1C(=O)N(Cc2cn(CCF)nn2)c2ccc(S(=O)(=O)N3CC[C@H]3COc3ccc(F)cc3F)cc21	IC50 (nM)	'>'	20000	-1	Caspase-1	0.419442	B (single protein format)	0.589559	CHEMBL1764808	Inhibition of caspase 1 by fluorometric assay	Test	41	3.116	124.841	129.258	742.282	1588.38	6236.49	17884.6	123.08	1780.77	28314	496920	8.99331e+06	1.65696e+08	3.09009e+09	106.288	423.665	1993.52	10292.2	56403.5	323060	1.9165e+06	515.337	7575.32	129871	2.52072e+06	5.32725e+07	1.187e+09	2.73001e+10	2.995	122.7	127.172	733.78	1577.81	6249.34	18053.7	17.6839
CHEMBL1762346	O=C1C(=O)N(Cc2ccc(OCCF)cc2)c2ccc(S(=O)(=O)N3CC[C@H]3COc3ccccc3)cc21	IC50 (nM)	'>'	20000	-1	Caspase-1	0.419442	B (single protein format)	0.589559	CHEMBL1764808	Inhibition of caspase 1 by fluorometric assay	Training	41	6.087	120.908	137.942	704.557	1583.04	5914.48	17407.2	101.6	1540.86	25382.7	461022	8.54288e+06	1.59947e+08	3.01575e+09	107.576	407.344	1796.09	8582.19	43044.6	223186	1.18634e+06	499.362	6929.25	110834	2.0232e+06	4.09837e+07	8.92126e+08	2.03338e+10	2.298	118.499	109.324	686.634	1398.84	5770.34	16391.8	17.8794
CHEMBL1762362	O=C1C(=O)N(Cc2cn(CCF)nn2)c2ccc(S(=O)(=O)N3CC[C@H]3COc3cccnc3)cc21	IC50 (nM)	'>'	20000	-1	Caspase-1	0.419442	B (single protein format)	0.589559	CHEMBL1764808	Inhibition of caspase 1 by fluorometric assay	Training	39	1.542	116.565	105.046	673.498	1363.81	5606.26	15830.8	135.97	1855.85	28914.8	501149	9.02386e+06	1.65917e+08	3.09171e+09	102.774	414.132	1953.83	10088.6	55289.1	316861	1.88191e+06	479.336	6727.38	108812	2.00348e+06	4.0803e+07	8.90695e+08	2.03268e+10	3.327	114.755	117.141	682.259	1467.69	5859.33	17035.2	16.8794
CHEMBL1762353	O=C1C(=O)N(Cc2ccc(OCCF)cc2)c2ccc(S(=O)(=O)N3CCC[C@H]3COc3cccnc3)cc21	IC50 (nM)	'>'	20000	-1	Caspase-1	0.419442	B (single protein format)	0.589559	CHEMBL1764808	Inhibition of caspase 1 by fluorometric assay	Training	42	5.193	122.802	132.191	699.826	1529.31	5800.11	16844.4	114.49	1625.93	25995.4	465302	8.57354e+06	1.60168e+08	3.01737e+09	108.832	413.35	1825.91	8727.46	43770.8	226954	1.2065e+06	513.369	7125.44	113588	2.06198e+06	4.15315e+07	8.99888e+08	2.04441e+10	2.608	120.553	111.194	685.194	1394.63	5703.86	16184.2	18.3794
CHEMBL293034	CN1C(=O)C(=O)c2cc(S(=O)(=O)N3CCC[C@H]3COc3ccccc3)ccc21	IC50 (nM)	'>'	20000	-1	Caspase-1	0.419442	B (single protein format)	0.589559	CHEMBL864531	Inhibitory activity against caspase 1 using Ac-YVAD-AMC substrate	Test	31	3.918	94.1959	111.353	565.188	1329.85	4970.27	15095.9	92.37	1472.26	25101.6	459436	8.53434e+06	1.59898e+08	3.01548e+09	80.3149	308.622	1379.78	6686.45	34037.2	179262	968447	380.289	5312.7	84801.4	1.52543e+06	3.01491e+07	6.37434e+08	1.41095e+10	2.086	92.4762	95.2388	559.36	1236.83	4979.96	14808.2	13.3919
CHEMBL1762361	O=C1C(=O)N(Cc2cn(CCF)nn2)c2ccc(S(=O)(=O)N3CC[C@H]3COc3ccccc3)cc21	IC50 (nM)	'>'	20000	-1	Caspase-1	0.419442	B (single protein format)	0.589559	CHEMBL1764808	Inhibition of caspase 1 by fluorometric assay	Training	39	2.794	116.799	112.99	677.675	1410.94	5655.02	16144.2	123.08	1772.77	28302	496868	8.99317e+06	1.65696e+08	3.09009e+09	102.952	412.182	1935.56	9969.75	54581.2	312767	1.85855e+06	477.34	6677.44	107862	1.98724e+06	4.05397e+07	8.86558e+08	2.02631e+10	3.017	114.701	115.272	681.698	1457.48	5853.42	16973.6	16.8794
CHEMBL354345	CC(C)[C@H](NC(=O)Cc1ccccc1)C(=O)N[C@@H](CC(=O)O)C(=O)CSCc1ccccc1	IC50 (nM)	'='	21200	-1	Caspase-1	0.419442	B (single protein format)	0.589559	CHEMBL828519	Inhibitory activity against recombinant human Caspase-1	Training	34	2.835	90.6341	71.5938	423.308	645.577	2536.17	5324.78	137.87	2127.56	34047.4	584883	1.03425e+07	1.86631e+08	3.42089e+09	89.6332	347.869	1551.38	7465.86	37707	197438	1.06514e+06	440.343	6405.63	103672	1.82901e+06	3.43691e+07	6.74505e+08	1.36302e+10	2.168	88.5756	68.8336	416.649	646.995	2565.36	5517.18	15.7569
CHEMBL321112	O=C[C@@H](NS(=O)(=O)c1ccccc1Oc1ccccc1)C(=O)O	IC50 (nM)	'='	24000	-1	Caspase-1	0.419442	B (single protein format)	0.589559	CHEMBL659318	Inhibitory concentration against caspase-1 was determined	Training	24	1.673	67.6446	63.8949	360.778	706.649	2715.58	7266.1	118.15	1941.55	34202.3	638069	1.21428e+07	2.338e+08	4.53873e+09	64.9087	246.432	1082.84	5128.63	25392.2	129583	676725	322.229	4922.24	85064.8	1.62809e+06	3.35848e+07	7.29036e+08	1.6368e+10	1.762	66.4555	65.9007	379.755	789.68	3143.32	8857.88	10.9367
CHEMBL2348701	CCCCN1C(=O)C(=O)c2cc(S(=O)(=O)N3CCC[C@H]3COCCF)ccc21	IC50 (nM)	'='	24700	-1	Caspase-1	0.419442	B (single protein format)	0.589559	CHEMBL2352548	Inhibition of human recombinant caspase 1 assessed as decrease in AMC release using Ac-Tyr-Val-Ala-Asp-AMC as substrate preincubated with enzyme for 10 mins prior to substrate addition measured after 10 mins by fluorescence microplate analysis	Test	30	4.316	88.7405	104.155	530.888	1260.03	4753.96	14644.1	92.37	1466.26	25085	459285	8.53343e+06	1.59892e+08	3.01544e+09	70.656	260.324	1131.34	5399.41	27347.9	144335	784907	387.277	5799.65	99979.3	1.93241e+06	4.05421e+07	8.9821e+08	2.06134e+10	1.995	86.4755	88.751	524.349	1183.21	4777.31	14492	13.4123
CHEMBL215480	COC[C@@H]1CCCN1S(=O)(=O)c1ccc2c(c1)C(=O)C(=O)N2Cc1ccc(OCCF)cc1	IC50 (nM)	'>'	25000	-1	Caspase-1	0.419442	B (single protein format)	0.589559	CHEMBL909965	Inhibition of caspase 1	Training	36	4.528	106.456	121.21	625.772	1431.87	5378.52	16073.3	101.6	1526.86	25349	460745	8.54127e+06	1.59936e+08	3.01569e+09	91.4823	344.307	1515.02	7251.55	36563.6	191129	1.02616e+06	451.319	6538.46	109463	2.07093e+06	4.28417e+07	9.40502e+08	2.14453e+10	2.25	104.5	102.35	615.61	1314.77	5330.24	15566.1	15.8617
CHEMBL482634	O=C1C(=O)N(Cc2ccc(Cl)c(Cl)c2)c2ccc(S(=O)(=O)N3CCOCC3)cc21	IC50 (nM)	'>'	25000	-1	Caspase-1	0.419442	B (single protein format)	0.589559	CHEMBL960157	Inhibition of human recombinant caspase 1 assessed as accumulation of fluorogenic product by fluorometric assay	Training	32	4.75	99.0961	125.979	618.422	1483.53	5494.46	16646.2	92.37	1476.26	25093.8	459329	8.53341e+06	1.59892e+08	3.01543e+09	90.4264	375.587	1847.44	9931.29	56384.1	332289	2.0122e+06	439.185	8088.39	202544	6.31293e+06	2.21547e+08	8.23756e+09	3.15072e+11	2.046	96.4728	100.339	580.436	1261.41	5053.41	14767.7	13.7857
CHEMBL484273	O=C1Nc2ccc(S(=O)(=O)N3CCOCC3)cc2C1=O	IC50 (nM)	'>'	25000	-1	Caspase-1	0.419442	B (single protein format)	0.589559	CHEMBL960157	Inhibition of human recombinant caspase 1 assessed as accumulation of fluorogenic product by fluorometric assay	Training	22	0.971	67.3963	70.5817	402.675	907.045	3543.8	10595.6	101.16	1515.12	25573.9	463119	8.5696e+06	1.6033e+08	3.02217e+09	56.3958	214.334	960.563	4686.48	24084	128280	701482	284.204	4213.42	71355.1	1.35059e+06	2.77516e+07	6.03076e+08	1.35995e+10	2.107	66.5179	76.3851	418.176	975.934	3860.45	11760.3	9.498
CHEMBL216819	COC[C@@H]1CCCN1S(=O)(=O)c1ccc2c(c1)C(=O)C(=O)N2C	IC50 (nM)	'>'	25000	-1	Caspase-1	0.419442	B (single protein format)	0.589559	CHEMBL909965	Inhibition of caspase 1	Test	25	2.001	77.6163	92.4276	486.958	1185.27	4499.91	14011.4	92.37	1456.26	25067.9	459161	8.53276e+06	1.59888e+08	3.01541e+09	62.7875	241.53	1087.17	5329.38	27538	147530	811462	320.236	4775.65	81626.2	1.55062e+06	3.17226e+07	6.82185e+08	1.51744e+10	2.038	76.4772	88.2641	490.336	1167.18	4612.25	14251.6	10.8742
CHEMBL1762348	O=C1C(=O)N(Cc2ccc(OCCOCCOCCF)cc2)c2ccc(S(=O)(=O)N3CC[C@H]3COc3ccccc3)cc21	IC50 (nM)	'>'	25000	-1	Caspase-1	0.419442	B (single protein format)	0.589559	CHEMBL1764808	Inhibition of caspase 1 by fluorometric assay	Training	47	6.803	132.994	142.249	741.512	1604.65	6040.99	17508.2	120.06	1638.05	25886.6	463725	8.55771e+06	1.6003e+08	3.01622e+09	120.111	446.422	1931.83	9077.63	44904.6	230293	1.21382e+06	579.404	8014.32	125767	2.23159e+06	4.39282e+07	9.34194e+08	2.09407e+10	2.72	130.543	111.861	723.079	1411.57	5893.42	16451.5	20.8794
CHEMBL1762351	O=C1C(=O)N(Cc2ccc(OCCOCCF)cc2)c2ccc(S(=O)(=O)N3CCC[C@H]3COc3ccccc3)cc21	IC50 (nM)	'>'	25000	-1	Caspase-1	0.419442	B (single protein format)	0.589559	CHEMBL1764808	Inhibition of caspase 1 by fluorometric assay	Training	45	6.803	129.079	142.289	722.441	1587.22	5911.5	17207.6	110.83	1591.46	25634.6	462371	8.55026e+06	1.59988e+08	3.01599e+09	115.277	430.938	1875.51	8856.33	43992.8	226413	1.19687e+06	551.394	7618.04	120105	2.14993e+06	4.27405e+07	9.16785e+08	2.06838e+10	2.509	126.521	110.593	702.856	1390.78	5759.49	16152.5	19.8794
CHEMBL3759602	CCCCCCCCCC(=O)[C@@]12O[C@@]13C1=COC(C[C@H](C)O)=CC1=CC(=O)[C@]3(C)OC2=O	IC50 (nM)	'='	25000	-1	Caspase-1	0.419442	B (single protein format)	0.589559	CHEMBL3762359	Inhibition of caspase-1 (unknown origin)	Training	35	1.292	110.972	112.44	741.887	1750.77	7928.8	26817.6	99.13	1519.2	24616.3	439290	8.02797e+06	1.48625e+08	2.77585e+09	70.5465	266.798	1150.44	5450.02	27296.3	142103	760918	412.263	5506.18	81565.5	1.31225e+06	2.24916e+07	4.03948e+08	7.50234e+09	1.912	108.459	134.375	799.129	2244.7	9987.51	37906.5	15.225
CHEMBL2348860	CCCCN1C(=O)C(=O)c2cc(S(=O)(=O)N3CCC[C@H]3COCC(F)(F)F)ccc21	IC50 (nM)	'='	25900	-1	Caspase-1	0.419442	B (single protein format)	0.589559	CHEMBL2352548	Inhibition of human recombinant caspase 1 assessed as decrease in AMC release using Ac-Tyr-Val-Ala-Asp-AMC as substrate preincubated with enzyme for 10 mins prior to substrate addition measured after 10 mins by fluorescence microplate analysis	Test	32	4.839	98.8814	137.251	658.971	1700.18	6307.58	19968.3	92.37	1476.26	25109	459375	8.53374e+06	1.59894e+08	3.01544e+09	72.2008	268.642	1183.43	5694.94	28928.4	152511	826334	425.274	6573.49	115873	2.25401e+06	4.68856e+07	1.01901e+09	2.27977e+10	1.96	96.4764	112.248	612.677	1447.23	5628.94	17108.1	14.0587
CHEMBL166472	COc1ccccc1CC(=O)N[C@H](C(=O)N[C@@H](CC(=O)O)C(=O)CSCc1ccccc1)C(C)C	IC50 (nM)	'='	28000	-1	Caspase-1	0.419442	B (single protein format)	0.589559	CHEMBL659311	Inhibitory activity against caspase-1	Training	36	2.75	96.5278	76.8273	460.487	725.582	2856.86	6230.29	147.1	2176.15	34305.4	586291	1.03503e+07	1.86676e+08	3.42114e+09	94.6468	366.911	1634.87	7856.58	39625.9	207253	1.11703e+06	468.353	6875.98	112393	1.99828e+06	3.77214e+07	7.41493e+08	1.49744e+10	2.375	94.5992	76.0572	455.726	735.948	2888.89	6420.13	16.7056
CHEMBL2348861	O=C1C(=O)N(CCCCF)c2ccc(S(=O)(=O)N3CCC[C@H]3COCC(F)(F)F)cc21	IC50 (nM)	'='	30700	-1	Caspase-1	0.419442	B (single protein format)	0.589559	CHEMBL2352548	Inhibition of human recombinant caspase 1 assessed as decrease in AMC release using Ac-Tyr-Val-Ala-Asp-AMC as substrate preincubated with enzyme for 10 mins prior to substrate addition measured after 10 mins by fluorescence microplate analysis	Training	33	5.044	100.817	138.803	665.379	1708.83	6333.69	20013.2	92.37	1478.26	25109	459381	8.53374e+06	1.59894e+08	3.01544e+09	74.8017	277.084	1212.82	5800.28	29309.9	153899	831388	444.272	7020.36	127483	2.5636e+06	5.51176e+07	1.23557e+09	2.84326e+10	1.917	98.4777	112.119	618.682	1446.8	5648.96	17106.6	14.5587
CHEMBL100927	CC(C)C[C@H](NC(=O)COc1ccnc2ccccc12)C(=O)N[C@H]1CC(=O)OC1O	IC50 (nM)	'='	35300	-1	Caspase-1	0.419442	B (single protein format)	0.589559	CHEMBL659313	Inhibition of caspase-1	Training	32	0.651	90.3551	64.0039	444.769	668.785	2837.83	6115.69	126.85	1684.4	25954.2	449963	8.13492e+06	1.50046e+08	2.79989e+09	76.0142	283.941	1224.3	5710.52	27993.2	142355	745745	390.241	5239.66	77144.7	1.23182e+06	2.10075e+07	3.76597e+08	6.99896e+09	2.516	88.6066	78.4171	447.737	780.272	2997.99	7105.79	14.3294
CHEMBL1762357	COc1ccc(CN2C(=O)C(=C(C#N)C#N)c3cc(S(=O)(=O)N4CC[C@H]4COc4cccnc4)ccc32)cc1	IC50 (nM)	'>'	36000	-1	Caspase-1	0.419442	B (single protein format)	0.589559	CHEMBL1764808	Inhibition of caspase 1 by fluorometric assay	Test	43	3.873	126.482	134.545	745.65	1637.57	6305.76	18413.3	145	2470.48	47982.5	1.02305e+06	2.24462e+07	5.00764e+08	1.1306e+10	116.953	459.66	2079.67	10090	51021.5	265445	1.41102e+06	518.395	7085.33	110340	1.93477e+06	3.72925e+07	7.69768e+08	1.66564e+10	2.801	124.559	116.445	726.094	1485.9	6096.27	17329.6	18.8661
CHEMBL100578	CC(C)C[C@H](NC(=O)COc1nccc2ccccc12)C(=O)N[C@H]1CC(=O)OC1O	IC50 (nM)	'='	44200	-1	Caspase-1	0.419442	B (single protein format)	0.589559	CHEMBL659313	Inhibition of caspase-1	Training	32	1.615	90.5676	73.7556	459.487	766.298	3083.49	7191.65	126.85	1684.4	25954.2	450082	8.13686e+06	1.50069e+08	2.80012e+09	74.5297	275.94	1171.42	5347.35	25494.6	125295	630377	390.241	5239.66	77144.7	1.23183e+06	2.10079e+07	3.76612e+08	6.99936e+09	2.516	88.6046	78.4166	447.764	780.397	2998.82	7108.8	14.3294
CHEMBL2348702	O=C1C(=O)N(CCCCF)c2ccc(S(=O)(=O)N3CCC[C@H]3COCCF)cc21	IC50 (nM)	'='	45800	-1	Caspase-1	0.419442	B (single protein format)	0.589559	CHEMBL2352548	Inhibition of human recombinant caspase 1 assessed as decrease in AMC release using Ac-Tyr-Val-Ala-Asp-AMC as substrate preincubated with enzyme for 10 mins prior to substrate addition measured after 10 mins by fluorescence microplate analysis	Training	31	4.521	90.6757	105.706	537.296	1268.68	4780.07	14689	92.37	1468.26	25085	459291	8.53343e+06	1.59892e+08	3.01544e+09	73.2569	268.766	1160.73	5504.75	27729.4	145722	789960	406.276	6246.51	111589	2.242e+06	4.87741e+07	1.11477e+09	2.62483e+10	1.952	88.4767	88.622	530.354	1182.78	4797.33	14490.5	13.9123
CHEMBL213759	O=C1C(=O)N(Cc2ccc(OCCF)cc2)c2ccc(S(=O)(=O)N3CCC[C@H]3COc3ccccc3)cc21	IC50 (nM)	'>'	50000	-1	Caspase-1	0.419442	B (single protein format)	0.589559	CHEMBL913260	Inhibition of human recombinant caspase 1	Training	42	6.445	123.036	140.136	704.002	1576.45	5848.88	17157.8	101.6	1542.86	25382.7	461020	8.54285e+06	1.59947e+08	3.01575e+09	109.01	411.399	1807.64	8608.61	43062.9	222861	1.18314e+06	511.373	7075.5	112639	2.04574e+06	4.12682e+07	8.95751e+08	2.03804e+10	2.298	120.499	109.324	684.634	1384.42	5697.95	16122.7	18.3794
CHEMBL1762365	O=C1C(=O)N(Cc2ccc(OCCF)cc2)c2ccc(S(=O)(=O)N3CCC[C@H]3COc3ccc(F)cc3F)cc21	IC50 (nM)	'>'	50000	-1	Caspase-1	0.419442	B (single protein format)	0.589559	CHEMBL1764808	Inhibition of caspase 1 by fluorometric assay	Test	44	6.767	131.078	156.403	768.609	1753.89	6430.35	18898.1	101.6	1550.86	25394.7	461072	8.54299e+06	1.59947e+08	3.01576e+09	112.347	422.883	1865.6	8931.02	44885.2	233154	1.24109e+06	549.37	7973.38	134648	2.57922e+06	5.4001e+07	1.19619e+09	2.74174e+10	2.276	128.498	121.225	736.716	1504.75	6093.87	17202.8	19.1839
CHEMBL372994	O=C1C(=O)N(Cc2cccc(F)n2)c2ccc(S(=O)(=O)N3CCC[C@H]3COc3ccccc3)cc21	IC50 (nM)	'>'	50000	-1	Caspase-1	0.419442	B (single protein format)	0.589559	CHEMBL864531	Inhibitory activity against caspase 1 using Ac-YVAD-AMC substrate	Training	39	4.715	116.634	128.482	673.125	1482.36	5617.6	16387.8	105.26	1577.34	25768.3	464260	8.56923e+06	1.60156e+08	3.01739e+09	99.9374	382.33	1701.27	8182.14	41241.3	214714	1.14544e+06	473.348	6530.88	103446	1.86057e+06	3.69716e+07	7.87189e+08	1.75244e+10	2.433	114.526	110.646	664.721	1386.6	5623.67	16139	16.8414
CHEMBL370012	O=C1C(=O)N(Cc2ccc(F)nc2)c2ccc(S(=O)(=O)N3CC[C@H]3COc3ccccc3)cc21	IC50 (nM)	'>'	50000	-1	Caspase-1	0.419442	B (single protein format)	0.589559	CHEMBL864531	Inhibitory activity against caspase 1 using Ac-YVAD-AMC substrate	Training	38	4.268	114.431	127.024	676.302	1504.14	5720.88	16780.7	105.26	1575.34	25749	464044	8.56725e+06	1.60138e+08	3.01725e+09	99.8549	384.917	1725.69	8353.82	42314.1	221039	1.18155e+06	461.337	6388.61	101776	1.84111e+06	3.67463e+07	7.84601e+08	1.74949e+10	2.433	112.528	110.181	665.395	1394.6	5671.49	16310.8	16.3414
CHEMBL200476	CC(=O)Oc1ccc(CN2C(=O)C(=O)c3cc(S(=O)(=O)N4CCC[C@H]4COc4ccccc4)ccc32)cc1	IC50 (nM)	'>'	50000	-1	Caspase-1	0.419442	B (single protein format)	0.589559	CHEMBL864531	Inhibitory activity against caspase 1 using Ac-YVAD-AMC substrate	Training	42	5.413	124.862	141.977	716.956	1602.94	5939.49	17379.9	118.67	1836.24	30478.9	548844	1.00557e+07	1.85998e+08	3.46434e+09	108.95	413.532	1828.46	8748.49	43875.7	227250	1.20589e+06	508.374	6912.57	106466	1.84542e+06	3.52931e+07	7.26457e+08	1.57417e+10	2.469	122.562	116.37	701.014	1431.96	5811.58	16433.4	18.2352
CHEMBL200220	CSc1ccc(CN2C(=O)C(=O)c3cc(S(=O)(=O)N4CCC[C@H]4COc4ccccc4)ccc32)cc1	IC50 (nM)	'>'	50000	-1	Caspase-1	0.419442	B (single protein format)	0.589559	CHEMBL864531	Inhibitory activity against caspase 1 using Ac-YVAD-AMC substrate	Test	40	6.37	119.153	140.567	696.48	1592.62	5874.08	17368.8	117.67	1816.31	29317.2	514069	9.24573e+06	1.69222e+08	3.13829e+09	110.83	448.846	2127.74	11009.1	60293.8	344283	2.03161e+06	496.429	7149.7	120820	2.35586e+06	5.11855e+07	1.1964e+09	2.93177e+10	2.298	116.49	108.878	672.337	1380.46	5648.25	16079.6	17.3794
CHEMBL382084	CSc1ccc(CN2C(=O)C(=O)c3cc(S(=O)(=O)N4CC[C@H]4COc4ccccc4)ccc32)cc1	IC50 (nM)	'>'	50000	-1	Caspase-1	0.419442	B (single protein format)	0.589559	CHEMBL864531	Inhibitory activity against caspase 1 using Ac-YVAD-AMC substrate	Training	39	6.012	117.025	138.373	697.035	1599.21	5939.69	17618.2	117.67	1814.31	29317.2	514071	9.24576e+06	1.69222e+08	3.13829e+09	109.397	444.791	2116.19	10982.7	60275.6	344608	2.03481e+06	484.419	7003.45	119015	2.33332e+06	5.09009e+07	1.19277e+09	2.92711e+10	2.298	114.49	108.878	674.337	1394.89	5720.64	16348.8	16.8794
CHEMBL198755	CSc1ccc(CN2C(=O)C(=O)c3cc(S(=O)(=O)N4CCC[C@H]4COc4cccnc4)ccc32)cc1	IC50 (nM)	'>'	50000	-1	Caspase-1	0.419442	B (single protein format)	0.589559	CHEMBL864531	Inhibitory activity against caspase 1 using Ac-YVAD-AMC substrate	Training	40	5.118	118.92	132.622	692.303	1545.49	5825.32	17055.4	130.56	1899.38	29930	518351	9.27642e+06	1.69444e+08	3.13991e+09	110.653	450.797	2146	11128	61001.7	348376	2.05496e+06	498.425	7199.64	121770	2.37211e+06	5.14488e+07	1.20054e+09	2.93814e+10	2.608	116.545	110.747	672.897	1390.67	5654.16	16141.2	17.3794
CHEMBL1762364	O=C1C(=O)N(Cc2ccc(OCCF)cc2)c2ccc(S(=O)(=O)N3CC[C@H]3COc3ccc(F)cc3F)cc21	IC50 (nM)	'>'	50000	-1	Caspase-1	0.419442	B (single protein format)	0.589559	CHEMBL1764808	Inhibition of caspase 1 by fluorometric assay	Training	43	6.409	128.95	154.209	769.164	1760.48	6495.95	19147.5	101.6	1548.86	25394.7	461074	8.54302e+06	1.59947e+08	3.01576e+09	110.913	418.827	1854.05	8904.6	44867	233479	1.24429e+06	537.359	7827.13	132843	2.55668e+06	5.37165e+07	1.19257e+09	2.73708e+10	2.276	126.498	121.225	738.716	1519.17	6166.26	17471.9	18.6839
CHEMBL200813	COc1ccc(CN2C(=O)C(=O)c3cc(S(=O)(=O)N4CC[C@H]4COc4ccccc4)ccc32)cc1	IC50 (nM)	'>'	50000	-1	Caspase-1	0.419442	B (single protein format)	0.589559	CHEMBL864531	Inhibitory activity against caspase 1 using Ac-YVAD-AMC substrate	Test	39	5.185	116.492	133.433	689.321	1561.19	5846.63	17278.1	101.6	1536.86	25368.8	460925	8.54227e+06	1.59943e+08	3.01573e+09	103.775	397.548	1767.33	8492.49	42763.3	222364	1.18449e+06	468.353	6360.08	98563.7	1.72817e+06	3.34858e+07	6.97466e+08	1.52573e+10	2.341	114.499	109.137	674.593	1396.67	5723.92	16361.9	16.8794
CHEMBL200653	O=C1C(=O)N(Cc2ccc(F)nc2)c2ccc(S(=O)(=O)N3CCC[C@H]3COc3ccccc3)cc21	IC50 (nM)	'>'	50000	-1	Caspase-1	0.419442	B (single protein format)	0.589559	CHEMBL864531	Inhibitory activity against caspase 1 using Ac-YVAD-AMC substrate	Training	39	4.626	116.559	129.218	675.747	1497.55	5655.28	16531.3	105.26	1577.34	25749	464042	8.56722e+06	1.60138e+08	3.01724e+09	101.288	388.972	1737.24	8380.24	42332.3	220713	1.17835e+06	473.348	6534.87	103581	1.86365e+06	3.70308e+07	7.88226e+08	1.75415e+10	2.433	114.528	110.181	663.395	1380.17	5599.11	16041.6	16.8414
CHEMBL372607	O=C1C(=O)N(Cc2ccc(F)cc2)c2ccc(S(=O)(=O)N3CCC[C@H]3COc3ccccc3)cc21	IC50 (nM)	'>'	50000	-1	Caspase-1	0.419442	B (single protein format)	0.589559	CHEMBL864531	Inhibitory activity against caspase 1 using Ac-YVAD-AMC substrate	Training	39	5.789	116.763	138.103	684.854	1566.31	5781.41	17104.7	92.37	1494.26	25116.9	459543	8.53451e+06	1.59899e+08	3.01548e+09	101.863	388.273	1723.85	8285.66	41758.4	217375	1.15921e+06	471.352	6488.93	102767	1.85046e+06	3.68245e+07	7.85019e+08	1.74908e+10	2.123	114.475	107.848	661.513	1363.48	5574.67	15917	16.8414
CHEMBL196855	O=C1C(=O)N(Cc2ccnc(F)c2)c2ccc(S(=O)(=O)N3CC[C@H]3COc3ccccc3)cc21	IC50 (nM)	'>'	50000	-1	Caspase-1	0.419442	B (single protein format)	0.589559	CHEMBL864531	Inhibitory activity against caspase 1 using Ac-YVAD-AMC substrate	Training	38	4.268	114.416	127.329	677.067	1510.07	5742.88	16886.1	105.26	1575.34	25749	464044	8.56722e+06	1.60138e+08	3.01724e+09	99.8549	384.764	1727.03	8380.28	42566.2	222935	1.19427e+06	461.337	6388.61	101776	1.84114e+06	3.67476e+07	7.84645e+08	1.74961e+10	2.433	112.528	110.181	665.399	1393.77	5675.36	16328.1	16.3414
CHEMBL373012	O=C1C(=O)N(Cc2ccnc(F)c2)c2ccc(S(=O)(=O)N3CCC[C@H]3COc3ccccc3)cc21	IC50 (nM)	'>'	50000	-1	Caspase-1	0.419442	B (single protein format)	0.589559	CHEMBL864531	Inhibitory activity against caspase 1 using Ac-YVAD-AMC substrate	Test	39	4.626	116.544	129.523	676.511	1503.48	5677.28	16636.7	105.26	1577.34	25749	464042	8.56718e+06	1.60138e+08	3.01724e+09	101.288	388.819	1738.58	8406.7	42584.4	222609	1.19107e+06	473.348	6534.87	103581	1.86368e+06	3.70321e+07	7.88271e+08	1.75427e+10	2.433	114.528	110.181	663.399	1379.34	5602.97	16058.9	16.8414
CHEMBL1762347	O=C1C(=O)N(Cc2ccc(OCCOCCF)cc2)c2ccc(S(=O)(=O)N3CC[C@H]3COc3ccccc3)cc21	IC50 (nM)	'>'	50000	-1	Caspase-1	0.419442	B (single protein format)	0.589559	CHEMBL1764808	Inhibition of caspase 1 by fluorometric assay	Training	44	6.445	126.951	140.095	722.996	1593.8	5977.11	17457	110.83	1589.46	25634.6	462373	8.55029e+06	1.59988e+08	3.01599e+09	113.844	426.883	1863.96	8829.91	43974.6	226739	1.20007e+06	539.383	7471.78	118301	2.1274e+06	4.24559e+07	9.1316e+08	2.06373e+10	2.509	124.521	110.593	704.856	1405.21	5831.88	16421.7	19.3794
CHEMBL1762352	O=C1C(=O)N(Cc2ccc(OCCOCCOCCF)cc2)c2ccc(S(=O)(=O)N3CCC[C@H]3COc3ccccc3)cc21	IC50 (nM)	'>'	50000	-1	Caspase-1	0.419442	B (single protein format)	0.589559	CHEMBL1764808	Inhibition of caspase 1 by fluorometric assay	Training	48	7.161	135.122	144.442	740.957	1598.06	5975.38	17258.8	120.06	1640.05	25886.6	463723	8.55767e+06	1.60029e+08	3.01622e+09	121.545	450.478	1943.38	9104.05	44922.8	229968	1.21062e+06	591.414	8160.58	127572	2.25413e+06	4.42127e+07	9.37819e+08	2.09873e+10	2.72	132.543	111.861	721.079	1397.15	5821.04	16182.4	21.3794
CHEMBL3758580	CCCCCCCCCC(=O)C1=C2C=C3C=C(C[C@H](C)O)N(CCO)C=C3C(=O)[C@]2(C)OC1=O	IC50 (nM)	'='	50000	-1	Caspase-1	0.419442	B (single protein format)	0.589559	CHEMBL3762359	Inhibition of caspase-1 (unknown origin)	Training	36	2.779	104.933	102.845	597.4	1235.14	4950.54	14200.5	104.14	1840.76	32383.2	604888	1.14357e+07	2.18039e+08	4.18544e+09	79.1913	290.399	1246.35	5849.42	28998.5	149304	790373	434.292	5935.57	90730.2	1.51895e+06	2.72188e+07	5.11732e+08	9.94251e+09	2.376	102.649	100.823	596.626	1262.78	5130.81	15080.5	16.2226
CHEMBL167557	O=C(O)CC(NC(=O)OCc1ccccc1)C(=O)CNS(=O)(=O)CCc1cccc2ccccc12	IC50 (nM)	'='	55600	-1	Caspase-1	0.419442	B (single protein format)	0.589559	CHEMBL659312	Inhibitory activity against caspase-1	Test	37	2.742	102.528	91.994	518.74	932.841	3541.67	8663.53	147.25	2339.3	39853.2	731101	1.37206e+07	2.60904e+08	5.00647e+09	97.6847	366.697	1598.98	7548.7	37330.1	190341	992459	472.342	6764.8	108903	1.94887e+06	3.79873e+07	7.88846e+08	1.71314e+10	2.491	100.628	90.2498	531.399	970.115	3826.56	9512.87	16.732
CHEMBL6484	NC(=O)c1cc(-c2ccccc2)nnc1Cl	IC50 (nM)	'='	57000	-1	Caspase-1	0.419442	B (single protein format)	0.589559	CHEMBL699295	Antiinflammatory activity measured as the concentration required to inhibit IL-1 beta converting enzyme	Training	17	1.567	48.2063	43.896	255.327	466.714	1833.82	4516.14	68.87	1263.65	25749.5	587531	1.41401e+07	3.51401e+08	8.90496e+09	54.7353	240.998	1230.67	6827.21	39963.2	243096	1.52258e+06	225.59	3935.88	94882.5	2.94291e+06	1.04641e+08	3.95384e+09	1.5325e+11	1.236	46.3696	37.9822	232.021	387.921	1551.38	3580	7.6815
CHEMBL96069	O=C[C@@H](NS(=O)(=O)c1ccccc1Oc1ccc(-c2ccc(C(=O)O)cc2)cc1)C(=O)O	IC50 (nM)	'='	58000	-1	Caspase-1	0.419442	B (single protein format)	0.589559	CHEMBL659318	Inhibitory concentration against caspase-1 was determined	Training	34	3.228	98.2916	103.811	543.289	1131.15	4172.06	11359.2	155.45	2672.19	47703.2	897905	1.71895e+07	3.32655e+08	6.48928e+09	94.0969	361.866	1620.06	7835.92	39628.4	206412	1.09868e+06	438.302	6481.78	109111	2.04076e+06	4.11948e+07	8.75741e+08	1.92723e+10	2.128	96.5615	91.5995	540.805	1060.06	4222.7	11271	15.2075
CHEMBL217220	COC[C@@H]1CCCN1S(=O)(=O)c1ccc2c(c1)C(=O)C(=O)N2Cc1ccc(O)cc1	IC50 (nM)	'>'	60000	-1	Caspase-1	0.419442	B (single protein format)	0.589559	CHEMBL909965	Inhibition of caspase 1	Training	33	3.305	99.9792	114.82	598.732	1385.67	5220.07	15706.7	112.6	1887.52	33483.7	630191	1.20089e+07	2.30569e+08	4.45261e+09	85.2146	325.902	1455.71	7062.97	36023.3	190042	1.02756e+06	408.3	5822.91	95406.8	1.75451e+06	3.51016e+07	7.43482e+08	1.63558e+10	2.382	98.5703	102.744	595.722	1307.38	5239.1	15461.6	14.3237
CHEMBL6538	COc1ccc(-c2cc(C(N)=O)c(Cl)nn2)cc1	IC50 (nM)	'='	66000	-1	Caspase-1	0.419442	B (single protein format)	0.589559	CHEMBL699295	Antiinflammatory activity measured as the concentration required to inhibit IL-1 beta converting enzyme	Test	19	1.482	54.0694	49.9778	290.816	539.688	2089.92	5158.39	78.1	1312.25	26007.5	588935	1.41479e+07	3.51445e+08	8.90521e+09	59.7489	259.986	1314.84	7225.59	41926.8	253069	1.57435e+06	253.6	4398.22	103375	3.10772e+06	1.07919e+08	4.01969e+09	1.54578e+11	1.443	52.3932	45.2388	267.188	456.849	1777.55	4108.77	8.6134
CHEMBL37630	CC(=O)N[C@@H](Cc1ccc(O)cc1)C(=O)N[C@H](C(=O)N[C@@H](C)C(=O)N[C@H](C=O)CC(=O)O)C(C)C	IC50 (nM)	'='	68000	-1	Caspase-1	0.419442	B (cell-based format)	0.0531053	CHEMBL699293	Amidolytic activity of THP.1 cell lysate against IL-1 beta converting enzyme using C1-Asp-AMC as a substrate	Training	35	-0.063	96.3591	69.7954	462.029	680.481	2785.39	5695.85	191	2950.26	49454.2	883162	1.61641e+07	3.00077e+08	5.62774e+09	80.6787	292.123	1213.26	5400.2	24966.5	118213	569222	460.268	6820.66	111813	1.97686e+06	3.68235e+07	7.10141e+08	1.40135e+10	3.464	94.9996	95.5918	478.806	876.486	3113.96	7355.67	16.3315
CHEMBL417149	CC(=O)N[C@@H](CC(=O)O)C(=O)N[C@@H](CCC(=O)O)C(=O)N[C@H](C(=O)N[C@H](C=O)CC(=O)O)C(C)C	IC50 (nM)	'='	70000	-1	Caspase-1	0.419442	B (cell-based format)	0.0531053	CHEMBL699293	Amidolytic activity of THP.1 cell lysate against IL-1 beta converting enzyme using C1-Asp-AMC as a substrate	Training	34	-2.51	92.1514	52.3388	418.724	533.934	2388.17	4457.98	245.37	3938.28	68007.4	1.23157e+06	2.27808e+07	4.27095e+08	8.0914e+09	73.1724	257.984	1039.04	4478.69	19982.6	90922.3	418887	472.234	7415.95	127990	2.35643e+06	4.5225e+07	8.91075e+08	1.78562e+10	3.772	91.1165	96.7796	458.465	861.626	2983.55	7162.57	16.1697
CHEMBL567134	CCNc1nc(C#N)nc2c1ncn2-c1cc(F)cc(F)c1	IC50 (nM)	'='	70794.6	-1	Caspase-1	0.419442	B (single protein format)	0.589559	CHEMBL1040853	Inhibition of human Caspase 1	Training	24	2.314	69.6615	68.6028	390.861	744.699	2932.61	7520.56	79.42	963.654	16111.6	341040	7.82331e+06	1.84241e+08	4.3744e+09	65.1638	263.824	1221.65	6045.4	31083.4	164014	882480	290.187	4010.45	63488	1.12994e+06	2.19402e+07	4.51612e+08	9.64692e+09	2.03	68.3426	64.4359	365.719	693.337	2672	6897.65	10.6177
CHEMBL422379	O=C(O)CC(NC(=O)OCc1ccccc1)C(=O)CNS(=O)(=O)CCc1ccccc1	IC50 (nM)	'='	73000	-1	Caspase-1	0.419442	B (single protein format)	0.589559	CHEMBL659312	Inhibitory activity against caspase-1	Test	32	1.476	86.1936	68.3352	410.353	657.043	2540.71	5566.89	147.25	2323.3	39841.2	731009	1.37204e+07	2.60904e+08	5.00647e+09	82.8549	306.689	1314.72	6092.15	29524.4	147263	749684	424.299	6275.95	103682	1.89091e+06	3.73244e+07	7.81093e+08	1.70392e+10	2.431	84.6272	77.6858	438.842	804.92	3110.14	7709.72	14.7488
CHEMBL2011680	CC(=O)N[C@H](C(=O)O[C@H]1CCC(C)(C)[C@@H]2CC=C3C(=O)OC[C@]3(O)[C@@]12C)C(C)C	IC50 (nM)	'='	90000	-1	Caspase-1	0.419442	B (single protein format)	0.589559	CHEMBL2014073	Inhibition of caspase 1 by signal transduction fluorometric assay	Training	31	2.263	103.069	134.728	743.124	1952.96	7999.47	27101.6	101.93	1540.96	24899.3	443496	8.1126e+06	1.50475e+08	2.81702e+09	58.5164	220.891	926.933	4206.89	19918.1	97227.1	485868	374.238	5153.79	78412.9	1.28248e+06	2.20959e+07	3.95348e+08	7.2731e+09	1.781	100.448	133.832	717.127	1916.96	7762.87	26592.7	13.3419
CHEMBL2011679	CC(=O)N[C@H](C(=O)O[C@H]1CCC(C)(C)[C@@H]2CC=C3C(=O)OC[C@@H]3[C@@]12C)C(C)C	IC50 (nM)	'='	100000	-1	Caspase-1	0.419442	B (single protein format)	0.589559	CHEMBL2014073	Inhibition of caspase 1 by signal transduction fluorometric assay	Training	30	3.21	96.5848	127.845	674.117	1739.56	6927.43	22839.2	81.7	1125.71	16420.1	270521	4.58473e+06	7.85263e+07	1.34969e+09	56.9409	212.416	876.257	3899.57	18062	86025.7	418269	358.239	4833.79	71901.2	1.15201e+06	1.95172e+07	3.44827e+08	6.28855e+09	1.448	94.3478	112.642	617.364	1493.97	5911.62	18604.1	12.9799
CHEMBL168471	CC(C)C[C@H](C=O)NC(=O)[C@@H](NS(=O)(=O)c1ccc(F)cc1)C(C)C	IC50 (nM)	'>'	100000	-1	Caspase-1	0.419442	B (single protein format)	0.589559	CHEMBL699869	Inhibitory activity against interleukin 1-beta converting enzyme (IL-1 beta converting enzyme)	Training	25	2.998	72.6072	86.0732	419.89	893.461	3211.58	8671.92	100.72	1566.07	26077.6	468348	8.62882e+06	1.61213e+08	3.03972e+09	57.4667	211.653	908.997	4235.95	20737.2	105125	547548	347.256	5514.26	98425.9	1.92267e+06	4.00419e+07	8.71224e+08	1.95298e+10	1.812	70.4991	79.0391	405.543	884.115	3304.66	9384.49	11.5626
CHEMBL6475	N#Cc1cc(-c2ccncc2)nnc1Cl	IC50 (nM)	'='	110000	-1	Caspase-1	0.419442	B (single protein format)	0.589559	CHEMBL699295	Antiinflammatory activity measured as the concentration required to inhibit IL-1 beta converting enzyme	Test	16	1.151	43.5533	37.0174	232.019	406.372	1666.82	3972.55	62.46	940.268	17042.9	361210	8.14479e+06	1.88893e+08	4.43893e+09	52.8501	239.773	1244.34	6945.03	40678.4	246946	1.54182e+06	211.587	3693.88	90310.2	2.85405e+06	1.02901e+08	3.91966e+09	1.52577e+11	1.26	42.2686	31.9277	203.423	323.623	1307.1	2919.64	7.3089
CHEMBL354101	O=C(O)CC(NC(=O)OCc1ccccc1)C(=O)CNS(=O)(=O)CCC1CCCCC1	IC50 (nM)	'='	136000	-1	Caspase-1	0.419442	B (single protein format)	0.589559	CHEMBL659312	Inhibitory activity against caspase-1	Training	32	1.778	86.2777	70.2816	411.613	671.185	2562.21	5686.48	147.25	2323.3	39841.2	731009	1.37204e+07	2.60904e+08	5.00647e+09	72.3168	260.37	1079.81	4896.12	23405.5	115891	588340	424.299	6275.95	103682	1.89091e+06	3.73244e+07	7.81093e+08	1.70392e+10	2.387	84.6267	77.4218	438.836	803.49	3109.82	7701.24	14.7488
CHEMBL34031	CC(=O)N[C@@H](Cc1ccc(O)cc1)C(=O)N[C@H](C(=O)N[C@@H](C)C(=O)N[C@H](CC=O)CC(=O)O)C(C)C	IC50 (nM)	'='	142000	-1	Caspase-1	0.419442	B (cell-based format)	0.0531053	CHEMBL699293	Amidolytic activity of THP.1 cell lysate against IL-1 beta converting enzyme using C1-Asp-AMC as a substrate	Training	36	0.029	98.3847	69.9483	467.052	679.806	2802.52	5695.54	191	2952.26	49454.2	883168	1.6164e+07	3.00074e+08	5.62768e+09	82.1123	295.801	1219.61	5390.38	24762.1	116581	558618	472.279	6966.92	113617	1.99948e+06	3.7114e+07	7.14017e+08	1.40685e+10	3.464	96.9995	95.5753	484.751	874.593	3133.93	7349.37	16.8315
CHEMBL3759333	CCCCCCCCCC(=O)[C@@H]1C(=O)O[C@@]2(C)C(=O)C=C3C=C(C[C@H](C)O)OC=C3[C@@H]12	IC50 (nM)	'='	150000	-1	Caspase-1	0.419442	B (single protein format)	0.589559	CHEMBL3762359	Inhibition of caspase-1 (unknown origin)	Training	33	1.912	96.7671	83.1005	533.334	995.807	4222.73	11437.2	89.9	1462.6	24267	437075	8.01354e+06	1.48526e+08	2.7751e+09	68.3955	250.611	1052.94	4836.56	23448.2	117968	609760	396.264	5336.23	79486.2	1.2857e+06	2.21519e+07	3.99666e+08	7.44991e+09	1.649	94.4332	89.1553	544.262	1128.63	4668.77	13701.5	14.7739
CHEMBL166048	O=C(O)CC(NC(=O)OCc1ccccc1)C(=O)CNS(=O)(=O)Cc1ccccc1	IC50 (nM)	'='	168000	-1	Caspase-1	0.419442	B (single protein format)	0.589559	CHEMBL659312	Inhibitory activity against caspase-1	Test	31	1.307	84.2005	66.5215	401.776	638.342	2487.91	5439.67	147.25	2321.3	39841.2	731003	1.37204e+07	2.60904e+08	5.00647e+09	81.4213	303.51	1310.48	6116.52	29853.6	149970	769124	412.288	6129.7	101877	1.86834e+06	3.70385e+07	7.77417e+08	1.69912e+10	2.431	82.6272	77.6858	432.842	804.363	3100.87	7774.11	14.2488
CHEMBL168724	O=C(O)CC(NC(=O)OCc1ccccc1)C(=O)CNS(=O)(=O)c1cccc2ccccc12	IC50 (nM)	'='	174000	-1	Caspase-1	0.419442	B (single protein format)	0.589559	CHEMBL659312	Inhibitory activity against caspase-1	Training	35	2.758	98.5198	92.5914	516.408	993.852	3814.31	10097.8	147.25	2335.3	39859.5	731131	1.37211e+07	2.60913e+08	5.00667e+09	93.0197	351.284	1540.02	7306.6	36332	186530	981179	448.32	6464.23	104997	1.89608e+06	3.72384e+07	7.77489e+08	1.69425e+10	2.491	96.6279	89.9153	526.552	1016.11	4058.04	10800.8	15.7589
CHEMBL167544	O=C(O)CC(NC(=O)OCc1ccccc1)C(=O)CNS(=O)(=O)CC1CCc2ccccc21	IC50 (nM)	'='	194000	-1	Caspase-1	0.419442	B (single protein format)	0.589559	CHEMBL659312	Inhibitory activity against caspase-1	Training	35	1.55	98.1666	82.0833	493.861	856.306	3345.04	8020.06	147.25	2335.3	39853.2	731089	1.37206e+07	2.60904e+08	5.00647e+09	87.5612	325.869	1404.79	6556.55	32048.3	161432	830852	448.32	6472.28	105293	1.90376e+06	3.74164e+07	7.81531e+08	1.70365e+10	2.431	96.6271	89.7298	518.957	975.161	3813.49	9689.18	15.732
CHEMBL308500	CC(=O)N[C@@H](Cc1ccc(O)cc1)C(=O)N[C@H](C(=O)N[C@@H](C)C(=O)NCCC(=O)O)C(C)C	IC50 (nM)	'='	200000	-1	Caspase-1	0.419442	B (single protein format)	0.589559	CHEMBL659500	Dissociation constant for inhibition of caspase-1	Training	33	0.312	90.2853	65.9265	428.451	636.675	2577.81	5320.02	173.93	2652.87	44405	796864	1.46879e+07	2.74806e+08	5.195e+09	75.3558	269.875	1114.87	4950.19	22879.5	108464	523446	432.258	6322.43	101552	1.75216e+06	3.18102e+07	5.97989e+08	1.15096e+10	3.108	88.8822	87.5734	441.69	797.954	2846.51	6673.65	15.3997
CHEMBL165763	O=C(O)CC(NC(=O)OCc1ccccc1)C(=O)CNS(=O)(=O)CCCc1ccccc1	IC50 (nM)	'='	245000	-1	Caspase-1	0.419442	B (single protein format)	0.589559	CHEMBL659312	Inhibitory activity against caspase-1	Test	33	1.834	88.2547	70.494	417.003	670.707	2574.19	5669.53	147.25	2325.3	39841.2	731015	1.37204e+07	2.60904e+08	5.00647e+09	84.2885	310.744	1326.26	6125.29	29614	147451	749660	436.31	6422.21	105486	1.91345e+06	3.76094e+07	7.84732e+08	1.70861e+10	2.431	86.6272	77.6858	444.842	804.92	3130.14	7710.5	15.2488
CHEMBL6581	NC(=O)c1cc(-c2ccncc2)cnc1Cl	IC50 (nM)	'>'	250000	-1	Caspase-1	0.419442	B (single protein format)	0.589559	CHEMBL699295	Antiinflammatory activity measured as the concentration required to inhibit IL-1 beta converting enzyme	Training	17	1.056	47.7422	42.2417	253.722	476.652	1866.35	4758.08	68.87	1180.58	24123.9	562160	1.37776e+07	3.46412e+08	8.83758e+09	52.7166	219.547	1052.44	5421.76	29162.9	161556	914864	225.59	3937.89	94939.7	2.94397e+06	1.04657e+08	3.95404e+09	1.53252e+11	1.236	46.3233	37.4937	230.116	378.716	1519.34	3462.31	7.6815
CHEMBL6805	Cc1c(-c2ccc(Cl)cc2)nnc(Cl)c1C(N)=O	IC50 (nM)	'>'	250000	-1	Caspase-1	0.419442	B (single protein format)	0.589559	CHEMBL699295	Antiinflammatory activity measured as the concentration required to inhibit IL-1 beta converting enzyme	Training	19	2.415	56.7766	63.6632	333.429	700.283	2638.35	7123.08	68.87	1271.65	25761.5	587587	1.41403e+07	3.51402e+08	8.90496e+09	62.3133	285.193	1516.66	8731.06	52732.4	328810	2.09718e+06	273.054	5596.88	158371	5.41736e+06	2.01764e+08	7.77936e+09	3.04206e+11	1.221	54.3694	49.8922	288.073	527.849	2047.6	5105.25	8.5029
CHEMBL6734	CSc1nnc(-c2ccncc2)cc1C(N)=O	IC50 (nM)	'>'	250000	-1	Caspase-1	0.419442	B (single protein format)	0.589559	CHEMBL699295	Antiinflammatory activity measured as the concentration required to inhibit IL-1 beta converting enzyme	Training	18	0.435	49.8708	35.4666	255.411	418.85	1794.11	4190.54	107.06	1668.77	30562.7	646665	1.48907e+07	3.61111e+08	9.03217e+09	59.9137	274.959	1456.43	8333.53	50064.3	311194	1.98395e+06	236.209	3618.87	64530	1.31121e+06	2.94553e+07	7.10636e+08	1.80019e+10	1.721	48.4398	40.8817	243.459	415.651	1639.83	3849.87	8.2195
CHEMBL7086	NC(=O)c1cnnc(-c2ccncc2)c1	IC50 (nM)	'>'	250000	-1	Caspase-1	0.419442	B (single protein format)	0.589559	CHEMBL699295	Antiinflammatory activity measured as the concentration required to inhibit IL-1 beta converting enzyme	Test	16	-0.396	43.4064	25.7139	213.202	314.266	1420.38	3075.23	81.76	1342.73	26337	591567	1.41687e+07	3.51603e+08	8.90639e+09	49.6757	213.436	1065.93	5788.42	33234.9	198874	1.22907e+06	192.133	2509.14	35492.7	539916	8.74972e+06	1.49478e+08	2.66413e+09	1.557	42.4263	33.4528	203.265	320.924	1290.35	2827.41	7.2709
CHEMBL267835	CNC(=O)c1cc(Cl)nnc1Cl	IC50 (nM)	'>'	250000	-1	Caspase-1	0.419442	B (single protein format)	0.589559	CHEMBL699295	Antiinflammatory activity measured as the concentration required to inhibit IL-1 beta converting enzyme	Training	12	0.767	33.6852	31.082	184.812	332.118	1318.51	3172.65	54.88	644.973	8478.26	125480	1.96482e+06	3.17481e+07	5.22446e+08	42.1407	200.737	1096.85	6448.67	39653.8	251211	1.62532e+06	200.99	4795.52	148940	5.30292e+06	2.00376e+08	7.76332e+09	3.04052e+11	1.248	32.3281	31.6827	163.788	302.917	1094.94	2657.02	5.6471
CHEMBL6930	COc1nnc(-c2ccncc2)cc1C(N)=O	IC50 (nM)	'>'	250000	-1	Caspase-1	0.419442	B (single protein format)	0.589559	CHEMBL699295	Antiinflammatory activity measured as the concentration required to inhibit IL-1 beta converting enzyme	Training	18	0.247	49.5605	36.5557	257.437	436.26	1839.65	4399.55	90.99	1391.33	26614.3	593311	1.41805e+07	3.51689e+08	8.90707e+09	54.2921	231.619	1145.56	6159.52	35063.2	208390	1.28138e+06	220.143	2975.5	44078.4	706096	1.20421e+07	2.154e+08	3.99023e+09	1.764	48.4483	41.141	243.729	417.578	1643.92	3867.18	8.2195
CHEMBL268455	CN(C)C(=O)c1cc(-c2ccncc2)nnc1Cl	IC50 (nM)	'>'	250000	-1	Caspase-1	0.419442	B (single protein format)	0.589559	CHEMBL699295	Antiinflammatory activity measured as the concentration required to inhibit IL-1 beta converting enzyme	Training	19	0.975	53.4979	46.5864	286.2	517.392	2080.45	5105.92	58.98	679.188	8625.3	126225	1.96201e+06	3.15555e+07	5.17539e+08	59.7606	262.778	1338.15	7378.42	42845.3	258340	1.60374e+06	251.608	4299.08	100125	3.01898e+06	1.05723e+08	3.9685e+09	1.53429e+11	1.732	52.3918	47.6667	269.161	484.978	1860.98	4502.11	8.5922
CHEMBL166476	O=C(O)CC(NC(=O)OCc1ccccc1)C(=O)CNS(=O)(=O)c1ccccc1	IC50 (nM)	'='	291000	-1	Caspase-1	0.419442	B (single protein format)	0.589559	CHEMBL659312	Inhibitory activity against caspase-1	Test	30	1.492	82.1856	68.9327	408.01	718.908	2806.53	6931.32	147.25	2319.3	39847.5	731039	1.37209e+07	2.60913e+08	5.00667e+09	78.1899	291.24	1256.05	5856.16	28593	144040	743020	400.277	5975.39	99776.2	1.83813e+06	3.65764e+07	7.69764e+08	1.6851e+10	2.431	80.6272	77.3513	433.995	851.466	3332.19	8913.3	13.7757
CHEMBL216071	COC[C@@H]1CCCN1S(=O)(=O)c1ccc2c(c1)C(=O)C(=O)N2Cc1ccc(OCCOS(=O)(=O)c2ccc(C)cc2)cc1	IC50 (nM)	'>'	500000	-1	Caspase-1	0.419442	B (single protein format)	0.589559	CHEMBL909965	Inhibition of caspase 1	Training	47	5.608	141.258	167.352	845.373	1968.88	7296.96	21817.9	153.35	2366.16	40357.7	747210	1.41057e+07	2.6889e+08	5.15894e+09	121.087	460.535	2052.5	9947.74	50696	267224	1.44351e+06	596.459	8643.58	143159	2.66348e+06	5.41561e+07	1.17142e+09	2.6404e+10	3.028	138.68	144.674	842.065	1858.03	7455.03	22035.7	20.5072
CHEMBL384023	O=C1C(=O)N(Cc2ccc(I)cc2)c2ccc(S(=O)(=O)N3CCC[C@H]3COc3ccccc3)cc21	IC50 (nM)	'>'	500000	-1	Caspase-1	0.419442	B (single protein format)	0.589559	CHEMBL909965	Inhibition of caspase 1	Training	39	6.696	118.131	145.279	707.112	1645.33	6036.9	17937.5	92.37	1494.26	25116.9	459543	8.53451e+06	1.59899e+08	3.01548e+09	113.686	581.188	4568.86	49352.6	630216	8.6256e+06	1.21167e+08	579.258	23096.8	2.3346e+06	2.95387e+08	3.84989e+10	5.03714e+12	659417861055200	2.123	114.475	107.848	661.513	1363.48	5574.67	15917	16.8414
CHEMBL386510	Cc1ccc(S(=O)(=O)OCCOc2ccc(CN3C(=O)C(=O)c4cc(S(=O)(=O)N5CCC[C@H]5COc5ccccc5)ccc43)cc2)cc1	IC50 (nM)	'>'	500000	-1	Caspase-1	0.419442	B (single protein format)	0.589559	CHEMBL909965	Inhibition of caspase 1	Training	53	7.525	157.838	186.278	923.604	2113.46	7767.31	22902.5	153.35	2382.16	40391.4	747486	1.41073e+07	2.689e+08	5.159e+09	138.614	527.627	2345.11	11304.8	57195.3	298956	1.60049e+06	656.513	9180.63	146334	2.6383e+06	5.25826e+07	1.12667e+09	2.53391e+10	3.076	154.679	151.649	911.088	1927.68	7822.74	22592.2	23.0248
CHEMBL513663	C=Cc1ccc(CN2C(=O)C(=O)c3cc(S(=O)(=O)N4CCC[C@H]4COC)ccc32)cc1	IC50 (nM)	'>'	500000	-1	Caspase-1	0.419442	B (single protein format)	0.589559	CHEMBL1004120	Inhibition of human recombinant caspase 1 assessed as accumulation of cleaved fluorogenic 7-amino-4-methylcoumarin after 10 mins	Test	34	4.226	102.359	120.431	616.202	1439.6	5381.83	16210	92.37	1480.26	25083.2	459278	8.53295e+06	1.59889e+08	3.01541e+09	90.8901	356.727	1626.99	8035.26	41626.2	222666	1.21894e+06	416.322	5849.55	94277.6	1.70895e+06	3.38424e+07	7.12651e+08	1.56431e+10	2.105	100.477	100.996	602.537	1304.61	5270.01	15478.3	14.8617
CHEMBL217821	CC(C)(C)[Si](C)(C)Oc1ccc(CN2C(=O)C(=O)c3cc(S(=O)(=O)N4CCC[C@H]4COc4ccccc4)ccc32)cc1	IC50 (nM)	'>'	500000	-1	Caspase-1	0.419442	B (single protein format)	0.589559	CHEMBL909965	Inhibition of caspase 1	Training	46	6.724	143.397	195.8	953.882	2469	9400.18	30660.7	101.6	1562.86	25458.4	461505	8.54581e+06	1.59966e+08	3.01588e+09	109.756	423.94	1868.87	8930.48	44671.2	230824	1.22223e+06	568.503	7856.67	121789	2.10063e+06	3.96349e+07	8.01691e+08	1.70671e+10	2.406	140.498	158.797	893.228	2100.42	8390.64	25945.8	19.7758
CHEMBL468088	C=CCCN1C(=O)C(=O)c2cc(S(=O)(=O)N3CCC[C@H]3COC)ccc21	IC50 (nM)	'>'	500000	-1	Caspase-1	0.419442	B (single protein format)	0.589559	CHEMBL1004120	Inhibition of human recombinant caspase 1 assessed as accumulation of cleaved fluorogenic 7-amino-4-methylcoumarin after 10 mins	Training	28	3.048	84.154	98.0303	513.886	1230.64	4679.07	14491.3	92.37	1462.26	25071.2	459188	8.53282e+06	1.59888e+08	3.01541e+09	71.3449	276.129	1244.43	6082.05	31237.3	165943	903410	356.268	5230.48	87709.1	1.63743e+06	3.30477e+07	7.03711e+08	1.55425e+10	2.061	82.4763	88.6494	512.312	1181.31	4736.8	14479.9	12.4123
CHEMBL512101	C=CCN1C(=O)C(=O)c2cc(S(=O)(=O)N3CCC[C@H]3COC)ccc21	IC50 (nM)	'>'	500000	-1	Caspase-1	0.419442	B (single protein format)	0.589559	CHEMBL1004120	Inhibition of human recombinant caspase 1 assessed as accumulation of cleaved fluorogenic 7-amino-4-methylcoumarin after 10 mins	Training	27	2.616	82.0106	94.7342	503.704	1204.13	4598.19	14229.1	92.37	1460.26	25071.2	459182	8.53282e+06	1.59888e+08	3.01541e+09	69.9113	273.674	1244.41	6128.29	31684.7	169313	926573	344.257	5084.22	85904.4	1.61488e+06	3.27627e+07	7.00072e+08	1.54956e+10	2.061	80.4763	88.6494	506.314	1181.34	4716.92	14479.8	11.9123
CHEMBL492385	COC[C@@H]1CCCN1S(=O)(=O)c1ccc2c(c1)C(=O)C(=O)N2Cc1ccc(C(F)CO)cc1	IC50 (nM)	'>'	500000	-1	Caspase-1	0.419442	B (single protein format)	0.589559	CHEMBL1004120	Inhibition of human recombinant caspase 1 assessed as accumulation of cleaved fluorogenic 7-amino-4-methylcoumarin after 10 mins	Test	36	3.472	108.339	123.977	650.808	1501.2	5650.34	16908.7	112.6	1895.52	33429.1	628437	1.1963e+07	2.29448e+08	4.42604e+09	91.3006	345.97	1536.28	7417.91	37692	198301	1.07013e+06	451.319	6608.38	112020	2.13032e+06	4.38231e+07	9.47473e+08	2.11316e+10	2.357	106.571	107.706	636.717	1377.91	5531	16170.4	15.7724
CHEMBL3359188	COC[C@@H]1CCCN1S(=O)(=O)c1cc(I)c2c(c1)C(=O)C(=O)N2CCCCF	IC50 (nM)	'='	500000	-1	Caspase-1	0.419442	B (single protein format)	0.589559	CHEMBL3377637	Inhibition of human recombinant caspase 1 using Ac-YVAD-AMC substrate assessed as accumulation of cleaved fluorogenic product	Training	30	4.687	91.7001	116.625	577.184	1423.18	5324.88	16643.2	92.37	1468.26	25077.2	459222	8.5329e+06	1.59889e+08	3.01541e+09	82.9466	456.702	3999.19	46589.3	616248	8.55078e+06	1.20714e+08	502.171	22738.1	2.34228e+06	2.95751e+08	3.85096e+10	5.0374e+12	659420274083124	1.984	88.4769	94.3688	546.31	1250.66	5015.05	15287	13.3229
CHEMBL493374	COC[C@@H]1CCCN1S(=O)(=O)c1ccc2c(c1)C(=O)C(=O)N2CCC1CO1	IC50 (nM)	'>'	500000	-1	Caspase-1	0.419442	B (single protein format)	0.589559	CHEMBL1004120	Inhibition of human recombinant caspase 1 assessed as accumulation of cleaved fluorogenic 7-amino-4-methylcoumarin after 10 mins	Training	30	2.544	91.7574	108.946	565.306	1346.61	5063.06	15469.2	101.6	1512.86	25349	460769	8.54201e+06	1.59943e+08	3.01574e+09	70.7553	265.307	1168.31	5611.6	28445.4	149738	810808	372.267	5310.22	86868.7	1.59605e+06	3.19826e+07	6.80419e+08	1.50677e+10	2.253	90.4988	102.227	567.271	1306.05	5136.9	15472.4	12.9299
CHEMBL494220	COC[C@@H]1CCCN1S(=O)(=O)c1ccc2c(c1)C(=O)C(=O)N2Cc1ccc(OCC2CO2)cc1	IC50 (nM)	'>'	500000	-1	Caspase-1	0.419442	B (single protein format)	0.589559	CHEMBL1004120	Inhibition of human recombinant caspase 1 assessed as accumulation of cleaved fluorogenic 7-amino-4-methylcoumarin after 10 mins	Training	38	3.811	114.101	130.309	675.686	1533.35	5736.45	16927.7	110.83	1577.46	25626.8	462326	8.55048e+06	1.59991e+08	3.01602e+09	94.2154	355.221	1568.19	7517.17	37883.1	197623	1.05785e+06	460.331	6317.59	98817.6	1.74248e+06	3.38286e+07	7.04252e+08	1.53815e+10	2.508	112.521	116.142	670.569	1440.78	5731.78	16571.3	16.3794
CHEMBL467252	C=CCOc1ccc(CN2C(=O)C(=O)c3cc(S(=O)(=O)N4CCC[C@H]4COC)ccc32)cc1	IC50 (nM)	'>'	500000	-1	Caspase-1	0.419442	B (single protein format)	0.589559	CHEMBL1004120	Inhibition of human recombinant caspase 1 assessed as accumulation of cleaved fluorogenic 7-amino-4-methylcoumarin after 10 mins	Test	36	4.241	106.444	119.262	624.526	1420.61	5363.95	16003.7	101.6	1526.86	25349	460745	8.54127e+06	1.59936e+08	3.01569e+09	94.805	367.411	1652.76	8040.88	41017.9	216061	1.16498e+06	444.332	6237.85	99658	1.78388e+06	3.48947e+07	7.27578e+08	1.58573e+10	2.316	104.499	102.564	615.611	1315.51	5330.3	15568.8	15.8617
CHEMBL521984	COC[C@@H]1CCCN1S(=O)(=O)c1ccc2c(c1)C(=O)C(=O)N2CCCCCCCCCC1CO1	IC50 (nM)	'>'	500000	-1	Caspase-1	0.419442	B (single protein format)	0.589559	CHEMBL1004120	Inhibition of human recombinant caspase 1 assessed as accumulation of cleaved fluorogenic 7-amino-4-methylcoumarin after 10 mins	Training	37	5.05	106.654	124.303	618.077	1428.66	5287.73	15899.6	101.6	1526.86	25349	460811	8.54201e+06	1.59943e+08	3.01574e+09	80.7905	293.693	1249.15	5855.34	29194.6	152057	817926	456.342	6334.02	99501.5	1.75388e+06	3.39773e+07	7.05895e+08	1.53961e+10	2.253	104.499	102.227	609.271	1306.05	5276.9	15471.6	16.4299
CHEMBL511723	COC[C@@H]1CCCN1S(=O)(=O)c1ccc2c(c1)C(=O)C(=O)N2C[C@H](O)CO	IC50 (nM)	'>'	500000	-1	Caspase-1	0.419442	B (single protein format)	0.589559	CHEMBL1004120	Inhibition of human recombinant caspase 1 assessed as accumulation of cleaved fluorogenic 7-amino-4-methylcoumarin after 10 mins	Training	29	1.168	88.1163	95.3984	533.557	1238.97	4784.56	14634.8	132.83	2284.77	41817.6	799260	1.54388e+07	3.0013e+08	5.86336e+09	70.3217	263.213	1159.27	5572.24	28287.3	149177	809249	376.256	5706.07	99234	1.91072e+06	3.93765e+07	8.47619e+08	1.87728e+10	2.656	86.6665	97.4528	540.035	1250.42	4925.95	14974.2	12.8061
CHEMBL493375	COC[C@@H]1CCCN1S(=O)(=O)c1ccc2c(c1)C(=O)C(=O)N2CCC(O)CF	IC50 (nM)	'>'	500000	-1	Caspase-1	0.419442	B (single protein format)	0.589559	CHEMBL1004120	Inhibition of human recombinant caspase 1 assessed as accumulation of cleaved fluorogenic 7-amino-4-methylcoumarin after 10 mins	Training	30	2.589	90.3502	101.981	543.024	1276.71	4843.49	14840.1	112.6	1877.52	33477.7	630141	1.20088e+07	2.30569e+08	4.45261e+09	71.7554	267.035	1167.74	5579.55	28201.6	148293	803041	391.266	5993.31	106025	2.09034e+06	4.43081e+07	9.83418e+08	2.24793e+10	2.313	88.5735	96.3948	545.648	1244.57	4931.51	14901.2	13.3061
CHEMBL467251	COC[C@@H]1CCCN1S(=O)(=O)c1ccc2c(c1)C(=O)C(=O)N2Cc1ccc(C(F)CBr)cc1	IC50 (nM)	'>'	500000	-1	Caspase-1	0.419442	B (single protein format)	0.589559	CHEMBL1004120	Inhibition of human recombinant caspase 1 assessed as accumulation of cleaved fluorogenic 7-amino-4-methylcoumarin after 10 mins	Test	36	5.01	109.248	130.407	657.023	1537.82	5717.66	17180.3	92.37	1486.26	25089.2	459312	8.53302e+06	1.59889e+08	3.01541e+09	98.532	431.772	2416.05	16108.7	122525	1.02281e+06	9.06987e+06	515.224	13504.6	735604	5.63966e+07	4.72169e+09	4.03217e+11	3.45925e+13	2.039	106.477	106.723	636.327	1372.99	5525.17	16139.4	15.7724
CHEMBL524017	COC[C@@H]1CCCN1S(=O)(=O)c1ccc2c(c1)C(=O)C(=O)N2C[C@H](O)CF	IC50 (nM)	'>'	500000	-1	Caspase-1	0.419442	B (single protein format)	0.589559	CHEMBL1004120	Inhibition of human recombinant caspase 1 assessed as accumulation of cleaved fluorogenic 7-amino-4-methylcoumarin after 10 mins	Training	29	2.231	88.2767	99.4851	535.258	1261	4807.91	14760.9	112.6	1875.52	33477.7	630135	1.20089e+07	2.30569e+08	4.45261e+09	70.3218	263.213	1159.27	5572.25	28287.3	149177	809250	379.255	5847.05	104220	2.0678e+06	4.40237e+07	9.79798e+08	2.24328e+10	2.313	86.5735	96.3948	539.65	1245.12	4919.14	14941.2	12.8061
CHEMBL385930	O=C1C(=O)N(Cc2ccc(OCCBr)cc2)c2ccc(S(=O)(=O)N3CCC[C@H]3COc3ccccc3)cc21	IC50 (nM)	'>'	500000	-1	Caspase-1	0.419442	B (single protein format)	0.589559	CHEMBL909965	Inhibition of caspase 1	Training	42	6.92	123.788	142.481	708.507	1587.97	5872.8	17214.9	101.6	1542.86	25382.7	461020	8.54285e+06	1.59947e+08	3.01575e+09	116.241	497.201	2687.41	17311.2	128105	1.04997e+06	9.2119e+06	572.278	13830.7	731236	5.61554e+07	4.71457e+09	4.03042e+11	3.45891e+13	2.323	120.497	109.399	684.629	1384.67	5697.95	16123.5	18.3794
CHEMBL466422	COC[C@@H]1CCCN1S(=O)(=O)c1ccc2c(c1)C(=O)C(=O)N2Cc1ccc(OCC(O)CF)cc1	IC50 (nM)	'>'	500000	-1	Caspase-1	0.419442	B (single protein format)	0.589559	CHEMBL1004120	Inhibition of human recombinant caspase 1 assessed as accumulation of cleaved fluorogenic 7-amino-4-methylcoumarin after 10 mins	Training	38	3.856	112.694	123.344	653.581	1465.4	5522.89	16328.8	121.83	1942.11	33755.6	631699	1.20173e+07	2.30618e+08	4.4529e+09	95.2155	356.95	1567.62	7486.33	37644	196170	1.0498e+06	479.329	7000.67	117974	2.23677e+06	4.61541e+07	1.00725e+09	2.27931e+10	2.568	110.596	110.31	648.946	1379.29	5526.52	15998.2	16.7556
CHEMBL513513	C=CCCCCCCCCCN1C(=O)C(=O)c2cc(S(=O)(=O)N3CCC[C@H]3COC)ccc21	IC50 (nM)	'>'	500000	-1	Caspase-1	0.419442	B (single protein format)	0.589559	CHEMBL1004120	Inhibition of human recombinant caspase 1 assessed as accumulation of cleaved fluorogenic 7-amino-4-methylcoumarin after 10 mins	Test	35	5.554	99.0107	113.362	566.348	1312.7	4903.72	14926.5	92.37	1476.26	25071.2	459230	8.53282e+06	1.59889e+08	3.01541e+09	81.3801	304.515	1325.27	6323.05	31962.5	168095	909447	440.343	6254.28	100342	1.79526e+06	3.50424e+07	7.29186e+08	1.5871e+10	2.061	96.4763	88.6494	554.312	1181.31	4876.8	14479.8	15.9123
CHEMBL523666	COC[C@@H]1CCCN1S(=O)(=O)c1ccc2c(c1)C(=O)C(=O)N2Cc1ccc(C2CO2)cc1	IC50 (nM)	'>'	500000	-1	Caspase-1	0.419442	B (single protein format)	0.589559	CHEMBL1004120	Inhibition of human recombinant caspase 1 assessed as accumulation of cleaved fluorogenic 7-amino-4-methylcoumarin after 10 mins	Training	36	3.586	110.11	129.139	668.31	1549.2	5817.87	17387.6	101.6	1530.86	25361	460863	8.54218e+06	1.59944e+08	3.01574e+09	90.3005	344.242	1536.85	7448.49	37927.3	199725	1.07805e+06	432.321	5937.3	93665.8	1.67207e+06	3.28545e+07	6.90617e+08	1.51888e+10	2.297	108.499	114.568	661.481	1449.81	5786.84	16924.9	15.3962
CHEMBL2348696	COCCCC1CCCN1S(=O)(=O)c1ccc2c(c1)C(=O)C(=O)N2CCCCF	IC50 (nM)	'>'	500000	-1	Caspase-1	0.419442	B (single protein format)	0.589559	CHEMBL2352548	Inhibition of human recombinant caspase 1 assessed as decrease in AMC release using Ac-Tyr-Val-Ala-Asp-AMC as substrate preincubated with enzyme for 10 mins prior to substrate addition measured after 10 mins by fluorescence microplate analysis	Training	31	4.335	90.4971	106.43	538.001	1280.73	4805.26	14822.6	92.37	1468.26	25071.2	459206	8.5328e+06	1.59888e+08	3.01541e+09	72.323	265.838	1145.39	5423.47	27306.4	143576	779260	399.288	5969.86	102929	1.99213e+06	4.18506e+07	9.27587e+08	2.12722e+10	1.995	88.477	88.4348	530.312	1180.04	4795.31	14467.7	13.9123
CHEMBL466423	COC[C@@H]1CCCN1S(=O)(=O)c1ccc2c(c1)C(=O)C(=O)N2CCC(O)CO	IC50 (nM)	'>'	500000	-1	Caspase-1	0.419442	B (single protein format)	0.589559	CHEMBL1004120	Inhibition of human recombinant caspase 1 assessed as accumulation of cleaved fluorogenic 7-amino-4-methylcoumarin after 10 mins	Training	30	1.526	90.1898	97.8944	541.274	1254.55	4818.8	14711	132.83	2286.77	41817.6	799266	1.54388e+07	3.0013e+08	5.86335e+09	71.7553	267.035	1167.74	5579.55	28201.5	148293	803041	388.267	5852.33	101039	1.93325e+06	3.96609e+07	8.5124e+08	1.88192e+10	2.656	88.6665	97.4528	546.034	1249.86	4938.33	14934.1	13.3061
CHEMBL2348695	CCCCN1C(=O)C(=O)c2cc(S(=O)(=O)N3CCCC3CCCOC)ccc21	IC50 (nM)	'>'	500000	-1	Caspase-1	0.419442	B (single protein format)	0.589559	CHEMBL2352548	Inhibition of human recombinant caspase 1 assessed as decrease in AMC release using Ac-Tyr-Val-Ala-Asp-AMC as substrate preincubated with enzyme for 10 mins prior to substrate addition measured after 10 mins by fluorescence microplate analysis	Test	30	4.13	88.5619	104.878	531.593	1272.08	4779.15	14777.7	92.37	1466.26	25071.2	459200	8.5328e+06	1.59888e+08	3.01541e+09	69.7221	257.395	1116	5318.13	26925	142189	774206	380.289	5522.99	91318.4	1.68254e+06	3.36186e+07	7.11024e+08	1.56373e+10	2.038	86.4757	88.5638	524.307	1180.47	4775.29	14469.2	13.4123
CHEMBL3359197	COC[C@@H]1CCCN1S(=O)(=O)c1cc(Br)c2c(c1)C(=O)C(=O)N2CCCCO	IC50 (nM)	'='	500000	-1	Caspase-1	0.419442	B (single protein format)	0.589559	CHEMBL3377637	Inhibition of human recombinant caspase 1 using Ac-YVAD-AMC substrate assessed as accumulation of cleaved fluorogenic product	Training	30	3.354	90.9058	110.284	566.139	1377.31	5200.09	16198.5	112.6	1877.52	33417.1	628347	1.19628e+07	2.29445e+08	4.42597e+09	78.1511	344.753	1982.8	13762.3	108696	931958	8.39135e+06	452.171	12500.7	684397	5.14043e+07	4.20225e+09	3.50446e+11	2.93661e+13	2.316	88.5699	95.3608	546.604	1253.74	5015.31	15295	13.3229
CHEMBL3359201	COC[C@@H]1CCCN1S(=O)(=O)c1cc(F)c2c(c1)C(=O)C(=O)N2	IC50 (nM)	'='	500000	-1	Caspase-1	0.419442	B (single protein format)	0.589559	CHEMBL3377637	Inhibition of human recombinant caspase 1 using Ac-YVAD-AMC substrate assessed as accumulation of cleaved fluorogenic product	Training	25	1.337	77.5155	85.9979	475.755	1105.26	4260.6	12906.8	101.16	1525.12	25575.3	463113	8.5693e+06	1.60328e+08	3.02216e+09	60.8636	230.115	1024.73	4981.08	25538.4	135767	740971	327.224	5038.27	89351.1	1.75767e+06	3.70063e+07	8.1301e+08	1.83498e+10	2.114	76.521	88.7873	486.222	1148.63	4507.07	13818.9	10.8574
CHEMBL2348699	CCOC[C@@H]1CCCN1S(=O)(=O)c1ccc2c(c1)C(=O)C(=O)N2CCCCF	IC50 (nM)	'>'	500000	-1	Caspase-1	0.419442	B (single protein format)	0.589559	CHEMBL2352548	Inhibition of human recombinant caspase 1 assessed as decrease in AMC release using Ac-Tyr-Val-Ala-Asp-AMC as substrate preincubated with enzyme for 10 mins prior to substrate addition measured after 10 mins by fluorescence microplate analysis	Training	30	4.316	88.6634	104.376	530.636	1262.08	4755.23	14658.4	92.37	1466.26	25085	459285	8.5334e+06	1.59892e+08	3.01544e+09	70.656	259.983	1127.3	5370.95	27184.3	143491	780833	387.277	5799.65	99979.3	1.93246e+06	4.05454e+07	8.98351e+08	2.06181e+10	1.995	86.4755	88.751	524.352	1182.68	4777.29	14487.6	13.4123
CHEMBL3359199	CCCCN1C(=O)C(=O)c2cc(S(=O)(=O)N3CCC[C@H]3COC)cc(Cl)c21	IC50 (nM)	'='	500000	-1	Caspase-1	0.419442	B (single protein format)	0.589559	CHEMBL3377637	Inhibition of human recombinant caspase 1 using Ac-YVAD-AMC substrate assessed as accumulation of cleaved fluorogenic product	Test	29	4.036	88.8865	111.078	557.828	1367.21	5136.43	16024.4	92.37	1466.26	25077.2	459216	8.5329e+06	1.59889e+08	3.01541e+09	72.134	284.612	1336.17	6922.35	38165.8	219520	1.30115e+06	391.721	6711.15	148183	4.05969e+06	1.29254e+08	4.51274e+09	1.66181e+11	2.027	86.4756	94.4978	540.305	1251.09	4995.03	15288.5	12.8229
CHEMBL3359187	COC[C@@H]1CCCN1S(=O)(=O)c1cc(I)c2c(c1)C(=O)C(=O)N2CCCF	IC50 (nM)	'='	500000	-1	Caspase-1	0.419442	B (single protein format)	0.589559	CHEMBL3377637	Inhibition of human recombinant caspase 1 using Ac-YVAD-AMC substrate assessed as accumulation of cleaved fluorogenic product	Training	29	4.329	89.5719	114.431	569.629	1411.52	5292.72	16583.7	92.37	1466.26	25077.2	459216	8.5329e+06	1.59889e+08	3.01541e+09	81.513	452.647	3987.65	46555.8	616153	8.55052e+06	1.20714e+08	490.16	22591.9	2.34047e+06	2.95729e+08	3.85093e+10	5.03739e+12	659420227163907	1.984	86.4769	94.3688	540.31	1250.66	4995.05	15287	12.8229
CHEMBL3359198	COC[C@@H]1CCCN1S(=O)(=O)c1cc(Cl)c2c(c1)C(=O)C(=O)N2	IC50 (nM)	'='	500000	-1	Caspase-1	0.419442	B (single protein format)	0.589559	CHEMBL3377637	Inhibition of human recombinant caspase 1 using Ac-YVAD-AMC substrate assessed as accumulation of cleaved fluorogenic product	Training	25	1.798	78.0052	89.1786	484.271	1137.7	4363.93	13265.5	101.16	1525.12	25575.3	463113	8.5693e+06	1.60328e+08	3.02216e+09	64.4743	259.384	1236.1	6472.77	35949.8	207836	1.23653e+06	343.678	6066	138706	3.91096e+06	1.2681e+08	4.47131e+09	1.65464e+11	2.114	76.521	88.7873	486.222	1148.63	4507.07	13818.9	10.8574
CHEMBL3359189	COC[C@@H]1CCCN1S(=O)(=O)c1cc(I)c2c(c1)C(=O)C(=O)N2CCCCO	IC50 (nM)	'='	500000	-1	Caspase-1	0.419442	B (single protein format)	0.589559	CHEMBL3377637	Inhibition of human recombinant caspase 1 using Ac-YVAD-AMC substrate assessed as accumulation of cleaved fluorogenic product	Training	30	3.624	91.4851	112.841	574.628	1408.33	5307.52	16579.5	112.6	1877.52	33417.1	628347	1.19628e+07	2.29445e+08	4.42597e+09	82.9465	456.701	3999.19	46589.3	616248	8.55078e+06	1.20714e+08	499.172	22597.1	2.33729e+06	2.95594e+08	3.85049e+10	5.03727e+12	659416609458713	2.327	88.5698	95.4268	546.691	1254.23	5016.5	15299.7	13.3229
CHEMBL2348697	CCOC[C@@H]1CCCN1S(=O)(=O)c1ccc2c(c1)C(=O)C(=O)N2	IC50 (nM)	'>'	500000	-1	Caspase-1	0.419442	B (single protein format)	0.589559	CHEMBL2352548	Inhibition of human recombinant caspase 1 assessed as decrease in AMC release using Ac-Tyr-Val-Ala-Asp-AMC as substrate preincubated with enzyme for 10 mins prior to substrate addition measured after 10 mins by fluorescence microplate analysis	Test	25	1.873	75.8468	80.9246	450.587	1024.83	3967.82	11941.2	101.16	1523.12	25583.1	463176	8.56978e+06	1.60331e+08	3.02217e+09	60.3954	226.312	997.833	4816.11	24586.3	130401	710944	320.236	4707.63	78892.3	1.47416e+06	2.98703e+07	6.40388e+08	1.4267e+10	2.125	74.5196	83.1696	464.266	1080.14	4272.61	13048.7	10.9467
CHEMBL3359186	CCCCN1C(=O)C(=O)c2cc(S(=O)(=O)N3CCC[C@H]3COC)cc(I)c21	IC50 (nM)	'='	500000	-1	Caspase-1	0.419442	B (single protein format)	0.589559	CHEMBL3377637	Inhibition of human recombinant caspase 1 using Ac-YVAD-AMC substrate assessed as accumulation of cleaved fluorogenic product	Training	29	4.482	89.7649	115.074	570.776	1414.53	5298.77	16598.3	92.37	1466.26	25077.2	459216	8.5329e+06	1.59889e+08	3.01541e+09	80.3457	448.259	3969.8	46483.9	615867	8.54939e+06	1.20709e+08	483.173	22291.2	2.33067e+06	2.95442e+08	3.85014e+10	5.03718e+12	659414639188316	2.027	86.4756	94.4978	540.305	1251.09	4995.03	15288.5	12.8229
CHEMBL167433	O=C(O)CC(NC(=O)OCc1ccccc1)C(=O)CCCCCc1ccccc1	IC50 (nM)	'='	1034000	-1	Caspase-1	0.419442	B (single protein format)	0.589559	CHEMBL659312	Inhibitory activity against caspase-1	Training	30	3.653	76.0956	60.7926	332.339	495.678	1853.03	3757.11	92.7	1472.36	24475	440753	8.11043e+06	1.51295e+08	2.85158e+09	73.607	266.726	1102.11	4905.44	22783.2	108758	529404	370.25	4953.8	72164.5	1.14094e+06	1.93719e+07	3.48083e+08	6.52167e+09	1.668	74.4173	47.4433	326.251	428.398	1834.82	3452.47	14.0417
CHEMBL167666	CS(=O)(=O)NCC(=O)C(CC(=O)O)NC(=O)OCc1ccccc1	IC50 (nM)	'='	1833000	-1	Caspase-1	0.419442	B (single protein format)	0.589559	CHEMBL659312	Inhibitory activity against caspase-1	Training	24	-0.222	65.636	51.0306	315.403	505.967	1963.1	4296.04	147.25	2303.3	39828.9	730903	1.372e+07	2.60895e+08	5.00629e+09	61.5412	229.186	996.372	4720.71	23536.1	121332	640764	340.224	5438.61	96661.6	1.86753e+06	3.83519e+07	8.22563e+08	1.82027e+10	2.383	64.6251	71.7205	350.865	714.979	2568.31	6664.79	11.1705
CHEMBL4108792	COc1cccc2c1ncc1c(=O)n(-c3cccc(Cl)c3)c(=O)n([C@@H]3CCN(C(=O)OC(C)(C)C)C3)c12	IC50 (nM)	'='	0.3	1	TNF-alpha	0.580558	B (single protein format)	0.589559	CHEMBL3888583	ELISA Assay: Add 100 Î¼L of sample or standards in Reagent Diluent, or an appropriate diluent, per well. Cover with an adhesive strip and incubate 2 hours at room temperature. Repeat the aspiration/wash as in step 2 of Plate Preparation. Add 100 Î¼L of the Detection Antibody, diluted in Reagent Diluent, to each well. Cover with a new adhesive strip and incubate 2 hours at room temperature. Repeat…	Training	41	5.438	127.073	158.163	807.805	1874.03	7050.98	20742.6	95.66	1186.13	16695.8	271809	4.58411e+06	7.8331e+07	1.34448e+09	105.941	424.802	1982.19	10007.1	53183.6	293671	1.67158e+06	495.766	7355.21	143448	3.70623e+06	1.17636e+08	4.18829e+09	1.57655e+11	2.884	124.52	132.677	739.699	1560.74	6012.57	16634.7	17.5855
CHEMBL3954709	COc1cccc2c1ncc1c(=O)n(-c3cccc(Cl)c3)c(=O)n(C3CCN(C(=O)NC(C)C)CC3)c12	IC50 (nM)	'='	0.3	1	TNF-alpha	0.580558	B (single protein format)	0.589559	CHEMBL3888583	ELISA Assay: Add 100 Î¼L of sample or standards in Reagent Diluent, or an appropriate diluent, per well. Cover with an adhesive strip and incubate 2 hours at room temperature. Repeat the aspiration/wash as in step 2 of Plate Preparation. Add 100 Î¼L of the Detection Antibody, diluted in Reagent Diluent, to each well. Cover with a new adhesive strip and incubate 2 hours at room temperature. Repeat…	Training	41	4.848	122.906	130.861	707.111	1453.47	5546.16	15137	98.46	1211.89	16927.8	273838	4.60301e+06	7.85403e+07	1.34736e+09	106.138	421.322	1944.27	9747.5	51633.6	284982	1.62457e+06	493.773	7309.35	142647	3.69357e+06	1.17443e+08	4.18534e+09	1.57609e+11	3.311	120.68	118.16	679.516	1342.13	5264.93	14069.7	17.7949
CHEMBL3955760	COc1cccc2c1ncc1c(=O)n(-c3cccc(Cl)c3)c(=O)n(C3CCN(S(=O)(=O)C(C)C)CC3)c12	IC50 (nM)	'='	0.4	1	TNF-alpha	0.580558	B (single protein format)	0.589559	CHEMBL3888583	ELISA Assay: Add 100 Î¼L of sample or standards in Reagent Diluent, or an appropriate diluent, per well. Cover with an adhesive strip and incubate 2 hours at room temperature. Repeat the aspiration/wash as in step 2 of Plate Preparation. Add 100 Î¼L of the Detection Antibody, diluted in Reagent Diluent, to each well. Cover with a new adhesive strip and incubate 2 hours at room temperature. Repeat…	Training	41	5.017	127.347	149.665	784.43	1781.63	6761.94	19836.6	111.88	1600.04	25855.4	464720	8.57585e+06	1.60293e+08	3.02022e+09	107.63	432.133	2026.26	10331.2	55580.2	310690	1.78763e+06	515.82	8054.6	163202	4.2304e+06	1.31195e+08	4.53464e+09	1.66438e+11	2.734	124.535	131.256	758.064	1656.74	6599.88	19245.4	17.6451
CHEMBL3932863	COc1cccc2c1ncc1c(=O)n(-c3cccc(Cl)c3)c(=O)n(C3CCN(S(=O)(=O)N(C)C)CC3)c12	IC50 (nM)	'='	0.4	1	TNF-alpha	0.580558	B (single protein format)	0.589559	CHEMBL3888583	ELISA Assay: Add 100 Î¼L of sample or standards in Reagent Diluent, or an appropriate diluent, per well. Cover with an adhesive strip and incubate 2 hours at room temperature. Repeat the aspiration/wash as in step 2 of Plate Preparation. Add 100 Î¼L of the Detection Antibody, diluted in Reagent Diluent, to each well. Cover with a new adhesive strip and incubate 2 hours at room temperature. Repeat…	Test	41	4.901	127.075	151.836	788.958	1823.08	6909.28	20523.9	115.12	1608.07	25909.9	465201	8.58363e+06	1.60462e+08	3.02416e+09	109.873	443.865	2084.52	10629	57133.7	318912	1.8318e+06	517.816	8114.55	164592	4.25979e+06	1.31792e+08	4.54654e+09	1.66673e+11	3.376	124.635	137.059	770.013	1724.82	6837.85	20283.3	17.6451
CHEMBL3938364	COc1cccc2c1ncc1c(=O)n(-c3cccc(Cl)c3)c(=O)n(C3CCN(S(=O)(=O)C4CCS(=O)(=O)C4)CC3)c12	IC50 (nM)	'='	0.4	1	TNF-alpha	0.580558	B (single protein format)	0.589559	CHEMBL3888583	ELISA Assay: Add 100 Î¼L of sample or standards in Reagent Diluent, or an appropriate diluent, per well. Cover with an adhesive strip and incubate 2 hours at room temperature. Repeat the aspiration/wash as in step 2 of Plate Preparation. Add 100 Î¼L of the Detection Antibody, diluted in Reagent Diluent, to each well. Cover with a new adhesive strip and incubate 2 hours at room temperature. Repeat…	Training	46	3.337	145.388	160.081	890.752	1969.16	7593.91	21922.9	154.4	2361.41	40371.6	746813	1.40844e+07	2.68228e+08	5.14156e+09	120.455	483.898	2276.54	11667.5	63073.5	353713	2.03758e+06	591.894	9451.02	192795	4.91278e+06	1.47601e+08	4.93652e+09	1.7636e+11	3.836	142.957	166.09	925.642	2147.2	8485.39	25544.1	19.514
CHEMBL3971431	CCNC(=O)N1CCC(n2c(=O)n(-c3cccc(Cl)c3)c(=O)c3cnc4c(OC)cccc4c32)CC1	IC50 (nM)	'='	0.6	1	TNF-alpha	0.580558	B (single protein format)	0.589559	CHEMBL3888583	ELISA Assay: Add 100 Î¼L of sample or standards in Reagent Diluent, or an appropriate diluent, per well. Cover with an adhesive strip and incubate 2 hours at room temperature. Repeat the aspiration/wash as in step 2 of Plate Preparation. Add 100 Î¼L of the Detection Antibody, diluted in Reagent Diluent, to each well. Cover with a new adhesive strip and incubate 2 hours at room temperature. Repeat…	Training	40	4.662	118.826	122.324	678.214	1388.69	5352.79	14683.8	98.46	1207.89	16903.7	273625	4.60128e+06	7.85264e+07	1.34725e+09	105.006	416.808	1921.99	9639.82	51136.7	282762	1.61485e+06	481.762	7165.09	140983	3.67666e+06	1.17332e+08	4.18636e+09	1.57676e+11	3.293	116.678	111.208	656.813	1289.59	5119.16	13694.4	17.4391
CHEMBL3911773	COc1cccc2c1ncc1c(=O)n(-c3ccc(Cl)cc3)c(=O)n(C3CCC(C)CC3)c12	IC50 (nM)	'='	0.9	1	TNF-alpha	0.580558	B (single protein format)	0.589559	CHEMBL3888583	ELISA Assay: Add 100 Î¼L of sample or standards in Reagent Diluent, or an appropriate diluent, per well. Cover with an adhesive strip and incubate 2 hours at room temperature. Repeat the aspiration/wash as in step 2 of Plate Preparation. Add 100 Î¼L of the Detection Antibody, diluted in Reagent Diluent, to each well. Cover with a new adhesive strip and incubate 2 hours at room temperature. Repeat…	Training	36	5.506	108.848	124.029	641.337	1376.77	5171.62	14446.4	66.12	830.646	11259.7	182058	3.05862e+06	5.21726e+07	8.94611e+08	93.17	375.849	1754.25	8914.13	47871	267702	1.54428e+06	425.739	6293.73	126248	3.41195e+06	1.12381e+08	4.09136e+09	1.55824e+11	1.852	106.318	93.3174	590.62	1108.09	4531.94	11894.2	15.4904
CHEMBL3938524	COc1cccc2c1ncc1c(=O)n(-c3cccc(Cl)c3)c(=O)n(C3CCC(C(=O)O)CC3)c12	IC50 (nM)	'='	1	1	TNF-alpha	0.580558	B (single protein format)	0.589559	CHEMBL3888583	ELISA Assay: Add 100 Î¼L of sample or standards in Reagent Diluent, or an appropriate diluent, per well. Cover with an adhesive strip and incubate 2 hours at room temperature. Repeat the aspiration/wash as in step 2 of Plate Preparation. Add 100 Î¼L of the Detection Antibody, diluted in Reagent Diluent, to each well. Cover with a new adhesive strip and incubate 2 hours at room temperature. Repeat…	Test	38	4.261	114.624	120.999	661.005	1375.44	5262.28	14543.8	103.42	1537.28	24742.7	441770	8.10519e+06	1.51027e+08	2.84516e+09	98.5967	396.588	1843.74	9327.41	49834	277113	1.58943e+06	457.738	6907.63	138907	3.67847e+06	1.18008e+08	4.20988e+09	1.58313e+11	2.178	112.423	100.699	627.372	1185.67	4820.25	12644.4	16.4011
CHEMBL3960339	COc1cccc2c1ncc1c(=O)n(-c3cccc(Cl)c3)c(=O)n(C3CCN(S(=O)(=O)c4ccccc4)CC3)c12	IC50 (nM)	'='	1	1	TNF-alpha	0.580558	B (single protein format)	0.589559	CHEMBL3888583	ELISA Assay: Add 100 Î¼L of sample or standards in Reagent Diluent, or an appropriate diluent, per well. Cover with an adhesive strip and incubate 2 hours at room temperature. Repeat the aspiration/wash as in step 2 of Plate Preparation. Add 100 Î¼L of the Detection Antibody, diluted in Reagent Diluent, to each well. Cover with a new adhesive strip and incubate 2 hours at room temperature. Repeat…	Training	45	6.185	137.532	159.908	832.844	1882.02	7148	21007.8	111.88	1610.04	25855.4	464762	8.57589e+06	1.60293e+08	3.02022e+09	121.946	489.377	2281.55	11548.3	61643.6	341948	1.95369e+06	551.852	8329.07	164201	4.20652e+06	1.30322e+08	4.51431e+09	1.66025e+11	2.764	134.536	131.436	799.881	1676.22	6844.11	19617.1	19.3069
CHEMBL3972551	CCCCn1c(=O)n(-c2cccc(C)c2)c(=O)c2cnc3c(OC)cccc3c21	IC50 (nM)	'='	1	1	TNF-alpha	0.580558	B (single protein format)	0.589559	CHEMBL3888583	ELISA Assay: Add 100 Î¼L of sample or standards in Reagent Diluent, or an appropriate diluent, per well. Cover with an adhesive strip and incubate 2 hours at room temperature. Repeat the aspiration/wash as in step 2 of Plate Preparation. Add 100 Î¼L of the Detection Antibody, diluted in Reagent Diluent, to each well. Cover with a new adhesive strip and incubate 2 hours at room temperature. Repeat…	Training	32	4.269	94.3259	99.7926	540.288	1119.73	4297.29	11896.1	66.12	816.646	11242.8	181956	3.05834e+06	5.21713e+07	8.94606e+08	85.2164	330.637	1489.03	7237.23	36860.6	193973	1.04641e+06	366.264	4685.5	66658.6	1.03976e+06	1.74458e+07	3.08927e+08	5.68223e+09	1.837	92.3169	80.8193	511.493	970.006	3963.84	10524.6	14.0621
CHEMBL3966151	COc1cccc2c1ncc1c(=O)n(-c3cccc(Cl)c3)c(=O)n(C3CCN(C(=O)OC(C)(C)C)CC3)c12	IC50 (nM)	'='	1	1	TNF-alpha	0.580558	B (single protein format)	0.589559	CHEMBL3888583	ELISA Assay: Add 100 Î¼L of sample or standards in Reagent Diluent, or an appropriate diluent, per well. Cover with an adhesive strip and incubate 2 hours at room temperature. Repeat the aspiration/wash as in step 2 of Plate Preparation. Add 100 Î¼L of the Detection Antibody, diluted in Reagent Diluent, to each well. Cover with a new adhesive strip and incubate 2 hours at room temperature. Repeat…	Training	42	5.796	129.139	160.659	815.525	1882.47	7076.3	20751.9	95.66	1188.13	16695.8	271815	4.5841e+06	7.83309e+07	1.34448e+09	107.375	428.624	1990.65	10016.7	53112.7	292844	1.66549e+06	507.776	7501.46	145252	3.72876e+06	1.1792e+08	4.19191e+09	1.57702e+11	2.884	126.52	132.677	745.695	1549.63	6006.11	16459.7	18.0855
CHEMBL3962096	COc1cccc2c1ncc1c(=O)n(-c3ccc4c(c3)OCO4)c(=O)n(C3CCN(C(=O)OC(C)(C)C)CC3)c12	IC50 (nM)	'='	1	1	TNF-alpha	0.580558	B (single protein format)	0.589559	CHEMBL3888583	ELISA Assay: Add 100 Î¼L of sample or standards in Reagent Diluent, or an appropriate diluent, per well. Cover with an adhesive strip and incubate 2 hours at room temperature. Repeat the aspiration/wash as in step 2 of Plate Preparation. Add 100 Î¼L of the Detection Antibody, diluted in Reagent Diluent, to each well. Cover with a new adhesive strip and incubate 2 hours at room temperature. Repeat…	Test	45	5.205	138.56	162.158	858.981	1938.61	7388.03	21488.1	114.12	1283.32	17233.4	274869	4.60187e+06	7.84361e+07	1.34512e+09	110.317	423.172	1880.09	8980.46	44864.2	231528	1.22577e+06	516.333	6554.94	91736.4	1.40127e+06	2.30303e+07	4.00907e+08	7.28481e+09	3.295	136.565	141.78	805.966	1672.95	6495.57	17773.8	19.158
CHEMBL3958848	COc1cccc2c1ncc1c(=O)n(-c3cccc(C)c3)c(=O)n(C3CCC(C)CC3)c12	IC50 (nM)	'='	1	1	TNF-alpha	0.580558	B (single protein format)	0.589559	CHEMBL3888583	ELISA Assay: Add 100 Î¼L of sample or standards in Reagent Diluent, or an appropriate diluent, per well. Cover with an adhesive strip and incubate 2 hours at room temperature. Repeat the aspiration/wash as in step 2 of Plate Preparation. Add 100 Î¼L of the Detection Antibody, diluted in Reagent Diluent, to each well. Cover with a new adhesive strip and incubate 2 hours at room temperature. Repeat…	Training	36	5.11	108.401	121.26	633.494	1347.34	5085.13	14180.5	66.12	830.646	11259.7	182058	3.05862e+06	5.21726e+07	8.94611e+08	90.1898	349.976	1561.69	7528.96	38056.2	198950	1.06738e+06	402.296	4993.37	68787.1	1.04158e+06	1.70594e+07	2.96786e+08	5.39494e+09	1.859	106.318	93.3594	590.677	1108.32	4538.4	11924.4	15.4904
CHEMBL3931657	COc1cccc2c1ncc1c(=O)n(-c3cccc(Cl)c3)c(=O)n(C3CCN(C(=O)c4ccccc4)CC3)c12	IC50 (nM)	'='	1	1	TNF-alpha	0.580558	B (single protein format)	0.589559	CHEMBL3888583	ELISA Assay: Add 100 Î¼L of sample or standards in Reagent Diluent, or an appropriate diluent, per well. Cover with an adhesive strip and incubate 2 hours at room temperature. Repeat the aspiration/wash as in step 2 of Plate Preparation. Add 100 Î¼L of the Detection Antibody, diluted in Reagent Diluent, to each well. Cover with a new adhesive strip and incubate 2 hours at room temperature. Repeat…	Training	44	6.042	131.08	140.584	750.375	1561.64	5924.99	16314.4	86.43	1147.53	16384.3	269714	4.56395e+06	7.80567e+07	1.33977e+09	120.012	480.055	2221.77	11142.3	58900.2	323683	1.83377e+06	515.798	7403.63	141389	3.6415e+06	1.16213e+08	4.16038e+09	1.57135e+11	2.589	128.494	111.249	708.74	1320.74	5416.11	14107.2	18.9736
CHEMBL3644500	COc1cccc2c1ncc1c(=O)n(-c3ccc4c(c3)OCO4)c(=O)n(C3CCCC3)c12	IC50 (nM)	'='	2	1	TNF-alpha	0.580558	B (single protein format)	0.589559	CHEMBL3888583	ELISA Assay: Add 100 Î¼L of sample or standards in Reagent Diluent, or an appropriate diluent, per well. Cover with an adhesive strip and incubate 2 hours at room temperature. Repeat the aspiration/wash as in step 2 of Plate Preparation. Add 100 Î¼L of the Detection Antibody, diluted in Reagent Diluent, to each well. Cover with a new adhesive strip and incubate 2 hours at room temperature. Repeat…	Training	37	4.26	111.974	114.109	643.088	1337.45	5181.45	14432.6	84.58	919.838	11791.3	185082	3.07636e+06	5.22776e+07	8.95243e+08	93.0725	359.716	1603.83	7722.05	39016.6	204017	1.09514e+06	410.274	5028.65	68141.8	1.01434e+06	1.63802e+07	2.82382e+08	5.11274e+09	2.245	110.362	96.2911	620.745	1190.45	4857.73	12965.6	15.669
CHEMBL3976439	COc1cccc2c1ncc1c(=O)n(-c3cccc(Cl)c3)c(=O)n(C3CCN(C(C)=O)CC3)c12	IC50 (nM)	'='	2	1	TNF-alpha	0.580558	B (single protein format)	0.589559	CHEMBL3888583	ELISA Assay: Add 100 Î¼L of sample or standards in Reagent Diluent, or an appropriate diluent, per well. Cover with an adhesive strip and incubate 2 hours at room temperature. Repeat the aspiration/wash as in step 2 of Plate Preparation. Add 100 Î¼L of the Detection Antibody, diluted in Reagent Diluent, to each well. Cover with a new adhesive strip and incubate 2 hours at room temperature. Repeat…	Test	38	4.325	114.542	121.96	662.876	1384.35	5288.08	14624.8	86.43	1131.53	16378.3	269638	4.56368e+06	7.8052e+07	1.33968e+09	100.848	404.051	1879.79	9493.7	50609.6	280779	1.60706e+06	455.745	6802.59	135573	3.5908e+06	1.15903e+08	4.16178e+09	1.57245e+11	2.541	112.492	105.503	633.398	1232.76	4922.17	13103.6	16.4011
CHEMBL3986640	COc1cccc2c1ncc1c(=O)n(-c3cccc(Cl)c3)c(=O)n(CC3CCN(S(C)(=O)=O)CC3)c12	IC50 (nM)	'='	2	1	TNF-alpha	0.580558	B (single protein format)	0.589559	CHEMBL3888583	ELISA Assay: Add 100 Î¼L of sample or standards in Reagent Diluent, or an appropriate diluent, per well. Cover with an adhesive strip and incubate 2 hours at room temperature. Repeat the aspiration/wash as in step 2 of Plate Preparation. Add 100 Î¼L of the Detection Antibody, diluted in Reagent Diluent, to each well. Cover with a new adhesive strip and incubate 2 hours at room temperature. Repeat…	Training	40	4.6	123.068	142.728	743.158	1647.83	6191.61	17704.2	111.88	1596.04	25831.9	464605	8.57483e+06	1.60276e+08	3.01987e+09	107.204	433.363	2042.91	10489.6	56873.9	320365	1.85629e+06	503.809	7933.2	162735	4.25527e+06	1.32324e+08	4.56961e+09	1.674e+11	2.716	120.533	125.473	717.801	1514.14	5967.32	16768.7	17.1849
CHEMBL3921402	COc1cccc2c1ncc1c(=O)n(-c3cccc(Cl)c3)c(=O)n(C3CCC(F)(F)CC3)c12	IC50 (nM)	'='	2	1	TNF-alpha	0.580558	B (single protein format)	0.589559	CHEMBL3888583	ELISA Assay: Add 100 Î¼L of sample or standards in Reagent Diluent, or an appropriate diluent, per well. Cover with an adhesive strip and incubate 2 hours at room temperature. Repeat the aspiration/wash as in step 2 of Plate Preparation. Add 100 Î¼L of the Detection Antibody, diluted in Reagent Diluent, to each well. Cover with a new adhesive strip and incubate 2 hours at room temperature. Repeat…	Training	37	5.732	114.847	146.992	739.618	1752.16	6602.9	19747	66.12	836.646	11277.7	182132	3.05887e+06	5.21734e+07	8.94614e+08	94.859	384.686	1805.69	9200.18	49390.9	275517	1.58351e+06	451.725	6973.3	143250	3.82259e+06	1.22074e+08	4.31692e+09	1.61028e+11	1.799	112.319	110.928	663.654	1353.8	5393.04	14767.5	15.8037
CHEMBL3644501	COc1cccc2c1ncc1c(=O)n(-c3cccc(Cl)c3)c(=O)n(C3CCN(S(C)(=O)=O)CC3)c12	IC50 (nM)	'='	2.4	1	TNF-alpha	0.580558	B (single protein format)	0.589559	CHEMBL3888583	ELISA Assay: Add 100 Î¼L of sample or standards in Reagent Diluent, or an appropriate diluent, per well. Cover with an adhesive strip and incubate 2 hours at room temperature. Repeat the aspiration/wash as in step 2 of Plate Preparation. Add 100 Î¼L of the Detection Antibody, diluted in Reagent Diluent, to each well. Cover with a new adhesive strip and incubate 2 hours at room temperature. Repeat…	Training	39	4.471	120.983	142.006	740.352	1668.87	6292.07	18244.3	111.88	1594.04	25836.8	464626	8.57499e+06	1.60277e+08	3.01987e+09	105.297	427.323	2021.87	10412.5	56588.5	319312	1.85246e+06	491.799	7792.29	161086	4.23584e+06	1.32092e+08	4.56682e+09	1.67366e+11	2.716	118.534	125.805	716.749	1540.29	6071.65	17291.4	16.7017
CHEMBL3948031	COc1cccc2c1ncc1c(=O)n(-c3cccc(Cl)c3)c(=O)n(C3CCCCC3)c12	IC50 (nM)	'='	4	1	TNF-alpha	0.580558	B (single protein format)	0.589559	CHEMBL3888583	ELISA Assay: Add 100 Î¼L of sample or standards in Reagent Diluent, or an appropriate diluent, per well. Cover with an adhesive strip and incubate 2 hours at room temperature. Repeat the aspiration/wash as in step 2 of Plate Preparation. Add 100 Î¼L of the Detection Antibody, diluted in Reagent Diluent, to each well. Cover with a new adhesive strip and incubate 2 hours at room temperature. Repeat…	Test	35	5.209	104.681	114.804	607.187	1282.98	4887	13662	66.12	826.646	11253.7	182034	3.05857e+06	5.21724e+07	8.94611e+08	91.5638	369.223	1725.93	8793.21	47363	265583	1.53538e+06	413.728	6121.43	123462	3.36437e+06	1.11555e+08	4.07702e+09	1.55577e+11	1.834	102.318	87.1874	566.475	1057.13	4388.19	11565.9	15.0966
CHEMBL3986436	COc1cccc2c1ncc1c(=O)n(-c3cccc(Cl)c3)c(=O)n(C3CCC(C)CC3)c12	IC50 (nM)	'='	4	1	TNF-alpha	0.580558	B (single protein format)	0.589559	CHEMBL3888583	ELISA Assay: Add 100 Î¼L of sample or standards in Reagent Diluent, or an appropriate diluent, per well. Cover with an adhesive strip and incubate 2 hours at room temperature. Repeat the aspiration/wash as in step 2 of Plate Preparation. Add 100 Î¼L of the Detection Antibody, diluted in Reagent Diluent, to each well. Cover with a new adhesive strip and incubate 2 hours at room temperature. Repeat…	Training	36	5.506	108.848	124.029	641.398	1375.41	5172.03	14459.8	66.12	830.646	11259.7	182058	3.05862e+06	5.21726e+07	8.94611e+08	93.17	375.849	1754.25	8914.47	47873	267694	1.54403e+06	425.739	6293.73	126248	3.41197e+06	1.12382e+08	4.09139e+09	1.55825e+11	1.852	106.318	93.3174	590.62	1108.04	4537.8	11922.4	15.4904
CHEMBL3947142	COc1cccc2c1ncc1c(=O)n(-c3cccc(Cl)c3)c(=O)n(C3CCNCC3)c12	IC50 (nM)	'='	5	1	TNF-alpha	0.580558	B (single protein format)	0.589559	CHEMBL3888583	ELISA Assay: Add 100 Î¼L of sample or standards in Reagent Diluent, or an appropriate diluent, per well. Cover with an adhesive strip and incubate 2 hours at room temperature. Repeat the aspiration/wash as in step 2 of Plate Preparation. Add 100 Î¼L of the Detection Antibody, diluted in Reagent Diluent, to each well. Cover with a new adhesive strip and incubate 2 hours at room temperature. Repeat…	Training	35	4.297	104.291	109.178	602.429	1251.53	4846.65	13465.2	78.15	899.006	11761.2	185376	3.0812e+06	5.23269e+07	8.95678e+08	94.0548	377.918	1763.89	8951.72	48022	268315	1.54676e+06	415.724	6171.37	124412	3.38062e+06	1.11819e+08	4.08117e+09	1.55641e+11	2.375	102.464	90.473	567.949	1073.96	4398.08	11658.1	15.0966
CHEMBL3644499	COc1cccc2c1ncc1c(=O)n(-c3cccc(C)c3)c(=O)n(C3CCCC3)c12	IC50 (nM)	'='	6	1	TNF-alpha	0.580558	B (single protein format)	0.589559	CHEMBL3888583	ELISA Assay: Add 100 Î¼L of sample or standards in Reagent Diluent, or an appropriate diluent, per well. Cover with an adhesive strip and incubate 2 hours at room temperature. Repeat the aspiration/wash as in step 2 of Plate Preparation. Add 100 Î¼L of the Detection Antibody, diluted in Reagent Diluent, to each well. Cover with a new adhesive strip and incubate 2 hours at room temperature. Repeat…	Training	34	4.455	102.106	109.841	591.728	1253.24	4782.81	13417.1	66.12	824.646	11253.7	182028	3.05858e+06	5.21724e+07	8.94611e+08	87.15	339.294	1521.83	7372.82	37448.3	196590	1.05822e+06	378.275	4674.81	64197.2	971440	1.59473e+07	2.78778e+08	5.10008e+09	1.841	100.318	87.2294	560.531	1067.41	4368.87	11653.5	14.5966
CHEMBL3932267	CCc1cccc(-n2c(=O)c3cnc4c(OC)cccc4c3n(C3CCCC3)c2=O)c1	IC50 (nM)	'='	6	1	TNF-alpha	0.580558	B (single protein format)	0.589559	CHEMBL3888583	ELISA Assay: Add 100 Î¼L of sample or standards in Reagent Diluent, or an appropriate diluent, per well. Cover with an adhesive strip and incubate 2 hours at room temperature. Repeat the aspiration/wash as in step 2 of Plate Preparation. Add 100 Î¼L of the Detection Antibody, diluted in Reagent Diluent, to each well. Cover with a new adhesive strip and incubate 2 hours at room temperature. Repeat…	Test	35	4.708	104.256	110.167	599.373	1262.5	4830.03	13524.3	66.12	826.646	11253.7	182038	3.05859e+06	5.21725e+07	8.94611e+08	88.5836	342.888	1531.91	7400.58	37520.7	196753	1.0584e+06	390.286	4845.11	66988.6	1.02171e+06	1.68969e+07	2.97067e+08	5.45394e+09	1.841	102.318	87.2084	570.475	1077.29	4430.49	11765	15.1346
CHEMBL3945875	COc1cccc2c1ncc1c(=O)n(-c3cccc(Cl)c3)c(=O)n(C3CCC(NS(C)(=O)=O)CC3)c12	IC50 (nM)	'='	6	1	TNF-alpha	0.580558	B (single protein format)	0.589559	CHEMBL3888583	ELISA Assay: Add 100 Î¼L of sample or standards in Reagent Diluent, or an appropriate diluent, per well. Cover with an adhesive strip and incubate 2 hours at room temperature. Repeat the aspiration/wash as in step 2 of Plate Preparation. Add 100 Î¼L of the Detection Antibody, diluted in Reagent Diluent, to each well. Cover with a new adhesive strip and incubate 2 hours at room temperature. Repeat…	Training	40	4.113	122.891	136.962	726.604	1553.59	5850.77	16292.5	120.67	1685.58	26637.7	472497	8.66993e+06	1.61787e+08	3.04942e+09	105.045	425.319	2004.41	10304.3	55918.9	315059	1.82487e+06	503.809	7952.6	163417	4.27215e+06	1.32696e+08	4.57762e+09	1.67577e+11	2.615	120.528	124.739	713.763	1477.87	5797.4	15945.6	17.1749
CHEMBL3986932	COc1cccc2c1ncc1c(=O)n(-c3ccc4c(c3)OCO4)c(=O)n(C3CCN(S(C)(=O)=O)CC3)c12	IC50 (nM)	'='	8	1	TNF-alpha	0.580558	B (single protein format)	0.589559	CHEMBL3888583	ELISA Assay: Add 100 Î¼L of sample or standards in Reagent Diluent, or an appropriate diluent, per well. Cover with an adhesive strip and incubate 2 hours at room temperature. Repeat the aspiration/wash as in step 2 of Plate Preparation. Add 100 Î¼L of the Detection Antibody, diluted in Reagent Diluent, to each well. Cover with a new adhesive strip and incubate 2 hours at room temperature. Repeat…	Training	42	3.88	130.404	143.505	783.807	1725.01	6603.8	18980.4	130.34	1689.24	26374.5	467680	8.59276e+06	1.60382e+08	3.0205e+09	108.239	421.872	1911.31	9376.25	48340	257996	1.41274e+06	500.355	6845.77	107570	1.90835e+06	3.72024e+07	7.75824e+08	1.6949e+10	3.127	128.578	134.909	777.019	1663.61	6561.1	18605.6	17.7742
CHEMBL3913144	COc1cccc2c1ncc1c(=O)n(-c3cccc(Cl)c3)c(=O)n(C3CCCC3)c12	IC50 (nM)	'='	9	1	TNF-alpha	0.580558	B (single protein format)	0.589559	CHEMBL3888583	ELISA Assay: Add 100 Î¼L of sample or standards in Reagent Diluent, or an appropriate diluent, per well. Cover with an adhesive strip and incubate 2 hours at room temperature. Repeat the aspiration/wash as in step 2 of Plate Preparation. Add 100 Î¼L of the Detection Antibody, diluted in Reagent Diluent, to each well. Cover with a new adhesive strip and incubate 2 hours at room temperature. Repeat…	Training	34	4.851	102.553	112.61	599.633	1281.31	4869.71	13696.4	66.12	824.646	11253.7	182028	3.05858e+06	5.21724e+07	8.94611e+08	90.1302	365.167	1714.39	8758.32	47265.1	265333	1.53486e+06	401.717	5975.18	121658	3.34183e+06	1.1127e+08	4.07338e+09	1.5553e+11	1.834	100.318	87.1874	560.475	1067.13	4368.27	11651.4	14.5966
CHEMBL3642490	CCN1CCN(C(N=O)c2ccc(C#C[C@]3(CN4Cc5ccc(OC)cc5C4=O)NC(=O)NC3=O)cc2)CC1	IC50 (nM)	'='	20	1	TNF-alpha	0.580558	B (single protein format)	0.589559	CHEMBL3705047	Inhibition Assay: Inhibition assay using TNF-alpha.	Test	43	3.053	126.268	116.727	703.137	1354.65	5374.03	14119	123.65	1774.72	29716.9	570537	1.15081e+07	2.39384e+08	5.0947e+09	111.029	426.5	1885.2	8966.52	44633.6	229440	1.20868e+06	500.337	6526.33	95780.8	1.56515e+06	2.78844e+07	5.29031e+08	1.0479e+10	4.344	125.074	130.945	730.138	1543.2	6010.77	17017.1	18.8508
CHEMBL3962756	COc1cccc2c1ncc1c(=O)n(-c3ccccc3Cl)c(=O)n(C3CCC(C)CC3)c12	IC50 (nM)	'='	20	1	TNF-alpha	0.580558	B (single protein format)	0.589559	CHEMBL3888583	ELISA Assay: Add 100 Î¼L of sample or standards in Reagent Diluent, or an appropriate diluent, per well. Cover with an adhesive strip and incubate 2 hours at room temperature. Repeat the aspiration/wash as in step 2 of Plate Preparation. Add 100 Î¼L of the Detection Antibody, diluted in Reagent Diluent, to each well. Cover with a new adhesive strip and incubate 2 hours at room temperature. Repeat…	Training	36	5.506	108.878	123.181	642.356	1385.93	5247.36	14817	66.12	830.646	11259.7	182062	3.05865e+06	5.21727e+07	8.94612e+08	93.17	376.017	1753.91	8901.93	47747.8	266785	1.53858e+06	425.739	6301.75	126476	3.4162e+06	1.12436e+08	4.09137e+09	1.55783e+11	1.852	106.318	93.2844	594.53	1128.12	4629.26	12283.8	15.5072
CHEMBL1713298	O=C(Nc1ccc(OC(F)(F)F)cc1)c1ccc(CN2CCc3ccccc3C2)cc1	IC50 (nM)	'='	24.4	1	TNF-alpha	0.580558	F (assay format)	0.256526	CHEMBL1737942	PUBCHEM_BIOASSAY: SAR analysis of inhibitors of TNFa specific NF-kB induction revised. (Class of assay: confirmatory) [Related pubchem assays (depositor defined):AID1566, AID1575, AID1578, AID1579, AID1852, AID2469, AID2483, AID2485, AID2800, AID2801]	Training	34	5.33	97.8683	115.614	559.627	1186.75	4298.02	11600.1	41.57	505.841	6018.32	93825.2	1.55342e+06	2.63897e+07	4.52267e+08	89.5685	339.341	1497.44	7102.69	35070.8	177732	917821	405.264	5382.12	80703.9	1.36217e+06	2.53817e+07	5.0856e+08	1.07015e+10	1.579	96.3361	85.3978	508.957	897.115	3514.2	8316.64	14.8543
CHEMBL3644503	COc1cccc2c1ncc1c(=O)n(-c3cccc(Cl)c3)c(=O)n([C@@H]3CCN(S(C)(=O)=O)C3)c12	IC50 (nM)	'='	29	1	TNF-alpha	0.580558	B (single protein format)	0.589559	CHEMBL3888583	ELISA Assay: Add 100 Î¼L of sample or standards in Reagent Diluent, or an appropriate diluent, per well. Cover with an adhesive strip and incubate 2 hours at room temperature. Repeat the aspiration/wash as in step 2 of Plate Preparation. Add 100 Î¼L of the Detection Antibody, diluted in Reagent Diluent, to each well. Cover with a new adhesive strip and incubate 2 hours at room temperature. Repeat…	Training	38	4.113	118.916	139.511	732.376	1661.37	6271.77	18264.4	111.88	1592.04	25836.8	464620	8.575e+06	1.60277e+08	3.01987e+09	103.864	423.501	2013.41	10402.9	56659.4	320139	1.85856e+06	479.788	7646.04	159281	4.21331e+06	1.31808e+08	4.5632e+09	1.67319e+11	2.716	116.534	125.805	710.752	1551.4	6078.1	17465.6	16.2017
CHEMBL3644498	COc1cccc2c1ncc1c(=O)n(-c3cc(C)cs3)c(=O)n(C3CCCC3)c12	IC50 (nM)	'='	30	1	TNF-alpha	0.580558	B (single protein format)	0.589559	CHEMBL3888583	ELISA Assay: Add 100 Î¼L of sample or standards in Reagent Diluent, or an appropriate diluent, per well. Cover with an adhesive strip and incubate 2 hours at room temperature. Repeat the aspiration/wash as in step 2 of Plate Preparation. Add 100 Î¼L of the Detection Antibody, diluted in Reagent Diluent, to each well. Cover with a new adhesive strip and incubate 2 hours at room temperature. Repeat…	Test	33	4.342	100.089	110.788	591.403	1292.19	4909	14052.7	94.36	1221.39	17095.9	266513	4.28534e+06	7.00499e+07	1.15618e+09	84.7343	338.847	1555.6	7703.96	39978.9	214383	1.17845e+06	386.319	5171.23	78554	1.32394e+06	2.40791e+07	4.61231e+08	9.14151e+09	1.862	98.3186	87.4034	554.678	1078.95	4364.42	11782.8	14.0966
CHEMBL4110900	COc1cccc2c1ncc1c(=O)n(-c3cccc(Cl)c3)c(=O)n([C@@H]3CCNC3)c12	IC50 (nM)	'='	31	1	TNF-alpha	0.580558	B (single protein format)	0.589559	CHEMBL3888583	ELISA Assay: Add 100 Î¼L of sample or standards in Reagent Diluent, or an appropriate diluent, per well. Cover with an adhesive strip and incubate 2 hours at room temperature. Repeat the aspiration/wash as in step 2 of Plate Preparation. Add 100 Î¼L of the Detection Antibody, diluted in Reagent Diluent, to each well. Cover with a new adhesive strip and incubate 2 hours at room temperature. Repeat…	Training	34	3.939	102.225	106.683	594.801	1244.12	4805.36	13407.4	78.15	897.006	11761.2	185370	3.08124e+06	5.23274e+07	8.95683e+08	92.6212	374.096	1755.42	8942.1	48092.8	269119	1.55249e+06	403.713	6025.11	122607	3.35807e+06	1.11533e+08	4.07752e+09	1.55593e+11	2.375	100.464	90.473	561.953	1085.31	4388.58	11769.3	14.5966
CHEMBL1705002	COC(=O)CC1=NN(c2nc3ccccc3s2)C(=O)/C1=C(/C)Nc1ccc(Cl)cc1	IC50 (nM)	'='	36.9	1	TNF-alpha	0.580558	F (assay format)	0.256526	CHEMBL1737942	PUBCHEM_BIOASSAY: SAR analysis of inhibitors of TNFa specific NF-kB induction revised. (Class of assay: confirmatory) [Related pubchem assays (depositor defined):AID1566, AID1575, AID1578, AID1579, AID1852, AID2469, AID2483, AID2485, AID2800, AID2801]	Training	33	3.451	96.1843	90.735	515.613	952.723	3687.08	9192.13	112.13	1366.78	18318.2	276945	4.38405e+06	7.11367e+07	1.17018e+09	97.4277	405.2	1963.69	10333.6	57315	330107	1.95676e+06	423.768	6726.49	139111	3.71198e+06	1.18895e+08	4.22901e+09	1.587e+11	2.018	94.3937	82.1736	498.871	903.532	3587.38	8998.13	14.4567
CHEMBL1732490	COC(=O)CC1=NN(c2nc3ccccc3s2)C(=O)/C1=C(/C)Nc1ccccc1	IC50 (nM)	'='	37.3	1	TNF-alpha	0.580558	F (assay format)	0.256526	CHEMBL1737942	PUBCHEM_BIOASSAY: SAR analysis of inhibitors of TNFa specific NF-kB induction revised. (Class of assay: confirmatory) [Related pubchem assays (depositor defined):AID1566, AID1575, AID1578, AID1579, AID1852, AID2469, AID2483, AID2485, AID2800, AID2801]	Training	32	2.829	91.6885	78.9965	475.116	836.206	3331.92	8161.37	112.13	1362.78	18312.2	276921	4.384e+06	7.11365e+07	1.17018e+09	92.1486	370.273	1723.17	8672.65	45900.6	252151	1.42738e+06	388.315	5253.83	78865.6	1.294e+06	2.27455e+07	4.20039e+08	8.02214e+09	2.029	90.3939	76.2066	474.785	853.366	3438.07	8645.03	14.0629
CHEMBL1417851	COCCn1c(C)cc(C(=O)COC(=O)c2ccccc2Br)c1C	IC50 (nM)	'<'	39.1	1	TNF-alpha	0.580558	F (assay format)	0.256526	CHEMBL1737942	PUBCHEM_BIOASSAY: SAR analysis of inhibitors of TNFa specific NF-kB induction revised. (Class of assay: confirmatory) [Related pubchem assays (depositor defined):AID1566, AID1575, AID1578, AID1579, AID1852, AID2469, AID2483, AID2485, AID2800, AID2801]	Test	25	4.261	70.3944	85.1597	404.71	921.485	3325.49	9650.91	57.53	744.064	10772.2	178343	3.03171e+06	5.19824e+07	8.93454e+08	67.4705	304.414	1775.75	12567.6	101504	888501	8.13411e+06	374.101	10957.1	649472	5.05689e+07	4.18192e+09	3.49949e+11	2.9354e+13	1.27	68.258	56.7151	350.94	630.503	2504.05	6260.89	11.4516
CHEMBL1392142	Cc1cc(C(=O)COC(=O)c2ccccc2O)c(C)n1Cc1cccs1	IC50 (nM)	'<'	39.1	1	TNF-alpha	0.580558	F (assay format)	0.256526	CHEMBL1737942	PUBCHEM_BIOASSAY: SAR analysis of inhibitors of TNFa specific NF-kB induction revised. (Class of assay: confirmatory) [Related pubchem assays (depositor defined):AID1566, AID1575, AID1578, AID1579, AID1852, AID2469, AID2483, AID2485, AID2800, AID2801]	Training	28	3.585	79.8275	84.3903	435.269	901.645	3333.05	9081.08	96.77	1519.47	24782.8	432467	7.72561e+06	1.40465e+08	2.59139e+09	71.565	277.793	1235.66	5926.21	29746.8	154111	817377	350.283	4961.95	78493.8	1.35501e+06	2.49226e+07	4.78977e+08	9.48539e+09	1.446	78.3298	64.216	404.3	716.364	2847.87	7015.86	12.4692
CHEMBL1595790	Cc1ccc2oc(N=C(N)NC(=O)C(C)(C)C)nc2c1	IC50 (nM)	'<'	39.1	1	TNF-alpha	0.580558	F (assay format)	0.256526	CHEMBL1737942	PUBCHEM_BIOASSAY: SAR analysis of inhibitors of TNFa specific NF-kB induction revised. (Class of assay: confirmatory) [Related pubchem assays (depositor defined):AID1566, AID1575, AID1578, AID1579, AID1852, AID2469, AID2483, AID2485, AID2800, AID2801]	Training	21	1.104	63.4386	68.9808	385.396	815.597	3203.36	8912.14	93.51	1348.58	25372.8	571617	1.38211e+07	3.45146e+08	8.76576e+09	51.4363	200.377	908.887	4436.91	22604.5	118597	636499	256.175	3392.39	48398.7	736625	1.18333e+07	1.98586e+08	3.45025e+09	1.773	62.4759	73.4247	364.866	791.301	2879.8	7915.48	9.253
CHEMBL1701407	COC(=O)CC1=NN(c2nc3ccccc3s2)C(=O)/C1=C(/C)Nc1ccc(OC)cc1	IC50 (nM)	'<'	39.1	1	TNF-alpha	0.580558	F (assay format)	0.256526	CHEMBL1737942	PUBCHEM_BIOASSAY: SAR analysis of inhibitors of TNFa specific NF-kB induction revised. (Class of assay: confirmatory) [Related pubchem assays (depositor defined):AID1566, AID1575, AID1578, AID1579, AID1852, AID2469, AID2483, AID2485, AID2800, AID2801]	Training	34	2.744	97.5517	85.0783	510.605	909.18	3588.4	8802.23	121.36	1411.38	18570.2	278325	4.39178e+06	7.11803e+07	1.17043e+09	97.1622	389.262	1807.34	9071.03	47864.2	262125	1.47916e+06	416.325	5716.17	87357.7	1.45881e+06	2.60237e+07	4.85888e+08	9.34957e+09	2.236	96.4175	83.4632	509.952	922.293	3664.24	9173.8	14.9947
CHEMBL1288726	CCN1CCN(c2ccc(O)c(-c3ccc(C#C[C@]4(CN5Cc6ccc(OC)cc6C5=O)NC(=O)NC4=O)cc3F)n2)CC1	IC50 (nM)	'='	39.75	1	TNF-alpha	0.580558	B (single protein format)	0.589559	CHEMBL3705047	Inhibition Assay: Inhibition assay using TNF-alpha.	Test	49	5.149	146.804	154.843	848.966	1760.26	6735.02	18376.8	127.34	1708.3	25857.4	449380	8.12766e+06	1.49887e+08	2.79555e+09	127.361	492.986	2205.35	10611.2	53339.1	276324	1.46428e+06	567.378	7396.15	108827	1.78495e+06	3.18948e+07	6.05927e+08	1.19979e+10	4.106	144.911	148.058	841.227	1736.06	6801.77	18898.1	21.1898
CHEMBL3642470	COc1ccc2c(c1)C(=O)N(C[C@@]1(C#Cc3ccc(C(N=O)C4CCN(C)CC4)cc3)NC(=O)NC1=O)C2	IC50 (nM)	'='	40	1	TNF-alpha	0.580558	B (single protein format)	0.589559	CHEMBL3705047	Inhibition Assay: Inhibition assay using TNF-alpha.	Training	42	2.766	124.055	116.793	693.616	1349.62	5322.49	14070.5	120.41	1769.23	29677.5	570396	1.15072e+07	2.39378e+08	5.09466e+09	107.271	414.669	1838	8774.37	43828.1	225942	1.19284e+06	486.33	6325.4	92721.4	1.51532e+06	2.70244e+07	5.13549e+08	1.01926e+10	3.702	122.933	123.862	710.594	1462.46	5780.8	16154.6	18.3128
CHEMBL3640389	COc1ccc2c(c1F)C(=O)N(C[C@@]1(C#Cc3ccc(C(N=O)N4CCNC[C@@H]4C)c(F)c3)NC(=O)NC1=O)C2	IC50 (nM)	'='	42	1	TNF-alpha	0.580558	B (single protein format)	0.589559	CHEMBL3705047	Inhibition Assay: Inhibition assay using TNF-alpha.	Training	44	2.625	132.108	127.787	765.321	1543.87	6146.94	16763.8	132.44	1849.59	30206.6	573860	1.15306e+07	2.39538e+08	5.09577e+09	111.246	427.3	1898.61	9090.44	45553	235675	1.24919e+06	526.323	7283.95	115903	2.06684e+06	3.99842e+07	8.16007e+08	1.7227e+10	4.221	131.08	140.931	780.164	1695.65	6601.05	19086.6	19.1679
CHEMBL3640355	COc1ccc2c(c1)C(=O)N(C[C@@]1(C#Cc3ccc(-c4nc(-c5cnn(C)c5)ccc4OC(=O)C(C)(C)C)cc3)NC(=O)NC1=O)C2	IC50 (nM)	'='	42.75	1	TNF-alpha	0.580558	B (single protein format)	0.589559	CHEMBL3705047	Inhibition Assay: Inhibition assay using TNF-alpha.	Training	52	3.385	158.925	167.03	953.931	2024.88	7918.62	22168.4	144.75	1750.39	23709.6	375216	6.23573e+06	1.05842e+08	1.81183e+09	133.606	526.533	2385.81	11582	58589.8	304910	1.6208e+06	600.411	7676.74	108413	1.67412e+06	2.78335e+07	4.89785e+08	8.982e+09	3.897	156.853	168.776	935.566	2012.15	7800.16	22138.6	22.3463
CHEMBL3642492	COc1ccc2c(c1)C(=O)N(C[C@@]1(C#Cc3ccc(/C(=N/O)N4CCCN(C)CC4)cc3)NC(=O)NC1=O)C2	IC50 (nM)	'='	45	1	TNF-alpha	0.580558	B (single protein format)	0.589559	CHEMBL3705047	Inhibition Assay: Inhibition assay using TNF-alpha.	Test	43	3.814	126.305	128.779	717.676	1472.12	5641.72	15393.1	126.81	1931.65	35575.7	765516	1.75972e+07	4.22175e+08	1.04365e+10	111.436	427.85	1898.48	9084.05	45512.2	235400	1.24695e+06	500.337	6510.28	95112	1.54611e+06	2.7422e+07	5.18716e+08	1.02602e+10	4.306	125.052	130.097	725.721	1523.99	5938.46	16779.3	18.8128
CHEMBL1597561	Cc1cc(C(=O)COC(=O)c2ccccc2Br)c(C)n1CC1CCCO1	IC50 (nM)	'='	45.6	1	TNF-alpha	0.580558	F (assay format)	0.256526	CHEMBL1737942	PUBCHEM_BIOASSAY: SAR analysis of inhibitors of TNFa specific NF-kB induction revised. (Class of assay: confirmatory) [Related pubchem assays (depositor defined):AID1566, AID1575, AID1578, AID1579, AID1852, AID2469, AID2483, AID2485, AID2800, AID2801]	Training	28	4.804	80.6381	94.0936	456.345	1006.59	3643.97	10331.7	57.53	754.064	10805.9	178600	3.03331e+06	5.19928e+07	8.93521e+08	70.6043	314.473	1810.42	12703.4	102084	891094	8.14599e+06	398.122	11055.4	647233	5.04761e+07	4.17949e+09	3.49893e+11	2.93528e+13	1.274	78.2573	63.426	401.968	709.281	2821.56	6935.75	12.4692
CHEMBL3642505	COc1ccc2c(c1)C(=O)N(C[C@@]1(C#Cc3ccc(/C(=N/O)N4CCCN(C(C)C)CC4)cc3)NC(=O)NC1=O)C2	IC50 (nM)	'='	47	1	TNF-alpha	0.580558	B (single protein format)	0.589559	CHEMBL3705047	Inhibition Assay: Inhibition assay using TNF-alpha.	Training	45	4.697	132.728	140.179	762.841	1587.83	6032.04	16516.7	126.81	1937.65	35588.2	765568	1.75974e+07	4.22175e+08	1.04365e+10	113.769	433.967	1915.21	9120.9	45524.3	234813	1.24156e+06	524.358	6826.19	99540	1.61073e+06	2.83892e+07	5.33434e+08	1.0487e+10	4.324	131.051	137.532	762.031	1615.17	6258.13	17718	19.7235
CHEMBL3640354	COc1ccc2c(c1)C(=O)N(C[C@@]1(C#Cc3ccc(-c4nc(-c5cnn(C)c5)ccc4OC(=O)C(C)C)cc3)NC(=O)NC1=O)C2	IC50 (nM)	'='	47.97	1	TNF-alpha	0.580558	B (single protein format)	0.589559	CHEMBL3705047	Inhibition Assay: Inhibition assay using TNF-alpha.	Training	51	3.184	152.864	145.19	859.625	1673.73	6578.76	17284.5	144.75	1744.39	23691.6	375142	6.23536e+06	1.05839e+08	1.81178e+09	132.731	520.311	2347.2	11363.4	57398.4	298518	1.58674e+06	588.4	7522.47	106404	1.64819e+06	2.75049e+07	4.85713e+08	8.93293e+09	3.864	150.853	150.577	861.413	1750.88	6857.86	18854.3	22.0457
CHEMBL72511	CNC(=O)[C@@H](NC(=O)[C@H](c1ccc(OC)cc1)[C@H](CO)C(=O)NO)C(C)(C)C	IC50 (nM)	'='	48	1	TNF-alpha	0.580558	F (assay format)	0.256526	CHEMBL817439	Inhibitory activity against tumor necrosis factor alpha (TNF-alpha) production in LPS-stimulated human PBMCs	Test	28	0.02	80.4133	76.2689	485.661	1004.54	4133.19	11746.3	136.99	2273.71	43371.9	921024	2.06147e+07	4.78949e+08	1.14563e+10	63.6192	234.248	980.271	4386.69	20427.3	97748.5	477250	366.22	5517.6	93102.5	1.70356e+06	3.29085e+07	6.58715e+08	1.34999e+10	2.738	78.8926	86.3869	455.437	974.096	3646.47	10111.6	13.0983
CHEMBL3640353	CCC(=O)Oc1ccc(-c2cnn(C)c2)nc1-c1ccc(C#C[C@]2(CN3Cc4ccc(OC)cc4C3=O)NC(=O)NC2=O)cc1	IC50 (nM)	'='	55.9	1	TNF-alpha	0.580558	B (single protein format)	0.589559	CHEMBL3705047	Inhibition Assay: Inhibition assay using TNF-alpha.	Training	50	2.891	148.73	136.33	827.018	1588.33	6304.18	16519.8	144.75	1740.39	23685.6	375118	6.23519e+06	1.05836e+08	1.81173e+09	131.125	513.752	2317.09	11225.3	56758.8	295493	1.57211e+06	576.39	7366.2	104377	1.6239e+06	2.7269e+07	4.8484e+08	8.97361e+09	3.846	146.853	144.632	837.72	1691.28	6666.38	18324.4	21.673
CHEMBL3640339	COc1ccc2c(c1)C(=O)N(C[C@@]1(C#Cc3ccc(-c4nc(-c5cnn(C)c5)ccc4O)cc3)NC(=O)NC1=O)C2	IC50 (nM)	'='	61	1	TNF-alpha	0.580558	B (single protein format)	0.589559	CHEMBL3705047	Inhibition Assay: Inhibition assay using TNF-alpha.	Training	46	2.447	138.218	128.067	778.42	1508.43	6004.67	15824.2	138.68	1805.66	26724.2	456731	8.18997e+06	1.50418e+08	2.80012e+09	123.483	489.408	2226.5	10863.8	55270.8	289322	1.54679e+06	524.358	6643.29	93701.9	1.45776e+06	2.45707e+07	4.39541e+08	8.19381e+09	3.807	136.86	138.207	791.486	1627.73	6403.24	17803.7	19.7412
CHEMBL3640341	COc1ccc2c(c1)C(=O)N(C[C@@]1(C#Cc3ccc(-c4nc(-c5cccnc5)ccc4OC(C)=O)cc3)NC(=O)NC1=O)C2	IC50 (nM)	'='	61.65	1	TNF-alpha	0.580558	B (single protein format)	0.589559	CHEMBL3705047	Inhibition Assay: Inhibition assay using TNF-alpha.	Training	49	3.583	144.649	137.41	805.981	1570.3	6186.91	16324.8	139.82	1707.1	23350.5	371764	6.20212e+06	1.05517e+08	1.80869e+09	130.965	512.929	2308.26	11132.4	55937.1	289114	1.52659e+06	562.383	7123.25	99720.6	1.53267e+06	2.54991e+07	4.51135e+08	8.3442e+09	3.54	142.783	135.865	804.555	1594.49	6391.51	17480.4	21.2412
CHEMBL3642511	COc1ccc2c(c1)C(=O)N(C[C@@]1(C#Cc3ccc(C(N=O)N4CCN(C)CC4)cc3)NC(=O)NC1=O)C2	IC50 (nM)	'='	65	1	TNF-alpha	0.580558	B (single protein format)	0.589559	CHEMBL3705047	Inhibition Assay: Inhibition assay using TNF-alpha.	Test	42	2.356	123.898	113.756	690.221	1325.58	5274.99	13854.2	123.65	1772.72	29713.7	570522	1.1508e+07	2.39383e+08	5.0947e+09	109.829	424.944	1889.62	9028.44	45078.1	232137	1.22391e+06	488.326	6364.02	93307.3	1.52356e+06	2.7137e+07	5.15077e+08	1.02133e+10	4.344	123.077	130.314	720.035	1525.78	5935.3	16827.6	18.3128
[truncated: 810 more rows]
[truncated: 124 more columns]

## Sheet: S3
tg	avg[SM(Hyd)1]tg	avg[SM(Hyd)2]tg	avg[SM(Hyd)3]tg	avg[SM(Hyd)4]tg	avg[SM(Hyd)5]tg	avg[SM(Hyd)6]tg	avg[SM(Hyd)7]tg	avg[SM(Psa)1]tg	avg[SM(Psa)2]tg	avg[SM(Psa)3]tg	avg[SM(Psa)4]tg	avg[SM(Psa)5]tg	avg[SM(Psa)6]tg	avg[SM(Psa)7]tg	avg[SM(Mol)1]tg	avg[SM(Mol)2]tg	avg[SM(Mol)3]tg	avg[SM(Mol)4]tg	avg[SM(Mol)5]tg	avg[SM(Mol)6]tg	avg[SM(Mol)7]tg	avg[SM(Ato)1]tg	avg[SM(Ato)2]tg	avg[SM(Ato)3]tg	avg[SM(Ato)4]tg	avg[SM(Ato)5]tg	avg[SM(Ato)6]tg	avg[SM(Ato)7]tg	avg[SM(Ab-sumB2H)1]tg	avg[SM(Ab-sumB2H)2]tg	avg[SM(Ab-sumB2H)3]tg	avg[SM(Ab-sumB2H)4]tg	avg[SM(Ab-sumB2H)5]tg	avg[SM(Ab-sumB2H)6]tg	avg[SM(Ab-sumB2H)7]tg	avg[X(P)1]tg	avg[X(P)2]tg	avg[X(P)3]tg	avg[X(C)3]tg	avg[X(P)4]tg	avg[X(C)4]tg	avg[X(PC)4]tg	avg[X(P)5]tg	avg[X(C)5]tg	avg[X(PC)5]tg	avg[X(Ch)5]tg	avg[X(P)6]tg	avg[X(C)6]tg	avg[X(PC)6]tg
[truncated: 12 more rows]
[truncated: 111 more columns]
