# Supplementary material for: In Silico Drug Repurposing for Anti-Inflammatory Therapy: Virtual Search for Dual Inhibitors of Caspase-1 and TNF-Alpha
Source: Biomolecules. 2021 Dec 4;11(12):1832. doi: 10.3390/biom11121832 (PMC8699067; doi:10.3390/biom11121832)
Supplement: Supplementary file 1 [file biomolecules-11-01832-s001.zip › Supplementary Material 2_OK.xlsx]

## Sheet: S1
In Silico Drug Repurposing for Anti-Inflammatory Therapy: Virtual Search for Dual Inhibitors of Caspase-1 and TNF-alpha
Alejandro Speck-Planche1*, Valeria V. Kleandrova2, Marcus T. Scotti1
1Postgraduate Program in Natural and Synthetic Bioactive Products, Federal University of Paraíba, 58051-900, João Pessoa, Brazil 2Laboratory of Fundamental and Applied Research of Quality and Technology of Food Production, Moscow State University of Food Production, Volokolamskoe shosse 11, 125080, Moscow, Russian Federation
*Correspondence: Alejandro Speck-Planche (alejspivanovich@gmail.com)

## Sheet: S2
Molecule ChEMBL ID	Smiles	MEASURE OF ACTIVITY	RELATION	VALUE	ACTi(cj)	tg	p(tg)	ei	p(ei)	Series	D[Xv(PC)6]tg	D[Xv(Ch)6]tg	D[e(Ch)5]tg	D[NSM(Hyd)3]tg	D[NX(P)6]tg	D[Ne(P)2]tg	D[SM(Psa)7]ei	D[e(C)4]ei	D[NSM(Mol)1]ei	D[NSM(Ato)1]ei	D[NSM(Ato)5]ei
CHEMBL367356	CCC(C(=O)N[C@@H](CC(=O)O)C(=O)CNCN1Cc2ccccc2C1)n1ccnc(NCc2nonc2C)c1=O	IC50 (nM)	'='	0.0087	1	Caspase-1	0.419	B (assay format)	0.061	Training	-0.0935	-0.2662	0.8626	-0.6269	-0.033	-0.17	0.0016	-0.104	-0.01	-0.0954	-0.0469
CHEMBL360788	CCC(C(=O)N[C@@H](CC(=O)O)C(=O)CNCN1CCc2ccccc2C1)n1ccnc(NCc2nonc2C)c1=O	IC50 (nM)	'='	0.013	1	Caspase-1	0.419	B (assay format)	0.061	Training	-0.0184	0.4061	0.2084	-0.5776	0.0107	-0.2216	0.0016	-0.104	-0.0356	-0.0959	-0.0469
CHEMBL178514	CCCCCCCCN(C)CNCC(=O)[C@H](CC(=O)O)NC(=O)C(CC)n1ccnc(NCc2nonc2C)c1=O	IC50 (nM)	'='	0.025	1	Caspase-1	0.419	B (assay format)	0.061	Training	-0.381	-0.7365	0.2084	-0.7543	-0.5304	-0.4897	0.0016	-0.104	-0.2479	0.0567	-0.0467
CHEMBL369290	CCCCCCN(C)CNCC(=O)[C@H](CC(=O)O)NC(=O)C(CC)n1cc(CC)nc(NCc2nonc2C)c1=O	IC50 (nM)	'='	0.025	1	Caspase-1	0.419	B (assay format)	0.061	Test	-0.2599	-0.7755	0.2084	-0.6588	-0.2194	-0.9727	0.0016	-0.104	-0.2607	0.0567	-0.0466
CHEMBL359598	CCCCCCN(C)CNCC(=O)[C@H](CC(=O)O)NC(=O)C(CC)n1ccnc(NCc2nonc2C)c1=O	IC50 (nM)	'='	0.028	1	Caspase-1	0.419	B (assay format)	0.061	Training	-0.381	-0.7365	0.2084	-0.7842	-0.5088	-0.6273	0.0016	-0.104	-0.2036	0.0655	-0.0466
CHEMBL179551	CCCCN(C)CNCC(=O)[C@H](CC(=O)O)NC(=O)C(CC)n1ccnc(NCc2nonc2C)c1=O	IC50 (nM)	'='	0.031	1	Caspase-1	0.419	B (assay format)	0.061	Training	-0.3703	-0.7365	0.2084	-0.8172	-0.5282	-0.7793	0.0016	-0.104	-0.1546	0.0752	-0.0466
CHEMBL441118	CCC(C(=O)N[C@@H](CC(=O)O)C(=O)CNCN1CCC(Cc2ccccc2)CC1)n1ccnc(NCc2nonc2C)c1=O	IC50 (nM)	'='	0.047	1	Caspase-1	0.419	B (assay format)	0.061	Training	0.0289	0.9035	0.2084	-0.49	-0.2148	-0.0923	0.0016	-0.104	-0.122	-0.0974	-0.047
CHEMBL181623	CCCCCN(C)CNCC(=O)[C@H](CC(=O)O)NC(=O)C(CC)n1ccnc(NCc2nonc2C)c1=O	IC50 (nM)	'='	0.048	1	Caspase-1	0.419	B (assay format)	0.061	Test	-0.381	-0.7365	0.2084	-0.8003	-0.4556	-0.7013	0.0016	-0.104	-0.1797	0.0703	-0.0466
CHEMBL264344	CCC(C(=O)N[C@@H](CC(=O)O)C(=O)CNCN(C)CC)n1ccnc(NCc2nonc2C)c1=O	IC50 (nM)	'='	0.056	1	Caspase-1	0.419	B (assay format)	0.061	Training	-0.4177	-0.7365	0.2084	-0.847	-0.4795	-1.2436	0.0016	-0.104	-0.1002	0.086	-0.0465
CHEMBL178116	CC[C@@H](C(=O)N[C@@H](CC(=O)O)C(=O)CSCc1ccccc1)n1cccc(NC(=O)[C@H](CC(=O)O)NC(C)=O)c1=O	IC50 (nM)	'='	0.06	1	Caspase-1	0.419	B (assay format)	0.061	Training	-0.1119	-0.11	-0.7718	-0.546	-0.4967	-0.148	0.0698	-0.104	0.0613	0.2083	-0.0458
CHEMBL180646	CCCCCCN(C)CNCC(=O)[C@H](CC(=O)O)NC(=O)C(CC)n1cc(C(C)C)nc(NCc2nonc2C)c1=O	IC50 (nM)	'='	0.063	1	Caspase-1	0.419	B (assay format)	0.061	Training	-0.1731	-0.7755	0.2084	-0.4665	-0.1362	-0.6346	0.0016	-0.104	-0.2766	0.0526	-0.0467
CHEMBL181274	CCC(C(=O)N[C@@H](CC(=O)O)C(=O)CN[C@@H](C)c1ccccc1)n1ccnc(NCc2nonc2C)c1=O	IC50 (nM)	'='	0.064	1	Caspase-1	0.419	B (assay format)	0.061	Test	-0.257	-0.1932	0.2084	-0.5775	-0.4204	-0.5405	0.0016	-0.104	-0.0278	-0.0272	-0.0468
CHEMBL361613	CCC(C(=O)N[C@@H](CC(=O)O)C(=O)CSCc1ccccc1)n1ccnc(NCc2cccs2)c1=O	IC50 (nM)	'='	0.065	1	Caspase-1	0.419	B (assay format)	0.061	Training	-0.2119	-0.1932	0.6155	-0.377	-0.4291	-0.1159	0.0071	-0.104	0.2046	0.1877	-0.0458
CHEMBL361825	CCCCCCN(C)CNCC(=O)[C@H](CC(=O)O)NC(=O)C(CC)n1cc(C(C)(C)C)nc(NCc2nonc2C)c1=O	IC50 (nM)	'='	0.067	1	Caspase-1	0.419	B (assay format)	0.061	Training	-0.0055	-0.7755	0.2084	0.0503	-0.0848	-0.5268	0.0016	0.3786	-0.3101	0.0487	-0.0467
CHEMBL362213	CCC(C(=O)N[C@@H](CC(=O)O)C(=O)CSCc1ccccc1)n1ccnc(NCC2COc3ccccc3O2)c1=O	IC50 (nM)	'='	0.087	1	Caspase-1	0.419	B (assay format)	0.061	Training	-0.0721	0.5674	-0.7718	-0.1961	0.0179	0.0251	0.0008	-0.104	0.1214	0.0008	-0.0465
CHEMBL362074	CCCCCCN(C)CNCC(=O)[C@H](CC(=O)O)NC(=O)C(CC)n1cc(C(C)(CC)CC)nc(NCc2nonc2C)c1=O	IC50 (nM)	'='	0.11	1	Caspase-1	0.419	B (assay format)	0.061	Test	0.2288	-0.7755	0.2084	-0.0967	-0.1163	-1.8768	0.0016	0.2575	-0.3459	0.0414	-0.0466
CHEMBL267338	CC(=O)N[C@@H](Cc1ccc(O)cc1)C(=O)N[C@@H](CCC(=O)O)C(=O)N[C@H](C(=O)NC(CC(=O)O)C(=O)CNS(=O)(=O)CC12CCC(CC1=O)C2(O)O)C(C)C	IC50 (nM)	'='	0.11	1	Caspase-1	0.419	B (single protein format)	0.59	Training	2.5234	0.3178	-0.0128	0.006	-0.2392	-0.26	0.6968	2.544	-1.2764	0.9601	-0.0258
CHEMBL180669	CCCCCN(C)CNCC(=O)[C@H](CC(=O)O)NC(=O)C(CC)n1cc(C(C)(C)C)nc(NCc2nonc2C)c1=O	IC50 (nM)	'='	0.11	1	Caspase-1	0.419	B (assay format)	0.061	Training	-0.0055	-0.7755	0.2084	0.0551	-0.0266	-0.5916	0.0016	0.3786	-0.2909	0.0526	-0.0467
CHEMBL181768	CCC(C(=O)N[C@@H](CC(=O)O)C(=O)CSCc1ccccc1)n1ccnc(NCc2nccs2)c1=O	IC50 (nM)	'='	0.13	1	Caspase-1	0.419	B (assay format)	0.061	Training	-0.2326	-0.1932	0.6155	-0.649	-0.4291	-0.1159	0.0073	-0.104	0.2484	0.2016	-0.0458
CHEMBL360355	CCC(C(=O)N[C@H](C=O)CC(=O)O)n1ccnc(NCc2nonc2C)c1=O	IC50 (nM)	'='	0.15	1	Caspase-1	0.419	B (assay format)	0.061	Test	-0.5563	-0.7365	0.2084	-0.8	-0.559	-1.3901	0.0013	-0.104	-0.0576	0.0991	-0.0463
CHEMBL180273	CCC(C(=O)N[C@@H](CC(=O)O)C(=O)CSCc1ccccc1)n1ccnc(NCc2cncs2)c1=O	IC50 (nM)	'='	0.19	1	Caspase-1	0.419	B (assay format)	0.061	Training	-0.2244	-0.1932	0.6155	-0.5972	-0.4291	-0.1159	0.0072	-0.104	0.2371	0.2016	-0.0458
CHEMBL589552	CC(C)[C@H](NC(=O)c1ccc2ccccc2c1)C(=O)N[C@@H](C)C(=O)N[C@H](C=O)CC(=O)O	IC50 (nM)	'='	0.2	1	Caspase-1	0.419	B (single protein format)	0.59	Training	-0.3551	-0.1406	-0.7718	0.2079	-0.3838	-0.605	-0.0169	-0.7576	-0.142	0.4566	-0.0279
CHEMBL433771	CCC(C(=O)N[C@@H](CC(=O)O)C(=O)CSCc1ccccc1)n1ccnc(NCc2nonc2C)c1=O	IC50 (nM)	'='	0.22	1	Caspase-1	0.419	B (assay format)	0.061	Training	-0.2394	-0.1932	0.2084	-0.5901	-0.4242	-0.3333	0.0046	-0.104	0.1781	0.0978	-0.0462
CHEMBL181775	CCC(C(=O)N[C@@H](CC(=O)O)C(=O)CSCc1ccccc1)n1ccnc(Nc2ccc3sc(C)nc3c2)c1=O	IC50 (nM)	'='	0.22	1	Caspase-1	0.419	B (assay format)	0.061	Test	0.2231	0.216	-0.1176	-0.131	0.0428	0.0831	0.0074	-0.104	0.3091	0.0903	-0.0462
CHEMBL180763	CCC(C(=O)N[C@@H](CC(=O)O)C(=O)CSCc1ccccc1)n1ccnc(NCc2cc(C)no2)c1=O	IC50 (nM)	'='	0.23	1	Caspase-1	0.419	B (assay format)	0.061	Training	-0.2392	-0.1932	0.1531	-0.3808	-0.4483	-0.1755	0.0026	-0.104	0.0878	0.0842	-0.0463
CHEMBL424789	CCC(C(=O)N[C@@H](CC(=O)O)C(=O)CNCN1CCCC1)n1ccnc(NCc2nonc2C)c1=O	IC50 (nM)	'='	0.29	1	Caspase-1	0.419	B (assay format)	0.061	Training	-0.3826	-0.7365	1.5957	-0.8174	-0.4462	-0.4016	0.0016	-0.104	-0.1797	-0.0085	-0.0467
CHEMBL443565	CC(=O)N[C@@H](CC(=O)O)C(=O)N[C@@H](CCC(=O)O)C(=O)N[C@H](C(=O)N[C@@H](CC(=O)O)C(=O)CCCc1ccccc1)C(C)C	IC50 (nM)	'='	0.31	1	Caspase-1	0.419	B (assay format)	0.061	Training	-0.2456	-0.475	-0.7718	-0.6719	-0.7192	0.2515	0.1143	-0.104	-0.2807	0.193	-0.0461
CHEMBL111965	CC[C@@H](C(=O)NC(CC(=O)O)C(=O)CNCCc1ccccc1)n1cccc(NC(=O)c2ccc3ccccc3c2)c1=O	IC50 (nM)	'='	0.37	1	Caspase-1	0.419	B (single protein format)	0.59	Test	-0.0875	0.7694	-0.7718	0.009	0.0064	-0.0114	-0.0164	-0.7576	0.1702	-0.0632	-0.0296
CHEMBL362191	CCC(C(=O)N[C@@H](CC(=O)O)C(=O)CSCc1ccccc1)n1ccnc(NCc2ccon2)c1=O	IC50 (nM)	'='	0.4	1	Caspase-1	0.419	B (assay format)	0.061	Training	-0.2809	-0.1932	0.6155	-0.5871	-0.4291	-0.1159	0.0026	-0.104	0.1341	0.0896	-0.0463
CHEMBL112207	CC(C)[C@H](CC(=O)NCCc1cn(C)c2ccccc12)C(=O)NC(CC(=O)O)C(=O)CNS(=O)(=O)CC12CCC(CC1=O)C2(C)C	IC50 (nM)	'='	0.4	1	Caspase-1	0.419	B (single protein format)	0.59	Training	4.3283	0.3178	0.4778	1.0541	-0.0659	-0.2297	0.1453	2.544	-1.3361	0.4116	-0.0272
CHEMBL179066	CCC(C(=O)N[C@@H](CC(=O)O)C(=O)c1ncc(-c2ccccc2)o1)n1ccnc(NCc2nonc2C)c1=O	IC50 (nM)	'='	0.46	1	Caspase-1	0.419	B (assay format)	0.061	Training	-0.2792	-0.1932	1.1333	-0.3737	0.0426	-0.3345	0.0017	-0.104	-0.0323	-0.0822	-0.0469
CHEMBL434147	CCC(C(=O)N[C@@H](CC(=O)O)C(=O)CNCN1CCCCC1)n1cc(C(C)(C)C)nc(NCc2nonc2C)c1=O	IC50 (nM)	'='	0.62	1	Caspase-1	0.419	B (assay format)	0.061	Test	0.0662	0.5674	0.2084	0.055	0.0018	-0.2579	0.0016	0.3786	-0.3131	-0.0214	-0.0468
CHEMBL181763	CCCN(C)CNCC(=O)[C@H](CC(=O)O)NC(=O)C(CC)n1ccnc(NCc2nonc2C)c1=O	IC50 (nM)	'='	0.62	1	Caspase-1	0.419	B (assay format)	0.061	Training	-0.3993	-0.7365	0.2084	-0.8351	-0.5025	-0.8615	0.0016	-0.104	-0.1281	0.0805	-0.0466
CHEMBL360956	CCC(C(=O)N[C@@H](CC(=O)O)C(=O)CSCc1ccccc1)n1ccnc(NCc2nc(C)no2)c1=O	IC50 (nM)	'='	0.67	1	Caspase-1	0.419	B (assay format)	0.061	Training	-0.2551	-0.1932	0.1531	-0.6853	-0.4483	-0.1755	0.0027	-0.104	0.1781	0.0978	-0.0463
CHEMBL178775	CCC(C(=O)N[C@@H](CC(=O)O)C(=O)CNCN1CCOCC1)n1cc(C(C)(C)C)nc(NCc2nonc2C)c1=O	IC50 (nM)	'='	0.73	1	Caspase-1	0.419	B (assay format)	0.061	Training	0.0243	0.0003	0.2084	-0.0609	0.0018	-0.2579	0.0016	0.3786	-0.2627	0.0032	-0.0468
CHEMBL111839	CC(=O)N[C@@H](Cc1ccc(O)cc1)C(=O)N[C@H](C(=O)N[C@@H](C)C(=O)NC(C=O)CC(=O)O)C(C)C	IC50 (nM)	'='	0.76	1	Caspase-1	0.419	B (single protein format)	0.59	Test	-0.3672	-0.548	-0.7718	-0.3819	-0.8618	-0.6147	0.1251	-0.7576	-0.7104	0.9475	-0.0269
CHEMBL178674	CCC(C(=O)N[C@@H](CC(=O)O)C(=O)CNCN1C2CCC1CC2)n1ccnc(NCc2nonc2C)c1=O	IC50 (nM)	'='	0.88	1	Caspase-1	0.419	B (assay format)	0.061	Training	0.1425	0.6777	1.5957	-0.6025	-0.2468	-0.4442	0.0016	-0.104	-0.2828	-0.0942	-0.0469
CHEMBL181027	CCC(C(=O)N[C@@H](CC(=O)O)C(=O)CNCN(C)C)n1ccnc(NCc2nonc2C)c1=O	IC50 (nM)	'='	0.89	1	Caspase-1	0.419	B (assay format)	0.061	Training	-0.4382	-0.7365	0.2084	-0.8918	-0.4187	-0.6299	0.0016	-0.104	-0.0633	0.0919	-0.0465
CHEMBL360915	CCC(C(=O)N[C@@H](CC(=O)O)C(=O)CSCc1ccccc1)n1ccnc(NCCc2nc(C)no2)c1=O	IC50 (nM)	'='	0.9	1	Caspase-1	0.419	B (assay format)	0.061	Training	-0.2428	-0.1932	0.1531	-0.6481	-0.5037	-0.1146	0.0027	-0.104	0.1453	0.0924	-0.0463
CHEMBL359643	CCC(C(=O)N[C@@H](CC(=O)O)C(=O)CSCc1ccccc1)n1ccnc(NCCCOC)c1=O	IC50 (nM)	'='	0.92	1	Caspase-1	0.419	B (assay format)	0.061	Test	-0.3011	-0.1932	-0.7718	-0.5176	-0.5152	-0.3848	0.0008	-0.104	0.097	0.1749	-0.046
CHEMBL220238	CCC(C(=O)N[C@@H](CC(=O)O)C(=O)CSCc1ccccc1)n1ccnc(NCc2nnc(-c3ccccc3)o2)c1=O	IC50 (nM)	'='	0.98	1	Caspase-1	0.419	B (assay format)	0.061	Training	-0.157	0.3518	0.1531	-0.3818	-0.1524	0.0748	0.0026	-0.104	0.2502	-0.0019	-0.0465
CHEMBL447233	CCC(C(=O)N[C@@H](CC(=O)O)C(=O)CSCc1ccccc1)n1ccnc(NCCn2cccn2)c1=O	IC50 (nM)	'='	0.99	1	Caspase-1	0.419	B (assay format)	0.061	Training	-0.2689	-0.1932	0.6155	-0.7301	-0.4994	-0.055	0.0009	-0.104	0.1529	0.0707	-0.0463
CHEMBL382090	O=C1C[C@H](NC(=O)[C@@H]2CNC[C@@H]3CCCC[C@H](NC(=O)c4nccc5ccccc45)C(=O)N32)C(O)O1	IC50 (nM)	'='	1	1	Caspase-1	0.419	B (single protein format)	0.59	Training	0.3113	0.401	-0.1176	-0.3161	0.7036	0.3904	-0.0539	-0.7576	-0.9063	-0.2801	-0.0299
CHEMBL196761	O=C1C[C@H](NC(=O)[C@@H]2CN(S(=O)(=O)c3ccccc3)C[C@@H]3CCCC[C@H](NC(=O)c4ccc5ccccc5c4)C(=O)N32)C(O)O1	IC50 (nM)	'='	1	1	Caspase-1	0.419	B (single protein format)	0.59	Test	1.6663	0.9697	-0.1176	0.5776	0.9324	0.3853	0.1056	0.4027	-0.431	0.0086	-0.0283
CHEMBL197811	CS(=O)(=O)N1C[C@@H]2CCCC[C@H](NC(=O)c3ccc4ccccc4c3)C(=O)N2[C@H](C(=O)N[C@H]2CC(=O)OC2O)C1	IC50 (nM)	'='	1	1	Caspase-1	0.419	B (single protein format)	0.59	Training	1.2035	0.4265	-0.1176	0.556	1.0001	0.3984	0.1056	0.7401	-0.6122	0.2328	-0.0273
CHEMBL199492	O=C1C[C@H](NC(=O)[C@@H]2CN(C(=O)OCc3ccccc3)C[C@@H]3C/C=C\C[C@H](NC(=O)c4nccc5ccccc45)C(=O)N32)C(O)O1	IC50 (nM)	'='	1	1	Caspase-1	0.419	B (single protein format)	0.59	Training	0.5159	0.8781	-0.1176	-0.1911	0.7878	0.4884	-0.0202	-0.7576	-0.1951	-0.2825	-0.03
CHEMBL372189	O=C1C[C@H](NC(=O)[C@@H]2CN(C(=O)OCc3ccccc3)C[C@@H]3C/C=C\C[C@H](NC(=O)c4ccc5ccccc5c4)C(=O)N32)C(O)O1	IC50 (nM)	'='	1	1	Caspase-1	0.419	B (single protein format)	0.59	Training	0.4938	0.9697	-0.1176	0.0159	0.8172	0.4884	-0.0204	-0.7576	-0.0925	-0.3147	-0.0301
CHEMBL198644	O=C1C[C@H](NC(=O)[C@@H]2CN(C(=O)OCc3ccccc3)C[C@@H]3C/C=C\C[C@H](NC(=O)c4ccccc4)C(=O)N32)C(O)O1	IC50 (nM)	'='	1	1	Caspase-1	0.419	B (single protein format)	0.59	Test	0.2721	0.6353	-0.1176	-0.2871	0.4954	0.4709	-0.0204	-0.7576	-0.2713	-0.1353	-0.0297
CHEMBL411178	COc1cccc(C(=O)NCC2=CC[C@H](NC(=O)c3ccc4ccccc4c3)C(=O)N(CC(=O)N[C@H]3CC(=O)OC3O)C2)c1	IC50 (nM)	'='	1	1	Caspase-1	0.419	B (single protein format)	0.59	Training	-0.016	0.3314	-0.1176	-0.1723	0.4132	-0.0147	-0.0202	-0.7576	0.1361	-0.1292	-0.0295
CHEMBL268772	COc1ccc(C(=O)NCC2=CC[C@H](NC(=O)c3ccc4ccccc4c3)C(=O)N(CC(=O)N[C@H]3CC(=O)OC3O)C2)cc1	IC50 (nM)	'='	1	1	Caspase-1	0.419	B (single protein format)	0.59	Training	-0.0347	0.3314	-0.1176	-0.1723	0.471	-0.1132	-0.0202	-0.7576	0.1361	-0.1292	-0.0295
CHEMBL381667	O=C1C[C@H](NC(=O)[C@@H]2CN(S(=O)(=O)c3ccccc3)C[C@@H]3CCCC[C@H](NC(=O)c4nccc5ccccc45)C(=O)N32)C(O)O1	IC50 (nM)	'='	1	1	Caspase-1	0.419	B (single protein format)	0.59	Training	1.6884	0.8781	-0.1176	0.3664	0.9023	0.3853	0.1057	0.4027	-0.5357	0.0414	-0.0283
CHEMBL3142900	O=C[C@H](CC(=O)O)NC(=O)C1CCCN2C(=O)CC[C@H](NC(=O)c3ccccc3F)C(=O)N12	IC50 (nM)	'='	1	1	Caspase-1	0.419	B (single protein format)	0.59	Test	-0.0297	0.1446	-0.7718	-0.3179	0.3679	-0.5755	0.016	-0.7576	-0.824	0.4536	-0.027
CHEMBL381624	O=C1C[C@H](NC(=O)[C@@H]2COC[C@@H]3CCCC[C@H](NC(=O)c4cc5ccccc5s4)C(=O)N32)C(O)O1	IC50 (nM)	'='	1	1	Caspase-1	0.419	B (single protein format)	0.59	Training	0.5224	-0.0319	0.5355	-0.069	0.7406	0.463	-0.0342	-0.7576	-0.8211	0.1352	-0.0287
CHEMBL394351	C[C@@H](C(=O)N[C@H]1CC(=O)OC1O)N1CC=CC[C@H](NC(=O)c2ccc3ccccc3c2)C1=O	IC50 (nM)	'='	1	1	Caspase-1	0.419	B (single protein format)	0.59	Training	-0.1229	-0.1406	-0.1176	-0.0255	0.3044	0.0263	-0.0542	-0.7576	-0.0919	-0.1292	-0.0295
CHEMBL198845	O=C1C[C@H](NC(=O)[C@@H]2COC[C@@H]3CCCC[C@H](NC(=O)c4ccc5ccccc5c4)C(=O)N32)C(O)O1	IC50 (nM)	'='	1	1	Caspase-1	0.419	B (single protein format)	0.59	Training	0.2436	0.3772	-0.1176	-0.0189	0.7411	0.3904	-0.0541	-0.7576	-0.8203	-0.2802	-0.0299
CHEMBL198516	CS(=O)(=O)N1C[C@@H]2CCCC[C@H](NC(=O)c3nccc4ccccc34)C(=O)N2[C@H](C(=O)N[C@H]2CC(=O)OC2O)C1	IC50 (nM)	'='	1	1	Caspase-1	0.419	B (single protein format)	0.59	Test	1.2256	0.3331	-0.1176	0.316	0.9659	0.3984	0.1057	0.7401	-0.7311	0.2701	-0.0273
CHEMBL196911	O=C1C[C@H](NC(=O)[C@@H]2CNC[C@@H]3CCCC[C@H](NC(=O)c4ccc5ccccc5c4)C(=O)N32)C(O)O1	IC50 (nM)	'='	1	1	Caspase-1	0.419	B (single protein format)	0.59	Training	0.2893	0.4927	-0.1176	-0.0522	0.7411	0.3904	-0.0541	-0.7576	-0.7754	-0.3211	-0.0299
CHEMBL196753	O=C1C[C@H](NC(=O)[C@@H]2COC[C@@H]3CCCC[C@H](NC(=O)c4nccc5ccccc45)C(=O)N32)C(O)O1	IC50 (nM)	'='	1	1	Caspase-1	0.419	B (single protein format)	0.59	Training	0.2657	0.2839	-0.1176	-0.2828	0.7036	0.3904	-0.054	-0.7576	-0.9511	-0.2392	-0.0298
CHEMBL178280	CCC(C(=O)N[C@@H](CC(=O)O)C(=O)CSCc1ccccc1)n1ccnc(NCc2noc(C)n2)c1=O	IC50 (nM)	'='	1.08	1	Caspase-1	0.419	B (assay format)	0.061	Training	-0.2541	-0.1932	0.1531	-0.6853	-0.4483	-0.1755	0.0027	-0.104	0.1781	0.0978	-0.0463
CHEMBL359542	CCC(C(=O)N[C@@H](CC(=O)O)C(=O)CSCc1ccccc1)n1ccnc(NCCOC)c1=O	IC50 (nM)	'='	1.11	1	Caspase-1	0.419	B (assay format)	0.061	Test	-0.3038	-0.1932	-0.7718	-0.5274	-0.4696	-0.4604	0.0008	-0.104	0.1321	0.1833	-0.046
CHEMBL181396	CCC(C(=O)N[C@@H](CC(=O)O)C(=O)CNCN(CC)CC)n1ccnc(NCc2nonc2C)c1=O	IC50 (nM)	'='	1.14	1	Caspase-1	0.419	B (assay format)	0.061	Training	-0.3848	-0.7365	0.2084	-0.8046	-0.5371	-1.697	0.0016	-0.104	-0.1351	0.0805	-0.0465
CHEMBL178339	CCC(C(=O)N[C@@H](CC(=O)O)C(C)=O)n1cc(C(C)(C)C)nc(NCc2nonc2C)c1=O	IC50 (nM)	'='	1.23	1	Caspase-1	0.419	B (assay format)	0.061	Training	-0.1051	-0.7755	0.2084	0.3498	-0.0463	-0.7305	0.0016	0.3786	-0.2588	0.067	-0.0465
CHEMBL425699	COc1ccc(S(C)(=O)=O)cc1CC(=O)N[C@H](C(=O)N[C@@H](CC(=O)O)C(=O)CSCc1ccccc1)C(C)C	IC50 (nM)	'='	1.6	1	Caspase-1	0.419	B (assay format)	0.061	Training	0.2716	-0.0676	-0.7718	0.2554	-0.4169	-0.1754	0.0523	0.3786	0.2065	0.3047	-0.0452
CHEMBL361983	CCC(C(=O)N[C@@H](CC(=O)O)C(=O)CSCc1ccccc1)n1ccnc(NCCCc2nc(C)no2)c1=O	IC50 (nM)	'='	1.7	1	Caspase-1	0.419	B (assay format)	0.061	Test	-0.2364	-0.1932	0.1531	-0.6368	-0.5274	-0.0566	0.0027	-0.104	0.1141	0.0872	-0.0463
CHEMBL115952	CC(C)[C@H](NC(=O)OCc1ccccc1)C(=O)N[C@@H](C)C(=O)NC(CC(=O)O)C(=O)COc1cc2ccccc2cc1C(N)=O	IC50 (nM)	'='	1.7	1	Caspase-1	0.419	B (single protein format)	0.59	Training	-0.1166	0.3501	-0.7718	-0.0084	-0.1788	0.1536	0.6483	-0.7576	-0.0126	0.3578	-0.0287
CHEMBL181295	CCOCN(C)CNCC(=O)[C@H](CC(=O)O)NC(=O)C(CC)n1ccnc(NCc2nonc2C)c1=O	IC50 (nM)	'='	1.75	1	Caspase-1	0.419	B (assay format)	0.061	Training	-0.4012	-0.7365	0.2084	-0.9016	-0.5282	-0.7793	0.0016	-0.104	-0.118	0.103	-0.0466
CHEMBL360020	CCC(C(=O)N[C@@H](CC(=O)O)C(=O)CSCc1ccccc1)n1ccnc(NCCn2nc(C)cc2C)c1=O	IC50 (nM)	'='	1.82	1	Caspase-1	0.419	B (assay format)	0.061	Training	-0.0777	-0.1932	-0.1176	-0.3666	-0.5365	-0.2067	0.0009	-0.104	0.064	0.0614	-0.0463
CHEMBL116124	CC(C)[C@H](NC(=O)OCc1ccccc1)C(=O)N[C@@H](C)C(=O)NC(CC(=O)O)C(=O)COC(=O)CCc1ccccc1	IC50 (nM)	'='	1.9	1	Caspase-1	0.419	B (single protein format)	0.59	Test	-0.4169	0.07	-0.7718	-0.3699	-0.8993	0.1729	0.0181	-0.7576	-0.4042	0.5816	-0.0286
CHEMBL182103	CCC(C(=O)N[C@@H](CC(=O)O)C(=O)CSCc1ccccc1)n1ccnc(NCCCN2CCCC2=O)c1=O	IC50 (nM)	'='	1.9	1	Caspase-1	0.419	B (assay format)	0.061	Training	-0.1599	-0.1932	0.2084	-0.4147	-0.5259	-0.2067	0.0116	-0.104	0.0046	0.0743	-0.0463
CHEMBL181948	CCC(C(=O)N[C@@H](CC(=O)O)C(=O)CSCc1ccccc1)n1ccnc(NCCn2cncn2)c1=O	IC50 (nM)	'='	1.93	1	Caspase-1	0.419	B (assay format)	0.061	Training	-0.2744	-0.1932	0.6155	-0.9255	-0.4994	-0.055	0.001	-0.104	0.2212	0.0842	-0.0463
CHEMBL199264	O=C1C[C@H](NC(=O)[C@@H]2CN(S(=O)(=O)c3ccccc3)C[C@@H]3CCCC[C@H](NC(=O)c4ccccc4)C(=O)N32)C(O)O1	IC50 (nM)	'='	2	1	Caspase-1	0.419	B (single protein format)	0.59	Training	1.4446	0.6353	-0.1176	0.3302	0.6162	0.3558	0.1056	0.4027	-0.6514	0.2279	-0.0278
CHEMBL243823	COc1ccccc1C(=O)NCC1=CC[C@H](NC(=O)c2ccc3ccccc3c2)C(=O)N(CC(=O)N[C@H]2CC(=O)OC2O)C1	IC50 (nM)	'='	2	1	Caspase-1	0.419	B (single protein format)	0.59	Test	0.0252	0.3314	-0.1176	-0.1922	0.3445	-0.0496	-0.0202	-0.7576	0.1361	-0.1292	-0.0295
CHEMBL1223109	CC(C)[C@H](NC(=O)OCc1ccccc1)C(=O)N[C@@H](C)C(=O)N[C@@H](CC(=O)O)C(=O)COC(=O)Cc1cccc2ccccc12	IC50 (nM)	'='	2	1	Caspase-1	0.419	B (single protein format)	0.59	Training	-0.1114	0.4044	-0.7718	-0.0311	-0.4195	0.2441	0.0181	-0.7576	-0.1261	0.3229	-0.0289
CHEMBL397184	O=C(CN1CC(CNC(=O)c2ccccc2)=CC[C@H](NC(=O)c2ccc3ccccc3c2)C1=O)N[C@H]1CC(=O)OC1O	IC50 (nM)	'='	2	1	Caspase-1	0.419	B (single protein format)	0.59	Training	-0.0768	0.4044	-0.1176	-0.2146	0.3205	0.4295	-0.0202	-0.7576	0.1429	-0.2066	-0.0298
CHEMBL112055	CC(=O)N[C@@H](Cc1ccc(O)cc1)C(=O)N[C@H](C(=O)N1CC(O)C[C@H]1C(=O)NC(C=O)CC(=O)O)C(C)C	IC50 (nM)	'='	2	1	Caspase-1	0.419	B (single protein format)	0.59	Training	0.0449	-0.548	-0.1176	-0.3319	-0.373	-0.3627	0.2326	-0.7576	-0.8743	0.6823	-0.0271
CHEMBL115336	CC(C)[C@H](NC(=O)c1ccccc1)C(=O)N(CC(=O)NC(CC(=O)O)C(=O)c1nc2ccccc2o1)C1Cc2ccccc2C1	IC50 (nM)	'='	2	1	Caspase-1	0.419	B (single protein format)	0.59	Test	0.366	0.4672	0.5355	-0.0095	0.429	0.5165	-0.0162	-0.7576	-0.0489	-0.1933	-0.0298
CHEMBL1223114	CC(C)[C@H](NC(=O)OCc1ccccc1)C(=O)N[C@@H](C)C(=O)N[C@@H](CC(=O)O)C(=O)CON1C(=O)C[C@@H]2CCCC[C@@H]21	IC50 (nM)	'='	3	1	Caspase-1	0.419	B (single protein format)	0.59	Training	0.1386	0.9392	-0.2811	-0.3421	-0.3508	0.1116	0.0179	-0.7576	-1.3252	0.3815	-0.0287
CHEMBL199445	O=C1C[C@H](NC(=O)[C@@H]2COC[C@@H]3C/C=C\C[C@H](NC(=O)c4nccc5ccccc45)C(=O)N32)C(O)O1	IC50 (nM)	'='	3	1	Caspase-1	0.419	B (single protein format)	0.59	Training	0.2034	0.2839	-0.1176	-0.4017	0.7036	0.3904	-0.054	-0.7576	-0.4945	-0.2392	-0.0298
CHEMBL200266	O=C1C[C@H](NC(=O)[C@@H]2COC[C@@H]3C/C=C\C[C@H](NC(=O)c4cc5ccccc5s4)C(=O)N32)C(O)O1	IC50 (nM)	'='	3	1	Caspase-1	0.419	B (single protein format)	0.59	Training	0.4601	-0.0319	0.5355	-0.191	0.7406	0.463	-0.0342	-0.7576	-0.3528	0.1352	-0.0287
CHEMBL1223111	CC(C)[C@H](NC(=O)OCc1ccccc1)C(=O)N[C@@H](C)C(=O)N[C@@H](CC(=O)O)C(=O)COC(=O)C(Cc1ccccc1)Cc1ccccc1	IC50 (nM)	'='	3	1	Caspase-1	0.419	B (single protein format)	0.59	Test	-0.1287	0.6132	-0.7718	-0.2048	-0.6283	0.3798	0.0181	-0.7576	-0.2321	0.2983	-0.0292
CHEMBL1223113	CC(C)[C@H](NC(=O)OCc1ccccc1)C(=O)N[C@@H](C)C(=O)N[C@@H](CC(=O)O)C(=O)CON1C(=O)Cc2ccccc21	IC50 (nM)	'='	3	1	Caspase-1	0.419	B (single protein format)	0.59	Training	-0.1904	-0.003	-0.2811	-0.3393	-0.3508	0.1116	0.0179	-0.7576	-0.4226	0.3815	-0.0287
CHEMBL411759	O=C(CN1CC(CNS(=O)(=O)c2ccccc2)=CC[C@H](NC(=O)c2ccc3ccccc3c2)C1=O)N[C@H]1CC(=O)OC1O	IC50 (nM)	'='	3	1	Caspase-1	0.419	B (single protein format)	0.59	Training	0.3392	0.4044	-0.1176	0.07	0.3073	0.3768	0.1078	0.5384	0.0977	0.2186	-0.0279
CHEMBL200290	O=C1C[C@H](NC(=O)[C@@H]2COC[C@@H]3C/C=C\C[C@H](NC(=O)c4ccc5ccccc5c4)C(=O)N32)C(O)O1	IC50 (nM)	'='	3	1	Caspase-1	0.419	B (single protein format)	0.59	Training	0.1813	0.3772	-0.1176	-0.1378	0.7411	0.3904	-0.0541	-0.7576	-0.3637	-0.2802	-0.0299
CHEMBL242298	O=C[C@H](CC(=O)O)NC(=O)[C@@H]1COC[C@@H]2C/C=C\C[C@H](NC(=O)c3nccc4ccccc34)C(=O)N21	IC50 (nM)	'='	3	1	Caspase-1	0.419	B (single protein format)	0.59	Test	0.1364	0.2839	-0.7718	-0.4247	0.6244	-0.0198	-0.0173	-0.7576	-0.2128	0.0077	-0.029
CHEMBL4203893	CC(C)n1cc(NC(=O)c2ccc(Nc3cnc4ccccc4n3)cc2)c(=O)n(CC(=O)N[C@H]2CC(=O)OC2O)c1=O	IC50 (nM)	'='	3	1	Caspase-1	0.419	B (single protein format)	0.59	Training	-0.0845	0.4129	-0.1176	-0.1183	0.4663	0.2099	-0.0201	-0.7576	0.0983	-0.0996	-0.0296
CHEMBL412811	CC(=O)N[C@@H](Cc1ccc(O)cc1)C(=O)N[C@@H](CCC(=O)O)C(=O)N[C@@H](C)C(=O)NC(CC(=O)O)C(=O)CNS(=O)(=O)CCc1ccccc1	IC50 (nM)	'='	3.4	1	Caspase-1	0.419	B (single protein format)	0.59	Training	0.037	-0.003	-0.7718	-0.4446	-0.5674	0.1296	0.4345	0.6914	-0.4114	1.0726	-0.026
CHEMBL437105	O=C[C@H](CC(=O)O)NC(=O)[C@@H]1CCCN2C(=O)CC[C@H](NC(=O)c3nccc4ccccc34)C(=O)N12	IC50 (nM)	'='	3.4	1	Caspase-1	0.419	B (single protein format)	0.59	Training	0.176	0.4604	-0.7718	-0.365	0.7481	-0.2558	0.0162	-0.7576	-0.6006	0.0497	-0.0286
CHEMBL1221744	CC(C)[C@H](CC(=O)NCCc1cc(N(C)C)nc2ccccc12)C(=O)N[C@H](C=O)CC(=O)O	IC50 (nM)	'='	3.61	1	Caspase-1	0.419	B (single protein format)	0.59	Test	-0.1496	-0.2747	-0.7718	0.1336	-0.1453	-0.25	-0.0507	-0.7576	-0.014	0.3952	-0.0284
CHEMBL396534	O=C[C@H](CC(=O)O)NC(=O)[C@@H]1CC[C@@H]2C/C=C\C[C@H](NC(=O)c3nccc4ccccc34)C(=O)N12	IC50 (nM)	'='	4	1	Caspase-1	0.419	B (single protein format)	0.59	Training	0.1701	-0.2322	-0.0787	-0.2816	0.6195	-0.0799	-0.0173	-0.7576	-0.2984	-0.0787	-0.029
CHEMBL4216115	CC(C)n1cc(NC(=O)c2ccc(Nc3cnc4ccccc4n3)cc2)c(=O)n(C2(C(=O)N[C@H]3CC(=O)OC3O)CC2)c1=O	IC50 (nM)	'='	4.7	1	Caspase-1	0.419	B (single protein format)	0.59	Training	0.37	0.4129	-0.1176	0.5484	0.5325	-0.1161	-0.0201	0.1122	-0.2376	-0.2944	-0.0298
CHEMBL1221743	CC(C)[C@H](CC(=O)NCCc1ccnc2ccccc12)C(=O)N[C@H](C=O)CC(=O)O	IC50 (nM)	'='	4.77	1	Caspase-1	0.419	B (single protein format)	0.59	Training	-0.331	-0.2322	-0.7718	-0.3444	-0.494	-0.2042	-0.0507	-0.7576	-0.1777	0.3796	-0.0284
CHEMBL202160	O=C[C@H](CC(=O)O)NC(=O)c1ccc(CNC(=O)c2ccc(Nc3cnc4ccccc4n3)cc2)nc1	IC50 (nM)	'='	5	1	Caspase-1	0.419	B (single protein format)	0.59	Test	-0.5468	0.5334	-0.7718	-0.4943	0.2211	0.0673	-0.0503	-0.7576	0.8519	-0.0742	-0.0295
CHEMBL198795	CN1C[C@@H]2CCCC[C@H](NC(=O)c3ccccc3)C(=O)N2[C@H](C(=O)N[C@H]2CC(=O)OC2O)C1	IC50 (nM)	'='	5	1	Caspase-1	0.419	B (single protein format)	0.59	Training	0.2785	0.0903	-0.1176	-0.2643	0.4711	0.4064	-0.0542	-0.7576	-1.0259	-0.0837	-0.0295
CHEMBL74137	CC(=O)NC(C(=O)N[C@@H](CC(=O)O)C(=O)COC(=O)Cc1c(Cl)ccc(Cl)c1Cl)C(C)C	IC50 (nM)	'='	5	1	Caspase-1	0.419	B (single protein format)	0.59	Training	0.1636	-0.6668	-0.7718	0.5472	-0.9965	-0.5302	-0.0163	-0.7576	0.3539	2.6372	0.0301
CHEMBL380780	O=C1C[C@H](NC(=O)[C@@H]2CN(C(=O)Nc3ccccc3)C[C@@H]3CCCC[C@H](NC(=O)c4ccccc4)C(=O)N32)C(O)O1	IC50 (nM)	'='	5	1	Caspase-1	0.419	B (single protein format)	0.59	Training	0.355	0.6353	-0.1176	-0.278	0.5252	0.5355	-0.0201	-0.7576	-0.6771	-0.175	-0.0298
CHEMBL78154	CC(=O)NC(C(=O)N[C@@H](CC(=O)O)C(=O)COC(=O)Cc1c(Cl)cccc1Cl)C(C)C	IC50 (nM)	'='	5	1	Caspase-1	0.419	B (single protein format)	0.59	Test	-0.1455	-0.6108	-0.7718	0.237	-1.0689	-0.234	-0.0163	-0.7576	0.0597	2.1002	0.0121
CHEMBL1223110	CC(C)[C@H](NC(=O)OCc1ccccc1)C(=O)N[C@@H](C)C(=O)N[C@@H](CC(=O)O)C(=O)COC(=O)CC(c1ccccc1)c1ccccc1	IC50 (nM)	'='	5	1	Caspase-1	0.419	B (single protein format)	0.59	Training	-0.0331	0.6132	-0.7718	-0.2098	-0.5701	0.3651	0.0181	-0.7576	-0.1629	0.3041	-0.0291
CHEMBL4217577	CC(C)(C)[C@H](NC(=O)c1ccc(N)c(Cl)c1)C(=O)N1CCC[C@H]1C(=O)N[C@H]1CC(=O)OC1O	IC50 (nM)	'='	5	1	Caspase-1	0.419	B (assay format)	0.061	Training	0.2645	-0.6108	0.8626	0.8729	-0.2463	-0.2957	0.1963	0.3786	-0.1664	0.118	-0.041
CHEMBL4213802	CC(C(=O)N[C@H]1CC(=O)OC1O)n1c(=O)c(NC(=O)c2ccc(Nc3cnc4ccccc4n3)cc2)cn(C)c1=O	IC50 (nM)	'='	5.012	1	Caspase-1	0.419	B (single protein format)	0.59	Training	-0.034	0.4129	-0.1176	-0.1007	0.3329	-0.0651	-0.0201	-0.7576	0.2004	-0.102	-0.0295
CHEMBL180623	CCC(C(=O)N[C@@H](CC(=O)O)C(=O)CCCc1ccccc1)n1cc(C(C)(C)C)nc(NCc2nonc2C)c1=O	IC50 (nM)	'='	5.13	1	Caspase-1	0.419	B (assay format)	0.061	Test	0.0291	-0.2305	0.2084	0.2622	0.0018	-0.2579	0.0016	0.3786	-0.1836	-0.046	-0.0468
CHEMBL4203378	CC(C)n1cc(NC(=O)c2ccc(Nc3cnc4ccccc4n3)cc2)c(=O)n(C(C)C(=O)N[C@H]2CC(=O)OC2O)c1=O	IC50 (nM)	'='	5.6	1	Caspase-1	0.419	B (single protein format)	0.59	Training	0.0991	0.4129	-0.1176	0.0741	0.4967	-0.0613	-0.0201	-0.7576	-0.0043	-0.0972	-0.0296
CHEMBL1221597	CC(C)[C@H](CC(=O)NCCc1cccc2ccccc12)C(=O)N[C@H](C=O)CC(=O)O	IC50 (nM)	'='	5.7	1	Caspase-1	0.419	B (single protein format)	0.59	Training	-0.2802	-0.1406	-0.7718	0.0967	-0.494	-0.2042	-0.0509	-0.7576	-0.2782	0.3266	-0.0284
CHEMBL1221745	CC(C)[C@H](CC(=O)NCCc1cccc2ncccc12)C(=O)N[C@H](C=O)CC(=O)O	IC50 (nM)	'='	5.81	1	Caspase-1	0.419	B (single protein format)	0.59	Training	-0.3253	-0.2458	-0.7718	-0.3444	-0.494	-0.2042	-0.0507	-0.7576	-0.1777	0.3796	-0.0284
CHEMBL382066	CS(=O)(=O)N1C[C@@H]2CCCC[C@H](NC(=O)c3ccccc3)C(=O)N2[C@H](C(=O)N[C@H]2CC(=O)OC2O)C1	IC50 (nM)	'='	6	1	Caspase-1	0.419	B (single protein format)	0.59	Test	0.9818	0.0903	-0.1176	0.2678	0.644	0.3661	0.1056	0.7401	-0.8897	0.5145	-0.0266
CHEMBL373028	CC(=O)N1C[C@@H]2CCCC[C@H](NC(=O)c3ccccc3)C(=O)N2[C@H](C(=O)N[C@H]2CC(=O)OC2O)C1	IC50 (nM)	'='	6	1	Caspase-1	0.419	B (single protein format)	0.59	Training	0.3054	0.0903	-0.1176	-0.2519	0.6234	0.2677	-0.0207	-0.7576	-1.0876	0.0076	-0.0291
CHEMBL100588	CC(C)C[C@H](NC(=O)[C@H](CCC(=O)O)NC(=O)OCc1ccccc1)C(=O)N[C@H]1CC(=O)OC1O	IC50 (nM)	'='	6.5	1	Caspase-1	0.419	B (single protein format)	0.59	Training	-0.4905	-0.475	-0.1176	-0.4683	-0.7079	0.4398	0.0933	-0.7576	-1.0292	0.6927	-0.0281
CHEMBL433990	O=C1C[C@H](NC(=O)[C@@H]2COC[C@@H]3C/C=C\C[C@H](NC(=O)c4cccc(Cl)c4)C(=O)N32)C(O)O1	IC50 (nM)	'='	7	1	Caspase-1	0.419	B (single protein format)	0.59	Training	0.0599	-0.0319	-0.1176	-0.2473	0.3446	0.275	-0.0541	-0.7576	-0.3566	0.4972	-0.0123
CHEMBL411758	O=C(CN1CC(CNCc2ccccc2)=CC[C@H](NC(=O)c2ccc3ccccc3c2)C1=O)N[C@H]1CC(=O)OC1O	IC50 (nM)	'='	7	1	Caspase-1	0.419	B (single protein format)	0.59	Test	-0.1029	0.4044	-0.1176	-0.3071	0.3305	0.63	-0.0541	-0.7576	0.1071	-0.2843	-0.0302
CHEMBL197127	O=C1C[C@H](NC(=O)[C@@H]2CN(C(=O)c3ccccc3)C[C@@H]3CCCC[C@H](NC(=O)c4ccccc4)C(=O)N32)C(O)O1	IC50 (nM)	'='	7	1	Caspase-1	0.419	B (single protein format)	0.59	Training	0.42	0.6353	-0.1176	-0.0986	0.5788	0.3946	-0.0207	-0.7576	-0.6211	-0.2165	-0.0297
CHEMBL244229	O=C(CN1CC(CSCc2ccccc2)=CC[C@H](NC(=O)c2ccc3ccccc3c2)C1=O)N[C@H]1CC(=O)OC1O	IC50 (nM)	'='	8	1	Caspase-1	0.419	B (single protein format)	0.59	Training	0.0648	0.4044	-0.1176	-0.14	0.3305	0.63	-0.045	-0.7576	0.5618	0.0456	-0.0287
CHEMBL324548	CC(=O)N[C@@H](Cc1ccc(O)cc1)C(=O)N[C@H](C(=O)N[C@@H](C)C(=O)N[C@@H](CC(=O)O)C(=O)C(=O)NCCc1ccccc1)C(C)C	IC50 (nM)	'='	9	1	Caspase-1	0.419	B (single protein format)	0.59	Training	-0.1676	-0.003	-0.7718	-0.3541	-0.601	-0.0357	0.1599	-0.7576	-0.5086	0.6028	-0.0281
CHEMBL199496	O=C1C[C@H](NC(=O)[C@@H]2COC[C@@H]3C/C=C\C[C@H](NC(=O)c4cccc(C(F)(F)F)c4)C(=O)N32)C(O)O1	IC50 (nM)	'='	9	1	Caspase-1	0.419	B (single protein format)	0.59	Test	0.0743	-0.0319	-0.1176	0.4102	0.433	0.2449	-0.0541	0.7401	-0.8886	0.4075	-0.0272
CHEMBL114330	CC(=O)N[C@@H](Cc1ccc(O)cc1)C(=O)N[C@H](C(=O)N[C@@H](C)C(=O)NC(C=O)CCC(=O)O)C(C)C	IC50 (nM)	'='	9	1	Caspase-1	0.419	B (single protein format)	0.59	Training	-0.3511	-0.548	-0.7718	-0.3597	-0.7882	-0.6653	0.1251	-0.7576	-0.7932	0.9215	-0.027
CHEMBL248508	CCC(C(=O)N[C@@H](CC(=O)O)C(=O)CCCc1ccccc1)n1cc(C(C)(C)C)nc(Nc2nnn[nH]2)c1=O	IC50 (nM)	'='	9	1	Caspase-1	0.419	B (single protein format)	0.59	Training	-0.0255	-0.2305	0.6155	0.136	0.055	-0.0007	-0.0277	0.7401	-0.2546	0.2488	-0.0292
CHEMBL1221691	Cc1cc2nc(C)n(CCNC(=O)C[C@H](C(=O)N[C@H](C=O)CC(=O)O)C(C)C)c2cc1C	IC50 (nM)	'='	9.18	1	Caspase-1	0.419	B (single protein format)	0.59	Training	-0.0068	-0.6668	-0.2811	0.1798	-0.1714	-0.605	-0.0507	-0.7576	-0.5699	0.4069	-0.0282
CHEMBL4211859	Cc1cc(Nc2ccc3ccccc3c2)ccc1C(=O)Nc1cn(C(C)C)c(=O)n(C2(C(=O)N[C@H]3CC(=O)OC3O)CC2)c1=O	IC50 (nM)	'='	9.8	1	Caspase-1	0.419	B (single protein format)	0.59	Test	0.6053	0.513	-0.1176	1.124	0.5857	-0.1581	-0.0204	0.1122	-0.3449	-0.3539	-0.0298
CHEMBL198743	O=C1C[C@H](NC(=O)[C@@H]2CNC[C@@H]3CCCC[C@H](NC(=O)c4ccccc4)C(=O)N32)C(O)O1	IC50 (nM)	'='	10	1	Caspase-1	0.419	B (single protein format)	0.59	Training	0.0676	0.1565	-0.1176	-0.4602	0.3073	0.3534	-0.0541	-0.7576	-1.1079	-0.0863	-0.0295
CHEMBL26719	O=C(O)C[C@H](NC(=O)C(c1ccccc1)n1cccc(NC(=O)c2cccc3ccccc23)c1=O)C(=O)COc1ccccc1	IC50 (nM)	'='	10	1	Caspase-1	0.419	B (single protein format)	0.59	Training	0.0617	1.3144	-0.7718	0.1743	0.2874	0.5417	-0.0165	-0.7576	0.537	-0.2268	-0.0299
CHEMBL114791	O=C[C@H](CC(=O)O)NC(=O)[C@@H]1Cc2cccc3c2N1C(=O)[C@@H](NC(=O)c1cccc2ccccc12)CC3	IC50 (nM)	'='	10	1	Caspase-1	0.419	B (single protein format)	0.59	Training	0.5228	0.2686	-0.2811	0.4846	1.3492	0.0505	-0.0174	-0.7576	0.1379	-0.3531	-0.0293
CHEMBL397990	O=C(CN1CC=CC[C@H](NC(=O)c2cccc(C(F)(F)F)c2)C1=O)N[C@H]1CC(=O)OC1O	IC50 (nM)	'='	11	1	Caspase-1	0.419	B (single protein format)	0.59	Test	-0.4317	-0.548	-0.1176	0.3849	-0.0665	0.2684	-0.0542	0.7401	-0.5497	0.6599	-0.0265
CHEMBL4205880	O=C1C[C@H](NC(=O)[C@@H]2CC[C@@H]3CCCC[C@H](NC(=O)c4nccc5ccccc45)C(=O)N32)C(O)O1	IC50 (nM)	'='	11	1	Caspase-1	0.419	B (assay format)	0.061	Training	0.3039	-0.2322	0.5755	-0.1398	0.7008	0.3425	-0.0034	-0.104	-0.2837	-0.2287	-0.047
CHEMBL1221595	CC(C)[C@H](CC(=O)NCCNc1cccc(Cl)c1)C(=O)N[C@H](C=O)CC(=O)O	IC50 (nM)	'='	11.2	1	Caspase-1	0.419	B (single protein format)	0.59	Training	-0.5331	-0.548	-0.7718	-0.1694	-1.1275	-0.2885	-0.0508	-0.7576	-0.153	1.4602	-0.0057
CHEMBL237310	CC(C)[C@H](NC(=O)OCc1ccccc1)C(=O)Nc1ccccc1C(=O)NC(C(=O)O)C(=O)CF	IC50 (nM)	'='	12	1	Caspase-1	0.419	B (single protein format)	0.59	Training	-0.4845	-0.003	-0.7718	-0.2829	-0.7578	-0.5752	-0.0156	-0.7576	0.0662	0.6701	-0.0269
CHEMBL1221811	CC(C)[C@H](CC(=O)NCCc1cncc2ccccc12)C(=O)N[C@H](C=O)CC(=O)O	IC50 (nM)	'='	12	1	Caspase-1	0.419	B (single protein format)	0.59	Test	-0.319	-0.2322	-0.7718	-0.2045	-0.494	-0.2042	-0.0508	-0.7576	-0.2978	0.3796	-0.0284
CHEMBL115823	CC(C)[C@H](NC/C=C/c1ccccc1)C(=O)N1CC(O)C[C@H]1C(=O)NC(CC(=O)O)C(=O)COc1ccccc1	IC50 (nM)	'='	13	1	Caspase-1	0.419	B (single protein format)	0.59	Training	-0.0625	0.07	-0.1176	-0.3181	-0.4355	0.4196	0.0576	-0.7576	-0.2204	0.2039	-0.0292
CHEMBL364282	O=C1C[C@H](NC(=O)[C@@H]2CCc3nc4cc(-c5ccccc5Cl)nc-4c(O)n32)C(O)O1	IC50 (nM)	'='	14	1	Caspase-1	0.419	B (single protein format)	0.59	Training	0.0514	-0.3358	1.2286	0.5251	1.1101	0.3367	-0.0131	-0.7576	-0.6399	0.0908	-0.0119
CHEMBL242509	O=C(CN1CC=CC[C@H](NC(=O)c2ccc3ccccc3c2)C1=O)N[C@H]1CC(=O)OC1O	IC50 (nM)	'='	14	1	Caspase-1	0.419	B (single protein format)	0.59	Training	-0.3247	-0.1406	-0.1176	-0.2407	0.2999	0.4333	-0.0542	-0.7576	0.0405	-0.1332	-0.0296
CHEMBL1221688	Cc1cc2ncn(CCNC(=O)C[C@H](C(=O)N[C@H](C=O)CC(=O)O)C(C)C)c2cc1C	IC50 (nM)	'='	14.5	1	Caspase-1	0.419	B (single protein format)	0.59	Test	-0.1722	-0.6668	-0.0787	-0.0021	-0.2801	-0.5547	-0.0507	-0.7576	-0.4619	0.4193	-0.0282
CHEMBL323322	CC(C)C(NC(=O)CNc1cccc2ccccc12)C(=O)N[C@H]1CC(=O)OC1O	IC50 (nM)	'='	15	1	Caspase-1	0.419	B (single protein format)	0.59	Training	-0.3509	-0.1406	-0.1176	-0.0593	-0.3295	0.2516	-0.0875	-0.7576	-0.3778	0.061	-0.0294
CHEMBL242727	O=C(CN1CC=CC[C@H](NC(=O)c2cc(Cl)ccc2Cl)C1=O)N[C@H]1CC(=O)OC1O	IC50 (nM)	'='	15	1	Caspase-1	0.419	B (single protein format)	0.59	Training	-0.2223	-0.6108	-0.1176	-0.0517	-0.2298	0.0792	-0.0542	-0.7576	0.3937	1.3665	0.0095
CHEMBL1221647	Cc1ccc2c(c1)ncn2CCNC(=O)C[C@H](C(=O)N[C@H](C=O)CC(=O)O)C(C)C	IC50 (nM)	'='	15.3	1	Caspase-1	0.419	B (single protein format)	0.59	Training	-0.3293	-0.6108	-0.0787	-0.2291	-0.3726	-0.3558	-0.0507	-0.7576	-0.4532	0.4325	-0.0282
CHEMBL4204225	CC(C)[C@H](NC(=O)c1ccc2ccccc2c1)C(=O)N1C2CCC(O)(CC2)C1C(=O)N[C@H]1CC(=O)OC1O	IC50 (nM)	'='	15.85	1	Caspase-1	0.419	B (single protein format)	0.59	Test	1.1393	2.3499	-0.1176	0.6148	0.7629	-0.0734	0.0561	0.3644	-1.0778	-0.2663	-0.0295
CHEMBL322966	CC(C)[C@H](NC(=O)OCc1ccccc1)C(=O)N[C@@H](C)C(=O)NC(CC(=O)O)C(=O)COc1ccc2ccc(=O)oc2c1	IC50 (nM)	'='	17	1	Caspase-1	0.419	B (single protein format)	0.59	Training	-0.2881	0.221	-0.7718	-0.0827	-0.2769	0.1917	0.0185	-0.7576	-0.2375	0.4096	-0.0288
CHEMBL4205336	CC(C)[C@H](NC(=O)c1ccc2ccccc2c1)C(=O)N1[C@H]2CC[C@](O)(CC2)[C@H]1C(=O)N[C@H]1CC(=O)OC1O	IC50 (nM)	'='	17	1	Caspase-1	0.419	B (assay format)	0.061	Training	1.1393	2.3499	-0.1176	0.6148	0.7629	-0.0734	0.0321	0.2575	-0.2916	-0.2083	-0.0469
CHEMBL1221643	Cc1[nH]c2ccccc2c1CCNC(=O)C[C@H](C(=O)N[C@H](C=O)CC(=O)O)C(C)C	IC50 (nM)	'='	18	1	Caspase-1	0.419	B (single protein format)	0.59	Training	-0.1538	-0.548	-0.2811	0.0716	-0.5024	-0.3486	-0.0504	-0.7576	-0.8387	0.3796	-0.0283
CHEMBL111938	CC(=O)N[C@@H](Cc1ccc(O)cc1)C(=O)N[C@H](C(=O)N[C@@H](C)C(=O)NC(CC(=O)O)C(=O)CCCCCc1ccccc1)C(C)C	IC50 (nM)	'='	18.5	1	Caspase-1	0.419	B (single protein format)	0.59	Test	-0.1517	-0.003	-0.7718	-0.272	-0.6896	0.2197	0.1259	-0.7576	-0.7707	0.4981	-0.0285
CHEMBL242938	CC1=CC[C@H](NC(=O)c2ccc3ccccc3c2)C(=O)N(CC(=O)N[C@H]2CC(=O)OC2O)C1	IC50 (nM)	'='	19	1	Caspase-1	0.419	B (single protein format)	0.59	Training	-0.1964	-0.1406	-0.1176	-0.1382	0.3985	0.3535	-0.0542	-0.7576	-0.1379	-0.1292	-0.0295
CHEMBL242510	O=C(CN1CC=CC[C@H](NC(=O)c2cc3ccccc3s2)C1=O)N[C@H]1CC(=O)OC1O	IC50 (nM)	'='	20	1	Caspase-1	0.419	B (single protein format)	0.59	Training	-0.0459	-0.548	0.5355	-0.3048	0.2863	0.5178	-0.0342	-0.7576	0.0649	0.3475	-0.0283
CHEMBL23226	CC(C)[C@H](NC(=O)OCc1ccccc1)C(=O)NC(CC(=O)O)C(=O)CF	IC50 (nM)	'='	20	1	Caspase-1	0.419	B (single protein format)	0.59	Training	-0.6623	-0.475	-0.7718	-0.3635	-1.0596	-0.6109	-0.0496	-0.7576	-0.504	1.0735	-0.0258
CHEMBL2323966	CC(C)(C)[C@@H](NC(=O)c1ccc(N)c(Cl)c1)C(=O)N1CCC[C@H]1C(=O)N[C@H](/C=C/S(C)(=O)=O)CC(=O)O	IC50 (nM)	'='	20	1	Caspase-1	0.419	B (single protein format)	0.59	Test	0.3988	-0.6108	0.2084	1.1254	-0.316	-0.0938	0.7295	2.4135	-0.0525	1.4685	-0.0095
CHEMBL4215570	CC(C)n1cc(NC(=O)c2ccc(Nc3ccc4ccccc4c3)cc2)c(=O)n(CC(=O)N[C@H]2CC(=O)OC2O)c1=O	IC50 (nM)	'='	21	1	Caspase-1	0.419	B (single protein format)	0.59	Training	0.0071	0.5759	-0.1176	0.3664	0.4663	0.2099	-0.0204	-0.7576	-0.0075	-0.1709	-0.0296
CHEMBL442714	O=C(CN1CC(CO)=CC[C@H](NC(=O)c2ccc3ccccc3c2)C1=O)N[C@H]1CC(=O)OC1O	IC50 (nM)	'='	22	1	Caspase-1	0.419	B (single protein format)	0.59	Training	-0.206	-0.1406	-0.1176	-0.3594	0.4568	-0.1431	0.0519	-0.7576	-0.126	-0.0368	-0.0289
CHEMBL285638	CC(=O)N[C@@H](CC(=O)O)C(=O)N[C@@H](CCC(=O)O)C(=O)N[C@H](C(=O)N[C@H](CC=O)CC(=O)O)C(C)C	IC50 (nM)	'='	22.3	1	Caspase-1	0.419	B (cell-based format)	0.053	Training	-0.4159	-1.02	-0.7718	-0.9405	-0.701	-0.0959	0.0845	-0.1479	-0.3173	0.4419	0.0011
CHEMBL4212402	CC(C)n1cc(NC(=O)c2ccc(Nc3ccc4ccccc4c3)cc2)c(=O)n(C2(C(=O)N[C@H]3CC(=O)OC3O)CC2)c1=O	IC50 (nM)	'='	23	1	Caspase-1	0.419	B (cell-based format)	0.053	Test	0.4616	0.5759	-0.1176	1.0034	0.5325	-0.1161	-0.0147	0.1131	-0.0269	-0.12	-0.0003
CHEMBL1221598	CC(C)[C@H](CC(=O)NCCc1c[nH]c2ccccc12)C(=O)N[C@H](C=O)CC(=O)O	IC50 (nM)	'='	23.1	1	Caspase-1	0.419	B (single protein format)	0.59	Training	-0.3609	-0.548	-0.0787	-0.1696	-0.5757	-0.2864	-0.0504	-0.7576	-0.6881	0.3919	-0.0283
CHEMBL1221689	Cc1nc2ccccc2n1CCNC(=O)C[C@H](C(=O)N[C@H](C=O)CC(=O)O)C(C)C	IC50 (nM)	'='	23.8	1	Caspase-1	0.419	B (single protein format)	0.59	Training	-0.2383	-0.548	-0.2811	-0.2774	-0.5024	-0.3486	-0.0507	-0.7576	-0.5594	0.4325	-0.0282
CHEMBL165535	C[C@H](NC(=O)[C@H](CCC(=O)O)NC(=O)OCc1ccccc1)C(=O)NC(CC(=O)O)C(=O)CNS(=O)(=O)CCc1ccccc1	IC50 (nM)	'='	25.3	1	Caspase-1	0.419	B (single protein format)	0.59	Training	-0.2032	0.07	-0.7718	-0.4482	-0.7441	0.2367	0.2929	0.6914	-0.2605	1.081	-0.0262
CHEMBL1223112	COC(=O)C[C@H]1CCC[C@H]2CC(=O)N(OCC(=O)[C@H](CC(=O)O)NC(=O)[C@H](C)NC(=O)[C@@H](NC(=O)OCc3ccccc3)C(C)C)[C@H]21	IC50 (nM)	'='	26	1	Caspase-1	0.419	B (single protein format)	0.59	Test	0.5745	0.6794	-0.2811	-0.3308	-0.0877	-0.2754	0.0516	-0.7576	-1.2624	0.4775	-0.0283
CHEMBL2324340	CC[C@H](C)[C@H](NC(=O)[C@H](CCC(N)=O)NC(=O)[C@H](Cc1c[nH]c2ccccc12)NC(=O)OCc1ccccc1)C(=O)N[C@H](/C=C/S(C)(=O)=O)CC(=O)O	IC50 (nM)	'='	26	1	Caspase-1	0.419	B (single protein format)	0.59	Training	0.2159	-0.003	-0.0787	-0.1889	-0.2142	0.0731	0.8087	0.9158	-0.2876	0.7263	-0.0269
CHEMBL1221690	CC(C)[C@H](CC(=O)NCCn1c(-c2cccnc2)nc2ccccc21)C(=O)N[C@H](C=O)CC(=O)O	IC50 (nM)	'='	26.5	1	Caspase-1	0.419	B (single protein format)	0.59	Training	-0.1229	-0.127	-0.2811	-0.3332	0.0169	0.1056	-0.0506	-0.7576	-0.1516	0.1415	-0.029
CHEMBL396535	O=C(CN1CC=CC[C@H](NC(=O)c2nccc3ccccc23)C1=O)N[C@H]1CC(=O)OC1O	IC50 (nM)	'='	27	1	Caspase-1	0.419	B (single protein format)	0.59	Training	-0.3027	-0.2322	-0.1176	-0.5424	0.257	0.4333	-0.054	-0.7576	-0.1091	-0.0863	-0.0295
CHEMBL4216115	CC(C)n1cc(NC(=O)c2ccc(Nc3cnc4ccccc4n3)cc2)c(=O)n(C2(C(=O)N[C@H]3CC(=O)OC3O)CC2)c1=O	IC50 (nM)	'='	27	1	Caspase-1	0.419	B (cell-based format)	0.053	Test	0.37	0.4129	-0.1176	0.5484	0.5325	-0.1161	-0.0147	0.1131	0.0029	-0.0999	-0.0003
CHEMBL242726	O=C(CN1CC=CC[C@H](NC(=O)c2cccc(Cl)c2)C1=O)N[C@H]1CC(=O)OC1O	IC50 (nM)	'='	29	1	Caspase-1	0.419	B (single protein format)	0.59	Training	-0.4461	-0.548	-0.1176	-0.3812	-0.2175	0.3057	-0.0542	-0.7576	0.1009	0.7885	-0.0091
CHEMBL212345	O=C1C[C@H](NC(=O)C2(C(=O)NNC(=O)c3ccc4ccccc4c3)Cc3ccccc3C2)C(O)O1	IC50 (nM)	'='	30	1	Caspase-1	0.419	B (single protein format)	0.59	Training	0.3067	0.3314	0.3719	0.5715	0.7576	0.1186	-0.0505	0.1122	-0.1899	-0.3717	-0.0299
CHEMBL370347	O=C(CN1CCCN(C(=O)c2ccccc2)C[C@H](NC(=O)c2nccc3ccccc23)C1=O)N[C@H]1CC(=O)OC1O	IC50 (nM)	'='	30	1	Caspase-1	0.419	B (single protein format)	0.59	Training	0.0287	0.3127	-0.1176	-0.1934	0.3369	0.3938	-0.0206	-0.7576	-0.1289	-0.175	-0.0297
CHEMBL387453	O=C(CN1CCSC[C@H](NC(=O)c2ccc3ccccc3c2)C1=O)N[C@H]1CC(=O)OC1O	IC50 (nM)	'='	30	1	Caspase-1	0.419	B (single protein format)	0.59	Test	-0.1424	-0.1406	-0.1176	-0.1085	0.2999	0.4333	-0.045	-0.7576	0.3469	0.3379	-0.0277
CHEMBL370157	O=C1C[C@H](NC(=O)[C@@H]2COC[C@@H]3C/C=C\C[C@H](NC(=O)c4ccccc4Cl)C(=O)N32)C(O)O1	IC50 (nM)	'='	33	1	Caspase-1	0.419	B (single protein format)	0.59	Training	0.1066	-0.0319	-0.1176	-0.2602	0.329	0.1507	-0.0541	-0.7576	-0.3566	0.4972	-0.0123
CHEMBL322631	CC(C)CC(NC(=O)CNc1cccc2ccccc12)C(=O)N[C@H]1CC(=O)OC1O	IC50 (nM)	'='	33	1	Caspase-1	0.419	B (single protein format)	0.59	Training	-0.3607	-0.1406	-0.1176	-0.0193	-0.216	0.5426	-0.0875	-0.7576	-0.4814	0.0594	-0.0295
CHEMBL1221646	CC(C)[C@H](CC(=O)NCCn1cnc2ccccc21)C(=O)N[C@H](C=O)CC(=O)O	IC50 (nM)	'='	33.7	1	Caspase-1	0.419	B (single protein format)	0.59	Training	-0.411	-0.548	-0.0787	-0.4867	-0.5757	-0.2864	-0.0507	-0.7576	-0.444	0.4466	-0.0282
CHEMBL115328	O=C[C@H](CC(=O)O)NC(=O)C1CCC2CCC(NC(=O)OCc3ccccc3)C(=O)N21	IC50 (nM)	'='	36	1	Caspase-1	0.419	B (single protein format)	0.59	Test	-0.0478	0.1565	-0.0787	-0.4013	0.0152	-0.1463	-0.017	-0.7576	-0.8532	0.2567	-0.0284
CHEMBL419508	O=C1C[C@H](NC(=O)[C@@H]2CCC[C@@H]3CCC[C@H](NC(=O)OCc4ccccc4)C(=O)N32)C(O)O1	IC50 (nM)	'='	36	1	Caspase-1	0.419	B (single protein format)	0.59	Training	0.1322	0.4197	-0.1176	-0.3628	0.2294	0.446	-0.0538	-0.7576	-1.3062	-0.0382	-0.0296
CHEMBL1221599	CC(C)[C@H](CC(=O)NCCc1c[nH]c2ccc(F)cc12)C(=O)N[C@H](C=O)CC(=O)O	IC50 (nM)	'='	37	1	Caspase-1	0.419	B (single protein format)	0.59	Training	-0.3288	-0.6108	-0.0787	0.0627	-0.3992	-0.3558	-0.0504	-0.7576	-0.7591	0.5649	-0.0271
CHEMBL114830	CC(C)[C@H](NC(=O)c1ccc2ccccc2c1)C(=O)N1CCC[C@H]1C(=O)NC(C=O)CC(=O)NS(C)(=O)=O	IC50 (nM)	'='	38	1	Caspase-1	0.419	B (single protein format)	0.59	Training	0.1523	-0.1406	0.2084	0.435	-0.0691	-0.2286	0.0318	0.9158	-0.2574	0.6668	-0.0261
CHEMBL372509	COc1ccccc1C(=O)N1CCCN(CC(=O)N[C@H]2CC(=O)OC2O)C(=O)[C@@H](NC(=O)c2ccc3ccccc3c2)C1	IC50 (nM)	'='	38	1	Caspase-1	0.419	B (single protein format)	0.59	Test	0.1099	0.3314	-0.1176	0.0531	0.4245	-0.094	-0.0207	-0.7576	-0.0129	-0.1322	-0.0295
CHEMBL4211859	Cc1cc(Nc2ccc3ccccc3c2)ccc1C(=O)Nc1cn(C(C)C)c(=O)n(C2(C(=O)N[C@H]3CC(=O)OC3O)CC2)c1=O	IC50 (nM)	'='	38	1	Caspase-1	0.419	B (cell-based format)	0.053	Training	0.6053	0.513	-0.1176	1.124	0.5857	-0.1581	-0.0147	0.1131	-0.0293	-0.1177	-0.0003
CHEMBL4208166	Cc1cnc(Nc2ccc(C(=O)Nc3cn(C)c(=O)n(C(C)C(=O)N[C@H]4CC(=O)OC4O)c3=O)cc2)cn1	IC50 (nM)	'='	39.81	1	Caspase-1	0.419	B (single protein format)	0.59	Training	-0.1431	-0.02	-0.1176	-0.0586	0.0152	-0.3255	-0.0201	-0.7576	-0.2816	0.1279	-0.0291
CHEMBL212870	O=C1C[C@H](NC(=O)C2(C(=O)NNC(=O)c3cccc4ccccc34)Cc3ccccc3C2)C(O)O1	IC50 (nM)	'='	40	1	Caspase-1	0.419	B (single protein format)	0.59	Training	0.3827	0.3314	0.3719	0.5596	0.7117	0.1186	-0.0505	0.1122	-0.1899	-0.3717	-0.0299
CHEMBL212981	O=C1C[C@H](NC(=O)C2(C(=O)NNC(=O)c3cccc4ccccc34)CCCC2)C(O)O1	IC50 (nM)	'='	40	1	Caspase-1	0.419	B (single protein format)	0.59	Test	0.0357	-0.1406	0.9215	0.4933	0.043	-0.2631	-0.0505	0.1122	-0.7765	-0.1375	-0.0294
CHEMBL1221644	Cc1c(CCNC(=O)C[C@H](C(=O)N[C@H](C=O)CC(=O)O)C(C)C)c2ccccc2n1C	IC50 (nM)	'='	42.5	1	Caspase-1	0.419	B (single protein format)	0.59	Training	0.1451	-0.548	-0.4035	0.4105	-0.3945	-0.7296	-0.0509	-0.7576	-0.8174	0.368	-0.0282
CHEMBL101835	CC(C)C[C@H](NC(=O)[C@H](Cc1ccccc1)NC(=O)OCc1ccccc1)C(=O)N[C@H]1CC(=O)OC1O	IC50 (nM)	'='	43	1	Caspase-1	0.419	B (single protein format)	0.59	Training	-0.3977	0.07	-0.1176	-0.2452	-0.5976	0.7011	-0.0533	-0.7576	-0.5741	0.2188	-0.0294
CHEMBL196571	O=C(CN1CCCN(C(=O)N2CCOCC2)C[C@H](NC(=O)c2ccc3ccccc3c2)C1=O)N[C@H]1CC(=O)OC1O	IC50 (nM)	'='	44	1	Caspase-1	0.419	B (single protein format)	0.59	Training	0.0589	0.6353	-0.1176	-0.1836	0.3693	0.3938	-0.0206	-0.7576	-0.5111	-0.1021	-0.0297
CHEMBL1221645	CC(C)[C@H](CC(=O)NCCn1ccc2ccccc21)C(=O)N[C@H](C=O)CC(=O)O	IC50 (nM)	'='	45.3	1	Caspase-1	0.419	B (single protein format)	0.59	Test	-0.3652	-0.548	-0.0787	-0.0443	-0.5757	-0.2864	-0.0509	-0.7576	-0.6956	0.3919	-0.0283
CHEMBL324470	CCCCC(C(=O)N[C@@H](CC(=O)O)C(=O)COc1ccccc1)n1cncc(NC(=O)c2cccc3ccccc23)c1=O	IC50 (nM)	'='	46	1	Caspase-1	0.419	B (single protein format)	0.59	Training	-0.0674	0.6879	-0.7718	-0.1014	0.1862	0.2197	-0.0163	-0.7576	0.146	0.0081	-0.0295
CHEMBL4213802	CC(C(=O)N[C@H]1CC(=O)OC1O)n1c(=O)c(NC(=O)c2ccc(Nc3cnc4ccccc4n3)cc2)cn(C)c1=O	IC50 (nM)	'='	48	1	Caspase-1	0.419	B (cell-based format)	0.053	Training	-0.034	0.4129	-0.1176	-0.1007	0.3329	-0.0651	-0.0147	-0.1479	0.1344	-0.0421	-0.0002
CHEMBL209626	O=C1C[C@H](NC(=O)C2(C(=O)NNC(=O)c3cccc4ccccc34)CCCCC2)C(O)O1	IC50 (nM)	'='	50	1	Caspase-1	0.419	B (single protein format)	0.59	Training	0.1516	1.3602	-0.1176	0.4748	0.0983	-0.191	-0.0505	0.1122	-0.8599	-0.1332	-0.0295
CHEMBL328412	CC(=O)N[C@@H](C(=O)O)C(=O)N[C@@H](CCC(=O)O)C(=O)N[C@H](C(=O)N[C@H]1CC(=O)OC1O)C(C)C	IC50 (nM)	'='	50	1	Caspase-1	0.419	B (single protein format)	0.59	Test	-0.4219	-1.02	-0.1176	-0.9618	-1.0158	-0.2771	0.2735	-0.7576	-1.4632	1.2644	-0.026
CHEMBL200500	O=C1C[C@H](NC(=O)[C@@H]2COC[C@@H]3C/C=C\C[C@H](NC(=O)c4ccccc4C(F)(F)F)C(=O)N32)C(O)O1	IC50 (nM)	'='	50	1	Caspase-1	0.419	B (single protein format)	0.59	Training	0.1394	-0.0319	-0.1176	0.3983	0.2981	0.2743	-0.0541	0.7401	-0.8886	0.4075	-0.0272
CHEMBL213952	O=C1C[C@H](NC(=O)C2(C(=O)NNC(=O)c3cccc4ccccc34)CCC2)C(O)O1	IC50 (nM)	'='	50	1	Caspase-1	0.419	B (single protein format)	0.59	Training	-0.1271	-0.1406	-0.1176	0.513	-0.2446	-0.3396	-0.0505	0.1122	-0.6881	-0.1419	-0.0294
CHEMBL430648	CC(=O)N[C@@H](CC(=O)O)C(=O)N[C@@H](CCC(=O)O)C(=O)N[C@H](C(=O)N[C@H]1CC(=O)OC1O)C(C)C	IC50 (nM)	'='	50	1	Caspase-1	0.419	B (single protein format)	0.59	Training	-0.3887	-1.02	-0.1176	-0.8561	-0.7899	0.004	0.2735	-0.7576	-1.5269	1.2286	-0.0262
CHEMBL4203378	CC(C)n1cc(NC(=O)c2ccc(Nc3cnc4ccccc4n3)cc2)c(=O)n(C(C)C(=O)N[C@H]2CC(=O)OC2O)c1=O	IC50 (nM)	'='	50	1	Caspase-1	0.419	B (cell-based format)	0.053	Test	0.0991	0.4129	-0.1176	0.0741	0.4967	-0.0613	-0.0147	-0.1479	0.0729	-0.0407	-0.0002
CHEMBL429646	COc1cccc(C(=O)N[C@H]2CC=CCN(CC(=O)N[C@H]3CC(=O)OC3O)C2=O)c1	IC50 (nM)	'='	53	1	Caspase-1	0.419	B (single protein format)	0.59	Training	-0.4853	-0.548	-0.1176	-0.6514	-0.1147	-0.2671	-0.0541	-0.7576	-0.1995	0.2644	-0.0287
CHEMBL4203893	CC(C)n1cc(NC(=O)c2ccc(Nc3cnc4ccccc4n3)cc2)c(=O)n(CC(=O)N[C@H]2CC(=O)OC2O)c1=O	IC50 (nM)	'='	53	1	Caspase-1	0.419	B (cell-based format)	0.053	Training	-0.0845	0.4129	-0.1176	-0.1183	0.4663	0.2099	-0.0147	-0.1479	0.1037	-0.0414	-0.0002
CHEMBL198178	O=C1C[C@H](NC(=O)[C@@H]2CCc3nc4cc(-c5cccc(Cl)c5)nc-4c(O)n32)C(O)O1	IC50 (nM)	'='	55	1	Caspase-1	0.419	B (single protein format)	0.59	Training	-0.0153	-0.3358	1.2286	0.5388	1.123	0.4692	-0.0131	-0.7576	-0.6399	0.0908	-0.0119
CHEMBL3949842	c1ccc(CCN2CCN(c3cc(N4CCCC4)nc(N4CCCC4)n3)CC2)cc1	IC50 (nM)	'='	56	1	Caspase-1	0.419	B (assay format)	0.061	Test	-0.2474	0.6183	2.0017	0.8874	0.5802	1.1349	-0.0818	-0.104	0.0104	-0.4002	-0.0478
CHEMBL115252	O=C[C@H](CC(=O)O)NS(=O)(=O)c1ccccc1OCCc1cccc2ccccc12	IC50 (nM)	'='	62	1	Caspase-1	0.419	B (single protein format)	0.59	Training	0.2006	0.3314	-0.7718	0.7568	-0.018	0.1841	0.0432	0.5384	0.5814	0.5746	-0.0266
CHEMBL4211143	Cc1cc(Nc2ccc3ccccc3c2)ccc1C(=O)Nc1cn(C(C)C)c(=O)n(CC(=O)N[C@H]2CC(=O)OC2O)c1=O	IC50 (nM)	'='	66	1	Caspase-1	0.419	B (cell-based format)	0.053	Training	0.1508	0.513	-0.1176	0.5083	0.5243	0.1583	-0.0148	-0.1479	0.0674	-0.0617	-0.0002
CHEMBL425277	O=C(CN1CCSC[C@H](NC(=O)c2nccc3ccccc23)C1=O)N[C@H]1CC(=O)OC1O	IC50 (nM)	'='	70	1	Caspase-1	0.419	B (single protein format)	0.59	Training	-0.1204	-0.2322	-0.1176	-0.4102	0.257	0.4333	-0.0448	-0.7576	0.1974	0.3848	-0.0276
CHEMBL166521	CC(C)[C@H](NC(=O)OCc1ccccc1)C(=O)N[C@@H](C)C(=O)NC(CC(=O)O)C(=O)CNS(=O)(=O)CCc1ccccc1	IC50 (nM)	'='	72	1	Caspase-1	0.419	B (single protein format)	0.59	Test	-0.1145	0.07	-0.7718	-0.1699	-0.8799	0.0855	0.1463	0.6914	-0.2901	0.9806	-0.0266
CHEMBL200284	O=C1C[C@H](NC(=O)[C@@H]2COC[C@@H]3C/C=C\C[C@H](NC(=O)c4ccc(Cl)cc4)C(=O)N32)C(O)O1	IC50 (nM)	'='	74	1	Caspase-1	0.419	B (single protein format)	0.59	Training	0.035	-0.0319	-0.1176	-0.2473	0.4988	0.1445	-0.0541	-0.7576	-0.3566	0.4972	-0.0123
CHEMBL4206773	CCC(C(=O)N[C@H]1CC(=O)OC1O)n1c(=O)c(NC(=O)c2ccc(Nc3ccc4ccccc4c3)cc2C)cn(C(C)C)c1=O	IC50 (nM)	'='	76	1	Caspase-1	0.419	B (cell-based format)	0.053	Training	0.3865	0.513	-0.1176	0.6201	0.5812	-0.3576	-0.0148	-0.1479	0.0161	-0.0595	-0.0002
CHEMBL242299	O=C(CN1CC/C=C\C[C@H](NC(=O)c2nccc3ccccc23)C1=O)N[C@H]1CC(=O)OC1O	IC50 (nM)	'='	77	1	Caspase-1	0.419	B (single protein format)	0.59	Training	-0.2845	-0.2322	-0.1176	-0.498	0.2342	0.4841	-0.054	-0.7576	-0.2086	-0.0837	-0.0296
CHEMBL214226	O=C(CN1CCSC[C@H](NC(=O)c2cc3ccccc3s2)C1=O)N[C@H]1CC(=O)OC1O	IC50 (nM)	'='	80	1	Caspase-1	0.419	B (single protein format)	0.59	Test	0.1363	-0.548	0.5355	-0.1687	0.2863	0.5178	-0.025	-0.7576	0.3803	0.8325	-0.0263
CHEMBL4205336	CC(C)[C@H](NC(=O)c1ccc2ccccc2c1)C(=O)N1[C@H]2CC[C@](O)(CC2)[C@H]1C(=O)N[C@H]1CC(=O)OC1O	IC50 (nM)	'='	86	1	Caspase-1	0.419	B (cell-based format)	0.053	Training	1.1393	2.3499	-0.1176	0.6148	0.7629	-0.0734	0.0082	0.1888	-0.2492	-0.0915	-0.0002
CHEMBL3142757	CC(C)C[C@H](NC(=O)C(C)Nc1cccc2ccccc12)C(=O)N[C@H]1CC(=O)OC1O	IC50 (nM)	'='	87	1	Caspase-1	0.419	B (single protein format)	0.59	Training	-0.25	-0.1406	-0.1176	0.2094	-0.1372	0.3225	-0.0875	-0.7576	-0.61	0.0579	-0.0295
CHEMBL211512	O=C1C[C@H](NC(=O)C2(C(=O)NNC(=O)c3ccc4ccccc4c3)CCCCC2)C(O)O1	IC50 (nM)	'='	90	1	Caspase-1	0.419	B (single protein format)	0.59	Training	0.0756	1.3602	-0.1176	0.488	0.1493	-0.191	-0.0505	0.1122	-0.8599	-0.1332	-0.0295
CHEMBL3978901	c1c(N2CCCC2)nc(N2CCCC2)nc1N1CCN(CC2CCCCC2)CC1	IC50 (nM)	'='	95	1	Caspase-1	0.419	B (assay format)	0.061	Test	-0.0566	1.8067	2.0017	0.9754	0.6304	1.2432	-0.0818	-0.104	-0.3071	-0.4087	-0.0478
CHEMBL197979	O=C1C[C@H](NC(=O)[C@@H]2CCc3nc4cc(-c5ccc(Cl)cc5)nc-4c(O)n32)C(O)O1	IC50 (nM)	'='	97	1	Caspase-1	0.419	B (single protein format)	0.59	Training	-0.0446	-0.3358	1.2286	0.5388	1.2044	0.3302	-0.0131	-0.7576	-0.6399	0.0908	-0.0119
CHEMBL1221746	CC(C)[C@H](CC(=O)NCCc1cccc2nc(OCCN(C)C)ccc12)C(=O)N[C@H](C=O)CC(=O)O	IC50 (nM)	'='	102	1	Caspase-1	0.419	B (single protein format)	0.59	Training	-0.2581	-0.2951	-0.7718	-0.0981	-0.2089	-0.0592	-0.0507	-0.7576	-0.2058	0.4527	-0.0286
CHEMBL1221549	CC(C)[C@H](CC(=O)N(CCOc1ccccc1)CCC(=O)O)C(=O)N[C@H](C=O)CC(=O)O	IC50 (nM)	'='	114	1	Caspase-1	0.419	B (single protein format)	0.59	Training	-0.4738	-0.475	-0.7718	-0.3798	-0.8799	-0.3099	0.0952	-0.7576	-0.6706	0.9328	-0.0272
CHEMBL100559	CC(C)C(NC(=O)COc1cccc2c(NS(=O)(=O)C(F)(F)F)cccc12)C(=O)N[C@H]1CC(=O)OC1O	IC50 (nM)	'='	127	1	Caspase-1	0.419	B (single protein format)	0.59	Test	0.0747	-0.2034	-0.1176	0.9638	-0.146	0.0132	0.0744	1.7925	-0.5808	1.1676	-0.0246
CHEMBL214073	O=C(CN1CCS(=O)(=O)C[C@H](NC(=O)c2nccc3ccccc23)C1=O)N[C@H]1CC(=O)OC1O	IC50 (nM)	'='	130	1	Caspase-1	0.419	B (single protein format)	0.59	Training	0.3197	-0.2322	-0.1176	-0.2773	0.3966	0.3204	0.1054	0.6914	-0.2144	0.5418	-0.0267
CHEMBL200819	O=C1C[C@H](NC(=O)[C@@H]2COC[C@@H]3C/C=C\C[C@H](NC(=O)c4ccccc4)C(=O)N32)C(O)O1	IC50 (nM)	'='	130	1	Caspase-1	0.419	B (single protein format)	0.59	Training	-0.0404	0.0411	-0.1176	-0.558	0.3073	0.3534	-0.0541	-0.7576	-0.6374	-0.0395	-0.0294
CHEMBL199784	O=C1C[C@H](NC(=O)[C@@H]2COC[C@@H]3C/C=C\C[C@H](NC(=O)c4ccc(C(F)(F)F)cc4)C(=O)N32)C(O)O1	IC50 (nM)	'='	135	1	Caspase-1	0.419	B (single protein format)	0.59	Training	0.0441	-0.0319	-0.1176	0.4102	0.4665	0.1244	-0.0541	0.7401	-0.8886	0.4075	-0.0272
CHEMBL4215570	CC(C)n1cc(NC(=O)c2ccc(Nc3ccc4ccccc4c3)cc2)c(=O)n(CC(=O)N[C@H]2CC(=O)OC2O)c1=O	IC50 (nM)	'='	140	1	Caspase-1	0.419	B (cell-based format)	0.053	Test	0.0071	0.5759	-0.1176	0.3664	0.4663	0.2099	-0.0148	-0.1479	0.072	-0.0628	-0.0002
CHEMBL100409	CC(C)C[C@H](NC(=O)COc1c(Cl)cc(Cl)c2ccccc12)C(=O)N[C@H]1CC(=O)OC1O	IC50 (nM)	'='	141	1	Caspase-1	0.419	B (single protein format)	0.59	Training	0.0619	-0.2424	-0.1176	0.6323	0.0711	0.2413	-0.0876	-0.7576	0.0236	1.2385	0.0068
CHEMBL214166	O=C1C[C@H](NC(=O)C2(C(=O)NNC(=O)c3ccc4ccccc4c3)CCCC2)C(O)O1	IC50 (nM)	'='	150	1	Caspase-1	0.419	B (single protein format)	0.59	Training	-0.0402	-0.1406	0.9215	0.507	0.0955	-0.2631	-0.0505	0.1122	-0.7765	-0.1375	-0.0294
CHEMBL213784	Cc1cccc(C(=O)NNC(=O)C2(C(=O)N[C@H]3CC(=O)OC3O)CCC2)c1	IC50 (nM)	'='	150	1	Caspase-1	0.419	B (single protein format)	0.59	Training	-0.342	-0.548	-0.1176	0.3749	-0.8047	-0.5826	-0.0505	0.1122	-1.0759	0.1776	-0.0287
CHEMBL215512	O=C(CN1CCS(=O)(=O)C[C@H](NC(=O)c2ccc3ccccc3c2)C1=O)N[C@H]1CC(=O)OC1O	IC50 (nM)	'='	150	1	Caspase-1	0.419	B (single protein format)	0.59	Test	0.2977	-0.1406	-0.1176	0.008	0.4354	0.3204	0.1053	0.6914	-0.073	0.4974	-0.0267
CHEMBL213978	O=C(CN1CCSC[C@H](NC(=O)c2cccc(C(F)(F)F)c2)C1=O)N[C@H]1CC(=O)OC1O	IC50 (nM)	'='	150	1	Caspase-1	0.419	B (single protein format)	0.59	Training	-0.2495	-0.548	-0.1176	0.5209	-0.0665	0.2684	-0.045	0.7401	-0.2342	1.1449	-0.0246
CHEMBL3898379	Cc1c(C)c2c(c(C)c1O)CC(CN1CCN(c3cc(N4CCCC4)nc(N4CCCC4)n3)CC1)C(C)O2	IC50 (nM)	'='	167	1	Caspase-1	0.419	B (assay format)	0.061	Training	1.0371	0.7473	2.0017	1.4444	1.2381	0.1429	-0.047	-0.104	-0.1045	-0.3662	-0.0475
CHEMBL242511	O=C(CN1CC=CC[C@H](NC(=O)c2ccccc2)C1=O)N[C@H]1CC(=O)OC1O	IC50 (nM)	'='	168	1	Caspase-1	0.419	B (single protein format)	0.59	Training	-0.5464	-0.475	-0.1176	-0.7482	-0.2797	0.3972	-0.0542	-0.7576	-0.2115	0.172	-0.029
CHEMBL1221550	CC(C)[C@H](CC(=O)N1CCCC(Oc2ccccc2)C1)C(=O)N[C@H](C=O)CC(=O)O	IC50 (nM)	'='	170	1	Caspase-1	0.419	B (single protein format)	0.59	Test	-0.3039	0.62	-0.7718	-0.1138	-0.6133	-0.0887	-0.0513	-0.7576	-0.9588	0.4324	-0.0284
CHEMBL3941088	COc1cc(CN2CCN(c3cc(N4CCCC4)nc(N4CCCC4)n3)CC2)cc(OC)c1	IC50 (nM)	'='	173	1	Caspase-1	0.419	B (assay format)	0.061	Training	-0.0923	0.4825	2.0017	0.8603	0.8221	0.1298	-0.0818	-0.104	0.0456	-0.3203	-0.0475
CHEMBL1412861	C[C@]12C=CC(=O)C=C1CC[C@@H]1C2=CC[C@]2(C)[C@@H](C(=O)CN3CCN(c4cc(N5CCCC5)nc(N5CCCC5)n4)CC3)CC[C@@H]12	IC50 (nM)	'='	174	1	Caspase-1	0.419	B (assay format)	0.061	Training	3.5703	1.6726	2.556	1.4641	1.704	0.3611	-0.0603	0.5433	-0.2547	-0.4459	-0.0476
CHEMBL377298	O=C[C@H](CC(=O)O)NC(=O)CCCCCNC(=O)c1ccc(Nc2cnc3ccccc3n2)cc1	IC50 (nM)	'='	190	1	Caspase-1	0.419	B (single protein format)	0.59	Training	-0.6613	0.1684	-0.7718	-0.6043	-0.1798	0.3106	-0.0505	-0.7576	0.3045	0.1415	-0.0293
CHEMBL417149	CC(=O)N[C@@H](CC(=O)O)C(=O)N[C@@H](CCC(=O)O)C(=O)N[C@H](C(=O)N[C@H](C=O)CC(=O)O)C(C)C	IC50 (nM)	'='	190	1	Caspase-1	0.419	B (single protein format)	0.59	Test	-0.4557	-1.02	-0.7718	-0.8958	-0.9193	-0.4779	0.3102	-0.7576	-1.2341	1.5549	-0.0251
CHEMBL379764	COc1cccc(C(=O)NNC(=O)C2(C(=O)N[C@H]3CC(=O)OC3O)CCCC2)c1	IC50 (nM)	'='	200	1	Caspase-1	0.419	B (single protein format)	0.59	Training	-0.2008	-0.548	0.9215	0.1554	-0.3492	-1.0535	-0.0505	0.1122	-1.1033	0.2726	-0.0285
CHEMBL4203155	CCC(C(=O)N[C@H]1CC(=O)OC1O)n1c(=O)c(NC(=O)c2ncc(Nc3ccc4ccccc4c3)cc2C)cn(C(C)C)c1=O	IC50 (nM)	'='	200	1	Caspase-1	0.419	B (cell-based format)	0.053	Training	0.3364	0.4214	-0.1176	0.4073	0.5812	-0.3576	-0.0147	-0.1479	-0.016	-0.0494	-0.0002
CHEMBL3970645	O=C(c1ccccc1)c1ccc(CN2CCN(c3cc(N4CCCC4)nc(N4CCCC4)n3)CC2)cc1	IC50 (nM)	'='	205	1	Caspase-1	0.419	B (assay format)	0.061	Training	-0.0083	1.0903	2.0017	0.974	0.669	0.8719	-0.0711	-0.104	0.1531	-0.3973	-0.0477
CHEMBL4207501	CCC(C(=O)N[C@H]1CC(=O)OC(O)C1)n1c(=O)c(NC(=O)c2ccc(Nc3ccc4ccccc4c3)cc2C)cn(C(C)C)c1=O	IC50 (nM)	'='	210	1	Caspase-1	0.419	B (cell-based format)	0.053	Test	0.4391	1.0903	-0.7718	0.6395	0.8016	-0.1816	-0.0148	-0.1479	-0.0049	-0.0585	-0.0002
CHEMBL210118	O=C1C[C@H](NC(=O)C2(C(=O)NNC(=O)c3ccc4ccccc4c3)CCC2)C(O)O1	IC50 (nM)	'='	240	1	Caspase-1	0.419	B (single protein format)	0.59	Training	-0.2031	-0.1406	-0.1176	0.5271	-0.1905	-0.3396	-0.0505	0.1122	-0.6881	-0.1419	-0.0294
CHEMBL214215	COc1cccc(C(=O)NNC(=O)C2(C(=O)N[C@H]3CC(=O)OC3O)CCCCC2)c1	IC50 (nM)	'='	240	1	Caspase-1	0.419	B (single protein format)	0.59	Training	-0.0849	0.9527	-0.1176	0.1457	-0.2765	-0.9499	-0.0505	0.1122	-1.1843	0.2644	-0.0286
CHEMBL317246	CC(C)C(NC(=O)CCOc1cccc2ccccc12)C(=O)N[C@H]1CC(=O)OC1O	IC50 (nM)	'='	250	1	Caspase-1	0.419	B (single protein format)	0.59	Training	-0.3747	-0.1406	-0.1176	0.0398	-0.3658	0.3144	-0.0876	-0.7576	-0.5669	0.1106	-0.0294
CHEMBL386240	COc1cccc(C(=O)NNC(=O)C2(C(=O)N[C@H]3CC(=O)OC3O)CCC2)c1	IC50 (nM)	'='	260	1	Caspase-1	0.419	B (single protein format)	0.59	Test	-0.3636	-0.548	-0.1176	0.1658	-0.6786	-1.164	-0.0505	0.1122	-1.017	0.2813	-0.0284
CHEMBL3939229	COc1cccc(CN2CCN(c3cc(N4CCCC4)nc(N4CCCC4)n3)CC2)c1	IC50 (nM)	'='	262	1	Caspase-1	0.419	B (assay format)	0.061	Training	-0.1713	0.5453	2.0017	0.8637	0.7135	0.5876	-0.0818	-0.104	0.0454	-0.362	-0.0476
CHEMBL372093	O=C1C[C@H](NC(=O)[C@@H]2CCc3nc4cc(-c5ccccc5)nc-4c(O)n32)C(O)O1	IC50 (nM)	'='	264	1	Caspase-1	0.419	B (single protein format)	0.59	Training	-0.1194	-0.2628	1.2286	0.2331	1.0743	0.5573	-0.0131	-0.7576	-0.9463	-0.4908	-0.0301
CHEMBL269599	CS(=O)(=O)c1c(F)cc(-c2cc(C(N)=O)c(Cl)nn2)cc1F	IC50 (nM)	'='	300	1	Caspase-1	0.419	B (single protein format)	0.59	Training	-0.1448	-0.4207	-0.7718	1.5746	0.1503	-0.2249	0.5308	0.7401	1.7279	2.2773	0.005
CHEMBL213408	Cc1ccccc1C(=O)NNC(=O)C1(C(=O)N[C@H]2CC(=O)OC2O)CCC1	IC50 (nM)	'='	310	1	Caspase-1	0.419	B (single protein format)	0.59	Test	-0.3041	-0.548	-0.1176	0.3589	-0.8707	-0.737	-0.0505	0.1122	-1.0759	0.1776	-0.0287
CHEMBL246887	CCC(C(=O)N[C@@H](CC(=O)O)C(=O)CCCc1ccccc1)n1cc(C(C)(C)C)nc(NCc2cc(OC)cc(OC)c2)c1=O	IC50 (nM)	'='	320	1	Caspase-1	0.419	B (single protein format)	0.59	Training	0.1807	0.1786	-0.7718	0.5598	0.1917	-0.7756	-0.0501	0.7401	-0.5602	0.2182	-0.029
CHEMBL441854	O=C(CN1CCS(=O)(=O)C[C@H](NC(=O)c2cc3ccccc3s2)C1=O)N[C@H]1CC(=O)OC1O	IC50 (nM)	'='	320	1	Caspase-1	0.419	B (single protein format)	0.59	Training	0.5765	-0.548	0.5355	-0.0456	0.4263	0.3978	0.1252	0.6914	-0.0531	0.969	-0.0254
CHEMBL248309	CCC(C(=O)N[C@@H](CC(=O)O)C(=O)CCCc1ccccc1)n1cc(C(C)(C)C)nc(Nc2ccc3c(c2)OCCO3)c1=O	IC50 (nM)	'='	330	1	Caspase-1	0.419	B (single protein format)	0.59	Training	0.1779	0.5317	-0.7718	0.5685	0.4027	0.1167	-0.0501	0.7401	-0.7908	0.0081	-0.0297
CHEMBL466565	CC(C)C[C@H]1C[C@H]([C@@H](O)CC(=O)Cc2ccccc2)C(=O)N1	IC50 (nM)	'='	330	1	Caspase-1	0.419	B (single protein format)	0.59	Test	-0.4636	-0.475	-0.1176	-0.0156	-0.5305	0.775	-0.1225	-0.7576	-1.1793	0.0801	-0.0294
CHEMBL101182	CC(C)CC(NC(=O)CNc1cccc(Oc2ccccc2)c1)C(=O)N[C@H]1CC(=O)OC1O	IC50 (nM)	'='	330	1	Caspase-1	0.419	B (single protein format)	0.59	Training	-0.5217	-0.003	-0.1176	-0.2378	-0.4966	0.833	-0.0875	-0.7576	-0.5091	0.1489	-0.0297
CHEMBL323570	CC(C)C(NC(=O)COc1cccc2ccccc12)C(=O)N[C@H]1CC(=O)OC1O	IC50 (nM)	'='	336	1	Caspase-1	0.419	B (single protein format)	0.59	Training	-0.386	-0.1406	-0.1176	0.0144	-0.3295	0.2516	-0.0876	-0.7576	-0.466	0.1139	-0.0294
CHEMBL384930	O=C(CN1CCSC[C@H](NC(=O)c2ccccc2)C1=O)N[C@H]1CC(=O)OC1O	IC50 (nM)	'='	350	1	Caspase-1	0.419	B (single protein format)	0.59	Training	-0.3641	-0.475	-0.1176	-0.594	-0.2797	0.3972	-0.045	-0.7576	0.146	0.7216	-0.0268
CHEMBL4216830	Cc1cc(Nc2ccc3ccccc3c2)ccc1C(=O)Nc1cn(C(C)C)c(=O)n(C2(C(=O)N[C@H]3CC(=O)OC(O)C3)CC2)c1=O	IC50 (nM)	'='	360	1	Caspase-1	0.419	B (cell-based format)	0.053	Test	0.6626	1.0903	-0.7718	1.1332	0.7804	0.0101	-0.0148	0.1131	-0.049	-0.1156	-0.0003
CHEMBL101145	CC(C)C(NC(=O)COc1c(C(=O)O)ccc2ccccc12)C(=O)N[C@H]1CC(=O)OC1O	IC50 (nM)	'='	385	1	Caspase-1	0.419	B (single protein format)	0.59	Training	-0.2475	-0.1949	-0.1176	0.1421	-0.0097	0.0265	0.059	-0.7576	-0.3572	0.2976	-0.0285
CHEMBL1221546	CC(C)[C@H](CC(=O)NCCC(=O)c1ccccc1)C(=O)N[C@H](C=O)CC(=O)O	IC50 (nM)	'='	398	1	Caspase-1	0.419	B (single protein format)	0.59	Training	-0.5624	-0.475	-0.7718	-0.4056	-1.1748	-0.5084	-0.0175	-0.7576	-0.5077	0.8303	-0.0272
CHEMBL318887	CC(C)C[C@H](NC(=O)CC(=O)c1cccc2ccccc12)C(=O)N[C@H]1CC(=O)OC1O	IC50 (nM)	'='	408	1	Caspase-1	0.419	B (single protein format)	0.59	Training	-0.2648	-0.1406	-0.1176	0.1691	-0.2144	0.4581	-0.0542	-0.7576	-0.4807	0.1076	-0.0291
CHEMBL1221503	COc1ccc(CCCNC(=O)C[C@H](C(=O)N[C@H](C=O)CC(=O)O)C(C)C)cc1	IC50 (nM)	'='	410	1	Caspase-1	0.419	B (single protein format)	0.59	Test	-0.5469	-0.548	-0.7718	-0.3153	-0.992	-1.0621	-0.0509	-0.7576	-0.6937	0.802	-0.0274
CHEMBL198974	CC(C)(C)c1cc2nc3n(c(O)c-2n1)[C@H](C(=O)N[C@H]1CC(=O)OC1O)CC3	IC50 (nM)	'='	421	1	Caspase-1	0.419	B (single protein format)	0.59	Training	0.0581	-0.8078	1.2286	0.9846	1.1301	0.261	-0.0131	0.7401	-1.8657	-0.2118	-0.0295
CHEMBL420458	CC(C)C[C@H](NC(=O)COc1ccc(Cl)c2ccccc12)C(=O)N[C@H]1CC(=O)OC1O	IC50 (nM)	'='	429	1	Caspase-1	0.419	B (single protein format)	0.59	Training	-0.1882	-0.1949	-0.1176	0.3585	-0.092	0.3157	-0.0876	-0.7576	-0.2627	0.6916	-0.0108
CHEMBL213965	Cc1cccc(C(=O)NNC(=O)C2(C(=O)N[C@H]3CC(=O)OC3O)CCCCC2)c1	IC50 (nM)	'='	430	1	Caspase-1	0.419	B (single protein format)	0.59	Training	-0.0633	0.9527	-0.1176	0.3407	-0.3814	-0.3992	-0.0505	0.1122	-1.2448	0.1668	-0.0289
CHEMBL437907	Cc1cccc(C(=O)NNC(=O)C2(C(=O)N[C@H]3CC(=O)OC3O)Cc3ccccc3C2)c1	IC50 (nM)	'='	430	1	Caspase-1	0.419	B (single protein format)	0.59	Test	0.1678	-0.0761	0.3719	0.4505	0.357	-0.0303	-0.0505	0.1122	-0.4542	-0.1332	-0.0294
CHEMBL1221502	CC(C)[C@H](CC(=O)NCCCc1ccccc1)C(=O)N[C@H](C=O)CC(=O)O	IC50 (nM)	'='	444	1	Caspase-1	0.419	B (single protein format)	0.59	Training	-0.5938	-0.475	-0.7718	-0.3979	-1.2908	-0.2089	-0.0509	-0.7576	-0.7436	0.7392	-0.0277
CHEMBL3984293	O=[N+]([O-])c1ccc(CN2CCN(c3cc(N4CCCC4)nc(N4CCCC4)n3)CC2)cc1	IC50 (nM)	'='	450	1	Caspase-1	0.419	B (assay format)	0.061	Training	-0.1767	0.5453	2.0017	1.0176	0.754	0.8175	0.0533	-0.104	0.0087	-0.3112	-0.0474
CHEMBL3905486	c1c(N2CCCC2)nc(N2CCCC2)nc1N1CCNCC1	IC50 (nM)	'='	455	1	Caspase-1	0.419	B (assay format)	0.061	Training	-0.4958	0.1735	2.0017	0.8239	0.5363	1.2945	-0.0818	-0.104	-0.0832	-0.3741	-0.0478
CHEMBL210023	Cc1cccc(C(=O)NNC(=O)C2(C(=O)N[C@H]3CC(=O)OC3O)CCCC2)c1	IC50 (nM)	'='	490	1	Caspase-1	0.419	B (single protein format)	0.59	Test	-0.1792	-0.548	0.9215	0.3572	-0.4601	-0.4878	-0.0505	0.1122	-1.1632	0.172	-0.0288
CHEMBL6429	N#Cc1ccc(-c2cc(C(N)=O)c(Cl)nn2)cc1Cl	IC50 (nM)	'='	500	1	Caspase-1	0.419	B (single protein format)	0.59	Training	-0.6029	-0.3664	-0.7718	0.9282	0.1492	-1.3127	0.6995	-0.7576	2.8792	1.9362	0.0322
CHEMBL3678067	CC(C)[C@H](NC(=O)[C@H](CCC(=O)O)NC(=O)[C@H](Cc1ccc(O)cc1)NC(=O)OCc1ccccc1)C(=O)N[C@H](/C=C/S(C)(=O)=O)CC(=O)O	IC50 (nM)	'='	500	1	Caspase-1	0.419	B (single protein format)	0.59	Training	-0.065	-0.003	-0.7718	-0.1342	-0.5099	0.3425	0.3989	0.9158	-0.1892	1.0404	-0.026
CHEMBL4218951	CC(C(=O)N[C@H]1CC(=O)OC1O)n1c(=O)c(NC(=O)c2ccc3ccccc3c2)cn(C)c1=O	IC50 (nM)	'='	501.19	1	Caspase-1	0.419	B (single protein format)	0.59	Training	-0.0707	0.1056	-0.1176	0.4095	0.2346	-0.3133	-0.0205	-0.7576	-0.0814	0.0075	-0.0289
CHEMBL102005	CC(C)C[C@H](NC(=O)COc1ccccc1Cc1ccccc1)C(=O)N[C@H]1CC(=O)OC1O	IC50 (nM)	'='	521	1	Caspase-1	0.419	B (single protein format)	0.59	Test	-0.4099	-0.003	-0.1176	-0.1183	-0.4292	0.7371	-0.0876	-0.7576	-0.5139	0.102	-0.0297
CHEMBL3133256	O=C1C(=O)N(Cc2ccccc2I)c2ccc(S(=O)(=O)N3CCC[C@H]3CF)cc21	IC50 (nM)	'='	522	1	Caspase-1	0.419	B (assay format)	0.061	Training	1.4106	-0.1406	0.5767	1.8871	0.7858	-0.8161	-0.0089	0.2698	0.5138	0.9227	2.4558
CHEMBL321074	CC(C)C[C@H](NC(=O)COc1ccccc1C1CCCC1)C(=O)N[C@H]1CC(=O)OC1O	IC50 (nM)	'='	538	1	Caspase-1	0.419	B (single protein format)	0.59	Training	-0.2417	-0.548	1.2686	-0.1246	-0.3773	0.5946	-0.0876	-0.7576	-1.4145	0.1076	-0.0295
CHEMBL1221547	CC(C)[C@H](CC(=O)NCCOc1ccccc1)C(=O)N[C@H](C=O)CC(=O)O	IC50 (nM)	'='	539	1	Caspase-1	0.419	B (single protein format)	0.59	Training	-0.635	-0.475	-0.7718	-0.4838	-1.2908	-0.2089	-0.0509	-0.7576	-0.6108	0.8607	-0.0276
CHEMBL317796	CC(C)C[C@H](NC(=O)CC(=O)c1ccc2ccccc2c1)C(=O)N[C@H]1CC(=O)OC1O	IC50 (nM)	'='	543	1	Caspase-1	0.419	B (single protein format)	0.59	Test	-0.3535	-0.1406	-0.1176	0.1832	-0.1982	0.4581	-0.0542	-0.7576	-0.4807	0.1076	-0.0291
CHEMBL316465	CC(C)C[C@H](NC(=O)CCSc1cccc2ccccc12)C(=O)N[C@H]1CC(=O)OC1O	IC50 (nM)	'='	563	1	Caspase-1	0.419	B (single protein format)	0.59	Training	-0.0583	-0.1406	-0.1176	0.2292	-0.2531	0.5946	-0.0782	-0.7576	-0.0784	0.5079	-0.028
CHEMBL318386	CC(C)C[C@H](NC(=O)COc1cccc2ccccc12)C(=O)N[C@H]1CC(=O)OC1O	IC50 (nM)	'='	570	1	Caspase-1	0.419	B (single protein format)	0.59	Training	-0.3962	-0.1406	-0.1176	0.0521	-0.216	0.5426	-0.0876	-0.7576	-0.5669	0.1106	-0.0295
CHEMBL213553	Cc1ccc(C(=O)NNC(=O)C2(C(=O)N[C@H]3CC(=O)OC3O)CCC2)cc1	IC50 (nM)	'='	580	1	Caspase-1	0.419	B (single protein format)	0.59	Training	-0.3628	-0.548	-0.1176	0.3749	-0.6327	-0.7447	-0.0505	0.1122	-1.0759	0.1776	-0.0287
CHEMBL1221548	CC(C)[C@H](CC(=O)N(CCOc1ccccc1)C(C)C)C(=O)N[C@H](C=O)CC(=O)O	IC50 (nM)	'='	584	1	Caspase-1	0.419	B (single protein format)	0.59	Test	-0.3658	-0.475	-0.7718	0.0033	-1.1268	-0.5671	-0.0514	-0.7576	-0.7955	0.7756	-0.0278
CHEMBL466747	CC(C)CC1(O)NC(=O)C2(OC(Cc3ccccc3)=CC2=O)C1O	IC50 (nM)	'='	610	1	Caspase-1	0.419	B (single protein format)	0.59	Training	0.1628	-0.475	0.0389	0.9806	0.3436	-0.2447	-0.0112	1.1437	-0.9551	-0.0555	-0.0292
CHEMBL101728	CC(C)C[C@H](NC(=O)CCSc1ccc2ccccc2c1)C(=O)N[C@H]1CC(=O)OC1O	IC50 (nM)	'='	611	1	Caspase-1	0.419	B (single protein format)	0.59	Training	-0.2336	-0.1406	-0.1176	0.2433	-0.2378	0.6447	-0.0782	-0.7576	-0.0784	0.5079	-0.028
CHEMBL99681	CC(C)C[C@H](NC(=O)COc1ccccc1-c1ccccc1)C(=O)N[C@H]1CC(=O)OC1O	IC50 (nM)	'='	636	1	Caspase-1	0.419	B (single protein format)	0.59	Training	-0.395	-0.003	-0.1176	0.031	-0.3744	0.6437	-0.0876	-0.7576	-0.4204	0.1047	-0.0296
CHEMBL3968765	FC(F)(F)c1ccc(CN2CCN(c3cc(N4CCCC4)nc(N4CCCC4)n3)CC2)cc1	IC50 (nM)	'='	639	1	Caspase-1	0.419	B (assay format)	0.061	Test	-0.143	0.5453	2.0017	1.734	0.7413	0.9057	-0.0818	0.3786	-0.0612	-0.2273	-0.0469
CHEMBL101644	CC(C)C[C@H](NC(=O)/C=C/c1ccccc1)C(=O)N[C@H]1CC(=O)OC1O	IC50 (nM)	'='	650	1	Caspase-1	0.419	B (single protein format)	0.59	Training	-0.647	-0.475	-0.1176	-0.207	-0.9086	0.5838	-0.0876	-0.7576	-0.4157	0.3735	-0.029
CHEMBL437105	O=C[C@H](CC(=O)O)NC(=O)[C@@H]1CCCN2C(=O)CC[C@H](NC(=O)c3nccc4ccccc34)C(=O)N12	IC50 (nM)	'='	670	1	Caspase-1	0.419	B (cell-based format)	0.053	Training	0.176	0.4604	-0.7718	-0.365	0.7481	-0.2558	-0.0038	-0.1479	-0.106	0.0034	0.0001
CHEMBL3133146	O=C1C(=O)N(Cc2ccccc2[N+](=O)[O-])c2ccc(S(=O)(=O)N3CCC[C@H]3CF)cc21	IC50 (nM)	'='	672	1	Caspase-1	0.419	B (assay format)	0.061	Training	1.172	-0.1406	0.5767	1.5517	0.7871	-0.7676	0.1262	0.2698	0.0912	0.0439	-0.0454
CHEMBL183619	COc1ccc(I)cc1[C@@H](O)C(=O)N[C@H](C(=O)N[C@@H](CC(=O)O)C(=O)CSCc1ccccc1)C(C)C	IC50 (nM)	'='	675	1	Caspase-1	0.419	B (single protein format)	0.59	Test	0.098	-0.0676	-0.7718	0.048	-0.4614	-0.5496	0.0673	-0.7576	1.3477	3.3608	6.5114
CHEMBL102901	CC(C)C[C@H](NC(=O)CCOc1cccc2ccccc12)C(=O)N[C@H]1CC(=O)OC1O	IC50 (nM)	'='	686	1	Caspase-1	0.419	B (single protein format)	0.59	Training	-0.3837	-0.1406	-0.1176	0.0755	-0.2531	0.5946	-0.0876	-0.7576	-0.6616	0.1076	-0.0295
CHEMBL214044	COc1cccc(OC)c1C(=O)NNC(=O)C1(C(=O)N[C@H]2CC(=O)OC2O)CCCCC1	IC50 (nM)	'='	700	1	Caspase-1	0.419	B (single protein format)	0.59	Training	0.073	0.8882	-0.1176	0.1279	-0.2693	-1.5452	-0.0504	0.1122	-1.1158	0.3459	-0.0282
CHEMBL6439	NC(=O)c1cc(-c2ccc([N+](=O)[O-])cc2)nnc1Cl	IC50 (nM)	'='	700	1	Caspase-1	0.419	B (single protein format)	0.59	Training	-0.7413	-0.3035	-0.7718	0.6403	0.1214	-0.4398	0.7906	-0.7576	1.8494	1.3004	0.0026
CHEMBL3932441	c1ccc(CN2CCN(c3cc(N4CCCC4)nc(N4CCCC4)n3)CC2)cc1	IC50 (nM)	'='	700	1	Caspase-1	0.419	B (assay format)	0.061	Test	-0.2344	0.6183	2.0017	0.8675	0.6304	1.2432	-0.0818	-0.104	0.0451	-0.4087	-0.0478
CHEMBL3678069	CC(C)[C@H](NC(=O)[C@H](Cc1c[nH]c2ccccc12)NC(=O)[C@H](CC(=O)O)NC(=O)OCc1ccccc1)C(=O)N[C@H](/C=C/S(C)(=O)=O)CC(=O)O	IC50 (nM)	'='	700	1	Caspase-1	0.419	B (single protein format)	0.59	Training	0.1295	-0.003	-0.0787	-0.0737	-0.274	0.4978	0.2914	0.9158	-0.1949	0.7843	-0.0266
CHEMBL3898411	FC(F)(F)c1cc(CN2CCN(c3cc(N4CCCC4)nc(N4CCCC4)n3)CC2)cc(C(F)(F)F)c1	IC50 (nM)	'='	706	1	Caspase-1	0.419	B (assay format)	0.061	Training	0.0416	0.4825	2.0017	2.4314	0.8639	0.9792	-0.0818	0.8606	-0.1468	-0.0813	-0.0463
CHEMBL100114	COc1ccc(OCC(=O)N[C@@H](CC(C)C)C(=O)N[C@H]2CC(=O)OC2O)c2ccccc12	IC50 (nM)	'='	831	1	Caspase-1	0.419	B (single protein format)	0.59	Training	-0.2807	-0.1949	-0.1176	0.0679	0.0244	-0.1405	-0.0876	-0.7576	-0.5347	0.2012	-0.0291
CHEMBL103820	Cc1ccc2ccccc2c1OCC(=O)N[C@@H](CC(C)C)C(=O)N[C@H]1CC(=O)OC1O	IC50 (nM)	'='	843	1	Caspase-1	0.419	B (single protein format)	0.59	Test	-0.2387	-0.1949	-0.1176	0.2487	-0.0378	0.3157	-0.0876	-0.7576	-0.5719	0.1076	-0.0294
CHEMBL166992	CC(C)[C@H](NC(=O)c1cc(Br)cc(Br)c1)C(=O)N[C@@H](CC(=O)O)C(=O)CSCc1ccccc1	IC50 (nM)	'='	860	1	Caspase-1	0.419	B (single protein format)	0.59	Training	0.1108	-0.0676	-0.7718	0.5902	-0.6458	0.3142	-0.0408	-0.7576	1.7738	3.9514	1.51
CHEMBL23453	COC(=O)CC(NC(=O)[C@@H](NC(=O)OCc1ccccc1)C(C)C)C(=O)CF	IC50 (nM)	'='	900	1	Caspase-1	0.419	B (single protein format)	0.59	Training	-0.6469	-0.475	-0.7718	-0.3636	-0.9927	-1.4016	-0.1625	-0.7576	-0.419	1.0355	-0.0261
CHEMBL3673264	CC(C)[C@H](NC(=O)[C@@H](NC(=O)[C@H](CC(=O)O)NC(=O)OCc1ccccc1)C1Cc2ccccc2C1)C(=O)N[C@H](/C=C/S(C)(=O)=O)CC(=O)O	IC50 (nM)	'='	900	1	Caspase-1	0.419	B (single protein format)	0.59	Training	0.3424	-0.003	-0.1176	-0.026	-0.1995	0.5548	0.2909	0.9158	-0.3032	0.7676	-0.0266
CHEMBL74083	O=C(O)C[C@H](NC(=O)OCc1ccccc1)C(=O)COC(=O)Cc1c(Cl)ccc(Cl)c1Cl	IC50 (nM)	'='	936	1	Caspase-1	0.419	B (single protein format)	0.59	Test	-0.0795	-0.1219	-0.7718	0.4798	-0.7154	-0.0387	-0.0498	-0.7576	1.0875	2.2087	0.0272
CHEMBL1223108	CC(C)[C@H](NC(=O)OCc1ccccc1)C(=O)N[C@@H](C)C(=O)N[C@@H](CC(=O)O)C(=O)CCCCCc1ccccc1	IC50 (nM)	'='	976	1	Caspase-1	0.419	B (single protein format)	0.59	Training	-0.3971	0.07	-0.7718	-0.2554	-0.9302	0.3476	-0.0156	-0.7576	-0.6482	0.439	-0.029
CHEMBL330143	CCC(C)c1ccc(Oc2ccccc2S(=O)(=O)N[C@H](C=O)C(=O)O)cc1C	IC50 (nM)	'='	1000	1	Caspase-1	0.419	B (single protein format)	0.59	Training	0.2688	-0.1406	-0.7718	0.9307	-0.3541	-1.395	0.0432	0.5384	0.1316	0.9735	-0.0253
CHEMBL96334	Cc1cc(Oc2ccccc2S(=O)(=O)N[C@H](C=O)C(=O)O)ccc1C(C)C	IC50 (nM)	'='	1000	1	Caspase-1	0.419	B (single protein format)	0.59	Training	0.1679	-0.1406	-0.7718	1.0344	-0.2945	-0.7332	0.0432	0.5384	0.2682	1.0079	-0.0252
CHEMBL183109	C#CC[C@@H](C(=O)N[C@H](C(=O)N[C@@H](CC(=O)O)C(=O)CSCc1ccccc1)C(C)C)c1cc(Br)ccc1OC	IC50 (nM)	'='	1030	1	Caspase-1	0.419	B (single protein format)	0.59	Test	0.206	-0.0676	-0.7718	0.0355	-0.3046	-0.5098	-0.0408	-0.7576	1.0517	2.1452	0.6454
CHEMBL2324341	CCOC(=O)/C=C/[C@H](CC(=O)O)NC(=O)[C@@H](NC(=O)[C@@H](NC(=O)[C@H](CC(=O)O)NC(=O)OCc1ccccc1)c1ccccc1)C(C)C	IC50 (nM)	'='	1050	1	Caspase-1	0.419	B (single protein format)	0.59	Training	-0.2602	0.07	-0.7718	-0.4914	-0.5953	0.255	0.1652	-0.7576	-0.1864	0.679	-0.0281
CHEMBL3965572	c1cc(CN2CCN(c3cc(N4CCCC4)nc(N4CCCC4)n3)CC2)ccn1	IC50 (nM)	'='	1060	1	Caspase-1	0.419	B (assay format)	0.061	Training	-0.2437	0.4961	2.0017	0.6055	0.6304	1.2432	-0.0818	-0.104	0.0392	-0.3927	-0.0478
CHEMBL99680	CC(C)C[C@H](NC(=O)COc1cccc(-c2ccccc2)c1)C(=O)N[C@H]1CC(=O)OC1O	IC50 (nM)	'='	1100	1	Caspase-1	0.419	B (single protein format)	0.59	Training	-0.4466	-0.003	-0.1176	0.0592	-0.444	0.6922	-0.0876	-0.7576	-0.4204	0.1047	-0.0296
CHEMBL3673267	CC(C)[C@H](NC(=O)[C@H](Cc1ccc2ccccc2n1)NC(=O)[C@H](CC(=O)O)NC(=O)OCc1ccccc1)C(=O)N[C@H](/C=C/S(=O)(=O)Oc1ccccc1)CC(=O)O	IC50 (nM)	'='	1200	-1	Caspase-1	0.419	B (single protein format)	0.59	Training	0.1931	0.8577	-0.7718	-0.1371	-0.2497	0.652	0.2927	0.6914	0.0556	0.5746	-0.0276
CHEMBL4208767	CC(C)[C@H](NC(=O)c1ccc2ccccc2c1)c1ccc(C(=O)N[C@H]2CC(=O)OC2O)cn1	IC50 (nM)	'='	1258.93	-1	Caspase-1	0.419	B (single protein format)	0.59	Training	-0.2071	0.2261	-0.1176	0.3778	0.212	0.1825	-0.0875	-0.7576	-0.0266	-0.2203	-0.0299
CHEMBL3678071	CC(C)[C@H](NC(=O)[C@H](Cc1ccc(O)cc1)NC(=O)OCc1ccccc1)C(=O)N[C@@H](C)C(=O)N[C@H](/C=C/S(=O)(=O)c1ccccc1)CC(=O)O	IC50 (nM)	'='	1300	-1	Caspase-1	0.419	B (single protein format)	0.59	Training	0.2447	0.5402	-0.7718	0.0912	-0.5789	0.1916	0.2524	0.5384	0.0331	0.6914	-0.0273
CHEMBL100802	CC(C)C[C@H](NC(=O)CCOc1ccc2ccccc2c1)C(=O)N[C@H]1CC(=O)OC1O	IC50 (nM)	'='	1320	-1	Caspase-1	0.419	B (single protein format)	0.59	Training	-0.4348	-0.1406	-0.1176	0.1046	-0.2378	0.6447	-0.0876	-0.7576	-0.6616	0.1076	-0.0295
CHEMBL3673265	CC(C)[C@H](NC(=O)[C@H](CCC(=O)O)NC(=O)[C@H](CC(=O)O)NC(=O)OCc1ccccc1)C(=O)N[C@H](/C=C/S(C)(=O)=O)CC(=O)O	IC50 (nM)	'='	1400	-1	Caspase-1	0.419	B (single protein format)	0.59	Test	-0.2029	-0.475	-0.7718	-0.3624	-0.7068	0.3389	0.4375	0.9158	-0.4507	1.4383	-0.0249
CHEMBL319554	Cc1ccc(OCC(=O)N[C@@H](CC(C)C)C(=O)N[C@H]2CC(=O)OC2O)c(C23CC4CC(CC(C4)C2)C3)c1	IC50 (nM)	'='	1430	-1	Caspase-1	0.419	B (single protein format)	0.59	Training	2.0584	3.5451	-0.1176	0.9037	1.1078	0.8237	-0.0876	0.2148	-1.896	-0.3931	-0.0302
CHEMBL267142	N#Cc1ccc(-c2cc(C(N)=O)c(Cl)nn2)cc1	IC50 (nM)	'='	1500	-1	Caspase-1	0.419	B (single protein format)	0.59	Training	-0.7535	-0.3035	-0.7718	0.4421	0.1193	-1.1769	0.6995	-0.7576	2.5323	1.0231	0.003
CHEMBL183379	COc1ccc(Br)cc1[C@@H](O)C(=O)N[C@H](C(=O)N[C@@H](CC(=O)O)C(=O)CSCc1ccccc1)C(C)C	IC50 (nM)	'='	1540	-1	Caspase-1	0.419	B (single protein format)	0.59	Training	0.0308	-0.0676	-0.7718	-0.0281	-0.4614	-0.5496	0.0673	-0.7576	0.9157	2.3439	0.6813
CHEMBL166754	COc1ccc(S(C)(=O)=O)cc1CC(=O)N[C@H](C(=O)N[C@@H](CC(=O)O)C(=O)CSCc1c(F)cccc1Cl)C(C)C	IC50 (nM)	'='	1600	-1	Caspase-1	0.419	B (single protein format)	0.59	Test	0.5971	-0.2034	-0.7718	0.6417	-0.3359	-0.537	0.1187	0.7401	0.6025	1.8589	-0.009
CHEMBL352426	CC(C)[C@H](NC(=O)[C@H](C)NC(=O)[C@H](CC(=O)O)NC(=O)c1ccccc1)C(=O)N[C@@H](CC(=O)O)C(=O)CCCc1ccccc1	IC50 (nM)	'='	1650	-1	Caspase-1	0.419	B (single protein format)	0.59	Training	-0.2117	0.07	-0.7718	-0.3711	-0.7382	0.1443	0.1645	-0.7576	-0.5636	0.58	-0.0281
CHEMBL3133257	O=C1C(=O)N(Cc2cccc(I)c2)c2ccc(S(=O)(=O)N3CCC[C@H]3CF)cc21	IC50 (nM)	'='	1697	-1	Caspase-1	0.419	B (assay format)	0.061	Training	1.2745	-0.1406	0.5767	1.9016	0.7832	-0.6238	-0.0089	0.2698	0.5138	0.9227	2.4559
CHEMBL101220	CC(C)C[C@H](NC(=O)c1ccc2ccccc2c1)C(=O)N[C@H]1CC(=O)OC1O	IC50 (nM)	'='	1740	-1	Caspase-1	0.419	B (single protein format)	0.59	Training	-0.4036	-0.1406	-0.1176	0.3898	-0.0768	0.4354	-0.0876	-0.7576	-0.4227	0.008	-0.0294
CHEMBL322183	CC(C)C[C@H](NC(=O)COc1ccc(Cc2ccccc2)cc1)C(=O)N[C@H]1CC(=O)OC1O	IC50 (nM)	'='	1800	-1	Caspase-1	0.419	B (single protein format)	0.59	Test	-0.4647	-0.003	-0.1176	-0.0909	-0.513	0.6987	-0.0876	-0.7576	-0.5139	0.102	-0.0297
CHEMBL353919	COc1ccc(OC)c(CC(=O)N[C@H](C(=O)N[C@@H](CC(=O)O)C(=O)CSCC2CCCCC2)C(C)C)c1	IC50 (nM)	'='	1800	-1	Caspase-1	0.419	B (single protein format)	0.59	Training	0.0184	1.1208	-0.7718	-0.1114	-0.4532	-0.6497	-0.0407	-0.7576	-0.5727	0.8749	-0.0267
CHEMBL100769	CC(C)C[C@H](NC(=O)CCCc1ccc2ccccc2c1)C(=O)N[C@H]1CC(=O)OC1O	IC50 (nM)	'='	1800	-1	Caspase-1	0.419	B (single protein format)	0.59	Training	-0.3667	-0.1406	-0.1176	0.1746	-0.2378	0.6447	-0.0876	-0.7576	-0.7703	0.0082	-0.0296
CHEMBL81038	CCOc1ccc(/C=C/C(=O)OC)cc1CC(=O)N[C@H](C(=O)N[C@@H](CC(=O)O)C(=O)CSCc1c(F)cccc1Cl)C(C)C	IC50 (nM)	'='	1800	-1	Caspase-1	0.419	B (single protein format)	0.59	Training	0.1978	-0.2034	-0.7718	0.2522	-0.3859	-0.6153	-0.007	-0.7576	0.6631	1.3692	-0.0126
CHEMBL318035	CC(C)C[C@H](NC(=O)COc1cccc2c1CCCC2)C(=O)N[C@H]1CC(=O)OC1O	IC50 (nM)	'='	1810	-1	Caspase-1	0.419	B (single protein format)	0.59	Test	-0.2353	0.4502	-0.1176	-0.1251	-0.216	0.5426	-0.0876	-0.7576	-1.2691	0.1106	-0.0295
CHEMBL376760	N#CC(C#N)=C1C(=O)Nc2ccc(S(=O)(=O)N3CCC[C@H]3COc3ccccc3)cc21	IC50 (nM)	'='	1830	-1	Caspase-1	0.419	B (single protein format)	0.59	Training	1.0318	-0.0676	0.6991	0.8964	0.4927	-0.7536	0.5522	0.4027	0.4682	0.2029	-0.0275
CHEMBL418983	CC(C)C[C@H](NC(=O)COc1ccc(C23CC4CC(CC(C4)C2)C3)cc1)C(=O)N[C@H]1CC(=O)OC1O	IC50 (nM)	'='	1830	-1	Caspase-1	0.419	B (single protein format)	0.59	Training	1.7897	3.6079	-0.1176	0.7628	0.9622	0.801	-0.0876	0.2148	-1.9251	-0.4032	-0.0302
CHEMBL101448	CC(C)C[C@H](NC(=O)CCc1cccc2ccccc12)C(=O)N[C@H]1CC(=O)OC1O	IC50 (nM)	'='	1860	-1	Caspase-1	0.419	B (single protein format)	0.59	Training	-0.2806	-0.1406	-0.1176	0.1716	-0.216	0.5426	-0.0876	-0.7576	-0.679	0.0081	-0.0296
CHEMBL3895496	c1cncc(CN2CCN(c3cc(N4CCCC4)nc(N4CCCC4)n3)CC2)c1	IC50 (nM)	'='	1870	-1	Caspase-1	0.419	B (assay format)	0.061	Test	-0.2488	0.4961	2.0017	0.595	0.6304	1.2432	-0.0818	-0.104	0.0392	-0.3927	-0.0478
CHEMBL3133149	O=C1C(=O)N(Cc2nnnn2Cc2ccccc2)c2ccc(S(=O)(=O)N3CCC[C@H]3CF)cc21	IC50 (nM)	'='	1878	-1	Caspase-1	0.419	B (assay format)	0.061	Training	1.1738	-0.0676	1.5569	0.4643	0.7761	-0.2566	-0.0053	0.2698	0.3422	-0.0709	-0.046
CHEMBL328155	CC(C)C(NC(=O)COc1cc2ccccc2cc1C(=O)O)C(=O)N[C@H]1CC(=O)OC1O	IC50 (nM)	'='	1890	-1	Caspase-1	0.419	B (single protein format)	0.59	Training	-0.2995	-0.1949	-0.1176	0.1703	-0.0386	0.1656	0.059	-0.7576	-0.3572	0.2976	-0.0285
CHEMBL101442	CC(C)C[C@H](NC(=O)COc1ccc(-c2ccccc2)cc1)C(=O)N[C@H]1CC(=O)OC1O	IC50 (nM)	'='	1900	-1	Caspase-1	0.419	B (single protein format)	0.59	Training	-0.4639	-0.003	-0.1176	0.0592	-0.4255	0.554	-0.0876	-0.7576	-0.4204	0.1047	-0.0296
CHEMBL6487	O=C(NCc1ccc(Cl)cc1Cl)c1cc(-c2ccncc2)nnc1Cl	IC50 (nM)	'='	2000	-1	Caspase-1	0.419	B (single protein format)	0.59	Test	-0.3874	0.0547	-0.7718	0.73	0.1066	0.1196	-0.2585	-0.7576	2.4482	1.785	0.0375
CHEMBL6486	CCOC(=O)CNC(=O)c1cc(-c2ccncc2)nnc1Cl	IC50 (nM)	'='	2000	-1	Caspase-1	0.419	B (single protein format)	0.59	Training	-0.7389	-0.3528	-0.7718	-0.357	-0.3525	-0.1994	-0.2247	-0.7576	1.4598	1.1322	-0.0028
CHEMBL3673262	CC(C)[C@H](NC(=O)[C@@H](NC(=O)[C@H](CC(=O)O)NC(=O)OCc1ccccc1)c1ccccc1)C(=O)N[C@H](/C=C/S(C)(=O)=O)CC(=O)O	IC50 (nM)	'='	2000	-1	Caspase-1	0.419	B (single protein format)	0.59	Training	-0.1057	0.07	-0.7718	-0.2444	-0.599	0.4819	0.2909	0.9158	-0.0495	1.0364	-0.026
CHEMBL100591	CC(C)C(NC(=O)COc1cc2ccccc2cc1NS(=O)(=O)C(F)(F)F)C(=O)N[C@H]1CC(=O)OC1O	IC50 (nM)	'='	2180	-1	Caspase-1	0.419	B (single protein format)	0.59	Training	-0.0131	-0.1949	-0.1176	0.9759	-0.1188	0.1344	0.0744	1.7925	-0.5808	1.1676	-0.0246
CHEMBL99999	CC(C)C[C@H](NC(=O)COc1ccc(C2CCCC2)cc1)C(=O)N[C@H]1CC(=O)OC1O	IC50 (nM)	'='	2200	-1	Caspase-1	0.419	B (single protein format)	0.59	Test	-0.341	-0.548	1.2686	-0.0956	-0.4298	0.5022	-0.0876	-0.7576	-1.4145	0.1076	-0.0295
CHEMBL94912	CCC(C)c1ccc(Oc2ccccc2S(=O)(=O)N[C@H](C=O)C(=O)O)cc1	IC50 (nM)	'='	2200	-1	Caspase-1	0.419	B (single protein format)	0.59	Training	0.0127	-0.0761	-0.7718	0.7127	-0.4024	-1.3657	0.0432	0.5384	0.1624	1.0079	-0.0252
CHEMBL102154	CC(C)C[C@H](NC(=O)COc1ccc(Oc2ccccc2)cc1)C(=O)N[C@H]1CC(=O)OC1O	IC50 (nM)	'='	2210	-1	Caspase-1	0.419	B (single protein format)	0.59	Training	-0.5468	-0.003	-0.1176	-0.1725	-0.513	0.6987	-0.0876	-0.7576	-0.5873	0.1957	-0.0296
CHEMBL215385	O=C(CN1CCS(=O)(=O)C[C@H](NC(=O)c2ccccc2)C1=O)N[C@H]1CC(=O)OC1O	IC50 (nM)	'='	2300	-1	Caspase-1	0.419	B (single protein format)	0.59	Training	0.076	-0.475	-0.1176	-0.4289	-0.0869	0.2689	0.1053	0.6914	-0.3269	0.8821	-0.0258
CHEMBL427283	N#CC(C#N)=C1C(=O)N(Cc2ccc(O)cc2)c2ccc(S(=O)(=O)N3CCC[C@H]3COc3ccccc3)cc21	IC50 (nM)	'='	2300	-1	Caspase-1	0.419	B (single protein format)	0.59	Test	1.402	0.4044	0.5767	1.1172	0.805	-0.5559	0.6597	0.4027	0.6414	0.0092	-0.0281
CHEMBL100801	CC(C)C[C@H](NC(=O)c1cccc2ccccc12)C(=O)N[C@H]1CC(=O)OC1O	IC50 (nM)	'='	2300	-1	Caspase-1	0.419	B (single protein format)	0.59	Training	-0.3286	-0.1406	-0.1176	0.3743	-0.1266	0.4354	-0.0876	-0.7576	-0.4227	0.008	-0.0294
CHEMBL392245	CCC(C(=O)N[C@@H](CC(=O)O)C(=O)CCCc1ccccc1)n1cc(C(C)(C)C)nc(NCCc2cccs2)c1=O	IC50 (nM)	'='	2310	-1	Caspase-1	0.419	B (single protein format)	0.59	Training	0.0769	-0.2305	0.6155	0.4827	-0.0579	-0.0054	-0.0306	0.7401	-0.7646	0.4685	-0.0283
CHEMBL101141	CC(C)C[C@H](NC(=O)COc1ccccc1OCc1ccccc1)C(=O)N[C@H]1CC(=O)OC1O	IC50 (nM)	'='	2400	-1	Caspase-1	0.419	B (single protein format)	0.59	Training	-0.506	-0.003	-0.1176	-0.2456	-0.4947	0.6488	-0.0876	-0.7576	-0.5026	0.1906	-0.0297
CHEMBL361111	COc1ccc(-c2nc(C)no2)cc1[C@@H](O)C(=O)N[C@H](C(=O)N[C@@H](CC(=O)O)C(=O)CSCc1ccccc1)C(C)C	IC50 (nM)	'='	2460	-1	Caspase-1	0.419	B (single protein format)	0.59	Test	-0.0202	-0.0676	0.1531	-0.359	-0.1815	-0.3494	0.0732	-0.7576	0.4445	0.6817	-0.0273
CHEMBL100788	CC(C)C[C@H](NC(=O)COc1ccc(OCc2ccccc2)cc1)C(=O)N[C@H]1CC(=O)OC1O	IC50 (nM)	'='	2510	-1	Caspase-1	0.419	B (single protein format)	0.59	Training	-0.5373	-0.003	-0.1176	-0.2055	-0.5258	0.6108	-0.0876	-0.7576	-0.5026	0.1906	-0.0297
CHEMBL100643	CC(C)CC(NC(=O)[C@@H](CCC(=O)O)Oc1cccc2ccccc12)C(=O)N[C@H]1CC(=O)OC1O	IC50 (nM)	'='	2550	-1	Caspase-1	0.419	B (single protein format)	0.59	Training	-0.2625	-0.1406	-0.1176	0.0646	0.0037	0.4807	0.059	-0.7576	-0.7805	0.2743	-0.0288
CHEMBL321546	CC(C)C[C@H](NC(=O)COc1ccc2c(c1)CCCC2)C(=O)N[C@H]1CC(=O)OC1O	IC50 (nM)	'='	2570	-1	Caspase-1	0.419	B (single protein format)	0.59	Training	-0.3051	0.4502	-0.1176	-0.0951	-0.2506	0.5941	-0.0876	-0.7576	-1.2691	0.1106	-0.0295
CHEMBL3359200	COC[C@@H]1CCCN1S(=O)(=O)c1cc(Cl)c2c(c1)C(=O)C(=O)N2CCCF	IC50 (nM)	'='	2590	-1	Caspase-1	0.419	B (single protein format)	0.59	Test	1.4983	-0.6668	0.5767	1.6676	0.9423	-0.8229	-0.0713	0.4027	0.0515	1.4392	-0.0031
CHEMBL354612	COc1ccc(OC)c(CC(=O)N[C@H](C(=O)N[C@@H](CC(=O)O)C(=O)CSCC(C)C)C(C)C)c1	IC50 (nM)	'='	2600	-1	Caspase-1	0.419	B (single protein format)	0.59	Training	-0.2616	-0.6108	-0.7718	0.0005	-0.451	-0.9922	-0.0407	-0.7576	-0.1418	1.267	-0.0257
CHEMBL168816	CC(C)[C@H](NC(=O)c1cc2cc(F)ccc2[nH]1)C(=O)N[C@@H](CC(=O)O)C(=O)CSCc1ccccc1	IC50 (nM)	'='	2600	-1	Caspase-1	0.419	B (single protein format)	0.59	Training	-0.1822	-0.0676	-0.1176	0.2438	-0.1144	0.3796	-0.0403	-0.7576	0.2098	0.6368	-0.0267
CHEMBL2324339	CC[C@H](C)[C@H](NC(=O)[C@H](CCC(N)=O)NC(=O)[C@@H](NC(=O)OCc1ccccc1)C(C)C)C(=O)N[C@H](/C=C/S(C)(=O)=O)CC(=O)O	IC50 (nM)	'='	2700	-1	Caspase-1	0.419	B (single protein format)	0.59	Training	-0.0275	-0.475	-0.7718	-0.2177	-0.7717	-0.3016	0.8082	0.9158	-0.587	1.2601	-0.0256
CHEMBL226881	N#CC(C#N)=C1C(=O)N(Cc2ccc(O)cc2)c2ccc(S(=O)(=O)N3CCC[C@H]3COc3cccnc3)cc21	IC50 (nM)	'='	2720	-1	Caspase-1	0.419	B (single protein format)	0.59	Test	1.3946	0.2822	0.5767	0.9084	0.805	-0.5559	0.6598	0.4027	0.6273	0.0473	-0.0281
CHEMBL318312	CC(C)C[C@H](NC(=O)CSc1cccc2ccccc12)C(=O)N[C@H]1CC(=O)OC1O	IC50 (nM)	'='	2750	-1	Caspase-1	0.419	B (single protein format)	0.59	Training	-0.0547	-0.1406	-0.1176	0.2417	-0.216	0.5426	-0.0782	-0.7576	0.0346	0.5234	-0.0279
CHEMBL390932	CN1C(=O)C(=C(C#N)C#N)c2cc(S(=O)(=O)N3CCC[C@H]3COc3ccccc3)ccc21	IC50 (nM)	'='	2825	-1	Caspase-1	0.419	B (single protein format)	0.59	Training	1.2366	-0.0676	0.5767	1.252	0.6385	-1.0911	0.5517	0.4027	0.5605	0.1974	-0.0274
CHEMBL212809	O=C1C[C@H](NC(=O)C2(C(=O)NNC(=O)c3ccc4ccccc4c3)CC2)C(O)O1	IC50 (nM)	'='	2900	-1	Caspase-1	0.419	B (single protein format)	0.59	Training	-0.3868	-0.1406	-0.1176	0.7603	-0.2429	-0.4209	-0.0505	0.1122	-0.5942	-0.1467	-0.0293
CHEMBL1762356	N#CC(C#N)=C1C(=O)N(Cc2ccc(OCCF)cc2)c2ccc(S(=O)(=O)N3CC[C@H]3COc3cccnc3)cc21	IC50 (nM)	'='	2900	-1	Caspase-1	0.419	B (single protein format)	0.59	Test	1.1281	0.2822	-0.4035	0.8563	0.7204	-0.6445	0.5518	0.4027	0.5849	0.1734	-0.0272
CHEMBL327298	CC(C)C(NC(=O)COc1ccc2ccccc2c1C(=O)O)C(=O)N[C@H]1CC(=O)OC1O	IC50 (nM)	'='	2960	-1	Caspase-1	0.419	B (single protein format)	0.59	Training	-0.2291	-0.1949	-0.1176	0.1567	-0.1399	0.0759	0.059	-0.7576	-0.3572	0.2976	-0.0285
CHEMBL8320	O=C1C=CC(=O)C=C1	IC50 (nM)	'='	3000	-1	Caspase-1	0.419	B (single protein format)	0.59	Training	-1.0824	-0.548	-0.7718	-1.0273	-2.2739	-0.0922	-0.2311	-0.7576	2.8472	0.8302	-0.0274
CHEMBL6847	NC(=O)c1cc(-c2ccncc2)nnc1Cl	IC50 (nM)	'='	3000	-1	Caspase-1	0.419	B (single protein format)	0.59	Training	-0.803	-0.3528	-0.7718	-0.2262	-0.2543	0.1648	0.3715	-0.7576	2.3852	1.1423	0.0062
CHEMBL3673261	COC(=O)C[C@@H](/C=C/S(C)(=O)=O)NC(=O)[C@@H](NC(=O)[C@@H](NC(=O)[C@H](CC(=O)OC)NC(=O)OCc1ccccc1)C1Cc2ccccc2C1)C(C)C	IC50 (nM)	'>'	3000	-1	Caspase-1	0.419	B (single protein format)	0.59	Test	0.3763	-0.003	-0.1176	-0.0386	-0.1919	-0.3079	0.0652	0.9158	-0.2225	0.7395	-0.0268
CHEMBL182095	CC(C)[C@H](O)C(=O)N[C@H](C(=O)N[C@@H](CC(=O)O)C(=O)CSCc1ccccc1)C(C)C	IC50 (nM)	'='	3015	-1	Caspase-1	0.419	B (single protein format)	0.59	Training	-0.3595	-0.475	-0.7718	-0.1953	-1.0016	-0.3531	0.0672	-0.7576	-0.1764	1.2828	-0.0257
CHEMBL82932	COc1ccc(Br)cc1CC(=O)N[C@H](C(=O)N[C@@H](CC(=O)O)C(=O)CSCc1ccccc1)C(C)C	IC50 (nM)	'='	3040	-1	Caspase-1	0.419	B (single protein format)	0.59	Training	-0.0447	-0.0676	-0.7718	0.1134	-0.5054	-0.1802	-0.0408	-0.7576	0.9602	2.3183	0.7001
CHEMBL101108	CC(C)C[C@H](NC(=O)Cc1ccc2ccccc2c1)C(=O)N[C@H]1CC(=O)OC1O	IC50 (nM)	'='	3140	-1	Caspase-1	0.419	B (single protein format)	0.59	Training	-0.383	-0.1406	-0.1176	0.2208	-0.2063	0.6929	-0.0876	-0.7576	-0.5817	0.0081	-0.0295
CHEMBL513297	COC[C@@H]1CCCN1S(=O)(=O)c1ccc2c(c1)C(=O)C(=O)N2C[C@H]1CO1	IC50 (nM)	'='	3160	-1	Caspase-1	0.419	B (single protein format)	0.59	Test	1.0862	-0.6108	0.5767	1.5123	0.8593	-0.3936	-0.0712	0.4027	-0.4183	0.349	-0.0266
CHEMBL318791	CC(C)C[C@H](NC(=O)Cc1cccc2ccccc12)C(=O)N[C@H]1CC(=O)OC1O	IC50 (nM)	'='	3240	-1	Caspase-1	0.419	B (single protein format)	0.59	Training	-0.3008	-0.1406	-0.1176	0.2058	-0.1624	0.6387	-0.0876	-0.7576	-0.5817	0.0081	-0.0295
CHEMBL226828	N#CC(C#N)=C1C(=O)N(Cc2ccccc2)c2ccc(S(=O)(=O)N3CCC[C@H]3COc3cccnc3)cc21	IC50 (nM)	'='	3250	-1	Caspase-1	0.419	B (single protein format)	0.59	Training	1.3639	0.3552	0.5767	0.8798	0.7676	-0.3984	0.5518	0.4027	0.6394	-0.0299	-0.0284
CHEMBL516251	N#CC(C#N)=C1C(=O)N(Cc2ccccc2)c2ccc(S(=O)(=O)N3CCC3)cc21	IC50 (nM)	'='	3300	-1	Caspase-1	0.419	B (single protein format)	0.59	Training	0.6076	-0.0676	-0.4035	1.3192	0.6837	-0.9184	0.5516	0.4027	0.8545	0.1124	-0.0273
CHEMBL3673268	CC(C)[C@H](NC(=O)[C@H](Cc1ccc2ccccc2n1)NC(=O)[C@H](CC(=O)OC(C)(C)C)NC(=O)OCc1ccccc1)C(=O)N[C@H](/C=C/S(=O)(=O)N1CCOCC1)CC(=O)OC(C)(C)C	IC50 (nM)	'>'	3330	-1	Caspase-1	0.419	B (single protein format)	0.59	Test	0.8179	1.0869	-0.7718	0.8859	-0.3147	0.6112	0.0657	3.8869	-0.5738	0.5407	-0.0283
CHEMBL3678070	CS(=O)(=O)/C=C/[C@@H](N)CC(=O)O	IC50 (nM)	'>'	3330	-1	Caspase-1	0.419	B (single protein format)	0.59	Training	-0.9101	-1.02	-0.7718	0.0373	-2.6634	0.4175	0.6281	0.9158	0.9992	3.7488	-0.0158
CHEMBL3678073	CC(C)[C@H](NC(=O)[C@H](Cc1cccc2ccccc12)NC(=O)[C@H](CC(=O)O)NC(=O)OCc1ccccc1)C(=O)N[C@H](/C=C/S(C)(=O)=O)CC(=O)O	IC50 (nM)	'>'	3330	-1	Caspase-1	0.419	B (single protein format)	0.59	Training	0.2103	0.4044	-0.7718	0.0774	-0.2253	0.5304	0.2909	0.9158	0.0313	0.7395	-0.0268
CHEMBL3678068	CC(C)[C@H](NC(=O)[C@H](Cc1ccccn1)NC(=O)[C@H](CC(=O)O)NC(=O)OCc1ccccc1)C(=O)N[C@H](/C=C/S(=O)(=O)c1ccccc1)CC(=O)O	IC50 (nM)	'>'	3330	-1	Caspase-1	0.419	B (single protein format)	0.59	Training	0.2204	0.491	-0.7718	-0.2687	-0.5469	0.4892	0.2911	0.5384	-0.1076	0.7561	-0.0272
CHEMBL3673270	CC(C)[C@H](NC(=O)[C@@H](NC(=O)[C@H](CC(=O)O)NC(=O)OCc1ccccc1)c1ccccc1)C(=O)N[C@H](/C=C/S(=O)(=O)c1ccccc1)CC(=O)O	IC50 (nM)	'>'	3330	-1	Caspase-1	0.419	B (single protein format)	0.59	Test	0.2533	0.6132	-0.7718	-0.1354	-0.5209	0.4253	0.2909	0.5384	0.0557	0.7395	-0.0271
CHEMBL3678064	CC(C)[C@H](NC(=O)C(Cc1ccc2ccccc2n1)NC(=O)[C@H](CC(=O)O)NC(=O)OCc1ccccc1)C(=O)N[C@H](/C=C/S(=O)(=O)c1ccccc1)CC(=O)O	IC50 (nM)	'>'	3330	-1	Caspase-1	0.419	B (single protein format)	0.59	Training	0.4126	0.8577	-0.7718	-0.0964	-0.2311	0.5026	0.2911	0.5384	0.0927	0.5294	-0.0276
CHEMBL3678072	COC(=O)C[C@@H](/C=C/S(C)(=O)=O)NC(=O)[C@@H](NC(=O)[C@@H](NC(=O)[C@H](CC(=O)OC)NC(=O)OCc1ccccc1)c1ccccc1)C(C)C	IC50 (nM)	'>'	3330	-1	Caspase-1	0.419	B (single protein format)	0.59	Training	-0.0717	0.07	-0.7718	-0.2493	-0.5747	-0.4462	0.0652	0.9158	0.0275	0.9954	-0.0263
CHEMBL3673258	CC(C)(C)OC(=O)C[C@H](N)/C=C/S(=O)(=O)c1ccccc1	IC50 (nM)	'>'	3330	-1	Caspase-1	0.419	B (single protein format)	0.59	Training	-0.4222	-0.475	-0.7718	1.8533	-1.3698	0.4815	0.5153	2.2135	0.1644	1.4983	-0.0249
CHEMBL3673257	CC(C)(C)OC(=O)C[C@@H](/C=C/S(=O)(=O)c1ccccc1)NC(=O)OC(C)(C)C	IC50 (nM)	'>'	3330	-1	Caspase-1	0.419	B (single protein format)	0.59	Test	-0.2799	-0.475	-0.7718	2.5834	-1.038	0.8066	-0.0704	3.8869	-0.5087	1.3606	-0.026
CHEMBL3678066	CC(C)[C@H](NC(=O)[C@H](Cc1ccc(O)cc1)NC(=O)[C@H](CC(=O)O)NC(=O)OCc1ccccc1)C(=O)N[C@H](/C=C/S(C)(=O)=O)CC(=O)O	IC50 (nM)	'>'	3330	-1	Caspase-1	0.419	B (single protein format)	0.59	Training	-0.0808	-0.003	-0.7718	-0.1453	-0.5687	0.3987	0.3989	0.9158	-0.1191	1.061	-0.0259
CHEMBL3673260	Cc1ccc(S(=O)(=O)N[C@@H](Cc2ccc3ccccc3n2)C(=O)N[C@H](C(=O)N[C@H](/C=C(\Cl)S(C)(=O)=O)CC(=O)O)C(C)C)cc1	IC50 (nM)	'>'	3330	-1	Caspase-1	0.419	B (single protein format)	0.59	Training	0.9207	0.2397	-0.7718	0.728	0.0911	0.1548	0.2382	2.0361	0.2532	1.3997	-0.0121
CHEMBL3678074	CC(C)[C@H](NC(=O)[C@@H](NC(=O)[C@H](CC(=O)O)NC(=O)OCc1ccccc1)c1ccccc1)C(=O)N[C@H](/C=C(\Cl)S(C)(=O)=O)CC(=O)O	IC50 (nM)	'>'	3330	-1	Caspase-1	0.419	B (single protein format)	0.59	Training	0.2356	0.07	-0.7718	-0.0686	-0.5354	0.3059	0.2909	0.7401	-0.0175	1.4088	-0.0135
CHEMBL3673269	CC(C)[C@H](NC(=O)[C@@H](NC(=O)[C@H](CC(=O)O)NC(=O)OCc1ccccc1)C1Cc2ccccc2C1)C(=O)N[C@H](/C=C/S(=O)(=O)C(C)C)CC(=O)O	IC50 (nM)	'>'	3330	-1	Caspase-1	0.419	B (single protein format)	0.59	Test	0.508	-0.003	-0.1176	0.0377	-0.2266	0.1885	0.2909	0.5384	-0.4627	0.7395	-0.0269
CHEMBL3673259	CC(C)[C@H](NC(=O)[C@H](Cc1ccc2ccccc2n1)NC(=O)[C@H](CC(=O)O)NC(=O)OCc1ccccc1)C(=O)N[C@H](/C=C(\Cl)S(C)(=O)=O)CC(=O)O	IC50 (nM)	'>'	3330	-1	Caspase-1	0.419	B (single protein format)	0.59	Training	0.3949	0.3127	-0.7718	-0.0333	-0.2177	0.4032	0.2911	0.7401	0.0309	1.1066	-0.0156
CHEMBL3673256	CC(C)(C)OC(=O)C[C@H](N)/C=C/S(C)(=O)=O	IC50 (nM)	'>'	3330	-1	Caspase-1	0.419	B (single protein format)	0.59	Training	-0.7764	-1.02	-0.7718	2.3002	-2.063	0.6854	0.5153	2.591	-0.1289	2.7519	-0.0207
CHEMBL3673255	CC(C)[C@H](NC(=O)[C@@H](NC(=O)[C@H](CC(=O)OC(C)(C)C)NC(=O)OCc1ccccc1)c1ccccc1)C(=O)O	IC50 (nM)	'>'	3330	-1	Caspase-1	0.419	B (single protein format)	0.59	Training	-0.3319	0.07	-0.7718	0.4868	-0.7733	0.4081	-0.0153	0.9158	-0.5077	0.5295	-0.0288
CHEMBL1242699	CC(C)[C@H](NC(=O)OCc1ccccc1)C(=O)N[C@H](/C=C/S(C)(=O)=O)CC(=O)O	IC50 (nM)	'>'	3330	-1	Caspase-1	0.419	B (single protein format)	0.59	Test	-0.5307	-0.475	-0.7718	0.1558	-1.0716	0.4487	0.0764	0.9158	0.0678	1.4837	-0.0246
CHEMBL387556	N#CC(C#N)=C1C(=O)N(Cc2ccc(Br)cc2)c2ccc(S(=O)(=O)N3CCC[C@H]3COc3cccnc3)cc21	IC50 (nM)	'='	3400	-1	Caspase-1	0.419	B (single protein format)	0.59	Training	1.5204	0.2822	0.5767	1.1443	0.805	-0.5559	0.5518	0.4027	1.1168	1.2692	0.5972
CHEMBL94866	CCC(CC)c1ccc(Oc2ccccc2S(=O)(=O)N[C@H](C=O)C(=O)O)cc1	IC50 (nM)	'='	3500	-1	Caspase-1	0.419	B (single protein format)	0.59	Training	0.0983	-0.0761	-0.7718	0.6201	-0.4536	-1.8426	0.0432	0.5384	0.0295	0.9735	-0.0253
CHEMBL1762360	N#CC(C#N)=C1C(=O)N(Cc2ccc(OCCF)cc2)c2ccc(S(=O)(=O)N3CCC[C@H]3COc3cccnc3)cc21	IC50 (nM)	'='	3500	-1	Caspase-1	0.419	B (single protein format)	0.59	Training	1.4229	0.2822	0.5767	0.8343	0.7999	-0.5813	0.5518	0.4027	0.4918	0.1698	-0.0273
CHEMBL317511	CC(C)c1cccc(Oc2ccccc2S(=O)(=O)N[C@H](C=O)C(=O)O)c1	IC50 (nM)	'='	3700	-1	Caspase-1	0.419	B (single protein format)	0.59	Test	-0.0134	-0.0761	-0.7718	0.8121	-0.4698	-0.5042	0.0432	0.5384	0.3053	1.0448	-0.0251
CHEMBL167882	CCOc1ccc(OCC(=O)O)cc1CC(=O)N[C@H](C(=O)N[C@@H](CC(=O)O)C(=O)CSCc1c(F)cccc1Cl)C(C)C	IC50 (nM)	'='	3800	-1	Caspase-1	0.419	B (single protein format)	0.59	Training	0.1688	-0.2034	-0.7718	0.1343	-0.3911	-0.1129	0.1058	-0.7576	0.302	1.4747	-0.0121
CHEMBL492060	N#CC(C#N)=C1C(=O)N(Cc2ccccc2)c2ccc(S(=O)(=O)N3CCOCC3)cc21	IC50 (nM)	'='	3875	-1	Caspase-1	0.419	B (single protein format)	0.59	Training	0.7865	0.7083	-0.4035	1.0858	0.8105	-0.7314	0.5516	0.4027	0.785	0.2029	-0.0274
CHEMBL427284	COc1ccc(CN2C(=O)C(=C(C#N)C#N)c3cc(S(=O)(=O)N4CCC[C@H]4COc4cccnc4)ccc32)cc1	IC50 (nM)	'='	3900	-1	Caspase-1	0.419	B (single protein format)	0.59	Training	1.4117	0.2822	0.5767	0.8762	0.8557	-0.9522	0.5518	0.4027	0.6094	0.0465	-0.0281
CHEMBL103592	CC(C)C[C@H](NC(=O)C(C)Oc1cccc2ccccc12)C(=O)N[C@H]1CC(=O)OC1O	IC50 (nM)	'='	3990	-1	Caspase-1	0.419	B (single protein format)	0.59	Test	-0.3029	-0.1406	-0.1176	0.2925	-0.1372	0.3225	-0.0876	-0.7576	-0.6929	0.1076	-0.0294
CHEMBL6551	O=C(NCc1ccccc1)c1cc(-c2ccncc2)nnc1Cl	IC50 (nM)	'='	4000	-1	Caspase-1	0.419	B (single protein format)	0.59	Training	-0.6826	0.1922	-0.7718	-0.0432	-0.1554	0.5716	-0.2585	-0.7576	1.8863	0.385	-0.0065
CHEMBL2096776	CC(C)[C@H](NC(=O)[C@@H](O)c1ccccc1)C(=O)N[C@@H](CC(=O)O)C(=O)CSCc1ccccc1	IC50 (nM)	'='	4060	-1	Caspase-1	0.419	B (single protein format)	0.59	Training	-0.3097	0.07	-0.7718	-0.3989	-0.7941	0.1056	0.0672	-0.7576	0.3905	0.8553	-0.0267
CHEMBL519148	N#CC(C#N)=C1C(=O)N(Cc2ccccc2)c2ccc(S(=O)(=O)N3CCCCC3)cc21	IC50 (nM)	'='	4100	-1	Caspase-1	0.419	B (single protein format)	0.59	Training	0.9282	1.2753	-0.4035	1.2324	0.8105	-0.7314	0.5516	0.4027	0.5869	0.1064	-0.0276
CHEMBL476023	COc1ccc(CN2C(=O)C(=C(C#N)C#N)c3cc(S(=O)(=O)N4CCC4)ccc32)cc1	IC50 (nM)	'='	4183	-1	Caspase-1	0.419	B (single protein format)	0.59	Test	0.6554	-0.1406	-0.4035	1.2887	0.8028	-1.6053	0.5517	0.4027	0.8031	0.2029	-0.027
CHEMBL168065	CCOc1ccc(OCC(=O)OC(C)C)cc1CC(=O)N[C@H](C(=O)N[C@@H](CC(=O)O)C(=O)CSCc1c(F)cccc1Cl)C(C)C	IC50 (nM)	'='	4200	-1	Caspase-1	0.419	B (single protein format)	0.59	Training	0.2017	-0.2034	-0.7718	0.3061	-0.4761	-0.0613	-0.007	-0.7576	0.1265	1.3812	-0.0135
CHEMBL96066	O=C[C@@H](NS(=O)(=O)c1ccccc1Oc1ccc(C2CCCCC2)cc1)C(=O)O	IC50 (nM)	'='	4300	-1	Caspase-1	0.419	B (single protein format)	0.59	Training	0.172	1.6556	-0.7718	0.5495	-0.2112	-0.1176	0.0432	0.5384	-0.2806	0.5928	-0.0264
CHEMBL490850	COc1ccc(CN2C(=O)C(=C(C#N)C#N)c3cc(S(=O)(=O)N4CCSCC4)ccc32)cc1	IC50 (nM)	'='	4300	-1	Caspase-1	0.419	B (single protein format)	0.59	Training	1.2529	2.3109	-0.4035	1.1879	0.9159	-1.3904	0.5608	0.4027	1.3585	0.6502	-0.0255
CHEMBL410908	O=C[C@@H](NS(=O)(=O)c1ccccc1Oc1ccc(-c2ccccc2)cc1)C(=O)O	IC50 (nM)	'='	4400	-1	Caspase-1	0.419	B (single protein format)	0.59	Test	-0.0179	0.4672	-0.7718	0.7212	-0.2112	-0.1176	0.0432	0.5384	0.8832	0.5928	-0.0264
CHEMBL360690	COc1ccc(OC)c([C@@H](O)C(=O)N[C@H](C(=O)N[C@@H](CC(=O)O)C(=O)CSCc2ccccc2)C(C)C)c1	IC50 (nM)	'='	4490	-1	Caspase-1	0.419	B (single protein format)	0.59	Training	-0.1283	-0.0676	-0.7718	-0.3005	-0.3472	-0.9976	0.0673	-0.7576	0.3484	0.9368	-0.0263
CHEMBL523131	N#CC(C#N)=C1C(=O)N(Cc2ccccc2)c2ccc(S(=O)(=O)N3CCSCC3)cc21	IC50 (nM)	'='	4575	-1	Caspase-1	0.419	B (single protein format)	0.59	Training	1.205	2.3839	-0.4035	1.2107	0.8105	-0.7314	0.5608	0.4027	1.4396	0.5914	-0.0256
CHEMBL197926	O=C1C[C@H](NC(=O)[C@@H]2CCc3nc4ccccc4c(=O)n32)C(O)O1	IC50 (nM)	'='	4583	-1	Caspase-1	0.419	B (single protein format)	0.59	Training	-0.2513	-0.3358	0.5755	-0.2281	0.8222	0.303	-0.0879	-0.7576	-0.5722	-0.2972	-0.0296
CHEMBL3133147	O=C1C(=O)N(Cc2cccc([N+](=O)[O-])c2)c2ccc(S(=O)(=O)N3CCC[C@H]3CF)cc21	IC50 (nM)	'='	4695	-1	Caspase-1	0.419	B (assay format)	0.061	Test	1.1336	-0.1406	0.5767	1.5798	0.7168	-0.7182	0.1262	0.2698	0.0912	0.0439	-0.0454
CHEMBL477047	N#CC(C#N)=C1C(=O)N(Cc2ccccc2)c2ccc(S(=O)(=O)N3CCCC3)cc21	IC50 (nM)	'='	4700	-1	Caspase-1	0.419	B (single protein format)	0.59	Training	0.7944	-0.0676	0.9827	1.2745	0.8561	-0.822	0.5516	0.4027	0.7167	0.1093	-0.0274
CHEMBL477659	COc1ccc(CN2C(=O)C(=C(C#N)C#N)c3cc(S(=O)(=O)N4CCCC4)ccc32)cc1	IC50 (nM)	'='	4700	-1	Caspase-1	0.419	B (single protein format)	0.59	Training	0.8422	-0.1406	0.9827	1.2474	0.9619	-1.4948	0.5517	0.4027	0.6746	0.1974	-0.0272
CHEMBL1762354	N#CC(C#N)=C1C(=O)N(Cc2ccc(OCCF)cc2)c2ccc(S(=O)(=O)N3CC[C@H]3COc3ccccc3)cc21	IC50 (nM)	'='	4775	-1	Caspase-1	0.419	B (single protein format)	0.59	Training	1.1355	0.4044	-0.4035	1.0558	0.7204	-0.6445	0.5517	0.4027	0.5984	0.1369	-0.0273
CHEMBL95014	O=C[C@@H](NS(=O)(=O)c1ccccc1Oc1ccc(C2CCCC2)cc1)C(=O)O	IC50 (nM)	'='	4800	-1	Caspase-1	0.419	B (single protein format)	0.59	Test	0.1051	-0.0761	0.6155	0.573	-0.2089	-0.1969	0.0432	0.5384	-0.1668	0.6122	-0.0262
CHEMBL360046	COc1ccc(C(C)=O)cc1[C@@H](O)C(=O)N[C@H](C(=O)N[C@@H](CC(=O)O)C(=O)CSCc1ccccc1)C(C)C	IC50 (nM)	'='	4850	-1	Caspase-1	0.419	B (single protein format)	0.59	Training	-0.0673	-0.0676	-0.7718	-0.1583	-0.2866	-0.6329	0.1006	-0.7576	0.3767	0.9136	-0.0264
CHEMBL567893	COC(=O)[C@@H]1CCCN1C(=O)[C@@H](Cc1ccccc1)N(C)C(=O)[C@H](C)NC(=O)[C@@H](NC(=O)C[C@H](O)[C@H](CC(C)C)NC(=O)[C@H](CC(N)=O)NC(=O)[C@H](CC(C)C)NC(=O)[C@H](OC(=O)[C@@H](OC(=O)[C@H](C(C)C)N(C)C)C(C)C)C(C)C)[C@@H](C)O	IC50 (nM)	'='	5000	-1	Caspase-1	0.419	B (single protein format)	0.59	Training	1.7408	-0.475	0.2084	0.0076	-0.6253	-0.6796	0.92	-0.7576	-1.3544	0.6933	-0.0279
CHEMBL268454	NC(=O)c1cc(-c2ccc(Br)cc2)nnc1Cl	IC50 (nM)	'='	5000	-1	Caspase-1	0.419	B (single protein format)	0.59	Training	-0.6627	-0.3035	-0.7718	0.9474	0.0596	-0.241	0.3713	-0.7576	3.4625	4.0894	1.4985
CHEMBL6791	NC(=O)c1cc(-c2ccc(C(F)(F)F)cc2)nnc1Cl	IC50 (nM)	'='	5000	-1	Caspase-1	0.419	B (single protein format)	0.59	Test	-0.7083	-0.3035	-0.7718	1.9205	0.0974	-0.2233	0.3713	0.7401	1.372	1.6693	0.0035
CHEMBL197535	O=C1Nc2ccc(S(=O)(=O)N3CCC[C@H]3COc3cccnc3)cc2C1=O	IC50 (nM)	'>'	5000	-1	Caspase-1	0.419	B (single protein format)	0.59	Training	0.8433	-0.1898	0.6991	0.727	0.4379	0.1659	-0.0706	0.4027	0.1332	0.2831	-0.0274
CHEMBL167670	COc1ccc(OC)c(CC(=O)N[C@H](C(=O)N[C@@H](CC(=O)O)C(=O)CSCc2c(F)cccc2Cl)C(C)C)c1	IC50 (nM)	'='	5000	-1	Caspase-1	0.419	B (single protein format)	0.59	Training	0.1389	-0.2034	-0.7718	0.2569	-0.3664	-1.0057	-0.0407	-0.7576	0.5225	1.4571	-0.0105
CHEMBL197237	O=C1Nc2ccc(S(=O)(=O)N3CCC[C@H]3COc3ccncc3)cc2C1=O	IC50 (nM)	'>'	5000	-1	Caspase-1	0.419	B (single protein format)	0.59	Training	0.8445	-0.1898	0.6991	0.738	0.4379	0.1659	-0.0706	0.4027	0.1332	0.2831	-0.0274
CHEMBL200927	O=C1C(=O)N(Cc2ccc(O)cc2)c2ccc(S(=O)(=O)N3CCC[C@H]3COc3ccccc3)cc21	IC50 (nM)	'>'	5000	-1	Caspase-1	0.419	B (single protein format)	0.59	Test	1.1988	0.4044	0.5767	1.2397	0.7209	0.1724	0.0368	0.4027	0.4171	0.009	-0.0281
CHEMBL6582	NC(=O)c1cc(-c2ccc(Cl)cc2)nnc1Cl	IC50 (nM)	'='	5000	-1	Caspase-1	0.419	B (single protein format)	0.59	Training	-0.7174	-0.3035	-0.7718	0.8571	0.0596	-0.241	0.3713	-0.7576	2.8127	2.059	0.0384
CHEMBL4213265	O=C1C[C@H](NC(=O)[C@@H]2C[C@@H]3CN2C(=O)[C@@H](NC(=O)c2ccc4ccccc4c2)CCCCO3)C(O)O1	IC50 (nM)	'='	5011.87	-1	Caspase-1	0.419	B (single protein format)	0.59	Training	0.0717	-0.1406	0.5355	0.0026	0.7271	0.5079	-0.0541	-0.7576	-0.8203	-0.2802	-0.0299
CHEMBL180623	CCC(C(=O)N[C@@H](CC(=O)O)C(=O)CCCc1ccccc1)n1cc(C(C)(C)C)nc(NCc2nonc2C)c1=O	IC50 (nM)	'='	5130	-1	Caspase-1	0.419	B (single protein format)	0.59	Training	0.0291	-0.2305	0.2084	0.2622	0.0018	-0.2579	-0.0386	0.7401	-0.7426	0.2376	-0.0292
CHEMBL101684	CC(C)C[C@H](NC(=O)COc1cccc2cnccc12)C(=O)N[C@H]1CC(=O)OC1O	IC50 (nM)	'='	5140	-1	Caspase-1	0.419	B (single protein format)	0.59	Test	-0.4196	-0.2458	-0.1176	-0.2289	-0.216	0.5426	-0.0875	-0.7576	-0.5859	0.1619	-0.0294
CHEMBL318295	CC(C)C[C@H](NC(=O)COc1cccc2ncccc12)C(=O)N[C@H]1CC(=O)OC1O	IC50 (nM)	'='	5250	-1	Caspase-1	0.419	B (single protein format)	0.59	Training	-0.4346	-0.2458	-0.1176	-0.3752	-0.216	0.5426	-0.0875	-0.7576	-0.4695	0.1619	-0.0294
CHEMBL319776	CC(C)c1ccc(Oc2ccccc2S(=O)(=O)N[C@H](C=O)C(=O)O)cc1	IC50 (nM)	'='	5300	-1	Caspase-1	0.419	B (single protein format)	0.59	Training	-0.0516	-0.0761	-0.7718	0.8121	-0.3472	-0.6783	0.0432	0.5384	0.3053	1.0448	-0.0251
CHEMBL490851	N#CC(C#N)=C1C(=O)N(Cc2ccc(Cl)c(Cl)c2)c2ccc(S(=O)(=O)N3CCSCC3)cc21	IC50 (nM)	'='	5350	-1	Caspase-1	0.419	B (single protein format)	0.59	Training	1.4766	2.2481	-0.4035	1.721	0.8709	-1.0757	0.5608	0.4027	1.8858	1.6299	0.0084
CHEMBL521972	N#CC(C#N)=C1C(=O)N(Cc2ccc(Cl)c(Cl)c2)c2ccc(S(=O)(=O)N3CCOCC3)cc21	IC50 (nM)	'='	5350	-1	Caspase-1	0.419	B (single protein format)	0.59	Test	1.0581	0.5725	-0.4035	1.603	0.8709	-1.0757	0.5516	0.4027	1.2676	1.2629	0.0067
CHEMBL360880	COc1ccc(-c2nc(C)no2)cc1CC(=O)N[C@H](C(=O)N[C@@H](CC(=O)O)C(=O)CSCc1ccccc1)C(C)C	IC50 (nM)	'='	5450	-1	Caspase-1	0.419	B (single protein format)	0.59	Training	-0.0786	-0.0676	0.1531	-0.245	-0.2728	-0.0269	-0.0349	-0.7576	0.4718	0.621	-0.0276
CHEMBL396625	CCC(C(=O)N[C@@H](CC(=O)O)C(=O)CCCc1ccccc1)n1cc(C(C)(C)C)nc(NC(CC(C)C)C(=O)O)c1=O	IC50 (nM)	'='	5490	-1	Caspase-1	0.419	B (single protein format)	0.59	Training	0.1637	-0.2305	-0.7718	0.698	-0.0663	-0.2136	0.0964	0.7401	-1.2193	0.4672	-0.0284
CHEMBL6423	NC(=O)c1cc(-c2ccc(F)c(Cl)c2)nnc1Cl	IC50 (nM)	'='	5500	-1	Caspase-1	0.419	B (single protein format)	0.59	Training	-0.6508	-0.3664	-0.7718	1.1578	0.11	-0.582	0.3713	-0.7576	2.5126	2.2536	0.0368
CHEMBL436989	N#CC(C#N)=C1C(=O)N(Cc2ccc(Br)cc2)c2ccc(S(=O)(=O)N3CCC[C@H]3COc3ccccc3)cc21	IC50 (nM)	'='	5700	-1	Caspase-1	0.419	B (single protein format)	0.59	Test	1.5278	0.4044	0.5767	1.3531	0.805	-0.5559	0.5517	0.4027	1.131	1.2311	0.5971
CHEMBL1762355	N#CC(C#N)=C1C(=O)N(Cc2ccc(OCCOCCF)cc2)c2ccc(S(=O)(=O)N3CC[C@H]3COc3ccccc3)cc21	IC50 (nM)	'='	5733	-1	Caspase-1	0.419	B (single protein format)	0.59	Training	1.1359	0.4044	-0.4035	0.8758	0.6187	-0.4629	0.5517	0.4027	0.4704	0.1973	-0.0275
CHEMBL182078	COc1ccc(Br)cc1[C@@H](Cc1ccccc1)C(=O)N[C@H](C(=O)N[C@@H](CC(=O)O)C(=O)CSCc1ccccc1)C(C)C	IC50 (nM)	'='	5810	-1	Caspase-1	0.419	B (single protein format)	0.59	Training	0.3513	0.4774	-0.7718	0.1856	-0.1521	0.0126	-0.0408	-0.7576	0.9126	1.6885	0.5698
CHEMBL100933	CC(C)[C@@H](NC(=O)OCc1ccccc1)C(=O)C[C@H]1CC(=O)OC1O	IC50 (nM)	'='	5850	-1	Caspase-1	0.419	B (single protein format)	0.59	Training	-0.5551	-0.475	-0.1176	-0.0851	-1.0705	0.2395	-0.0878	-0.7576	-0.883	0.4505	-0.0287
CHEMBL167071	COc1ccc(C(C)=O)cc1CC(=O)N[C@H](C(=O)N[C@@H](CC(=O)O)C(=O)CSCc1ccccc1)C(C)C	IC50 (nM)	'='	5900	-1	Caspase-1	0.419	B (single protein format)	0.59	Test	-0.1233	-0.0676	-0.7718	-0.0274	-0.4276	-0.2845	-0.0074	-0.7576	0.405	0.8527	-0.0267
CHEMBL166513	COc1ccc(OC)c(CC(=O)N[C@H](C(=O)N[C@@H](CC(=O)O)C(=O)CSCc2ccccc2)C(C)C)c1	IC50 (nM)	'='	6000	-1	Caspase-1	0.419	B (single protein format)	0.59	Training	-0.1866	-0.0676	-0.7718	-0.1699	-0.4532	-0.6497	-0.0407	-0.7576	0.3768	0.8749	-0.0267
CHEMBL226779	N#CC(C#N)=C1C(=O)N(Cc2ccccc2)c2ccc(S(=O)(=O)N3CCC[C@H]3COc3ccccc3)cc21	IC50 (nM)	'='	6220	-1	Caspase-1	0.419	B (single protein format)	0.59	Training	1.3713	0.4774	0.5767	1.0935	0.7676	-0.3984	0.5517	0.4027	0.6539	-0.0689	-0.0284
CHEMBL352554	CCOc1ccc(OCC(=O)OC)cc1CC(=O)N[C@H](C(=O)N[C@@H](CC(=O)O)C(=O)CSCc1c(F)cccc1Cl)C(C)C	IC50 (nM)	'='	6500	-1	Caspase-1	0.419	B (single protein format)	0.59	Training	0.172	-0.2034	-0.7718	0.1232	-0.3859	-0.6153	-0.007	-0.7576	0.337	1.4421	-0.0125
CHEMBL361397	C=CC[C@@H](C(=O)N[C@H](C(=O)N[C@@H](CC(=O)O)C(=O)CSCc1ccccc1)C(C)C)c1cc(Br)ccc1OC	IC50 (nM)	'='	6505	-1	Caspase-1	0.419	B (single protein format)	0.59	Test	0.2278	-0.0676	-0.7718	0.0773	-0.3046	-0.5098	-0.0408	-0.7576	1.0102	2.1452	0.6454
CHEMBL492061	COc1ccc(CN2C(=O)C(=C(C#N)C#N)c3cc(S(=O)(=O)N4CCOCC4)ccc32)cc1	IC50 (nM)	'='	6825	-1	Caspase-1	0.419	B (single protein format)	0.59	Training	0.8343	0.6353	-0.4035	1.07	0.9159	-1.3904	0.5517	0.4027	0.7403	0.2833	-0.0272
CHEMBL317782	CC(C)C[C@H](NC(=O)C(C)Oc1cccc2cc(Br)ccc12)C(=O)N[C@H]1CC(=O)OC1O	IC50 (nM)	'='	6840	-1	Caspase-1	0.419	B (single protein format)	0.59	Training	-0.0996	-0.2034	-0.1176	0.6443	0.0544	0.2413	-0.0876	-0.7576	-0.0499	1.7465	0.7617
CHEMBL387041	COC[C@@H]1CCCN1S(=O)(=O)c1ccc2c(c1)C(=O)C(=O)N2Cc1ccc(O[Si](C)(C)C(C)(C)C)cc1	IC50 (nM)	'>'	7000	-1	Caspase-1	0.419	B (single protein format)	0.59	Training	2.7042	-0.1406	0.5767	2.361	0.583	-0.3734	-0.0712	2.9528	-0.7083	0.5863	-0.027
CHEMBL2348693	COCC[C@@H]1CCCN1S(=O)(=O)c1ccc2c(c1)C(=O)C(=O)N2CCCCF	IC50 (nM)	'='	7340	-1	Caspase-1	0.419	B (single protein format)	0.59	Test	1.1715	-0.6108	0.5767	1.2907	0.7425	-0.6268	-0.0713	0.4027	-0.5122	0.7491	-0.0247
CHEMBL433416	CC(C)C[C@H](NC(=O)Cc1ccc(-c2ccccc2)cc1)C(=O)N[C@H]1CC(=O)OC1O	IC50 (nM)	'='	7430	-1	Caspase-1	0.419	B (single protein format)	0.59	Training	-0.4169	-0.003	-0.1176	0.1888	-0.4398	0.6447	-0.0876	-0.7576	-0.4298	0.0082	-0.0296
CHEMBL3359203	COC[C@@H]1CCCN1S(=O)(=O)c1cc(F)c2c(c1)C(=O)C(=O)N2CCCF	IC50 (nM)	'='	7430	-1	Caspase-1	0.419	B (single protein format)	0.59	Training	1.156	-0.6668	0.5767	1.5437	0.9423	-0.8229	-0.0713	0.4027	-0.3748	0.9727	-0.0231
CHEMBL319324	Cc1cc(Oc2ccccc2S(=O)(=O)N[C@H](C=O)C(=O)O)cc(C)c1C	IC50 (nM)	'='	7800	-1	Caspase-1	0.419	B (single protein format)	0.59	Training	0.1402	-0.1949	-0.7718	1.1304	-0.3234	-0.9487	0.0432	0.5384	0.5028	1.0448	-0.025
CHEMBL1221596	CC(C)[C@H](CC(=O)N1CCN(c2ccccc2)CC1)C(=O)N[C@H](C=O)CC(=O)O	IC50 (nM)	'='	7810	-1	Caspase-1	0.419	B (single protein format)	0.59	Test	-0.2571	0.3738	-0.7718	0.0613	-0.5025	-0.4356	-0.0514	-0.7576	-0.5224	0.3919	-0.0283
CHEMBL431848	Cc1ccc(Oc2ccccc2S(=O)(=O)N[C@H](C=O)C(=O)O)cc1	IC50 (nM)	'='	9000	-1	Caspase-1	0.419	B (single protein format)	0.59	Training	-0.1507	-0.0761	-0.7718	0.658	-0.5418	-0.5554	0.0432	0.5384	0.6016	1.1276	-0.0248
CHEMBL101714	CC(C)C[C@H](NC(=O)CCOc1ccccc1)C(=O)N[C@H]1CC(=O)OC1O	IC50 (nM)	'='	9420	-1	Caspase-1	0.419	B (single protein format)	0.59	Training	-0.6456	-0.475	-0.1176	-0.3775	-0.8881	0.6437	-0.0876	-0.7576	-1.057	0.4776	-0.0289
CHEMBL359479	CC(C)[C@H](NC(=O)C1(O)CC1)C(=O)N[C@@H](CC(=O)O)C(=O)CSCc1ccccc1	IC50 (nM)	'='	9590	-1	Caspase-1	0.419	B (single protein format)	0.59	Training	-0.38	-0.475	-0.7718	0.1552	-0.9172	-0.2827	0.0695	0.3644	-0.3263	0.9643	-0.0262
CHEMBL3359202	CCCCN1C(=O)C(=O)c2cc(S(=O)(=O)N3CCC[C@H]3COC)cc(F)c21	IC50 (nM)	'='	9970	-1	Caspase-1	0.419	B (single protein format)	0.59	Test	1.1641	-0.6668	0.5767	1.5687	0.9423	-0.8229	-0.0713	0.4027	-0.5126	0.7746	-0.0249
CHEMBL439753	O=C1C(=O)N(Cc2ccccc2)c2ccc(S(=O)(=O)N3CCC[C@H]3COc3ccccc3)cc21	IC50 (nM)	'>'	10000	-1	Caspase-1	0.419	B (single protein format)	0.59	Training	1.1681	0.4774	0.5767	1.2168	0.6774	0.3648	-0.0713	0.4027	0.425	-0.0774	-0.0285
CHEMBL379831	COc1cccc(C(=O)NNC(=O)C2(C(=O)N[C@H]3CC(=O)OC3O)CC2)c1	IC50 (nM)	'>='	10000	-1	Caspase-1	0.419	B (single protein format)	0.59	Training	-0.5474	-0.548	-0.1176	0.4107	-0.7533	-1.2821	-0.0505	0.1122	-0.9246	0.2907	-0.0282
CHEMBL200677	COc1ccc(CN2C(=O)C(=O)c3cc(S(=O)(=O)N4CCC[C@H]4COc4ccccc4)ccc32)cc1	IC50 (nM)	'>'	10000	-1	Caspase-1	0.419	B (single protein format)	0.59	Training	1.216	0.4044	0.5767	1.196	0.7789	-0.2824	-0.0712	0.4027	0.4027	0.009	-0.0282
CHEMBL100741	CC(C)C[C@H](NC(=O)COc1ccccc1)C(=O)N[C@H]1CC(=O)OC1O	IC50 (nM)	'>'	10000	-1	Caspase-1	0.419	B (single protein format)	0.59	Test	-0.6553	-0.475	-0.1176	-0.422	-0.9086	0.5838	-0.0876	-0.7576	-0.9593	0.4949	-0.0288
CHEMBL62993	O=C1Nc2ccc(S(=O)(=O)N3CCC[C@H]3COc3ccccc3)cc2C1=O	IC50 (nM)	'>'	10000	-1	Caspase-1	0.419	B (single protein format)	0.59	Training	0.8508	-0.0676	0.6991	1.0262	0.4379	0.1659	-0.0707	0.4027	0.1535	0.2284	-0.0274
CHEMBL510809	N#CC(C#N)=C1C(=O)N(Cc2ccc(Cl)c(Cl)c2)c2ccc(S(=O)(=O)N3CCC3)cc21	IC50 (nM)	'>'	10000	-1	Caspase-1	0.419	B (single protein format)	0.59	Training	0.8791	-0.2034	-0.4035	1.8531	0.755	-1.272	0.5516	0.4027	1.3614	1.2402	0.0089
CHEMBL200767	O=C1Nc2ccc(S(=O)(=O)N3CC[C@H]3COc3ccccc3)cc2C1=O	IC50 (nM)	'>'	10000	-1	Caspase-1	0.419	B (single protein format)	0.59	Training	0.556	-0.0676	-0.2811	1.067	0.3021	0.0936	-0.0707	0.4027	0.2862	0.236	-0.0273
CHEMBL100405	CC(C)C[C@H](NC(=O)COc1ccc2ccccc2c1)C(=O)N[C@H]1CC(=O)OC1O	IC50 (nM)	'='	10000	-1	Caspase-1	0.419	B (single protein format)	0.59	Test	-0.4442	-0.1406	-0.1176	0.0821	-0.2506	0.5941	-0.0876	-0.7576	-0.5669	0.1106	-0.0295
CHEMBL521801	COc1ccc(CN2C(=O)C(=C(C#N)C#N)c3cc(S(=O)(=O)N4CCCCC4)ccc32)cc1	IC50 (nM)	'>'	10000	-1	Caspase-1	0.419	B (single protein format)	0.59	Training	0.976	1.2023	-0.4035	1.2084	0.9159	-1.3904	0.5517	0.4027	0.5532	0.1922	-0.0273
CHEMBL371709	CN1C(=O)C(=O)c2cc(S(=O)(=O)N3CC[C@H]3COc3ccccc3)ccc21	IC50 (nM)	'>'	10000	-1	Caspase-1	0.419	B (single protein format)	0.59	Training	0.7288	-0.0676	-0.4035	1.4761	0.3173	-0.3274	-0.0713	0.4027	0.3998	0.2284	-0.0272
CHEMBL1762359	N#CC(C#N)=C1C(=O)N(Cc2ccc(OCCOCCF)cc2)c2ccc(S(=O)(=O)N3CCC[C@H]3COc3ccccc3)cc21	IC50 (nM)	'>'	10000	-1	Caspase-1	0.419	B (single protein format)	0.59	Training	1.4306	0.4044	0.5767	0.8547	0.6955	-0.4073	0.5517	0.4027	0.3854	0.1935	-0.0276
CHEMBL181355	CCC[C@@H](C(=O)N[C@H](C(=O)N[C@@H](CC(=O)O)C(=O)CSCc1ccccc1)C(C)C)c1cc(Br)ccc1OC	IC50 (nM)	'>'	10000	-1	Caspase-1	0.419	B (single protein format)	0.59	Test	0.2744	-0.0676	-0.7718	0.1535	-0.3046	-0.5098	-0.0408	-0.7576	0.6259	2.1452	0.6454
CHEMBL217457	COC[C@@H]1CCCN1S(=O)(=O)c1ccc2c(c1)C(=O)C(=O)N2Cc1ccc(I)cc1	IC50 (nM)	'>'	10000	-1	Caspase-1	0.419	B (single protein format)	0.59	Training	1.3409	-0.1406	0.5767	1.6911	0.8818	-0.3574	-0.0713	0.4027	1.3739	3.0712	7.5014
CHEMBL1762358	N#CC(C#N)=C1C(=O)N(Cc2ccc(OCCF)cc2)c2ccc(S(=O)(=O)N3CCC[C@H]3COc3ccccc3)cc21	IC50 (nM)	'>'	10000	-1	Caspase-1	0.419	B (single protein format)	0.59	Training	1.4303	0.4044	0.5767	1.0294	0.7999	-0.5813	0.5517	0.4027	0.5051	0.1341	-0.0274
CHEMBL210114	Cc1cccc(C)c1C(=O)NNC(=O)C1(C(=O)N[C@H]2CC(=O)OC2O)CCCCC1	IC50 (nM)	'>='	10000	-1	Caspase-1	0.419	B (single protein format)	0.59	Training	0.1542	0.8882	-0.1176	0.5353	-0.3735	-0.6911	-0.0505	0.1122	-1.2288	0.1619	-0.0289
CHEMBL215480	COC[C@@H]1CCCN1S(=O)(=O)c1ccc2c(c1)C(=O)C(=O)N2Cc1ccc(OCCF)cc1	IC50 (nM)	'>'	10000	-1	Caspase-1	0.419	B (assay format)	0.061	Test	1.1977	-0.1406	0.5767	1.1691	0.869	-0.4066	-0.0089	0.2698	0.0872	0.0201	-0.0458
CHEMBL360292	CO[C@H](C(=O)N[C@H](C(=O)N[C@@H](CC(=O)O)C(=O)CSCc1ccccc1)C(C)C)c1ccccc1	IC50 (nM)	'>'	10000	-1	Caspase-1	0.419	B (single protein format)	0.59	Training	-0.2481	0.07	-0.7718	-0.3719	-0.7611	-0.2418	-0.0408	-0.7576	0.3753	0.8318	-0.0269
CHEMBL182295	COc1ccc(Br)cc1[C@@H](C)C(=O)N[C@H](C(=O)N[C@@H](CC(=O)O)C(=O)CSCc1ccccc1)C(C)C	IC50 (nM)	'>'	10000	-1	Caspase-1	0.419	B (single protein format)	0.59	Training	0.2046	-0.0676	-0.7718	0.224	-0.4614	-0.5496	-0.0408	-0.7576	0.8532	2.2576	0.6809
CHEMBL197549	O=C1C(=O)N(Cc2ccccc2)c2ccc(S(=O)(=O)N3CCC[C@H]3COc3cccnc3)cc21	IC50 (nM)	'>'	10000	-1	Caspase-1	0.419	B (single protein format)	0.59	Training	1.1607	0.3552	0.5767	0.9805	0.6774	0.3648	-0.0711	0.4027	0.4089	-0.0342	-0.0284
CHEMBL6473	CNC(=O)c1cc(-c2ccncc2)nnc1Cl	IC50 (nM)	'='	10000	-1	Caspase-1	0.419	B (single protein format)	0.59	Test	-0.7514	-0.3528	-0.7718	-0.143	-0.2484	-0.9513	-0.2585	-0.7576	2.184	1.0794	0.0042
CHEMBL217777	COC[C@@H]1CCCN1S(=O)(=O)c1ccc2c(c1)C(=O)C(=O)N2Cc1ccc(OC)cc1	IC50 (nM)	'>'	10000	-1	Caspase-1	0.419	B (assay format)	0.061	Training	1.1866	-0.1406	0.5767	1.2431	0.9453	-0.877	-0.0089	0.2698	0.1288	-0.0261	-0.0461
CHEMBL200493	O=C1C(=O)N(Cc2ccccc2F)c2ccc(S(=O)(=O)N3CC[C@H]3COc3ccccc3)cc21	IC50 (nM)	'>'	10000	-1	Caspase-1	0.419	B (single protein format)	0.59	Training	0.9122	0.4044	-0.4035	1.3938	0.6546	0.0792	-0.0713	0.4027	0.4461	0.0738	-0.0274
CHEMBL182096	COc1ccc(Br)cc1[C@H](C(=O)N[C@H](C(=O)N[C@@H](CC(=O)O)C(=O)CSCc1ccccc1)C(C)C)C(C)C	IC50 (nM)	'>'	10000	-1	Caspase-1	0.419	B (single protein format)	0.59	Training	0.4228	-0.0676	-0.7718	0.3496	-0.2515	-0.409	-0.0408	-0.7576	0.6406	2.1452	0.6454
CHEMBL200886	O=C1C(=O)N(Cc2ccc(F)cc2)c2ccc(S(=O)(=O)N3CC[C@H]3COc3ccccc3)cc21	IC50 (nM)	'>'	10000	-1	Caspase-1	0.419	B (single protein format)	0.59	Test	0.8985	0.4044	-0.4035	1.406	0.6247	0.1175	-0.0713	0.4027	0.4461	0.0738	-0.0274
CHEMBL371879	CN1C(=O)C(=O)c2cc(S(=O)(=O)N3CCC[C@H]3COc3cccnc3)ccc21	IC50 (nM)	'>'	10000	-1	Caspase-1	0.419	B (single protein format)	0.59	Training	1.0161	-0.1898	0.5767	1.1339	0.4483	-0.2439	-0.0711	0.4027	0.2482	0.2743	-0.0273
CHEMBL4213490	C[C@@H](C(=O)N[C@H]1CC(=O)OC1O)N1C(=O)NC(NC(=O)c2ccc3ccccc3c2)C1=O	IC50 (nM)	'>'	10000	-1	Caspase-1	0.419	B (single protein format)	0.59	Training	-0.2191	-0.1406	0.3719	0.2963	0.0832	-0.1175	-0.0201	-0.7576	-0.3882	0.0074	-0.0289
CHEMBL317530	CC(C)C[C@H](Nc1ccccc1)C(=O)N[C@H]1CC(=O)OC1O	IC50 (nM)	'>'	10000	-1	Caspase-1	0.419	B (single protein format)	0.59	Training	-0.6507	-0.475	-0.1176	-0.1318	-0.8306	0.702	-0.1215	-0.7576	-0.9004	0.294	-0.0292
CHEMBL482841	O=C1C(=O)N(Cc2ccccc2)c2ccc(S(=O)(=O)N3CCSCC3)cc21	IC50 (nM)	'>'	10000	-1	Caspase-1	0.419	B (single protein format)	0.59	Test	1.0019	2.3839	-0.4035	1.3824	0.7019	0.1911	-0.0621	0.4027	1.2543	0.6687	-0.0253
CHEMBL476022	O=C1C(=O)N(Cc2ccccc2)c2ccc(S(=O)(=O)N3CCC3)cc21	IC50 (nM)	'>'	10000	-1	Caspase-1	0.419	B (single protein format)	0.59	Training	0.4044	-0.0676	-0.4035	1.5186	0.5493	0.0432	-0.0713	0.4027	0.5725	0.1269	-0.0272
CHEMBL371687	O=C1C(=O)N(Cc2cccc(F)n2)c2ccc(S(=O)(=O)N3CC[C@H]3COc3ccccc3)cc21	IC50 (nM)	'>'	10000	-1	Caspase-1	0.419	B (single protein format)	0.59	Training	0.8672	0.2974	-0.4035	1.1199	0.6524	0.2412	-0.0711	0.4027	0.2726	0.117	-0.0274
CHEMBL372322	COc1ccc(CN2C(=O)C(=O)c3cc(S(=O)(=O)N4CCC[C@H]4COc4cccnc4)ccc32)cc1	IC50 (nM)	'>'	10000	-1	Caspase-1	0.419	B (single protein format)	0.59	Training	1.2086	0.2822	0.5767	0.9715	0.7789	-0.2824	-0.0711	0.4027	0.3875	0.05	-0.0282
CHEMBL198682	O=C1C(=O)N(Cc2ccc(F)cc2)c2ccc(S(=O)(=O)N3CCC[C@H]3COc3cccnc3)cc21	IC50 (nM)	'>'	10000	-1	Caspase-1	0.419	B (single protein format)	0.59	Test	1.1858	0.2822	0.5767	1.1357	0.7209	0.1724	-0.0711	0.4027	0.3243	0.1143	-0.0275
CHEMBL200785	O=C1C(=O)N(Cc2ccccc2)c2ccc(S(=O)(=O)N3CC[C@H]3COc3ccccc3)cc21	IC50 (nM)	'>'	10000	-1	Caspase-1	0.419	B (single protein format)	0.59	Training	0.8734	0.4774	-0.4035	1.2539	0.5774	0.3136	-0.0713	0.4027	0.5363	-0.0797	-0.0284
CHEMBL492059	N#CC(C#N)=C1C(=O)N(Cc2ccc(Cl)c(Cl)c2)c2ccc(S(=O)(=O)N3CCCCC3)cc21	IC50 (nM)	'>'	10000	-1	Caspase-1	0.419	B (single protein format)	0.59	Training	1.1998	1.1395	-0.4035	1.7415	0.8709	-1.0757	0.5516	0.4027	1.0805	1.1718	0.0066
CHEMBL182563	CC(C)[C@H](NC(=O)C(O)(C(F)(F)F)C(F)(F)F)C(=O)N[C@@H](CC(=O)O)C(=O)CSCc1ccccc1	IC50 (nM)	'>'	10000	-1	Caspase-1	0.419	B (single protein format)	0.59	Training	-0.2221	-0.475	-0.7718	1.5547	-1.1352	-0.4283	0.0695	2.7249	-0.7634	2.0637	-0.0214
CHEMBL367365	COc1ccc(Br)cc1[C@H](C(=O)N[C@H](C(=O)N[C@@H](CC(=O)O)C(=O)CSCc1ccccc1)C(C)C)C1CC1	IC50 (nM)	'>'	10000	-1	Caspase-1	0.419	B (single protein format)	0.59	Test	0.3722	-0.0676	-0.7718	0.4142	-0.2611	-0.2067	-0.0408	-0.7576	0.4821	1.8523	0.6285
CHEMBL183655	CCC(O)(CC)C(=O)N[C@H](C(=O)N[C@@H](CC(=O)O)C(=O)CSCc1ccccc1)C(C)C	IC50 (nM)	'>'	10000	-1	Caspase-1	0.419	B (single protein format)	0.59	Training	-0.2393	-0.475	-0.7718	-0.0466	-0.9476	-2.0139	0.0695	0.3644	-0.3638	1.2431	-0.0257
CHEMBL217777	COC[C@@H]1CCCN1S(=O)(=O)c1ccc2c(c1)C(=O)C(=O)N2Cc1ccc(OC)cc1	IC50 (nM)	'>'	10000	-1	Caspase-1	0.419	B (single protein format)	0.59	Training	1.1866	-0.1406	0.5767	1.2431	0.9453	-0.877	-0.0712	0.4027	0.2269	0.2992	-0.0269
CHEMBL183120	CC(C)[C@H](NC(=O)C(O)(c1ccccc1)c1ccccc1)C(=O)N[C@@H](CC(=O)O)C(=O)CSCc1ccccc1	IC50 (nM)	'>'	10000	-1	Caspase-1	0.419	B (single protein format)	0.59	Training	0.1726	0.6132	-0.7718	0.1658	-0.3833	0.1651	0.0695	0.14	0.4863	0.4793	-0.0278
CHEMBL362695	CC(C)[C@H](NC(=O)[C@H](O)C(C)C)C(=O)N[C@@H](CC(=O)O)C(=O)CSCc1ccccc1	IC50 (nM)	'>'	10000	-1	Caspase-1	0.419	B (single protein format)	0.59	Test	-0.3595	-0.475	-0.7718	-0.1953	-1.0016	-0.3531	0.0672	-0.7576	-0.1764	1.2828	-0.0257
CHEMBL3133253	O=C1C(=O)N(Cc2ccc(Br)cc2)c2ccc(S(=O)(=O)N3CCC[C@H]3CF)cc21	IC50 (nM)	'>'	10000	-1	Caspase-1	0.419	B (assay format)	0.061	Training	1.2151	-0.1406	0.5767	1.8113	0.7503	-0.7715	-0.0089	0.2698	0.3485	0.5336	0.2251
CHEMBL213759	O=C1C(=O)N(Cc2ccc(OCCF)cc2)c2ccc(S(=O)(=O)N3CCC[C@H]3COc3ccccc3)cc21	IC50 (nM)	'>'	10000	-1	Caspase-1	0.419	B (assay format)	0.061	Training	1.2272	0.4044	0.5767	1.1348	0.7214	0.0918	-0.0089	0.2698	0.1471	-0.0755	-0.0462
CHEMBL1762349	O=C1C(=O)N(Cc2ccc(OCCF)cc2)c2ccc(S(=O)(=O)N3CC[C@H]3COc3cccnc3)cc21	IC50 (nM)	'>'	10000	-1	Caspase-1	0.419	B (single protein format)	0.59	Training	0.925	0.2822	-0.4035	0.9474	0.6322	0.0389	-0.0711	0.4027	0.3659	0.1892	-0.0272
CHEMBL3133255	O=C1C(=O)N(Cc2ccc(F)cc2)c2ccc(S(=O)(=O)N3CCC[C@H]3CF)cc21	IC50 (nM)	'>'	10000	-1	Caspase-1	0.419	B (assay format)	0.061	Test	1.0837	-0.1406	0.5767	1.6482	0.7503	-0.7715	-0.0089	0.2698	0.1062	0.0294	-0.0453
CHEMBL3133258	O=C1C(=O)N(Cc2ccc(I)cc2)c2ccc(S(=O)(=O)N3CCC[C@H]3CF)cc21	IC50 (nM)	'>'	10000	-1	Caspase-1	0.419	B (assay format)	0.061	Training	1.2607	-0.1406	0.5767	1.9016	0.7503	-0.7715	-0.0089	0.2698	0.5138	0.9227	2.4559
CHEMBL3133259	COc1ccc(CN2C(=O)C(=O)c3cc(S(=O)(=O)N4CCC[C@H]4CF)ccc32)cc1	IC50 (nM)	'>'	10000	-1	Caspase-1	0.419	B (assay format)	0.061	Training	1.1064	-0.1406	0.5767	1.4337	0.8196	-1.2943	-0.0089	0.2698	0.1326	0.0008	-0.0456
CHEMBL3133254	O=C1C(=O)N(Cc2ccc(Cl)cc2)c2ccc(S(=O)(=O)N3CCC[C@H]3CF)cc21	IC50 (nM)	'>'	10000	-1	Caspase-1	0.419	B (assay format)	0.061	Training	1.1499	-0.1406	0.5767	1.7605	0.7503	-0.7715	-0.0089	0.2698	0.2307	0.1656	-0.0395
CHEMBL3133252	O=C1C(=O)N(Cc2ccccc2)c2ccc(S(=O)(=O)N3CCC[C@H]3CF)cc21	IC50 (nM)	'>'	10000	-1	Caspase-1	0.419	B (assay format)	0.061	Test	1.0586	-0.0676	0.5767	1.4745	0.6978	-0.5652	-0.0089	0.2698	0.1379	-0.0256	-0.0457
CHEMBL3673263	CC(C)[C@H](NC(=O)[C@H](Cc1ccc2ccccc2n1)NC(=O)[C@H](CC(=O)O)NC(=O)OCc1ccccc1)C(=O)N[C@H](/C=C/S(C)(=O)=O)CC(=O)O	IC50 (nM)	'>'	10000	-1	Caspase-1	0.419	B (single protein format)	0.59	Training	0.0536	0.3127	-0.7718	-0.1889	-0.2683	0.5615	0.2911	0.9158	0.0033	0.7699	-0.0268
CHEMBL478694	N#CC(C#N)=C1C(=O)N(Cc2ccc(Cl)c(Cl)c2)c2ccc(S(=O)(=O)N3CCCC3)cc21	IC50 (nM)	'>'	10000	-1	Caspase-1	0.419	B (single protein format)	0.59	Training	1.066	-0.2034	0.9827	1.7957	0.9155	-1.171	0.5516	0.4027	1.217	1.205	0.0077
CHEMBL4209211	CC(C)N(NC(=O)c1ccc2ccccc2c1)C(=O)C1CCC[C@H]1C(=O)N[C@H]1CC(=O)OC1O	IC50 (nM)	'>'	10000	-1	Caspase-1	0.419	B (single protein format)	0.59	Training	0.0899	-0.1406	0.8626	0.2384	0.1061	0.0414	-0.0541	-0.7576	-0.8452	-0.1255	-0.0295
CHEMBL4214469	C[C@@H](C(=O)N[C@H]1CC(=O)OC1O)N1C(=O)CC(NC(=O)c2ccc3ccccc3c2)C1=O	IC50 (nM)	'>'	10000	-1	Caspase-1	0.419	B (single protein format)	0.59	Test	-0.1218	-0.1406	0.3719	0.3115	0.0832	-0.1175	-0.0207	-0.7576	-0.4025	-0.0395	-0.0289
CHEMBL3133148	O=C1C(=O)N(Cc2ccc([N+](=O)[O-])cc2)c2ccc(S(=O)(=O)N3CCC[C@H]3CF)cc21	IC50 (nM)	'>'	10000	-1	Caspase-1	0.419	B (assay format)	0.061	Training	1.1162	-0.1406	0.5767	1.5798	0.8287	-0.8564	0.1262	0.2698	0.0912	0.0439	-0.0454
CHEMBL3133251	O=C1C(=O)N(Cc2ccc(OCCF)cc2)c2ccc(S(=O)(=O)N3CCC[C@H]3CF)cc21	IC50 (nM)	'>'	10000	-1	Caspase-1	0.419	B (assay format)	0.061	Training	1.1176	-0.1406	0.5767	1.3467	0.7483	-0.7873	-0.0089	0.2698	0.0896	0.0468	-0.0453
CHEMBL4215229	CC(C)N(NC(=O)c1ccc2ccccc2c1)C(=O)C1CCCC[C@H]1C(=O)N[C@H]1CC(=O)OC1O	IC50 (nM)	'>'	10000	-1	Caspase-1	0.419	B (single protein format)	0.59	Training	0.1991	1.2753	-0.1176	0.228	0.1549	0.0998	-0.0541	-0.7576	-0.9202	-0.1219	-0.0295
CHEMBL4215468	CC(C)N(NC(=O)c1ccc2ccccc2c1)C(=O)C1CNC[C@H]1C(=O)N[C@H]1CC(=O)OC1O	IC50 (nM)	'>'	10000	-1	Caspase-1	0.419	B (single protein format)	0.59	Test	0.0122	-0.1406	0.8626	0.0482	0.1061	0.0414	-0.054	-0.7576	-0.6147	-0.0811	-0.0294
CHEMBL4202809	C[C@@H](C(=O)N[C@H]1CC(=O)OC1O)N1C(=O)CCC(NC(=O)c2ccc3ccccc3c2)C1=O	IC50 (nM)	'>'	10000	-1	Caspase-1	0.419	B (single protein format)	0.59	Training	-0.0413	0.4078	-0.1176	0.3145	0.1654	-0.1827	-0.0207	-0.7576	-0.4939	-0.0382	-0.029
CHEMBL329917	CC(=O)N[C@@H](CC(=O)O)C(=O)N[C@H]1CCC[C@H]2SC[C@@H](C(=O)N[C@H]3CC(=O)OC3O)N2C1=O	IC50 (nM)	'='	10400	-1	Caspase-1	0.419	B (single protein format)	0.59	Training	0.5091	-1.02	0.5755	-0.7338	0.1813	0.2183	0.1358	-0.7576	-1.0956	0.948	-0.0262
CHEMBL96181	Cc1cccc(Oc2ccccc2S(=O)(=O)N[C@H](C=O)C(=O)O)c1	IC50 (nM)	'='	11000	-1	Caspase-1	0.419	B (single protein format)	0.59	Training	-0.1474	-0.0761	-0.7718	0.658	-0.4742	-0.3662	0.0432	0.5384	0.6016	1.1276	-0.0248
CHEMBL2348694	COCCCC1CCCN1S(=O)(=O)c1ccc2c(c1)C(=O)C(=O)N2	IC50 (nM)	'='	11600	-1	Caspase-1	0.419	B (single protein format)	0.59	Test	0.9553	-0.6108	0.6991	0.9709	0.527	-0.3459	-0.0708	0.4027	-0.4299	0.6418	-0.0259
CHEMBL73653	O=C(O)C[C@H](NC(=O)OCc1ccccc1)C(=O)COC(=O)CCc1ccccc1	IC50 (nM)	'='	12000	-1	Caspase-1	0.419	B (single protein format)	0.59	Training	-0.7938	0.07	-0.7718	-0.5014	-0.8998	0.6956	-0.0498	-0.7576	0.1219	0.4853	-0.0289
CHEMBL2348691	COCC[C@@H]1CCCN1S(=O)(=O)c1ccc2c(c1)C(=O)C(=O)N2	IC50 (nM)	'='	12100	-1	Caspase-1	0.419	B (single protein format)	0.59	Training	0.9232	-0.6108	0.6991	1.016	0.5634	-0.4502	-0.0708	0.4027	-0.2994	0.6671	-0.0257
CHEMBL266661	CCOC(=O)c1cc(-c2ccncc2)nnc1Cl	IC50 (nM)	'='	13000	-1	Caspase-1	0.419	B (single protein format)	0.59	Training	-0.7691	-0.3528	-0.7718	0.1052	-0.1697	-0.2212	-0.2587	-0.7576	1.8964	1.1094	0.0023
CHEMBL96907	Cc1cccc(Oc2ccccc2S(=O)(=O)N[C@H](C=O)C(=O)O)c1C	IC50 (nM)	'='	13000	-1	Caspase-1	0.419	B (single protein format)	0.59	Test	0.0116	-0.1406	-0.7718	0.8664	-0.4499	-0.9635	0.0432	0.5384	0.5503	1.0846	-0.0249
CHEMBL2323967	CC(C)(C)[C@H](NC(=O)[C@H](CC(=O)O)NC(=O)OCc1ccccc1)C(=O)N1CC[C@H]1C(=O)N[C@H](/C=C/S(C)(=O)=O)CC(=O)O	IC50 (nM)	'='	13200	-1	Caspase-1	0.419	B (single protein format)	0.59	Training	0.2408	-0.475	-0.7718	0.423	-0.6675	0.367	0.2904	2.4135	-0.5586	1.1048	-0.0256
CHEMBL101341	CC(C)C[C@H](NC(=O)COc1cccc2cccnc12)C(=O)N[C@H]1CC(=O)OC1O	IC50 (nM)	'='	13700	-1	Caspase-1	0.419	B (single protein format)	0.59	Training	-0.4421	-0.2458	-0.1176	-0.3904	-0.216	0.5426	-0.0875	-0.7576	-0.4695	0.1619	-0.0294
CHEMBL419885	Cc1ccccc1Oc1ccccc1S(=O)(=O)N[C@H](C=O)C(=O)O	IC50 (nM)	'='	14000	-1	Caspase-1	0.419	B (single protein format)	0.59	Training	-0.1163	-0.0761	-0.7718	0.6197	-0.5546	-0.6124	0.0432	0.5384	0.6016	1.1276	-0.0248
CHEMBL168847	COc1cccc(CC(=O)N[C@H](C(=O)N[C@@H](CC(=O)O)C(=O)CSCc2ccccc2)C(C)C)c1	IC50 (nM)	'='	14000	-1	Caspase-1	0.419	B (single protein format)	0.59	Test	-0.2907	-0.003	-0.7718	-0.1972	-0.7358	-0.0242	-0.0408	-0.7576	0.3988	0.8318	-0.0269
CHEMBL2348859	O=C1Nc2ccc(S(=O)(=O)N3CCC[C@H]3COCC(F)(F)F)cc2C1=O	IC50 (nM)	'='	14700	-1	Caspase-1	0.419	B (single protein format)	0.59	Training	0.8173	-0.6108	0.6991	2.0196	0.396	-0.0357	-0.0708	2.0761	-0.7106	1.2123	-0.0234
CHEMBL216447	COC[C@@H]1CCCN1S(=O)(=O)c1ccc2c(c1)C(=O)C(=O)N2Cc1ccc(OCCBr)cc1	IC50 (nM)	'>'	15000	-1	Caspase-1	0.419	B (single protein format)	0.59	Training	1.2158	-0.1406	0.5767	1.2427	0.869	-0.4066	-0.0712	0.4027	0.7856	1.8338	0.8124
CHEMBL227035	O=C1C(=O)N(Cc2ccc(O)cc2)c2ccc(S(=O)(=O)N3CCC[C@H]3COc3cccnc3)cc21	IC50 (nM)	'>'	15000	-1	Caspase-1	0.419	B (single protein format)	0.59	Training	1.1914	0.2822	0.5767	1.0095	0.7209	0.1724	0.0369	0.4027	0.4015	0.0511	-0.0281
CHEMBL60190	COC[C@@H]1CCCN1S(=O)(=O)c1ccc2c(c1)C(=O)C(=O)N2	IC50 (nM)	'>'	15000	-1	Caspase-1	0.419	B (single protein format)	0.59	Test	0.8213	-0.6108	0.6991	1.0506	0.5885	-0.5631	-0.0708	0.4027	-0.1579	0.6944	-0.0254
CHEMBL1762350	COc1ccc(CN2C(=O)C(=O)c3cc(S(=O)(=O)N4CC[C@H]4COc4cccnc4)ccc32)cc1	IC50 (nM)	'>'	15000	-1	Caspase-1	0.419	B (single protein format)	0.59	Training	0.9138	0.2822	-0.4035	1.0005	0.6866	-0.3477	-0.0711	0.4027	0.4922	0.0511	-0.0281
CHEMBL376112	O=C1C(=O)N(Cc2ccc(Br)cc2)c2ccc(S(=O)(=O)N3CCC[C@H]3COc3ccccc3)cc21	IC50 (nM)	'>'	15000	-1	Caspase-1	0.419	B (single protein format)	0.59	Training	1.3247	0.4044	0.5767	1.4997	0.7209	0.1724	-0.0713	0.4027	0.9568	1.3562	0.6612
CHEMBL227036	O=C1C(=O)N(Cc2ccc(Br)cc2)c2ccc(S(=O)(=O)N3CCC[C@H]3COc3cccnc3)cc21	IC50 (nM)	'>'	15000	-1	Caspase-1	0.419	B (single protein format)	0.59	Training	1.3172	0.2822	0.5767	1.2696	0.7209	0.1724	-0.0711	0.4027	0.9412	1.3983	0.6613
CHEMBL2348692	CCCCN1C(=O)C(=O)c2cc(S(=O)(=O)N3CCC[C@H]3CCOC)ccc21	IC50 (nM)	'='	15500	-1	Caspase-1	0.419	B (single protein format)	0.59	Test	1.1753	-0.6108	0.5767	1.3656	0.8228	-0.7264	-0.0713	0.4027	-0.5403	0.5765	-0.0262
CHEMBL578159	N#Cc1nc(Nc2cc(F)cc(F)c2)c2ncn(CC(F)F)c2n1	IC50 (nM)	'='	16218.1	-1	Caspase-1	0.419	B (single protein format)	0.59	Training	-0.6536	-0.3986	-0.0787	0.6519	1.055	0.3181	0.0309	-0.7576	0.4376	0.5133	-0.0254
CHEMBL6521	NC(=O)c1cc(-c2ccc(NS(=O)(=O)c3ccccc3)cc2)nnc1Cl	IC50 (nM)	'='	18000	-1	Caspase-1	0.419	B (single protein format)	0.59	Training	-0.1835	0.2414	-0.7718	0.7756	-0.0078	0.2101	0.5333	0.5384	1.8383	1.168	-0.0051
CHEMBL2348700	O=C1Nc2ccc(S(=O)(=O)N3CCC[C@H]3COCCF)cc2C1=O	IC50 (nM)	'='	18400	-1	Caspase-1	0.419	B (single protein format)	0.59	Training	0.8098	-0.6108	0.6991	0.9394	0.527	-0.3459	-0.0708	0.4027	-0.307	0.8628	-0.0242
CHEMBL180131	CC(C)[C@H](NC(=O)C(C)(C)O)C(=O)N[C@@H](CC(=O)O)C(=O)CSCc1ccccc1	IC50 (nM)	'='	18400	-1	Caspase-1	0.419	B (single protein format)	0.59	Test	-0.3655	-0.475	-0.7718	0.1797	-0.8255	-0.043	0.0695	0.7401	-0.1418	1.3253	-0.0257
CHEMBL2348698	CCCCN1C(=O)C(=O)c2cc(S(=O)(=O)N3CCC[C@H]3COCC)ccc21	IC50 (nM)	'='	18400	-1	Caspase-1	0.419	B (single protein format)	0.59	Training	1.0655	-0.6108	0.5767	1.3711	0.8228	-0.7264	-0.0713	0.4027	-0.5679	0.5765	-0.0265
CHEMBL319251	CC(C)C[C@@H](NC(=O)OCc1ccccc1)C(=O)C[C@H]1CC(=O)OC1O	IC50 (nM)	'='	18820	-1	Caspase-1	0.419	B (single protein format)	0.59	Training	-0.5536	-0.475	-0.1176	-0.0368	-0.9086	0.5838	-0.0878	-0.7576	-0.9871	0.4342	-0.0289
CHEMBL183564	CC(C)[C@H](NC(=O)C(C)(O)c1ccccc1)C(=O)N[C@@H](CC(=O)O)C(=O)CSCc1ccccc1	IC50 (nM)	'='	18900	-1	Caspase-1	0.419	B (single protein format)	0.59	Training	-0.1056	0.07	-0.7718	0.1716	-0.705	0.0123	0.0695	0.4027	0.2246	0.8318	-0.0269
CHEMBL95094	O=C[C@@H](NS(=O)(=O)c1ccccc1-c1ccccc1)C(=O)O	IC50 (nM)	'='	20000	-1	Caspase-1	0.419	B (single protein format)	0.59	Test	0.089	-0.003	-0.7718	0.7606	-0.5897	-0.4634	0.0432	0.5384	0.958	1.0822	-0.0244
CHEMBL456799	O=C1C(=O)N(Cc2cn(CCF)nn2)c2ccc(S(=O)(=O)N3CCC[C@H]3COc3ccc(F)cc3F)cc21	IC50 (nM)	'>'	20000	-1	Caspase-1	0.419	B (single protein format)	0.59	Training	1.2234	-0.2034	1.5016	0.9012	0.82	-0.1666	-0.0656	0.4027	0.1788	0.4586	-0.0254
CHEMBL1762363	O=C1C(=O)N(Cc2cn(CCF)nn2)c2ccc(S(=O)(=O)N3CCC[C@H]3COc3cccnc3)cc21	IC50 (nM)	'>'	20000	-1	Caspase-1	0.419	B (single protein format)	0.59	Training	1.1637	-0.1898	1.5016	0.3941	0.7139	0.1009	-0.0655	0.4027	0.317	0.2348	-0.027
CHEMBL456798	O=C1C(=O)N(Cc2cn(CCF)nn2)c2ccc(S(=O)(=O)N3CCC[C@H]3COc3ccccc3)cc21	IC50 (nM)	'>'	20000	-1	Caspase-1	0.419	B (single protein format)	0.59	Training	1.1711	-0.0676	1.5016	0.6185	0.7139	0.1009	-0.0656	0.4027	0.3322	0.1937	-0.0271
CHEMBL1762366	O=C1C(=O)N(Cc2cn(CCF)nn2)c2ccc(S(=O)(=O)N3CC[C@H]3COc3ccc(F)cc3F)cc21	IC50 (nM)	'>'	20000	-1	Caspase-1	0.419	B (single protein format)	0.59	Test	0.9286	-0.2034	0.5202	0.927	0.7332	-0.2259	-0.0656	0.4027	0.2732	0.4695	-0.0253
CHEMBL1762346	O=C1C(=O)N(Cc2ccc(OCCF)cc2)c2ccc(S(=O)(=O)N3CC[C@H]3COc3ccccc3)cc21	IC50 (nM)	'>'	20000	-1	Caspase-1	0.419	B (single protein format)	0.59	Training	0.9324	0.4044	-0.4035	1.1663	0.6322	0.0389	-0.0712	0.4027	0.3808	0.1492	-0.0272
CHEMBL1762362	O=C1C(=O)N(Cc2cn(CCF)nn2)c2ccc(S(=O)(=O)N3CC[C@H]3COc3cccnc3)cc21	IC50 (nM)	'>'	20000	-1	Caspase-1	0.419	B (single protein format)	0.59	Training	0.8689	-0.1898	0.5202	0.4082	0.6198	0.0455	-0.0655	0.4027	0.4199	0.2405	-0.0269
CHEMBL1762353	O=C1C(=O)N(Cc2ccc(OCCF)cc2)c2ccc(S(=O)(=O)N3CCC[C@H]3COc3cccnc3)cc21	IC50 (nM)	'>'	20000	-1	Caspase-1	0.419	B (single protein format)	0.59	Training	1.2197	0.2822	0.5767	0.9211	0.7214	0.0918	-0.0711	0.4027	0.2693	0.1849	-0.0273
CHEMBL293034	CN1C(=O)C(=O)c2cc(S(=O)(=O)N3CCC[C@H]3COc3ccccc3)ccc21	IC50 (nM)	'>'	20000	-1	Caspase-1	0.419	B (single protein format)	0.59	Test	1.0235	-0.0676	0.5767	1.4235	0.4483	-0.2439	-0.0713	0.4027	0.2678	0.2214	-0.0274
CHEMBL1762361	O=C1C(=O)N(Cc2cn(CCF)nn2)c2ccc(S(=O)(=O)N3CC[C@H]3COc3ccccc3)cc21	IC50 (nM)	'>'	20000	-1	Caspase-1	0.419	B (single protein format)	0.59	Training	0.8764	-0.0676	0.5202	0.6384	0.6198	0.0455	-0.0656	0.4027	0.4355	0.1984	-0.0269
CHEMBL354345	CC(C)[C@H](NC(=O)Cc1ccccc1)C(=O)N[C@@H](CC(=O)O)C(=O)CSCc1ccccc1	IC50 (nM)	'='	21200	-1	Caspase-1	0.419	B (single protein format)	0.59	Training	-0.3556	0.07	-0.7718	-0.2559	-0.9234	0.5762	-0.0408	-0.7576	0.4234	0.7837	-0.0271
CHEMBL321112	O=C[C@@H](NS(=O)(=O)c1ccccc1Oc1ccccc1)C(=O)O	IC50 (nM)	'='	24000	-1	Caspase-1	0.419	B (single protein format)	0.59	Training	-0.2096	-0.003	-0.7718	0.373	-0.6591	-0.2799	0.0432	0.5384	0.6571	1.1741	-0.0246
CHEMBL2348701	CCCCN1C(=O)C(=O)c2cc(S(=O)(=O)N3CCC[C@H]3COCCF)ccc21	IC50 (nM)	'='	24700	-1	Caspase-1	0.419	B (single protein format)	0.59	Test	1.0619	-0.6108	0.5767	1.2876	0.7826	-0.6268	-0.0713	0.4027	-0.5389	0.7491	-0.0249
CHEMBL215480	COC[C@@H]1CCCN1S(=O)(=O)c1ccc2c(c1)C(=O)C(=O)N2Cc1ccc(OCCF)cc1	IC50 (nM)	'>'	25000	-1	Caspase-1	0.419	B (single protein format)	0.59	Training	1.1977	-0.1406	0.5767	1.1691	0.869	-0.4066	-0.0712	0.4027	0.0979	0.4428	-0.026
CHEMBL482634	O=C1C(=O)N(Cc2ccc(Cl)c(Cl)c2)c2ccc(S(=O)(=O)N3CCOCC3)cc21	IC50 (nM)	'>'	25000	-1	Caspase-1	0.419	B (single protein format)	0.59	Training	0.855	0.5725	-0.4035	1.813	0.7767	-0.2539	-0.0713	0.4027	1.0724	1.4194	0.0111
CHEMBL484273	O=C1Nc2ccc(S(=O)(=O)N3CCOCC3)cc2C1=O	IC50 (nM)	'>'	25000	-1	Caspase-1	0.419	B (single protein format)	0.59	Training	0.2659	0.1633	-0.2811	0.9898	0.3844	-0.1434	-0.0708	0.4027	0.1741	0.7566	-0.0255
CHEMBL216819	COC[C@@H]1CCCN1S(=O)(=O)c1ccc2c(c1)C(=O)C(=O)N2C	IC50 (nM)	'>'	25000	-1	Caspase-1	0.419	B (single protein format)	0.59	Test	0.9941	-0.6108	0.5767	1.5422	0.5953	-1.0433	-0.0713	0.4027	-0.0037	0.6671	-0.0255
CHEMBL1762348	O=C1C(=O)N(Cc2ccc(OCCOCCOCCF)cc2)c2ccc(S(=O)(=O)N3CC[C@H]3COc3ccccc3)cc21	IC50 (nM)	'>'	25000	-1	Caspase-1	0.419	B (single protein format)	0.59	Training	0.9327	0.4044	-0.4035	0.7846	0.4266	0.3226	-0.0712	0.4027	0.1471	0.271	-0.0276
CHEMBL1762351	O=C1C(=O)N(Cc2ccc(OCCOCCF)cc2)c2ccc(S(=O)(=O)N3CCC[C@H]3COc3ccccc3)cc21	IC50 (nM)	'>'	25000	-1	Caspase-1	0.419	B (single protein format)	0.59	Training	1.2275	0.4044	0.5767	0.9376	0.6129	0.2365	-0.0712	0.4027	0.1682	0.2097	-0.0275
CHEMBL3759602	CCCCCCCCCC(=O)[C@@]12O[C@@]13C1=COC(C[C@H](C)O)=CC1=CC(=O)[C@]3(C)OC2=O	IC50 (nM)	'='	25000	-1	Caspase-1	0.419	B (single protein format)	0.59	Training	1.2187	-0.2475	-0.5188	0.9947	1.662	-0.2222	-0.0893	1.5177	-1.7015	-0.1802	-0.0295
CHEMBL2348860	CCCCN1C(=O)C(=O)c2cc(S(=O)(=O)N3CCC[C@H]3COCC(F)(F)F)ccc21	IC50 (nM)	'='	25900	-1	Caspase-1	0.419	B (single protein format)	0.59	Test	1.0694	-0.6108	0.5767	2.211	0.652	-0.337	-0.0713	2.0761	-0.8775	1.062	-0.0242
CHEMBL166472	COc1ccccc1CC(=O)N[C@H](C(=O)N[C@@H](CC(=O)O)C(=O)CSCc1ccccc1)C(C)C	IC50 (nM)	'='	28000	-1	Caspase-1	0.419	B (single protein format)	0.59	Training	-0.2509	-0.003	-0.7718	-0.2238	-0.7536	-0.1167	-0.0408	-0.7576	0.3988	0.8318	-0.0269
CHEMBL2348861	O=C1C(=O)N(CCCCF)c2ccc(S(=O)(=O)N3CCC[C@H]3COCC(F)(F)F)cc21	IC50 (nM)	'='	30700	-1	Caspase-1	0.419	B (single protein format)	0.59	Training	1.0656	-0.6108	0.5767	2.1173	0.5842	-0.2583	-0.0713	2.0761	-0.8418	1.2042	-0.0229
CHEMBL100927	CC(C)C[C@H](NC(=O)COc1ccnc2ccccc12)C(=O)N[C@H]1CC(=O)OC1O	IC50 (nM)	'='	35300	-1	Caspase-1	0.419	B (single protein format)	0.59	Training	-0.4379	-0.2322	-0.1176	-0.3752	-0.216	0.5426	-0.0875	-0.7576	-0.4695	0.1619	-0.0294
CHEMBL1762357	COc1ccc(CN2C(=O)C(=C(C#N)C#N)c3cc(S(=O)(=O)N4CC[C@H]4COc4cccnc4)ccc32)cc1	IC50 (nM)	'>'	36000	-1	Caspase-1	0.419	B (single protein format)	0.59	Test	1.1169	0.2822	-0.4035	0.9002	0.7738	-1.0269	0.5518	0.4027	0.7095	0.0473	-0.0281
CHEMBL100578	CC(C)C[C@H](NC(=O)COc1nccc2ccccc12)C(=O)N[C@H]1CC(=O)OC1O	IC50 (nM)	'='	44200	-1	Caspase-1	0.419	B (single protein format)	0.59	Training	-0.4367	-0.2322	-0.1176	-0.0309	-0.216	0.5426	-0.0874	-0.7576	-0.6284	0.1619	-0.0294
CHEMBL2348702	O=C1C(=O)N(CCCCF)c2ccc(S(=O)(=O)N3CCC[C@H]3COCCF)cc21	IC50 (nM)	'='	45800	-1	Caspase-1	0.419	B (single protein format)	0.59	Training	1.0581	-0.6108	0.5767	1.2176	0.7061	-0.5336	-0.0713	0.4027	-0.5117	0.9106	-0.0235
CHEMBL213759	O=C1C(=O)N(Cc2ccc(OCCF)cc2)c2ccc(S(=O)(=O)N3CCC[C@H]3COc3ccccc3)cc21	IC50 (nM)	'>'	50000	-1	Caspase-1	0.419	B (single protein format)	0.59	Training	1.2272	0.4044	0.5767	1.1348	0.7214	0.0918	-0.0712	0.4027	0.2838	0.1459	-0.0273
CHEMBL1762365	O=C1C(=O)N(Cc2ccc(OCCF)cc2)c2ccc(S(=O)(=O)N3CCC[C@H]3COc3ccc(F)cc3F)cc21	IC50 (nM)	'>'	50000	-1	Caspase-1	0.419	B (single protein format)	0.59	Test	1.2794	0.2686	0.5767	1.3812	0.8224	-0.1637	-0.0712	0.4027	0.1395	0.4009	-0.0257
CHEMBL372994	O=C1C(=O)N(Cc2cccc(F)n2)c2ccc(S(=O)(=O)N3CCC[C@H]3COc3ccccc3)cc21	IC50 (nM)	'>'	50000	-1	Caspase-1	0.419	B (single protein format)	0.59	Training	1.162	0.2974	0.5767	1.0872	0.748	0.293	-0.0711	0.4027	0.1709	0.1143	-0.0275
CHEMBL370012	O=C1C(=O)N(Cc2ccc(F)nc2)c2ccc(S(=O)(=O)N3CC[C@H]3COc3ccccc3)cc21	IC50 (nM)	'>'	50000	-1	Caspase-1	0.419	B (single protein format)	0.59	Training	0.8811	0.2974	-0.4035	1.1418	0.6247	0.1175	-0.0711	0.4027	0.3943	0.117	-0.0274
CHEMBL200476	CC(=O)Oc1ccc(CN2C(=O)C(=O)c3cc(S(=O)(=O)N4CCC[C@H]4COc4ccccc4)ccc32)cc1	IC50 (nM)	'>'	50000	-1	Caspase-1	0.419	B (single protein format)	0.59	Training	1.2377	0.4044	0.5767	1.1844	0.6634	0.3216	-0.0375	0.4027	0.2789	0.0872	-0.0282
CHEMBL200220	CSc1ccc(CN2C(=O)C(=O)c3cc(S(=O)(=O)N4CCC[C@H]4COc4ccccc4)ccc32)cc1	IC50 (nM)	'>'	50000	-1	Caspase-1	0.419	B (single protein format)	0.59	Test	1.3314	0.4044	0.5767	1.3355	0.7789	-0.2824	-0.062	0.4027	0.8839	0.3392	-0.0254
CHEMBL382084	CSc1ccc(CN2C(=O)C(=O)c3cc(S(=O)(=O)N4CC[C@H]4COc4ccccc4)ccc32)cc1	IC50 (nM)	'>'	50000	-1	Caspase-1	0.419	B (single protein format)	0.59	Training	1.0367	0.4044	-0.4035	1.3737	0.6866	-0.3477	-0.062	0.4027	1.0013	0.3477	-0.0252
CHEMBL198755	CSc1ccc(CN2C(=O)C(=O)c3cc(S(=O)(=O)N4CCC[C@H]4COc4cccnc4)ccc32)cc1	IC50 (nM)	'>'	50000	-1	Caspase-1	0.419	B (single protein format)	0.59	Training	1.324	0.2822	0.5767	1.1111	0.7789	-0.2824	-0.0619	0.4027	0.8687	0.3803	-0.0254
CHEMBL1762364	O=C1C(=O)N(Cc2ccc(OCCF)cc2)c2ccc(S(=O)(=O)N3CC[C@H]3COc3ccc(F)cc3F)cc21	IC50 (nM)	'>'	50000	-1	Caspase-1	0.419	B (single protein format)	0.59	Training	0.9847	0.2686	-0.4035	1.4169	0.7397	-0.2201	-0.0712	0.4027	0.2286	0.4099	-0.0256
CHEMBL200813	COc1ccc(CN2C(=O)C(=O)c3cc(S(=O)(=O)N4CC[C@H]4COc4ccccc4)ccc32)cc1	IC50 (nM)	'>'	50000	-1	Caspase-1	0.419	B (single protein format)	0.59	Test	0.9213	0.4044	-0.4035	1.2306	0.6866	-0.3477	-0.0712	0.4027	0.5078	0.009	-0.0281
CHEMBL200653	O=C1C(=O)N(Cc2ccc(F)nc2)c2ccc(S(=O)(=O)N3CCC[C@H]3COc3ccccc3)cc21	IC50 (nM)	'>'	50000	-1	Caspase-1	0.419	B (single protein format)	0.59	Training	1.1758	0.2974	0.5767	1.1085	0.7209	0.1724	-0.0711	0.4027	0.2895	0.1143	-0.0275
CHEMBL372607	O=C1C(=O)N(Cc2ccc(F)cc2)c2ccc(S(=O)(=O)N3CCC[C@H]3COc3ccccc3)cc21	IC50 (nM)	'>'	50000	-1	Caspase-1	0.419	B (single protein format)	0.59	Training	1.1932	0.4044	0.5767	1.3659	0.7209	0.1724	-0.0713	0.4027	0.3399	0.0722	-0.0276
CHEMBL196855	O=C1C(=O)N(Cc2ccnc(F)c2)c2ccc(S(=O)(=O)N3CC[C@H]3COc3ccccc3)cc21	IC50 (nM)	'>'	50000	-1	Caspase-1	0.419	B (single protein format)	0.59	Training	0.8849	0.2974	-0.4035	1.1509	0.6524	0.2412	-0.0711	0.4027	0.3943	0.117	-0.0274
CHEMBL373012	O=C1C(=O)N(Cc2ccnc(F)c2)c2ccc(S(=O)(=O)N3CCC[C@H]3COc3ccccc3)cc21	IC50 (nM)	'>'	50000	-1	Caspase-1	0.419	B (single protein format)	0.59	Test	1.1797	0.2974	0.5767	1.1173	0.748	0.293	-0.0711	0.4027	0.2895	0.1143	-0.0275
CHEMBL1762347	O=C1C(=O)N(Cc2ccc(OCCOCCF)cc2)c2ccc(S(=O)(=O)N3CC[C@H]3COc3ccccc3)cc21	IC50 (nM)	'>'	50000	-1	Caspase-1	0.419	B (single protein format)	0.59	Training	0.9327	0.4044	-0.4035	0.9624	0.5273	0.1904	-0.0712	0.4027	0.256	0.2142	-0.0274
CHEMBL1762352	O=C1C(=O)N(Cc2ccc(OCCOCCOCCF)cc2)c2ccc(S(=O)(=O)N3CCC[C@H]3COc3ccccc3)cc21	IC50 (nM)	'>'	50000	-1	Caspase-1	0.419	B (single protein format)	0.59	Training	1.2275	0.4044	0.5767	0.765	0.5089	0.363	-0.0712	0.4027	0.0671	0.2656	-0.0277
CHEMBL3758580	CCCCCCCCCC(=O)C1=C2C=C3C=C(C[C@H](C)O)N(CCO)C=C3C(=O)[C@]2(C)OC1=O	IC50 (nM)	'='	50000	-1	Caspase-1	0.419	B (single protein format)	0.59	Training	0.4578	-0.3969	-0.3918	0.5927	1.1191	-0.1035	0.0167	0.2461	-1.071	0.0539	-0.0288
CHEMBL167557	O=C(O)CC(NC(=O)OCc1ccccc1)C(=O)CNS(=O)(=O)CCc1cccc2ccccc12	IC50 (nM)	'='	55600	-1	Caspase-1	0.419	B (single protein format)	0.59	Test	-0.1606	0.4044	-0.7718	0.1742	-0.2675	0.5261	0.0784	0.6914	0.4366	0.6313	-0.027
CHEMBL6484	NC(=O)c1cc(-c2ccccc2)nnc1Cl	IC50 (nM)	'='	57000	-1	Caspase-1	0.419	B (single protein format)	0.59	Training	-0.7922	-0.2305	-0.7718	0.2824	-0.2543	0.1648	0.3713	-0.7576	2.421	1.0457	0.0061
CHEMBL96069	O=C[C@@H](NS(=O)(=O)c1ccccc1Oc1ccc(-c2ccc(C(=O)O)cc2)cc1)C(=O)O	IC50 (nM)	'='	58000	-1	Caspase-1	0.419	B (single protein format)	0.59	Training	0.0411	0.3942	-0.7718	0.8147	0.003	-0.4491	0.1898	0.5384	0.8729	0.7343	-0.0258
CHEMBL217220	COC[C@@H]1CCCN1S(=O)(=O)c1ccc2c(c1)C(=O)C(=O)N2Cc1ccc(O)cc1	IC50 (nM)	'>'	60000	-1	Caspase-1	0.419	B (single protein format)	0.59	Training	1.1694	-0.1406	0.5767	1.2962	0.8818	-0.3574	0.0367	0.4027	0.2385	0.308	-0.0268
CHEMBL6538	COc1ccc(-c2cc(C(N)=O)c(Cl)nn2)cc1	IC50 (nM)	'='	66000	-1	Caspase-1	0.419	B (single protein format)	0.59	Test	-0.7506	-0.3035	-0.7718	0.337	0.1193	-1.1769	0.3714	-0.7576	2.1641	1.1094	0.003
CHEMBL37630	CC(=O)N[C@@H](Cc1ccc(O)cc1)C(=O)N[C@H](C(=O)N[C@@H](C)C(=O)N[C@H](C=O)CC(=O)O)C(C)C	IC50 (nM)	'='	68000	-1	Caspase-1	0.419	B (cell-based format)	0.053	Training	-0.3672	-0.548	-0.7718	-0.3819	-0.8618	-0.6147	0.0289	-0.1479	-0.139	0.2729	0.0006
CHEMBL417149	CC(=O)N[C@@H](CC(=O)O)C(=O)N[C@@H](CCC(=O)O)C(=O)N[C@H](C(=O)N[C@H](C=O)CC(=O)O)C(C)C	IC50 (nM)	'='	70000	-1	Caspase-1	0.419	B (cell-based format)	0.053	Training	-0.4557	-1.02	-0.7718	-0.8958	-0.9193	-0.4779	0.0845	-0.1479	-0.2962	0.4551	0.0011
CHEMBL567134	CCNc1nc(C#N)nc2c1ncn2-c1cc(F)cc(F)c1	IC50 (nM)	'='	70794.6	-1	Caspase-1	0.419	B (single protein format)	0.59	Training	-0.6083	-0.3986	-0.0787	0.5946	1.3834	-0.316	0.0309	-0.7576	0.6935	0.0765	-0.0278
CHEMBL422379	O=C(O)CC(NC(=O)OCc1ccccc1)C(=O)CNS(=O)(=O)CCc1ccccc1	IC50 (nM)	'='	73000	-1	Caspase-1	0.419	B (single protein format)	0.59	Test	-0.4914	0.07	-0.7718	-0.2223	-0.8731	0.5592	0.0784	0.6914	0.2623	1.037	-0.0261
CHEMBL2011680	CC(=O)N[C@H](C(=O)O[C@H]1CCC(C)(C)[C@@H]2CC=C3C(=O)OC[C@]3(O)[C@@]12C)C(C)C	IC50 (nM)	'='	90000	-1	Caspase-1	0.419	B (single protein format)	0.59	Training	3.3907	0.1871	-0.2352	2.2754	0.6658	-0.8423	-0.0862	2.2761	-2.1397	0.0609	-0.0291
CHEMBL2011679	CC(=O)N[C@H](C(=O)O[C@H]1CCC(C)(C)[C@@H]2CC=C3C(=O)OC[C@@H]3[C@@]12C)C(C)C	IC50 (nM)	'='	100000	-1	Caspase-1	0.419	B (single protein format)	0.59	Training	3.0229	0.2652	-0.0787	2.1799	0.7879	-0.5121	-0.1964	1.4377	-2.1041	-0.0467	-0.0295
CHEMBL168471	CC(C)C[C@H](C=O)NC(=O)[C@@H](NS(=O)(=O)c1ccc(F)cc1)C(C)C	IC50 (nM)	'>'	100000	-1	Caspase-1	0.419	B (single protein format)	0.59	Training	0.122	-0.548	-0.7718	1.255	-0.7535	-0.9012	-0.0694	0.5384	-0.7324	1.5557	-0.0233
CHEMBL6475	N#Cc1cc(-c2ccncc2)nnc1Cl	IC50 (nM)	'='	110000	-1	Caspase-1	0.419	B (single protein format)	0.59	Test	-0.8613	-0.3528	-0.7718	-0.021	-0.288	-0.7776	0.0357	-0.7576	2.7066	1.0081	0.0079
CHEMBL354101	O=C(O)CC(NC(=O)OCc1ccccc1)C(=O)CNS(=O)(=O)CCC1CCCCC1	IC50 (nM)	'='	136000	-1	Caspase-1	0.419	B (single protein format)	0.59	Training	-0.2681	1.2566	-0.7718	-0.1535	-0.8731	0.5592	0.0784	0.6914	-0.8651	1.037	-0.0261
CHEMBL34031	CC(=O)N[C@@H](Cc1ccc(O)cc1)C(=O)N[C@H](C(=O)N[C@@H](C)C(=O)N[C@H](CC=O)CC(=O)O)C(C)C	IC50 (nM)	'='	142000	-1	Caspase-1	0.419	B (cell-based format)	0.053	Training	-0.325	-0.548	-0.7718	-0.4397	-0.6598	-0.2395	0.0289	-0.1479	-0.1638	0.265	0.0006
CHEMBL3759333	CCCCCCCCCC(=O)[C@@H]1C(=O)O[C@@]2(C)C(=O)C=C3C=C(C[C@H](C)O)OC=C3[C@@H]12	IC50 (nM)	'='	150000	-1	Caspase-1	0.419	B (single protein format)	0.59	Training	0.5813	-0.3782	-0.3918	0.2102	1.0544	0.2114	-0.0893	0.2461	-1.5064	0.0081	-0.0293
CHEMBL166048	O=C(O)CC(NC(=O)OCc1ccccc1)C(=O)CNS(=O)(=O)Cc1ccccc1	IC50 (nM)	'='	168000	-1	Caspase-1	0.419	B (single protein format)	0.59	Test	-0.4345	0.07	-0.7718	-0.2105	-0.897	0.747	0.0784	0.6914	0.39	1.0701	-0.0259
CHEMBL168724	O=C(O)CC(NC(=O)OCc1ccccc1)C(=O)CNS(=O)(=O)c1cccc2ccccc12	IC50 (nM)	'='	174000	-1	Caspase-1	0.419	B (single protein format)	0.59	Training	0.2024	0.4044	-0.7718	0.354	-0.2309	0.5116	0.0784	0.5384	0.4968	0.6668	-0.0268
CHEMBL167544	O=C(O)CC(NC(=O)OCc1ccccc1)C(=O)CNS(=O)(=O)CC1CCc2ccccc21	IC50 (nM)	'='	194000	-1	Caspase-1	0.419	B (single protein format)	0.59	Training	0.2381	-0.003	-0.0787	0.0147	-0.3045	0.6419	0.0784	0.6914	-0.0371	0.6668	-0.0268
CHEMBL308500	CC(=O)N[C@@H](Cc1ccc(O)cc1)C(=O)N[C@H](C(=O)N[C@@H](C)C(=O)NCCC(=O)O)C(C)C	IC50 (nM)	'='	200000	-1	Caspase-1	0.419	B (single protein format)	0.59	Training	-0.4414	-0.548	-0.7718	-0.3778	-0.7779	-0.1743	0.0925	-0.7576	-0.7843	0.9049	-0.0274
CHEMBL165763	O=C(O)CC(NC(=O)OCc1ccccc1)C(=O)CNS(=O)(=O)CCCc1ccccc1	IC50 (nM)	'='	245000	-1	Caspase-1	0.419	B (single protein format)	0.59	Test	-0.5422	0.07	-0.7718	-0.2215	-0.8672	0.6108	0.0784	0.6914	0.1425	1.0059	-0.0263
CHEMBL6581	NC(=O)c1cc(-c2ccncc2)cnc1Cl	IC50 (nM)	'>'	250000	-1	Caspase-1	0.419	B (single protein format)	0.59	Training	-0.7487	-0.2815	-0.7718	0.1724	-0.2543	0.1648	0.3663	-0.7576	2.0145	1.0457	0.0061
CHEMBL6805	Cc1c(-c2ccc(Cl)cc2)nnc(Cl)c1C(N)=O	IC50 (nM)	'>'	250000	-1	Caspase-1	0.419	B (single protein format)	0.59	Training	-0.4539	-0.3358	-0.7718	1.1508	-0.0129	-0.6541	0.3713	-0.7576	2.6262	1.9512	0.0349
CHEMBL6734	CSc1nnc(-c2ccncc2)cc1C(N)=O	IC50 (nM)	'>'	250000	-1	Caspase-1	0.419	B (single protein format)	0.59	Training	-0.6513	-0.3528	-0.7718	-0.4088	-0.1905	-0.6887	0.3809	-0.7576	2.7936	0.9246	-0.0231
CHEMBL7086	NC(=O)c1cnnc(-c2ccncc2)c1	IC50 (nM)	'>'	250000	-1	Caspase-1	0.419	B (single protein format)	0.59	Test	-0.9149	-0.3154	-0.7718	-0.8192	-0.4545	0.609	0.3715	-0.7576	2.0273	0.0084	-0.0301
CHEMBL267835	CNC(=O)c1cc(Cl)nnc1Cl	IC50 (nM)	'>'	250000	-1	Caspase-1	0.419	B (single protein format)	0.59	Training	-0.7986	-0.7755	-0.7718	0.2915	-1.5113	-2.278	-0.2586	-0.7576	3.4207	3.9063	0.0742
CHEMBL6930	COc1nnc(-c2ccncc2)cc1C(N)=O	IC50 (nM)	'>'	250000	-1	Caspase-1	0.419	B (single protein format)	0.59	Training	-0.8397	-0.3528	-0.7718	-0.3404	-0.1905	-0.6887	0.3715	-0.7576	1.7243	0.1908	-0.0293
CHEMBL268455	CN(C)C(=O)c1cc(-c2ccncc2)nnc1Cl	IC50 (nM)	'>'	250000	-1	Caspase-1	0.419	B (single protein format)	0.59	Training	-0.6426	-0.3528	-0.7718	0.1353	-0.2872	-0.2463	-0.259	-0.7576	2.1662	1.0231	0.0023
CHEMBL166476	O=C(O)CC(NC(=O)OCc1ccccc1)C(=O)CNS(=O)(=O)c1ccccc1	IC50 (nM)	'='	291000	-1	Caspase-1	0.419	B (single protein format)	0.59	Test	-0.4024	0.07	-0.7718	-0.0389	-0.873	0.4513	0.0784	0.5384	0.3209	1.1054	-0.0258
CHEMBL216071	COC[C@@H]1CCCN1S(=O)(=O)c1ccc2c(c1)C(=O)C(=O)N2Cc1ccc(OCCOS(=O)(=O)c2ccc(C)cc2)cc1	IC50 (nM)	'>'	500000	-1	Caspase-1	0.419	B (single protein format)	0.59	Training	1.6948	0.3314	0.5767	1.388	0.7336	-0.2012	0.0898	1.6986	0.2182	0.5694	-0.0262
CHEMBL384023	O=C1C(=O)N(Cc2ccc(I)cc2)c2ccc(S(=O)(=O)N3CCC[C@H]3COc3ccccc3)cc21	IC50 (nM)	'>'	500000	-1	Caspase-1	0.419	B (single protein format)	0.59	Training	1.3703	0.4044	0.5767	1.5738	0.7209	0.1724	-0.0713	0.4027	1.3778	2.3471	6.3419
CHEMBL386510	Cc1ccc(S(=O)(=O)OCCOc2ccc(CN3C(=O)C(=O)c4cc(S(=O)(=O)N5CCC[C@H]5COc5ccccc5)ccc43)cc2)cc1	IC50 (nM)	'>'	500000	-1	Caspase-1	0.419	B (single protein format)	0.59	Training	1.7243	0.8764	0.5767	1.336	0.6319	0.171	0.0898	1.6986	0.3519	0.3198	-0.0273
CHEMBL513663	C=Cc1ccc(CN2C(=O)C(=O)c3cc(S(=O)(=O)N4CCC[C@H]4COC)ccc32)cc1	IC50 (nM)	'>'	500000	-1	Caspase-1	0.419	B (single protein format)	0.59	Test	1.2003	-0.1406	0.5767	1.367	0.9453	-0.877	-0.0713	0.4027	0.55	0.2028	-0.0272
CHEMBL217821	CC(C)(C)[Si](C)(C)Oc1ccc(CN2C(=O)C(=O)c3cc(S(=O)(=O)N4CCC[C@H]4COc4ccccc4)ccc32)cc1	IC50 (nM)	'>'	500000	-1	Caspase-1	0.419	B (single protein format)	0.59	Training	2.7336	0.4044	0.5767	2.1742	0.4855	0.0774	-0.0712	2.9528	-0.4334	0.2965	-0.0281
CHEMBL468088	C=CCCN1C(=O)C(=O)c2cc(S(=O)(=O)N3CCC[C@H]3COC)ccc21	IC50 (nM)	'>'	500000	-1	Caspase-1	0.419	B (single protein format)	0.59	Training	1.0609	-0.6108	0.5767	1.3207	0.8536	-0.8331	-0.0713	0.4027	0.1213	0.5967	-0.026
CHEMBL512101	C=CCN1C(=O)C(=O)c2cc(S(=O)(=O)N3CCC[C@H]3COC)ccc21	IC50 (nM)	'>'	500000	-1	Caspase-1	0.419	B (single protein format)	0.59	Training	1.0379	-0.6108	0.5767	1.3293	0.7847	-0.9477	-0.0713	0.4027	0.2627	0.6184	-0.0258
CHEMBL492385	COC[C@@H]1CCCN1S(=O)(=O)c1ccc2c(c1)C(=O)C(=O)N2Cc1ccc(C(F)CO)cc1	IC50 (nM)	'>'	500000	-1	Caspase-1	0.419	B (single protein format)	0.59	Test	1.2521	-0.1406	0.5767	1.256	0.8717	-1.0042	0.0348	0.4027	0.0806	0.4428	-0.0258
CHEMBL3359188	COC[C@@H]1CCCN1S(=O)(=O)c1cc(I)c2c(c1)C(=O)C(=O)N2CCCCF	IC50 (nM)	'='	500000	-1	Caspase-1	0.419	B (single protein format)	0.59	Training	2.0755	-0.6668	0.5767	1.7573	0.8619	-0.7201	-0.0713	0.4027	0.8638	3.898	8.2568
CHEMBL493374	COC[C@@H]1CCCN1S(=O)(=O)c1ccc2c(c1)C(=O)C(=O)N2CCC1CO1	IC50 (nM)	'>'	500000	-1	Caspase-1	0.419	B (single protein format)	0.59	Training	1.0775	-0.6108	0.5767	1.4681	0.7451	-0.4617	-0.0712	0.4027	-0.5275	0.3377	-0.0268
CHEMBL494220	COC[C@@H]1CCCN1S(=O)(=O)c1ccc2c(c1)C(=O)C(=O)N2Cc1ccc(OCC2CO2)cc1	IC50 (nM)	'>'	500000	-1	Caspase-1	0.419	B (single protein format)	0.59	Training	1.2104	-0.1406	0.5767	1.2394	0.8154	-0.1365	-0.0712	0.4027	-0.1138	0.0953	-0.0279
CHEMBL467252	C=CCOc1ccc(CN2C(=O)C(=O)c3cc(S(=O)(=O)N4CCC[C@H]4COC)ccc32)cc1	IC50 (nM)	'>'	500000	-1	Caspase-1	0.419	B (single protein format)	0.59	Test	1.1976	-0.1406	0.5767	1.108	0.869	-0.4066	-0.0712	0.4027	0.4139	0.2832	-0.0274
CHEMBL521984	COC[C@@H]1CCCN1S(=O)(=O)c1ccc2c(c1)C(=O)C(=O)N2CCCCCCCCCC1CO1	IC50 (nM)	'>'	500000	-1	Caspase-1	0.419	B (single protein format)	0.59	Training	1.0833	-0.6108	0.5767	1.1608	0.3349	0.0535	-0.0712	0.4027	-1.1266	0.2758	-0.0277
CHEMBL511723	COC[C@@H]1CCCN1S(=O)(=O)c1ccc2c(c1)C(=O)C(=O)N2C[C@H](O)CO	IC50 (nM)	'>'	500000	-1	Caspase-1	0.419	B (single protein format)	0.59	Training	1.0945	-0.6108	0.5767	1.0817	0.8338	-1.2551	0.1428	0.4027	-0.3003	0.8026	-0.0249
CHEMBL493375	COC[C@@H]1CCCN1S(=O)(=O)c1ccc2c(c1)C(=O)C(=O)N2CCC(O)CF	IC50 (nM)	'>'	500000	-1	Caspase-1	0.419	B (single protein format)	0.59	Training	1.0841	-0.6108	0.5767	1.2058	0.7663	-1.2955	0.0367	0.4027	-0.4134	0.8584	-0.0241
CHEMBL467251	COC[C@@H]1CCCN1S(=O)(=O)c1ccc2c(c1)C(=O)C(=O)N2Cc1ccc(C(F)CBr)cc1	IC50 (nM)	'>'	500000	-1	Caspase-1	0.419	B (single protein format)	0.59	Test	1.3314	-0.1406	0.5767	1.4578	0.8717	-1.0042	-0.0713	0.4027	0.7683	1.9023	0.8134
CHEMBL524017	COC[C@@H]1CCCN1S(=O)(=O)c1ccc2c(c1)C(=O)C(=O)N2C[C@H](O)CF	IC50 (nM)	'>'	500000	-1	Caspase-1	0.419	B (single protein format)	0.59	Training	1.0925	-0.6108	0.5767	1.241	0.8338	-1.2551	0.0367	0.4027	-0.3003	0.8877	-0.0239
CHEMBL385930	O=C1C(=O)N(Cc2ccc(OCCBr)cc2)c2ccc(S(=O)(=O)N3CCC[C@H]3COc3ccccc3)cc21	IC50 (nM)	'>'	500000	-1	Caspase-1	0.419	B (single protein format)	0.59	Training	1.2452	0.4044	0.5767	1.1979	0.7214	0.0918	-0.0712	0.4027	0.8732	1.3382	0.6913
CHEMBL466422	COC[C@@H]1CCCN1S(=O)(=O)c1ccc2c(c1)C(=O)C(=O)N2Cc1ccc(OCC(O)CF)cc1	IC50 (nM)	'>'	500000	-1	Caspase-1	0.419	B (single protein format)	0.59	Training	1.2149	-0.1406	0.5767	1.0324	0.8015	-0.794	0.0368	0.4027	-0.0237	0.5063	-0.0258
CHEMBL513513	C=CCCCCCCCCCN1C(=O)C(=O)c2cc(S(=O)(=O)N3CCC[C@H]3COC)ccc21	IC50 (nM)	'>'	500000	-1	Caspase-1	0.419	B (single protein format)	0.59	Test	1.0697	-0.6108	0.5767	1.0245	0.4361	-0.2142	-0.0713	0.4027	-0.6418	0.4794	-0.0272
CHEMBL523666	COC[C@@H]1CCCN1S(=O)(=O)c1ccc2c(c1)C(=O)C(=O)N2Cc1ccc(C2CO2)cc1	IC50 (nM)	'>'	500000	-1	Caspase-1	0.419	B (single protein format)	0.59	Training	1.2527	-0.1406	0.5767	1.418	0.8547	-0.2317	-0.0712	0.4027	-0.0145	0.0089	-0.0278
CHEMBL2348696	COCCCC1CCCN1S(=O)(=O)c1ccc2c(c1)C(=O)C(=O)N2CCCCF	IC50 (nM)	'>'	500000	-1	Caspase-1	0.419	B (single protein format)	0.59	Training	1.2037	-0.6108	0.5767	1.244	0.7061	-0.5336	-0.0713	0.4027	-0.6149	0.7253	-0.0249
CHEMBL466423	COC[C@@H]1CCCN1S(=O)(=O)c1ccc2c(c1)C(=O)C(=O)N2CCC(O)CO	IC50 (nM)	'>'	500000	-1	Caspase-1	0.419	B (single protein format)	0.59	Training	1.085	-0.6108	0.5767	1.0519	0.7663	-1.2955	0.1428	0.4027	-0.4134	0.7762	-0.0251
CHEMBL2348695	CCCCN1C(=O)C(=O)c2cc(S(=O)(=O)N3CCCC3CCCOC)ccc21	IC50 (nM)	'>'	500000	-1	Caspase-1	0.419	B (single protein format)	0.59	Test	1.2075	-0.6108	0.5767	1.3149	0.7826	-0.6268	-0.0713	0.4027	-0.6454	0.5576	-0.0264
CHEMBL3359197	COC[C@@H]1CCCN1S(=O)(=O)c1cc(Br)c2c(c1)C(=O)C(=O)N2CCCCO	IC50 (nM)	'='	500000	-1	Caspase-1	0.419	B (single protein format)	0.59	Training	1.8396	-0.6668	0.5767	1.5185	0.8619	-0.7201	0.0347	0.4027	0.3165	2.5276	0.871
CHEMBL3359201	COC[C@@H]1CCCN1S(=O)(=O)c1cc(F)c2c(c1)C(=O)C(=O)N2	IC50 (nM)	'='	500000	-1	Caspase-1	0.419	B (single protein format)	0.59	Training	0.8995	-0.6668	0.6991	1.2516	0.6999	-0.6303	-0.0708	0.4027	-0.2672	0.8969	-0.0241
CHEMBL2348699	CCOC[C@@H]1CCCN1S(=O)(=O)c1ccc2c(c1)C(=O)C(=O)N2CCCCF	IC50 (nM)	'>'	500000	-1	Caspase-1	0.419	B (single protein format)	0.59	Training	1.0617	-0.6108	0.5767	1.296	0.7425	-0.6268	-0.0713	0.4027	-0.5389	0.7491	-0.0249
CHEMBL3359199	CCCCN1C(=O)C(=O)c2cc(S(=O)(=O)N3CCC[C@H]3COC)cc(Cl)c21	IC50 (nM)	'='	500000	-1	Caspase-1	0.419	B (single protein format)	0.59	Test	1.5064	-0.6668	0.5767	1.6926	0.9423	-0.8229	-0.0713	0.4027	-0.0863	1.2411	-0.0049
CHEMBL3359187	COC[C@@H]1CCCN1S(=O)(=O)c1cc(I)c2c(c1)C(=O)C(=O)N2CCCF	IC50 (nM)	'='	500000	-1	Caspase-1	0.419	B (single protein format)	0.59	Training	2.0713	-0.6668	0.5767	1.8233	0.9423	-0.8229	-0.0713	0.4027	1.021	4.032	8.5426
CHEMBL3359198	COC[C@@H]1CCCN1S(=O)(=O)c1cc(Cl)c2c(c1)C(=O)C(=O)N2	IC50 (nM)	'='	500000	-1	Caspase-1	0.419	B (single protein format)	0.59	Training	1.1829	-0.6668	0.6991	1.3953	0.6999	-0.6303	-0.0708	0.4027	0.2273	1.438	-0.0009
CHEMBL3359189	COC[C@@H]1CCCN1S(=O)(=O)c1cc(I)c2c(c1)C(=O)C(=O)N2CCCCO	IC50 (nM)	'='	500000	-1	Caspase-1	0.419	B (single protein format)	0.59	Training	2.0755	-0.6668	0.5767	1.6148	0.8619	-0.7201	0.0347	0.4027	0.8638	3.8158	8.2558
CHEMBL2348697	CCOC[C@@H]1CCCN1S(=O)(=O)c1ccc2c(c1)C(=O)C(=O)N2	IC50 (nM)	'>'	500000	-1	Caspase-1	0.419	B (single protein format)	0.59	Test	0.8133	-0.6108	0.6991	1.0223	0.5634	-0.4502	-0.0708	0.4027	-0.3313	0.6671	-0.0259
CHEMBL3359186	CCCCN1C(=O)C(=O)c2cc(S(=O)(=O)N3CCC[C@H]3COC)cc(I)c21	IC50 (nM)	'='	500000	-1	Caspase-1	0.419	B (single protein format)	0.59	Training	2.0793	-0.6668	0.5767	1.8483	0.9423	-0.8229	-0.0713	0.4027	0.8831	3.8339	8.5409
CHEMBL167433	O=C(O)CC(NC(=O)OCc1ccccc1)C(=O)CCCCCc1ccccc1	IC50 (nM)	'='	1034000	-1	Caspase-1	0.419	B (single protein format)	0.59	Training	-0.7739	0.07	-0.7718	-0.3455	-0.943	0.9567	-0.0836	-0.7576	-0.2021	0.2825	-0.0295
CHEMBL167666	CS(=O)(=O)NCC(=O)C(CC(=O)O)NC(=O)OCc1ccccc1	IC50 (nM)	'='	1833000	-1	Caspase-1	0.419	B (single protein format)	0.59	Training	-0.7617	-0.475	-0.7718	-0.2327	-1.1382	0.5711	0.0784	0.9158	0.1768	1.7906	-0.0233
CHEMBL4108792	COc1cccc2c1ncc1c(=O)n(-c3cccc(Cl)c3)c(=O)n([C@@H]3CCN(C(=O)OC(C)(C)C)C3)c12	IC50 (nM)	'='	0.3	1	TNF-alpha	0.581	B (single protein format)	0.59	Training	0.4004	0.0096	-0.2603	1.1981	0.8689	0.4871	-0.1968	0.9158	0.2443	0.0771	-0.0151
CHEMBL3954709	COc1cccc2c1ncc1c(=O)n(-c3cccc(Cl)c3)c(=O)n(C3CCN(C(=O)NC(C)C)CC3)c12	IC50 (nM)	'='	0.3	1	TNF-alpha	0.581	B (single protein format)	0.59	Training	0.4138	1.2978	-1.3484	0.3129	0.9022	0.3129	-0.1966	-0.7576	0.2607	0.0371	-0.0152
CHEMBL3955760	COc1cccc2c1ncc1c(=O)n(-c3cccc(Cl)c3)c(=O)n(C3CCN(S(=O)(=O)C(C)C)CC3)c12	IC50 (nM)	'='	0.4	1	TNF-alpha	0.581	B (single protein format)	0.59	Training	1.6429	1.2978	-1.3484	0.9225	0.8582	-0.1905	-0.0709	0.4027	0.3853	0.4792	-0.013
CHEMBL3932863	COc1cccc2c1ncc1c(=O)n(-c3cccc(Cl)c3)c(=O)n(C3CCN(S(=O)(=O)N(C)C)CC3)c12	IC50 (nM)	'='	0.4	1	TNF-alpha	0.581	B (single protein format)	0.59	Test	1.3861	1.2978	-1.3484	0.9929	0.8582	-0.1905	-0.0706	0.4027	0.5726	0.5192	-0.0129
CHEMBL3938364	COc1cccc2c1ncc1c(=O)n(-c3cccc(Cl)c3)c(=O)n(C3CCN(S(=O)(=O)C4CCS(=O)(=O)C4)CC3)c12	IC50 (nM)	'='	0.4	1	TNF-alpha	0.581	B (single protein format)	0.59	Training	3.9336	1.2978	-0.533	0.6961	0.8874	0.2266	0.0885	1.8517	0.3629	0.7146	-0.0129
CHEMBL3971431	CCNC(=O)N1CCC(n2c(=O)n(-c3cccc(Cl)c3)c(=O)c3cnc4c(OC)cccc4c32)CC1	IC50 (nM)	'='	0.6	1	TNF-alpha	0.581	B (single protein format)	0.59	Training	0.3551	1.2978	-1.3484	0.1353	0.9838	-0.0448	-0.1966	-0.7576	0.3854	0.0378	-0.0147
CHEMBL3911773	COc1cccc2c1ncc1c(=O)n(-c3ccc(Cl)cc3)c(=O)n(C3CCC(C)CC3)c12	IC50 (nM)	'='	0.9	1	TNF-alpha	0.581	B (single protein format)	0.59	Training	0.3343	1.6733	-1.3484	0.6499	1.1183	0.104	-0.2306	-0.7576	0.2584	-0.1415	-0.0135
CHEMBL3938524	COc1cccc2c1ncc1c(=O)n(-c3cccc(Cl)c3)c(=O)n(C3CCC(C(=O)O)CC3)c12	IC50 (nM)	'='	1	1	TNF-alpha	0.581	B (single protein format)	0.59	Test	0.3456	1.6733	-1.3484	0.3028	1.1479	0.1387	-0.0841	-0.7576	0.2809	0.0391	-0.0136
CHEMBL3960339	COc1cccc2c1ncc1c(=O)n(-c3cccc(Cl)c3)c(=O)n(C3CCN(S(=O)(=O)c4ccccc4)CC3)c12	IC50 (nM)	'='	1	1	TNF-alpha	0.581	B (single protein format)	0.59	Training	1.5557	1.939	-1.3484	0.7938	0.8456	0.3639	-0.0709	0.4027	0.6756	0.2181	-0.015
CHEMBL3972551	CCCCn1c(=O)n(-c2cccc(C)c2)c(=O)c2cnc3c(OC)cccc3c21	IC50 (nM)	'='	1	1	TNF-alpha	0.581	B (single protein format)	0.59	Training	-0.196	0.0096	-1.3484	0.2156	1.0499	-0.1265	-0.2306	-0.7576	0.515	-0.4542	-0.0301
CHEMBL3966151	COc1cccc2c1ncc1c(=O)n(-c3cccc(Cl)c3)c(=O)n(C3CCN(C(=O)OC(C)(C)C)CC3)c12	IC50 (nM)	'='	1	1	TNF-alpha	0.581	B (single protein format)	0.59	Training	0.4826	1.2978	-1.3484	1.1549	0.8121	0.4215	-0.1968	0.9158	0.1505	0.0755	-0.0155
CHEMBL3962096	COc1cccc2c1ncc1c(=O)n(-c3ccc4c(c3)OCO4)c(=O)n(C3CCN(C(=O)OC(C)(C)C)CC3)c12	IC50 (nM)	'='	1	1	TNF-alpha	0.581	B (single protein format)	0.59	Test	0.5057	1.2239	-0.1952	0.8602	0.9459	0.5233	-0.1968	0.9158	-0.2092	-0.4309	-0.0304
CHEMBL3958848	COc1cccc2c1ncc1c(=O)n(-c3cccc(C)c3)c(=O)n(C3CCC(C)CC3)c12	IC50 (nM)	'='	1	1	TNF-alpha	0.581	B (single protein format)	0.59	Training	0.3417	1.6733	-1.3484	0.5476	1.2108	0.2576	-0.2306	-0.7576	-0.0251	-0.6768	-0.0306
CHEMBL3931657	COc1cccc2c1ncc1c(=O)n(-c3cccc(Cl)c3)c(=O)n(C3CCN(C(=O)c4ccccc4)CC3)c12	IC50 (nM)	'='	1	1	TNF-alpha	0.581	B (single protein format)	0.59	Training	0.4977	1.939	-1.3484	0.3174	0.8732	0.3944	-0.1972	-0.7576	0.7359	-0.2265	-0.0166
CHEMBL3644500	COc1cccc2c1ncc1c(=O)n(-c3ccc4c(c3)OCO4)c(=O)n(C3CCCC3)c12	IC50 (nM)	'='	2	1	TNF-alpha	0.581	B (single protein format)	0.59	Training	0.1299	-0.0663	1.437	0.1697	1.3628	0.5319	-0.2306	-0.7576	0.0099	-0.7479	-0.0308
CHEMBL3976439	COc1cccc2c1ncc1c(=O)n(-c3cccc(Cl)c3)c(=O)n(C3CCN(C(C)=O)CC3)c12	IC50 (nM)	'='	2	1	TNF-alpha	0.581	B (single protein format)	0.59	Test	0.333	1.2978	-1.3484	0.3365	1.1479	0.1387	-0.1972	-0.7576	0.4838	-0.004	-0.014
CHEMBL3986640	COc1cccc2c1ncc1c(=O)n(-c3cccc(Cl)c3)c(=O)n(CC3CCN(S(C)(=O)=O)CC3)c12	IC50 (nM)	'='	2	1	TNF-alpha	0.581	B (single protein format)	0.59	Training	0.8756	1.2978	-1.3484	0.8133	0.8757	0.3485	-0.0709	0.7401	0.5735	0.4909	-0.0123
CHEMBL3921402	COc1cccc2c1ncc1c(=O)n(-c3cccc(Cl)c3)c(=O)n(C3CCC(F)(F)CC3)c12	IC50 (nM)	'='	2	1	TNF-alpha	0.581	B (single protein format)	0.59	Training	0.3107	1.4496	-1.3484	1.3511	1.216	0.1512	-0.2306	0.6914	0.1752	0.1732	-0.0124
CHEMBL3644501	COc1cccc2c1ncc1c(=O)n(-c3cccc(Cl)c3)c(=O)n(C3CCN(S(C)(=O)=O)CC3)c12	IC50 (nM)	'='	2.4	1	TNF-alpha	0.581	B (single protein format)	0.59	Training	0.9208	1.2978	-1.3484	0.9103	1.0816	0.2737	-0.0709	0.7401	0.6414	0.5033	-0.0118
CHEMBL3948031	COc1cccc2c1ncc1c(=O)n(-c3cccc(Cl)c3)c(=O)n(C3CCCCC3)c12	IC50 (nM)	'='	4	1	TNF-alpha	0.581	B (single protein format)	0.59	Test	0.1772	2.0468	-1.3484	0.4304	1.1581	0.4886	-0.2306	-0.7576	0.3544	-0.1458	-0.0131
CHEMBL3986436	COc1cccc2c1ncc1c(=O)n(-c3cccc(Cl)c3)c(=O)n(C3CCC(C)CC3)c12	IC50 (nM)	'='	4	1	TNF-alpha	0.581	B (single protein format)	0.59	Training	0.3618	1.6733	-1.3484	0.6499	1.2108	0.2576	-0.2306	-0.7576	0.2584	-0.1415	-0.0135
CHEMBL3947142	COc1cccc2c1ncc1c(=O)n(-c3cccc(Cl)c3)c(=O)n(C3CCNCC3)c12	IC50 (nM)	'='	5	1	TNF-alpha	0.581	B (single protein format)	0.59	Training	0.1369	1.4496	-1.3484	0.2167	1.1581	0.4886	-0.2306	-0.7576	0.5981	-0.0989	-0.013
CHEMBL3644499	COc1cccc2c1ncc1c(=O)n(-c3cccc(C)c3)c(=O)n(C3CCCC3)c12	IC50 (nM)	'='	6	1	TNF-alpha	0.581	B (single protein format)	0.59	Training	0.0868	0.0096	0.2838	0.3646	1.2344	0.407	-0.2306	-0.7576	0.1734	-0.7173	-0.0306
CHEMBL3932267	CCc1cccc(-n2c(=O)c3cnc4c(OC)cccc4c3n(C3CCCC3)c2=O)c1	IC50 (nM)	'='	6	1	TNF-alpha	0.581	B (single protein format)	0.59	Test	0.1184	0.0096	0.2838	0.2542	1.1744	-0.1932	-0.2306	-0.7576	0.0629	-0.6965	-0.0305
CHEMBL3945875	COc1cccc2c1ncc1c(=O)n(-c3cccc(Cl)c3)c(=O)n(C3CCC(NS(C)(=O)=O)CC3)c12	IC50 (nM)	'='	6	1	TNF-alpha	0.581	B (single protein format)	0.59	Training	0.7818	1.6733	-1.3484	0.6217	0.8842	0.5987	-0.0687	0.9158	0.3887	0.4909	-0.0122
CHEMBL3986932	COc1cccc2c1ncc1c(=O)n(-c3ccc4c(c3)OCO4)c(=O)n(C3CCN(S(C)(=O)=O)CC3)c12	IC50 (nM)	'='	8	1	TNF-alpha	0.581	B (single protein format)	0.59	Training	0.9438	1.2239	-0.1952	0.612	1.2056	0.3941	-0.0709	0.7401	0.221	-0.0698	-0.0279
CHEMBL3913144	COc1cccc2c1ncc1c(=O)n(-c3cccc(Cl)c3)c(=O)n(C3CCCC3)c12	IC50 (nM)	'='	9	1	TNF-alpha	0.581	B (single protein format)	0.59	Training	0.1068	0.0096	0.2838	0.4728	1.2344	0.407	-0.2306	-0.7576	0.4735	-0.1504	-0.0125
CHEMBL3642490	CCN1CCN(C(N=O)c2ccc(C#C[C@]3(CN4Cc5ccc(OC)cc5C4=O)NC(=O)NC3=O)cc2)CC1	IC50 (nM)	'='	20	1	TNF-alpha	0.581	B (single protein format)	0.59	Test	0.0543	0.435	-0.1758	-0.3214	-0.1388	-0.8565	0.085	0.2148	0.2379	-0.298	-0.0295
CHEMBL3962756	COc1cccc2c1ncc1c(=O)n(-c3ccccc3Cl)c(=O)n(C3CCC(C)CC3)c12	IC50 (nM)	'='	20	1	TNF-alpha	0.581	B (single protein format)	0.59	Training	0.4673	1.6733	-1.3484	0.6186	1.0568	0.1113	-0.2306	-0.7576	0.2584	-0.1415	-0.0135
CHEMBL1713298	O=C(Nc1ccc(OC(F)(F)F)cc1)c1ccc(CN2CCc3ccccc3C2)cc1	IC50 (nM)	'='	24.4	1	TNF-alpha	0.581	F (assay format)	0.257	Training	-0.6995	0.8564	-1.3484	0.5903	-0.8271	1.6791	-0.517	0.7748	-0.0294	-0.2226	-0.0365
CHEMBL3644503	COc1cccc2c1ncc1c(=O)n(-c3cccc(Cl)c3)c(=O)n([C@@H]3CCN(S(C)(=O)=O)C3)c12	IC50 (nM)	'='	29	1	TNF-alpha	0.581	B (single protein format)	0.59	Training	0.9071	0.0096	-0.2603	0.9504	1.183	0.3414	-0.0709	0.7401	0.7555	0.5162	-0.0113
CHEMBL3644498	COc1cccc2c1ncc1c(=O)n(-c3cc(C)cs3)c(=O)n(C3CCCC3)c12	IC50 (nM)	'='	30	1	TNF-alpha	0.581	B (single protein format)	0.59	Test	0.3051	-0.5457	1.3706	0.5329	1.1835	0.3204	-0.211	-0.7576	0.1887	-0.2397	-0.0289
CHEMBL4110900	COc1cccc2c1ncc1c(=O)n(-c3cccc(Cl)c3)c(=O)n([C@@H]3CCNC3)c12	IC50 (nM)	'='	31	1	TNF-alpha	0.581	B (single protein format)	0.59	Training	0.0578	0.0096	0.2838	0.2411	1.2344	0.407	-0.2306	-0.7576	0.7243	-0.1021	-0.0125
CHEMBL1705002	COC(=O)CC1=NN(c2nc3ccccc3s2)C(=O)/C1=C(/C)Nc1ccc(Cl)cc1	IC50 (nM)	'='	36.9	1	TNF-alpha	0.581	F (assay format)	0.257	Training	-0.2911	-0.4878	-0.0028	-0.2749	-0.1244	0.48	-0.4814	-0.3291	0.6887	0.2774	-0.0243
CHEMBL1732490	COC(=O)CC1=NN(c2nc3ccccc3s2)C(=O)/C1=C(/C)Nc1ccccc1	IC50 (nM)	'='	37.3	1	TNF-alpha	0.581	F (assay format)	0.257	Training	-0.3819	-0.4019	-0.0028	-0.6483	-0.1686	0.7396	-0.4814	-0.3291	0.5245	-0.1058	-0.0366
CHEMBL1417851	COCCn1c(C)cc(C(=O)COC(=O)c2ccccc2Br)c1C	IC50 (nM)	'<'	39.1	1	TNF-alpha	0.581	F (assay format)	0.257	Test	-0.5329	-1.043	-0.7711	0.5982	-1.7182	-0.3862	-0.4951	-0.3291	0.1161	1.4286	0.673
CHEMBL1392142	Cc1cc(C(=O)COC(=O)c2ccccc2O)c(C)n1Cc1cccs1	IC50 (nM)	'<'	39.1	1	TNF-alpha	0.581	F (assay format)	0.257	Training	-0.5158	-1.043	0.8597	0.0765	-1.6184	0.4106	-0.4109	-0.3291	-0.2067	0.0977	-0.0359
CHEMBL1595790	Cc1ccc2oc(N=C(N)NC(=O)C(C)(C)C)nc2c1	IC50 (nM)	'<'	39.1	1	TNF-alpha	0.581	F (assay format)	0.257	Training	-1.1685	-1.1169	-0.5787	0.4366	-1.5066	1.094	-0.1048	0.6589	-0.4473	-0.0711	-0.0373
CHEMBL1701407	COC(=O)CC1=NN(c2nc3ccccc3s2)C(=O)/C1=C(/C)Nc1ccc(OC)cc1	IC50 (nM)	'<'	39.1	1	TNF-alpha	0.581	F (assay format)	0.257	Training	-0.3302	-0.4878	-0.0028	-0.6036	-0.0482	-0.139	-0.4814	-0.3291	0.475	-0.0461	-0.0364
CHEMBL1288726	CCN1CCN(c2ccc(O)c(-c3ccc(C#C[C@]4(CN5Cc6ccc(OC)cc6C5=O)NC(=O)NC4=O)cc3F)n2)CC1	IC50 (nM)	'='	39.75	1	TNF-alpha	0.581	B (single protein format)	0.59	Test	0.1963	0.7326	-0.1758	0.2708	0.1938	-0.2336	-0.0878	0.2148	0.2966	-0.3445	-0.0295
CHEMBL3642470	COc1ccc2c(c1)C(=O)N(C[C@@]1(C#Cc3ccc(C(N=O)C4CCN(C)CC4)cc3)NC(=O)NC1=O)C2	IC50 (nM)	'='	40	1	TNF-alpha	0.581	B (single protein format)	0.59	Training	0.1789	0.7266	-0.1758	-0.2334	-0.1545	-0.3872	0.085	0.2148	0.142	-0.3444	-0.0295
CHEMBL3640389	COc1ccc2c(c1F)C(=O)N(C[C@@]1(C#Cc3ccc(C(N=O)N4CCNC[C@@H]4C)c(F)c3)NC(=O)NC1=O)C2	IC50 (nM)	'='	42	1	TNF-alpha	0.581	B (single protein format)	0.59	Training	0.3056	0.2093	-0.1758	-0.0693	-0.2141	-0.6559	0.0851	0.2148	0.0539	-0.0298	-0.0278
CHEMBL3640355	COc1ccc2c(c1)C(=O)N(C[C@@]1(C#Cc3ccc(-c4nc(-c5cnn(C)c5)ccc4OC(=O)C(C)(C)C)cc3)NC(=O)NC1=O)C2	IC50 (nM)	'='	42.75	1	TNF-alpha	0.581	B (single protein format)	0.59	Training	0.1253	-0.1902	0.9123	0.34	0.0128	0.3233	-0.1617	1.7125	0.1943	-0.3714	-0.0302
CHEMBL3642492	COc1ccc2c(c1)C(=O)N(C[C@@]1(C#Cc3ccc(/C(=N/O)N4CCCN(C)CC4)cc3)NC(=O)NC1=O)C2	IC50 (nM)	'='	45	1	TNF-alpha	0.581	B (single protein format)	0.59	Test	-0.0385	-0.5637	-0.1758	0.0512	0.0104	-0.3023	0.4864	0.2148	0.2703	-0.298	-0.0295
CHEMBL1597561	Cc1cc(C(=O)COC(=O)c2ccccc2Br)c(C)n1CC1CCCO1	IC50 (nM)	'='	45.6	1	TNF-alpha	0.581	F (assay format)	0.257	Training	-0.4002	-1.043	0.8597	0.5372	-1.6184	0.4106	-0.4951	-0.3291	-0.2842	1.0243	0.5963
CHEMBL3642505	COc1ccc2c(c1)C(=O)N(C[C@@]1(C#Cc3ccc(/C(=N/O)N4CCCN(C(C)C)CC4)cc3)NC(=O)NC1=O)C2	IC50 (nM)	'='	47	1	TNF-alpha	0.581	B (single protein format)	0.59	Training	0.1715	-0.5637	-0.1758	0.211	-0.0565	-0.3778	0.4864	0.2148	0.0534	-0.2843	-0.0296
CHEMBL3640354	COc1ccc2c(c1)C(=O)N(C[C@@]1(C#Cc3ccc(-c4nc(-c5cnn(C)c5)ccc4OC(=O)C(C)C)cc3)NC(=O)NC1=O)C2	IC50 (nM)	'='	47.97	1	TNF-alpha	0.581	B (single protein format)	0.59	Training	0.0449	-0.1902	0.9123	-0.1455	0.0624	0.2676	-0.1617	0.2148	0.3081	-0.3789	-0.0302
CHEMBL72511	CNC(=O)[C@@H](NC(=O)[C@H](c1ccc(OC)cc1)[C@H](CO)C(=O)NO)C(C)(C)C	IC50 (nM)	'='	48	1	TNF-alpha	0.581	F (assay format)	0.257	Test	-0.2957	-1.043	-1.3484	-0.309	-2.078	-3.0797	0.0285	0.6589	-0.8475	0.4064	-0.0347
CHEMBL3640353	CCC(=O)Oc1ccc(-c2cnn(C)c2)nc1-c1ccc(C#C[C@]2(CN3Cc4ccc(OC)cc4C3=O)NC(=O)NC2=O)cc1	IC50 (nM)	'='	55.9	1	TNF-alpha	0.581	B (single protein format)	0.59	Training	0.0034	-0.1902	0.9123	-0.3054	0.103	0.0075	-0.1617	0.2148	0.3763	-0.3867	-0.0301
CHEMBL3640339	COc1ccc2c(c1)C(=O)N(C[C@@]1(C#Cc3ccc(-c4nc(-c5cnn(C)c5)ccc4O)cc3)NC(=O)NC1=O)C2	IC50 (nM)	'='	61	1	TNF-alpha	0.581	B (single protein format)	0.59	Training	-0.0773	-0.1902	0.9123	-0.229	0.0838	0.2917	-0.0874	0.2148	0.5883	-0.4925	-0.0302
CHEMBL3640341	COc1ccc2c(c1)C(=O)N(C[C@@]1(C#Cc3ccc(-c4nc(-c5cccnc5)ccc4OC(C)=O)cc3)NC(=O)NC1=O)C2	IC50 (nM)	'='	61.65	1	TNF-alpha	0.581	B (single protein format)	0.59	Training	-0.0345	0.3052	-0.1758	-0.2021	0.099	0.6544	-0.1619	0.2148	0.5484	-0.4283	-0.0303
CHEMBL3642511	COc1ccc2c(c1)C(=O)N(C[C@@]1(C#Cc3ccc(C(N=O)N4CCN(C)CC4)cc3)NC(=O)NC1=O)C2	IC50 (nM)	'='	65	1	TNF-alpha	0.581	B (single protein format)	0.59	Test	0.0263	0.435	-0.1758	-0.3295	-0.1545	-0.3872	0.085	0.2148	0.3505	-0.3053	-0.0295
CHEMBL3640336	COc1ccc2c(c1)C(=O)N(C[C@@]1(C#Cc3ccc(-c4nc(-c5ccncc5)ccc4O)cc3)NC(=O)NC1=O)C2	IC50 (nM)	'='	65	1	TNF-alpha	0.581	B (single protein format)	0.59	Training	-0.1021	0.3052	-0.1758	-0.1881	0.0597	0.4119	-0.0877	0.2148	0.6831	-0.5282	-0.0303
CHEMBL3640369	COc1ccc2c(c1F)C(=O)N(C[C@@]1(C#Cc3ccc(-c4nc(-c5cnn(C)c5)ccc4OC(=O)C(C)(C)C)c(F)c3)NC(=O)NC1=O)C2	IC50 (nM)	'='	68.45	1	TNF-alpha	0.581	B (single protein format)	0.59	Training	0.2695	-0.33	0.9123	0.562	0.027	0.0732	-0.1617	1.7125	0.0801	-0.1445	-0.0288
CHEMBL3640391	CCN1CCN(C(N=O)c2ccc(C#C[C@]3(CN4Cc5ccc(OC)c(F)c5C4=O)NC(=O)NC3=O)cc2F)[C@@H](C)C1	IC50 (nM)	'='	69	1	TNF-alpha	0.581	B (single protein format)	0.59	Training	0.5529	0.1134	-0.1758	0.0847	-0.1292	-1.1244	0.085	0.2148	-0.006	-0.0281	-0.0278
CHEMBL1481543	Cc1ccc(C(=O)O/N=C(\N)c2ccccn2)c(C)c1	IC50 (nM)	'='	70.6	1	TNF-alpha	0.581	F (assay format)	0.257	Test	-1.2084	-0.6216	-1.3484	-0.1414	-1.8212	0.4764	-0.1056	-0.3291	0.3745	-0.1226	-0.0373
CHEMBL3642508	CCN1CCN(c2ccc(O)c(-c3ccc(C#C[C@]4(CN5Cc6ccc(OC)cc6C5=O)NC(=O)NC4=O)cc3)n2)CC1	IC50 (nM)	'='	72.4	1	TNF-alpha	0.581	B (single protein format)	0.59	Training	0.1345	0.8085	-0.1758	0.1327	0.1726	-0.1968	-0.0878	0.2148	0.363	-0.4716	-0.0302
CHEMBL3982748	COc1cccc2c1ncc1c(=O)n(-c3cccc(SC)c3)c(=O)n(C3CCCC3)c12	IC50 (nM)	'='	74	1	TNF-alpha	0.581	B (single protein format)	0.59	Training	0.2293	0.0096	0.2838	0.3198	1.1744	-0.1932	-0.2214	-0.7576	0.7381	-0.2254	-0.0271
CHEMBL3642499	CCCCN1CCN(/C(=N/O)c2ccc(C#C[C@]3(CN4Cc5ccc(OC)cc5C4=O)NC(=O)NC3=O)cc2)CC1	IC50 (nM)	'='	74	1	TNF-alpha	0.581	B (single protein format)	0.59	Training	0.0458	0.435	-0.1758	0.0208	-0.1981	-0.3954	0.4864	0.2148	0.0763	-0.2843	-0.0296
CHEMBL3640352	COc1ccc2c(c1F)C(=O)N(C[C@@]1(C#Cc3ccc(-c4nc(-c5cnn(C)c5)ccc4O)c(F)c3)NC(=O)NC1=O)C2	IC50 (nM)	'='	75.4	1	TNF-alpha	0.581	B (single protein format)	0.59	Test	0.0684	-0.33	0.9123	0.0445	0.0802	0.0117	-0.0874	0.2148	0.4433	-0.2322	-0.0286
CHEMBL3642500	COc1ccc2c(c1)C(=O)N(C[C@@]1(C#Cc3ccc(C(N=O)N4CCN(C5CCCCC5)CC4)cc3)NC(=O)NC1=O)C2	IC50 (nM)	'='	76	1	TNF-alpha	0.581	B (single protein format)	0.59	Training	0.4914	2.4743	-0.1758	-0.3237	-0.155	-0.0123	0.085	0.2148	-0.2383	-0.4716	-0.03
CHEMBL3640408	COc1ccc2c(c1)C(=O)N(C[C@@]1(C#Cc3ccc(NC(=O)C4CCN(C)CC4)cc3)NC(=O)NC1=O)C2	IC50 (nM)	'='	78	1	TNF-alpha	0.581	B (single protein format)	0.59	Training	-0.0954	0.7266	-0.1758	-0.3986	-0.2101	0.1496	-0.162	0.2148	0.0831	-0.3444	-0.03
CHEMBL1487136	Cc1cc(C(=O)NC2CCCc3c2cnn3-c2ccc(C)c(C)c2)n(C)n1	IC50 (nM)	'='	79.3	1	TNF-alpha	0.581	F (assay format)	0.257	Training	-0.3009	-0.0983	0.2368	-0.3662	-0.3573	0.6897	-0.5165	-0.3291	-0.5966	-0.572	-0.0379
CHEMBL3640337	COc1ccc2c(c1)C(=O)N(C[C@@]1(C#Cc3ccc(-c4nc(-c5cccnc5)ccc4O)cc3)NC(=O)NC1=O)C2	IC50 (nM)	'='	80.25	1	TNF-alpha	0.581	B (single protein format)	0.59	Test	-0.1065	0.3052	-0.1758	-0.1969	0.0597	0.4119	-0.0877	0.2148	0.6831	-0.5282	-0.0303
CHEMBL3642553	COc1ccc2c(c1)C(=O)N(C[C@@]1(C#Cc3ccc(C(N=O)N4CCNC[C@@H]4C)cc3)NC(=O)NC1=O)C2	IC50 (nM)	'='	84	1	TNF-alpha	0.581	B (single protein format)	0.59	Training	0.1608	0.3491	-0.1758	-0.3743	-0.2393	-0.381	0.0851	0.2148	0.1941	-0.3053	-0.0295
CHEMBL3642512	COc1ccc2c(c1)C(=O)N(C[C@@]1(C#Cc3ccc(C(N=O)N4CCC(=O)CC4)cc3)NC(=O)NC1=O)C2	IC50 (nM)	'='	86	1	TNF-alpha	0.581	B (single protein format)	0.59	Training	-0.0399	0.5528	-0.1758	-0.4977	-0.1545	-0.3872	0.1184	0.2148	0.2037	-0.2663	-0.0292
CHEMBL3640406	COc1ccc2c(c1F)C(=O)N(C[C@@]1(C#Cc3cncc(NC(=O)C4CCN(C)CC4)c3)NC(=O)NC1=O)C2	IC50 (nM)	'='	86	1	TNF-alpha	0.581	B (single protein format)	0.59	Training	-0.0224	0.5369	-0.1758	-0.5102	-0.211	0.0222	-0.1619	0.2148	-0.0002	-0.1643	-0.029
CHEMBL3642517	CCN1CCN(C(N=O)c2ccc(C#C[C@]3(CN4Cc5ccc(OC)cc5C4=O)NC(=O)NC3=O)cn2)CC1	IC50 (nM)	'='	87	1	TNF-alpha	0.581	B (single protein format)	0.59	Test	-0.0046	0.3112	-0.1758	-0.6034	-0.1388	-0.8565	0.0851	0.2148	0.1162	-0.2598	-0.0294
CHEMBL3642516	COc1ccc2c(c1)C(=O)N(C[C@@]1(C#Cc3ccc(C(N=O)N4CCN(C)CC4)nc3)NC(=O)NC1=O)C2	IC50 (nM)	'='	87	1	TNF-alpha	0.581	B (single protein format)	0.59	Training	-0.0327	0.3112	-0.1758	-0.6182	-0.1545	-0.3872	0.0851	0.2148	0.2259	-0.2662	-0.0295
CHEMBL3640351	COc1ccc2c(c1F)C(=O)N(C[C@@]1(C#Cc3ccc(-c4nc(-c5cnn(C)c5)ccc4O)cc3)NC(=O)NC1=O)C2	IC50 (nM)	'='	87	1	TNF-alpha	0.581	B (single protein format)	0.59	Training	0.0068	-0.2561	0.9123	-0.1013	0.0562	0.0545	-0.0874	0.2148	0.5143	-0.3596	-0.0294
CHEMBL3642496	COc1ccc2c(c1)C(=O)N(C[C@@]1(C#Cc3ccc(C(N=O)N4CCN(C5CC5)CC4)cc3)NC(=O)NC1=O)C2	IC50 (nM)	'='	92	1	TNF-alpha	0.581	B (single protein format)	0.59	Training	0.1747	0.435	-0.1758	-0.1005	-0.2308	-0.2308	0.085	0.2148	-0.0079	-0.5037	-0.0299
CHEMBL3640371	COc1ccc2c(c1F)C(=O)N(C[C@@]1(C#Cc3ccc(-c4ncccc4O)cc3)NC(=O)NC1=O)C2	IC50 (nM)	'='	96	1	TNF-alpha	0.581	B (single protein format)	0.59	Test	-0.223	-0.1981	-0.1758	-0.0281	-0.1875	-0.1312	-0.0878	0.2148	0.554	-0.2595	-0.029
CHEMBL3642509	COc1ccc2c(c1)C(=O)N(C[C@@]1(C#Cc3ccc(C(N=O)N4CCOCC4)cc3)NC(=O)NC1=O)C2	IC50 (nM)	'='	100	1	TNF-alpha	0.581	B (single protein format)	0.59	Training	-0.1211	0.3491	-0.1758	-0.4683	-0.2504	-0.2058	0.085	0.2148	0.2703	-0.273	-0.0295
CHEMBL3640306	COc1ccc2c(c1)C(=O)N(C[C@@]1(C#Cc3ccc4c(c3)c(N)nn4CCN(C)C)NC(=O)NC1=O)C2	IC50 (nM)	'='	101	1	TNF-alpha	0.581	B (single protein format)	0.59	Training	-0.0624	-0.6376	0.4015	-0.3667	0.1854	0.2478	0.4267	0.2148	0.6696	-0.353	-0.03
CHEMBL3640366	COc1ccc2c(c1F)C(=O)N(C[C@@]1(C#Cc3ccc(-c4nc(-c5cccnc5)ccc4O)cc3)NC(=O)NC1=O)C2	IC50 (nM)	'='	105.65	1	TNF-alpha	0.581	B (single protein format)	0.59	Training	-0.0223	0.2413	-0.1758	-0.0699	0.0326	0.1729	-0.0877	0.2148	0.6071	-0.3945	-0.0295
CHEMBL3640322	COc1ccc2c(c1F)C(=O)N(C[C@@]1(C#Cc3ccc(C(CN)N4CCC(N)C4)cc3)NC(=O)NC1=O)C2	IC50 (nM)	'='	109	1	TNF-alpha	0.581	B (single protein format)	0.59	Test	0.1875	-0.6276	0.9123	-0.1962	-0.2072	-0.591	1.0372	0.2148	0.1065	-0.2466	-0.029
CHEMBL3640401	CCN1CCN(C(=O)C2CCC(=O)N2c2ccc(C#C[C@]3(CN4Cc5ccc(OC)cc5C4=O)NC(=O)NC3=O)cc2)CC1	IC50 (nM)	'='	113	1	TNF-alpha	0.581	B (single protein format)	0.59	Training	0.4649	0.435	0.6396	-0.1645	0.0537	-0.374	-0.129	0.2148	-0.0673	-0.3948	-0.0299
CHEMBL1288000	COc1ccc2c(c1)C(=O)N(C[C@@]1(C#Cc3ccc(-c4ncccc4O)cc3)NC(=O)NC1=O)C2	IC50 (nM)	'='	117	1	TNF-alpha	0.581	B (single protein format)	0.59	Training	-0.3071	-0.1322	-0.1758	-0.1768	-0.1611	0.1429	-0.0878	0.2148	0.6423	-0.4137	-0.03
CHEMBL3640324	COc1ccc2c(c1F)C(=O)N(C[C@@]1(C#Cc3ccc(N4CCNCC4)cc3)NC(=O)NC1=O)C2	IC50 (nM)	'='	118	1	TNF-alpha	0.581	B (single protein format)	0.59	Training	-0.1677	0.4889	-0.1758	-0.0128	-0.1887	0.0585	-0.1959	0.2148	0.3089	-0.3084	-0.0294
CHEMBL3640367	COc1ccc2c(c1F)C(=O)N(C[C@@]1(C#Cc3ccc(-c4nc(-c5cccnc5)ccc4O)c(F)c3)NC(=O)NC1=O)C2	IC50 (nM)	'='	118.7	1	TNF-alpha	0.581	B (single protein format)	0.59	Test	0.0393	0.1674	-0.1758	0.0753	0.0571	0.1269	-0.0877	0.2148	0.5342	-0.2664	-0.0287
CHEMBL3642445	COc1ccc2c(c1)C(=O)N(C[C@@]1(C#Cc3ccc([C@@]4(CN)NC(=O)NC4=O)cc3)NC(=O)NC1=O)C2	IC50 (nM)	'='	122	1	TNF-alpha	0.581	B (single protein format)	0.59	Training	0.1185	-0.5637	0.4195	-0.2273	-0.1923	-0.9596	0.4857	1.0846	0.1682	-0.233	-0.0292
CHEMBL3964458	COc1cccc2c1ncc1c(=O)n(-c3cccc(C#N)c3)c(=O)n(C3CCCC3)c12	IC50 (nM)	'='	123	1	TNF-alpha	0.581	B (single protein format)	0.59	Training	0.0549	0.0096	0.2838	0.1994	1.1744	-0.1932	0.0975	-0.7576	0.3881	-0.6496	-0.0303
CHEMBL3640368	COc1ccc2c(c1F)C(=O)N(C[C@@]1(C#Cc3ccc(-c4nc(N5CCC(=O)CC5)ccc4O)cc3)NC(=O)NC1=O)C2	IC50 (nM)	'='	123.85	1	TNF-alpha	0.581	B (single protein format)	0.59	Training	0.1256	0.8604	-0.1758	0.1054	0.1411	0.0062	-0.0544	0.2148	0.2679	-0.3177	-0.0292
CHEMBL3640340	CCN1CCN(Cc2ccc(C#C[C@]3(CN4Cc5ccc(OC)c(F)c5C4=O)NC(=O)NC3=O)cc2)CC1	IC50 (nM)	'='	124.6	1	TNF-alpha	0.581	B (single protein format)	0.59	Test	-0.0072	0.3711	-0.1758	-0.091	-0.2062	-0.4507	-0.1959	0.2148	0.1443	-0.2857	-0.0294
CHEMBL3640402	COc1ccc2c(c1)C(=O)N(C[C@@]1(C#Cc3ccc(N4C(=O)CCC4C(=O)NC4CC4)cc3)NC(=O)NC1=O)C2	IC50 (nM)	'='	127	1	TNF-alpha	0.581	B (single protein format)	0.59	Training	0.1092	-0.5637	0.6396	-0.0134	-0.2121	0.1964	-0.1285	0.2148	-0.1681	-0.4673	-0.0299
CHEMBL3640309	COc1ccc2c(c1)C(=O)N(C[C@@]1(C#Cc3ccc(-c4cc(N)[nH]n4)cc3)NC(=O)NC1=O)C2	IC50 (nM)	'='	128	1	TNF-alpha	0.581	B (single protein format)	0.59	Training	-0.3649	-0.5637	0.9123	-0.0603	-0.121	0.2002	0.438	0.2148	0.6268	-0.4248	-0.0301
CHEMBL3642450	COc1ccc2c(c1)C(=O)N(C[C@@]1(C#Cc3ccc(-c4nnc[nH]4)cc3OC)NC(=O)NC1=O)C2	IC50 (nM)	'='	131	1	TNF-alpha	0.581	B (single protein format)	0.59	Training	-0.3027	-0.6376	1.4564	-0.4843	-0.0042	-0.2918	-0.1901	0.2148	0.7765	-0.3296	-0.0299
CHEMBL3642528	COc1ccc2c(c1F)C(=O)N(C[C@@]1(C#Cc3cccnc3)NC(=O)NC1=O)C2	IC50 (nM)	'='	134	1	TNF-alpha	0.581	B (single protein format)	0.59	Test	-0.4874	-0.6855	-0.1758	-0.3224	-0.3606	-0.1728	-0.1958	0.2148	0.4706	-0.1208	-0.0287
CHEMBL3640319	COc1ccc2c(c1F)C(=O)N(C[C@@]1(C#Cc3ccc(C4(O)CCNCC4)cc3)NC(=O)NC1=O)C2	IC50 (nM)	'='	137	1	TNF-alpha	0.581	B (single protein format)	0.59	Training	0.1284	0.6208	-0.1758	0.1013	-0.1332	-0.2588	-0.0856	1.3385	-0.0871	-0.2595	-0.0291
CHEMBL3642560	COc1ccc2c(c1)C(=O)N(C[C@@]1(C#Cc3ccc4c(c3)CCCC43NC(=O)NC3=O)NC(=O)NC1=O)C2	IC50 (nM)	'='	137	1	TNF-alpha	0.581	B (single protein format)	0.59	Training	0.7001	0.2453	0.4195	0.0099	0.4787	0.0797	-0.1275	1.0846	-0.1527	-0.4895	-0.0298
CHEMBL1288211	COc1ccc2c(c1)C(=O)N(C[C@@]1(C#Cc3ccc(CC(N)=O)cc3)NC(=O)NC1=O)C2	IC50 (nM)	'='	139	1	TNF-alpha	0.581	B (single protein format)	0.59	Training	-0.4481	-0.5637	-0.1758	-0.4122	-0.3209	0.2084	0.4679	0.2148	0.4973	-0.18	-0.0294
CHEMBL1569174	CCOC(=O)c1ccc(NC(=O)c2ccc(CN3CCc4ccccc4C3)cc2)cc1	IC50 (nM)	'='	140	1	TNF-alpha	0.581	F (assay format)	0.257	Test	-0.6608	0.8564	-1.3484	-0.2831	-0.675	0.922	-0.4947	-0.3291	0.22	-0.4933	-0.0378
CHEMBL3642451	COc1ccc2c(c1)C(=O)N(C[C@@]1(C#Cc3ccc(C(=O)NO)cc3OC)NC(=O)NC1=O)C2	IC50 (nM)	'='	146	1	TNF-alpha	0.581	B (single protein format)	0.59	Training	-0.3547	-0.6376	-0.1758	-0.2671	-0.0903	-1.3683	0.4911	0.2148	0.4448	0.0075	-0.0282
CHEMBL3640383	COc1ccc2c(c1F)C(=O)N(C[C@@]1(C#Cc3ccc(C4(C)NC(=O)NC4=O)c(F)c3)NC(=O)NC1=O)C2	IC50 (nM)	'='	148	1	TNF-alpha	0.581	B (single protein format)	0.59	Training	0.2437	-0.7015	0.4195	0.3637	-0.2343	-0.4437	-0.1275	1.2185	-0.0491	0.0073	-0.0277
CHEMBL3640397	COc1ccc2c(c1F)C(=O)N(C[C@@]1(C#Cc3ccc(N4C(=O)NC5(CC5)C4=O)c(F)c3)NC(=O)NC1=O)C2	IC50 (nM)	'='	148	1	TNF-alpha	0.581	B (single protein format)	0.59	Training	0.2107	-0.7015	0.2714	0.7265	-0.1624	-0.5698	-0.1284	1.1872	-0.1643	-0.217	-0.028
CHEMBL3642537	COc1ccc2c(c1)C(=O)N(C[C@@]1(C#Cc3ccc(/N=C(\N)NC#N)cc3)NC(=O)NC1=O)C2	IC50 (nM)	'='	150	1	TNF-alpha	0.581	B (single protein format)	0.59	Test	-0.4745	-0.5637	-0.1758	-0.5675	-0.3738	-0.0828	0.758	0.2148	0.6375	-0.1253	-0.0295
CHEMBL3642501	COc1ccc2c(c1)C(=O)N(C[C@@]1(C#Cc3ccc(C(N=O)N4CCN(C5CCCCCC5)CC4)cc3)NC(=O)NC1=O)C2	IC50 (nM)	'='	151	1	TNF-alpha	0.581	B (single protein format)	0.59	Training	0.4914	0.435	-0.1758	-0.3378	0.0623	0.0545	0.085	0.2148	-0.3088	-0.4617	-0.03
CHEMBL3642563	COc1ccc2c(c1)C(=O)N(C[C@@]1(C#Cc3ccc4c(c3)CCC43NC(=O)NC3=O)NC(=O)NC1=O)C2	IC50 (nM)	'='	151	1	TNF-alpha	0.581	B (single protein format)	0.59	Training	0.555	-0.6376	1.0522	0.0342	0.4637	0.0038	-0.1275	1.0846	-0.0684	-0.5014	-0.0298
CHEMBL3640394	COc1ccc2c(c1F)C(=O)N(C[C@@]1(C#Cc3ccc(C4(C(N)=O)CCN(C)CC4)cc3)NC(=O)NC1=O)C2	IC50 (nM)	'='	152	1	TNF-alpha	0.581	B (single protein format)	0.59	Training	0.7099	0.4889	-0.1758	0.3193	0.1348	-0.6981	0.468	1.0846	-0.0177	-0.2025	-0.0289
CHEMBL3639392	CCN1CCN(C(=O)C2CCC(=O)N2c2ccc(C#C[C@]3(CN4Cc5ccc(OC)c(F)c5C4=O)NC(=O)NC3=O)cc2)CC1	IC50 (nM)	'='	152	1	TNF-alpha	0.581	B (single protein format)	0.59	Test	0.549	0.3711	0.6396	-0.0458	0.0284	-0.5837	-0.129	0.2148	-0.1238	-0.2718	-0.0291
CHEMBL3642491	COc1ccc2c(c1)C(=O)N(C[C@@]1(C#Cc3ccc(C(N=O)N4CCSCC4)cc3)NC(=O)NC1=O)C2	IC50 (nM)	'='	153	1	TNF-alpha	0.581	B (single protein format)	0.59	Training	0.0453	2.3205	-0.1758	-0.3464	-0.2504	-0.2058	0.0942	0.2148	0.8131	0.0491	-0.028
CHEMBL3642513	COc1ccc2c(c1)C(=O)N(C[C@@]1(C#Cc3ccc(C(N=O)N4CCCCC4)cc3)NC(=O)NC1=O)C2	IC50 (nM)	'='	154	1	TNF-alpha	0.581	B (single protein format)	0.59	Training	-0.0648	1.0162	-0.1758	-0.3253	-0.2504	-0.2058	0.085	0.2148	0.1061	-0.353	-0.0296
CHEMBL3640312	COc1ccc2c(c1)C(=O)N(C[C@@]1(C#Cc3ccc4c(=O)[nH][nH]c4c3)NC(=O)NC1=O)C2	IC50 (nM)	'='	156	1	TNF-alpha	0.581	B (single protein format)	0.59	Training	-0.3453	-0.6376	0.6396	-0.1549	0.1167	0.0373	-0.141	0.2148	0.5009	-0.4035	-0.0298
CHEMBL3640343	CCN1CCN(Cc2ccc(C#C[C@]3(CN4Cc5ccc(OC)c(F)c5C4=O)NC(=O)NC3=O)cn2)CC1	IC50 (nM)	'='	156	1	TNF-alpha	0.581	B (single protein format)	0.59	Test	-0.053	0.2453	-0.1758	-0.3758	-0.2062	-0.4507	-0.1958	0.2148	0.0197	-0.2466	-0.0294
CHEMBL3640387	COc1ccc2c(c1)C(=O)N(C[C@@]1(C#Cc3ccc(Nc4c(NCCN(C)C)c(=O)c4=O)cc3)NC(=O)NC1=O)C2	IC50 (nM)	'='	161	1	TNF-alpha	0.581	B (single protein format)	0.59	Training	-0.1595	-0.5637	-0.1758	-0.5942	-0.2646	0.0493	-0.129	0.2148	0.2465	-0.2114	-0.0295
CHEMBL3640315	COc1ccc2c(c1)C(=O)N(C[C@@]1(C#Cc3ccc4c(CN(C)C)n[nH]c4c3)NC(=O)NC1=O)C2	IC50 (nM)	'='	163	1	TNF-alpha	0.581	B (single protein format)	0.59	Training	-0.1494	-0.6376	0.6396	-0.2725	0.1761	0.3699	-0.185	0.2148	0.6065	-0.4137	-0.0301
CHEMBL3925334	COc1cccc2c1ncc1c(=O)n(-c3ccc(C)cc3)c(=O)n(C3CCCC3)c12	IC50 (nM)	'='	163	1	TNF-alpha	0.581	B (single protein format)	0.59	Training	0.0645	0.0096	0.2838	0.3646	1.1364	0.2443	-0.2306	-0.7576	0.1734	-0.7173	-0.0306
CHEMBL3640386	COc1ccc2c(c1)C(=O)N(C[C@@]1(C#Cc3ccc(Nc4c(NCCN5CCOCC5)c(=O)c4=O)cc3)NC(=O)NC1=O)C2	IC50 (nM)	'='	169	1	TNF-alpha	0.581	B (single protein format)	0.59	Test	-0.0452	0.3491	-0.1758	-0.7331	-0.3605	0.3118	-0.1289	0.2148	-0.0145	-0.3279	-0.03
CHEMBL3640374	COc1ccc2c(c1)C(=O)N(C[C@@]1(C#Cc3ccc(C4(CNS(C)(=O)=O)NC(=O)NC4=O)cc3)NC(=O)NC1=O)C2	IC50 (nM)	'='	176	1	TNF-alpha	0.581	B (single protein format)	0.59	Training	0.5082	-0.5637	0.4195	0.0589	0.0069	-0.0494	0.0344	2.758	0.1754	0.3008	-0.0269
CHEMBL1524014	CCc1cc(C(=O)NC2CCCc3c2cnn3-c2cccc(C)c2C)n(C)n1	IC50 (nM)	'='	179	1	TNF-alpha	0.581	F (assay format)	0.257	Training	-0.1461	-0.0983	0.2368	-0.5082	-0.1888	-0.1032	-0.5165	-0.3291	-0.6658	-0.5591	-0.0378
CHEMBL3952484	CCn1c(=O)c2cnc3c(OC)cccc3c2n(C2CCCC2)c1=O	IC50 (nM)	'='	180	1	TNF-alpha	0.581	B (single protein format)	0.59	Training	-0.1028	-0.5457	0.2838	0.0654	1.084	-0.859	-0.2306	-0.7576	-0.1162	-0.5205	-0.03
CHEMBL3642493	COc1ccc2c(c1)C(=O)N(C[C@@]1(C#Cc3ccc(/C(=N/O)N4CCC4)cc3)NC(=O)NC1=O)C2	IC50 (nM)	'='	186	1	TNF-alpha	0.581	B (single protein format)	0.59	Test	-0.2495	-0.5637	-0.1758	0.1479	-0.2655	-0.3837	0.4864	0.2148	0.3162	-0.3717	-0.0295
CHEMBL3642441	COc1ccc2c(c1F)C(=O)N(C[C@@]1(C#Cc3ccc4c(c3)CCC43NC(=O)NC3=O)NC(=O)NC1=O)C2	IC50 (nM)	'='	186	1	TNF-alpha	0.581	B (single protein format)	0.59	Training	0.6391	-0.7015	1.0522	0.1677	0.4246	-0.2487	-0.1275	1.0846	-0.134	-0.3559	-0.0289
CHEMBL3642463	CCN1CCN(c2n[nH]c3cc(C#C[C@]4(CN5Cc6ccc(OC)cc6C5=O)NC(=O)NC4=O)ccc23)CC1	IC50 (nM)	'='	187.95	1	TNF-alpha	0.581	B (single protein format)	0.59	Training	0.1428	0.3611	0.6396	0.1033	0.3565	-0.1397	-0.185	0.2148	0.4	-0.5526	-0.0304
CHEMBL3642535	COc1ccc2c(c1F)C(=O)N(C[C@@]1(C#Cc3cccnc3C)NC(=O)NC1=O)C2	IC50 (nM)	'='	193	1	TNF-alpha	0.581	B (single protein format)	0.59	Training	-0.3997	-0.7534	-0.1758	-0.117	-0.2947	-0.4566	-0.1958	0.2148	0.294	-0.1169	-0.0287
CHEMBL1287908	COc1ccc2c(c1)C(=O)N(C[C@@]1(C#Cc3ccc(CC4CCN(C)CC4)nc3)NC(=O)NC1=O)C2	IC50 (nM)	'='	194.9	1	TNF-alpha	0.581	B (single protein format)	0.59	Test	-0.0536	0.6008	-0.1758	-0.3491	-0.2479	0.3131	-0.1958	0.2148	-0.1117	-0.4441	-0.0303
CHEMBL1461631	Cn1nccc1C(=O)NC1CCCc2c1cnn2-c1ccc(C(C)(C)C)cc1	IC50 (nM)	'='	200	1	TNF-alpha	0.581	F (assay format)	0.257	Training	-0.2529	-0.0244	0.6216	0.1657	-0.3822	0.8429	-0.5165	0.6589	-0.7215	-0.5591	-0.038
CHEMBL3944621	CCn1c(=O)c2cnc3c(OC)cccc3c2n(C2CCC(C)CC2)c1=O	IC50 (nM)	'='	200	1	TNF-alpha	0.581	B (single protein format)	0.59	Training	0.1521	1.1181	-1.3484	0.305	1.0656	-0.9539	-0.2306	-0.7576	-0.335	-0.4851	-0.03
CHEMBL3640422	CCN1CCN(/C(=N/O)c2cnc(C#C[C@]3(CN4Cc5ccc(OC)cc5C4=O)NC(=O)NC3=O)c(OC)c2)CC1	IC50 (nM)	'='	204	1	TNF-alpha	0.581	B (single protein format)	0.59	Training	0.0518	0.2532	-0.1758	-0.2171	-0.006	-1.2914	0.4866	0.2148	0.1233	-0.1749	-0.0291
CHEMBL1287882	COc1ccc2c(c1)C(=O)N(C[C@@]1(C#Cc3ccc(N4CCNCC4)cc3)NC(=O)NC1=O)C2	IC50 (nM)	'='	205	1	TNF-alpha	0.581	B (single protein format)	0.59	Test	-0.2518	0.5528	-0.1758	-0.165	-0.1617	0.3457	-0.1959	0.2148	0.3931	-0.468	-0.0304
CHEMBL1702900	Cc1ccc([N+](=O)[O-])cc1NC(=O)c1cc(Cl)c2ccccc2c1O	IC50 (nM)	'='	206	1	TNF-alpha	0.581	F (assay format)	0.257	Training	-0.5554	-0.2021	-1.3484	0.9306	-0.4507	0.2427	-0.1692	-0.3291	0.5821	0.2159	-0.0215
CHEMBL3642486	COc1ccc2c(c1)C(=O)N(C[C@@]1(C#Cc3ccc(C4(C)NC(=O)NC4=O)s3)NC(=O)NC1=O)C2	IC50 (nM)	'='	208	1	TNF-alpha	0.581	B (single protein format)	0.59	Training	0.602	-1.1169	1.5076	-0.0127	-0.2376	-0.1238	-0.1075	1.2185	-0.0985	0.1352	-0.0283
CHEMBL3642431	COc1ccc2c(c1)C(=O)N(C[C@@]1(C#Cc3ccc(CCN)cc3)NC(=O)NC1=O)C2	IC50 (nM)	'='	219	1	TNF-alpha	0.581	B (single protein format)	0.59	Training	-0.4601	-0.5637	-0.1758	-0.2559	-0.2377	-0.2155	0.4172	0.2148	0.509	-0.2821	-0.0296
CHEMBL3642514	COc1ccc2c(c1)C(=O)N(C[C@@]1(C#Cc3ccc(C(N=O)N4CCN(C)CC4)s3)NC(=O)NC1=O)C2	IC50 (nM)	'='	220	1	TNF-alpha	0.581	B (single protein format)	0.59	Test	0.3555	-0.1183	0.9123	-0.4092	-0.1291	-0.3406	0.105	0.2148	0.1747	0.0892	-0.0284
CHEMBL3642494	COc1ccc2c(c1)C(=O)N(C[C@@]1(C#Cc3cccc(C(N=O)N4CCN(C)CC4)c3)NC(=O)NC1=O)C2	IC50 (nM)	'='	221	1	TNF-alpha	0.581	B (single protein format)	0.59	Training	0.0441	0.435	-0.1758	-0.3295	-0.1227	-0.2548	0.085	0.2148	0.3505	-0.3053	-0.0295
CHEMBL3640308	COc1ccc2c(c1)C(=O)N(C[C@@]1(C#Cc3ccc(-c4cc(N)n(C)n4)cc3)NC(=O)NC1=O)C2	IC50 (nM)	'='	223	1	TNF-alpha	0.581	B (single protein format)	0.59	Training	-0.2764	-0.5637	0.5939	-0.0881	-0.0661	0.0079	0.4249	0.2148	0.6067	-0.4137	-0.03
CHEMBL3642541	CCC1(c2ccc(C#CC3(CN4Cc5ccc(OC)cc5C4=O)NC(=O)NC3=O)cc2)NC(=O)NC1=O	IC50 (nM)	'='	225	1	TNF-alpha	0.581	B (single protein format)	0.59	Training	0.2389	-0.5637	0.4195	-0.0555	-0.1923	-0.9596	-0.1275	1.0846	0.0006	-0.273	-0.0294
CHEMBL3640297	COc1ccc2c(c1F)C(=O)N(C[C@@]1(C#Cc3ccc4c(=O)[nH][nH]c4c3)NC(=O)NC1=O)C2	IC50 (nM)	'='	226.45	1	TNF-alpha	0.581	B (single protein format)	0.59	Test	-0.2612	-0.7015	0.6396	0.0053	0.0807	-0.2571	-0.141	0.2148	0.4092	-0.237	-0.0287
CHEMBL3642449	COc1ccc2c(c1)C(=O)N(C[C@@]1(C#Cc3ccc(C4=NCCN4)cc3)NC(=O)NC1=O)C2	IC50 (nM)	'='	227	1	TNF-alpha	0.581	B (single protein format)	0.59	Training	-0.3762	-0.5637	1.4564	-0.2853	-0.1272	0.2668	-0.1957	0.2148	0.5189	-0.4809	-0.0303
CHEMBL3642521	COc1ccc2c(c1)C(=O)N(C[C@@]1(C#Cc3ccc(C4(C(N)=O)CC4)cc3)NC(=O)NC1=O)C2	IC50 (nM)	'='	227	1	TNF-alpha	0.581	B (single protein format)	0.59	Training	-0.0773	-0.5637	-0.1758	0.5138	-0.4565	-0.556	0.468	1.0846	0.0747	-0.4249	-0.0297
CHEMBL3640344	COc1ccc2c(c1F)C(=O)N(C[C@@]1(C#Cc3ccc(CN4CCN(c5ccncc5)CC4)nc3)NC(=O)NC1=O)C2	IC50 (nM)	'='	228	1	TNF-alpha	0.581	B (single protein format)	0.59	Training	0.0905	0.7426	-0.1758	-0.4217	-0.203	0.3682	-0.1957	0.2148	0.3382	-0.3944	-0.0299
CHEMBL1480238	COC(=O)c1ccc2nc(Nc3nc4c(F)cc(F)cc4s3)sc2c1	IC50 (nM)	'='	230	1	TNF-alpha	0.581	F (assay format)	0.257	Test	-0.315	-0.7015	0.1897	0.0831	0.1989	0.695	-0.4897	-0.3291	0.967	0.447	-0.0341
CHEMBL3642458	COc1ccc2c(c1)C(=O)N(C[C@@]1(C#Cc3ccc(-c4cc[nH]n4)nc3)NC(=O)NC1=O)C2	IC50 (nM)	'='	231	1	TNF-alpha	0.581	B (single protein format)	0.59	Training	-0.4371	-0.6875	1.4564	-0.5329	-0.1272	0.2668	-0.1849	0.2148	0.4187	-0.4366	-0.0303
CHEMBL3640323	COc1ccc2c(c1)C(=O)N(C[C@@]1(C#Cc3ccc(C(CN)N4CCC(N)C4)cc3)NC(=O)NC1=O)C2	IC50 (nM)	'='	233	1	TNF-alpha	0.581	B (single protein format)	0.59	Training	0.1034	-0.5637	0.9123	-0.3418	-0.1826	-0.3406	1.0372	0.2148	0.1795	-0.393	-0.0299
CHEMBL1732337	CC1Cc2cc(S(=O)(=O)N3CCN(c4ccc([N+](=O)[O-])cc4)CC3)ccc2N1C(=O)C1CC1	IC50 (nM)	'='	236	1	TNF-alpha	0.581	F (assay format)	0.257	Training	1.1534	0.435	-0.7711	1.3946	-0.2041	0.3887	-0.1354	0.4363	-0.4748	-0.174	-0.0357
CHEMBL3642556	COc1ccc2c(c1)C(=O)N(C[C@@]1(C#Cc3ccc(-c4cn[nH]c4N)cc3)NC(=O)NC1=O)C2	IC50 (nM)	'='	236	1	TNF-alpha	0.581	B (single protein format)	0.59	Test	-0.3214	-0.5637	0.9774	-0.0423	-0.2075	0.0607	0.438	0.2148	0.7485	-0.4248	-0.0301
CHEMBL1287881	CCN1CCN(Cc2ccc(C#C[C@]3(CN4Cc5ccc(OC)cc5C4=O)NC(=O)NC3=O)cc2)CC1	IC50 (nM)	'='	238	1	TNF-alpha	0.581	B (single protein format)	0.59	Training	-0.0913	0.435	-0.1758	-0.234	-0.1817	-0.1969	-0.1959	0.2148	0.2183	-0.433	-0.0303
CHEMBL3642540	CCN1CCC(C(=O)O)(c2ccc(C#C[C@]3(CN4Cc5ccc(OC)cc5C4=O)NC(=O)NC3=O)cc2)CC1	IC50 (nM)	'='	239.8	1	TNF-alpha	0.581	B (single protein format)	0.59	Training	0.5804	0.5528	-0.1758	0.3293	0.1677	-0.9246	-0.0493	1.0846	-0.0992	-0.298	-0.0295
CHEMBL3958464	COc1cccc2c1ncc1c(=O)n(-c3ccc4c(c3)OCCO4)c(=O)n(C3CCCC3)c12	IC50 (nM)	'='	240	1	TNF-alpha	0.581	B (single protein format)	0.59	Training	0.1777	0.3511	0.2838	0.0907	1.3565	0.6039	-0.2306	-0.7576	-0.0239	-0.7279	-0.0308
CHEMBL3642544	COc1ccc2c(c1)C(=O)N(C[C@@]1(C#Cc3ccc(C4(C)NC(=O)NC4=O)c(F)c3)NC(=O)NC1=O)C2	IC50 (nM)	'='	243	1	TNF-alpha	0.581	B (single protein format)	0.59	Test	0.1595	-0.6376	0.4195	0.2318	-0.2104	-0.1897	-0.1275	1.2185	0.0202	-0.1329	-0.0286
CHEMBL3640414	COc1ccc2c(c1)C(=O)N(C[C@@]1(C#Cc3ccc(-n4c(C)n[nH]c4=O)cc3)NC(=O)NC1=O)C2	IC50 (nM)	'='	243	1	TNF-alpha	0.581	B (single protein format)	0.59	Training	-0.2346	-0.5637	0.6396	-0.1714	-0.2972	-0.0833	-0.1508	0.2148	0.4448	-0.3296	-0.0298
CHEMBL3640418	COc1ccc2c(c1)C(=O)N(C[C@@]1(C#Cc3ccc(-c4nnc(N)o4)cc3)NC(=O)NC1=O)C2	IC50 (nM)	'='	244	1	TNF-alpha	0.581	B (single protein format)	0.59	Training	-0.4113	-0.5637	0.9123	-0.3689	-0.121	0.2002	0.4342	0.2148	0.8071	-0.3385	-0.03
CHEMBL3640305	COc1ccc2c(c1)C(=O)N(C[C@@]1(C#Cc3ccc(C(O)C4CCN(C)CC4)cc3)NC(=O)NC1=O)C2	IC50 (nM)	'='	244.5	1	TNF-alpha	0.581	B (single protein format)	0.59	Training	0.106	0.7266	-0.1758	-0.1298	-0.1071	-0.0556	-0.0879	0.2148	0.0009	-0.393	-0.0299
CHEMBL3640317	COc1ccc2c(c1)C(=O)N(C[C@@]1(C#Cc3ccc(C4CCN(C)CC4)nc3)NC(=O)NC1=O)C2	IC50 (nM)	'='	244.9	1	TNF-alpha	0.581	B (single protein format)	0.59	Test	-0.0711	0.6008	-0.1758	-0.3713	-0.0263	0.1361	-0.1958	0.2148	-0.0198	-0.4557	-0.0303
CHEMBL1699128	CC(C)(C)c1ccc(-c2nc3ccccc3s2)cc1	IC50 (nM)	'='	246	1	TNF-alpha	0.581	F (assay format)	0.257	Training	-0.505	-0.4878	-0.5787	1.6049	-0.4517	1.4341	-0.5259	0.6589	0.5577	-0.224	-0.0372
CHEMBL3640348	CCN1CCN(Cc2ccc(C#C[C@]3(CN4Cc5ccc(OC)c(F)c5C4=O)NC(=O)NC3=O)cc2F)CC1	IC50 (nM)	'='	249.8	1	TNF-alpha	0.581	B (single protein format)	0.59	Training	0.052	0.2972	-0.1758	0.0715	-0.1654	-0.5327	-0.1959	0.2148	0.0738	-0.1452	-0.0285
CHEMBL3640347	COc1ccc2c(c1F)C(=O)N(C[C@@]1(C#Cc3ccc(CN4CCN(C5CCCCC5)CC4)cc3)NC(=O)NC1=O)C2	IC50 (nM)	'='	255.4	1	TNF-alpha	0.581	B (single protein format)	0.59	Training	0.4281	2.4103	-0.1758	-0.1179	-0.203	0.3682	-0.1959	0.2148	-0.332	-0.4643	-0.0299
CHEMBL3642476	COc1ccc2c(c1)C(=O)N(C[C@@]1(C#Cc3ccc(C(O)(O)C(F)(F)F)cc3)NC(=O)NC1=O)C2	IC50 (nM)	'='	257.8	1	TNF-alpha	0.581	B (single protein format)	0.59	Test	-0.3077	-0.5637	-0.1758	0.8744	-0.4478	-0.3238	0.033	2.6397	-0.0896	0.3317	-0.027
CHEMBL3640415	COc1ccc2c(c1)C(=O)N(C[C@@]1(C#Cc3ccc(-n4c(-c5cccnc5)n[nH]c4=O)cc3)NC(=O)NC1=O)C2	IC50 (nM)	'='	258	1	TNF-alpha	0.581	B (single protein format)	0.59	Training	-0.0911	-0.0663	0.6396	-0.3567	0.0455	0.3924	-0.1507	0.2148	0.6462	-0.4672	-0.0302
CHEMBL3642435	COc1ccc2c(c1)C(=O)N(C[C@@]1(C#Cc3cncc(-c4cn[nH]c4)c3)NC(=O)NC1=O)C2	IC50 (nM)	'='	260	1	TNF-alpha	0.581	B (single protein format)	0.59	Training	-0.3909	-0.6875	1.4564	-0.4821	-0.1531	0.4163	-0.1849	0.2148	0.6687	-0.4366	-0.0302
CHEMBL3642557	COc1ccc2c(c1)C(=O)N(CC1(C#Cc3ccc(/N=C(\NC#N)NC4CC4)cc3)NC(=O)NC1=O)C2	IC50 (nM)	'='	268	1	TNF-alpha	0.581	B (single protein format)	0.59	Training	-0.4121	-0.5637	-0.1758	-0.2769	-0.3587	0.2438	0.1339	0.2148	0.1774	-0.353	-0.0301
CHEMBL306090	CNC(=O)[C@@H](NC(=O)[C@H](c1ccc(C)cc1)[C@H](CO)C(=O)NO)C(C)(C)C	IC50 (nM)	'='	269	1	TNF-alpha	0.581	F (assay format)	0.257	Test	-0.2689	-1.043	-1.3484	-0.0327	-2.1826	-2.432	0.0285	0.6589	-0.8846	0.3478	-0.0349
CHEMBL3640419	CCNc1nnc(-c2ccc(C#C[C@]3(CN4Cc5ccc(OC)cc5C4=O)NC(=O)NC3=O)cc2)o1	IC50 (nM)	'='	269	1	TNF-alpha	0.581	B (single protein format)	0.59	Training	-0.3885	-0.5637	0.9123	-0.3585	-0.0471	0.0695	-0.1902	0.2148	0.6106	-0.3211	-0.0301
CHEMBL3894945	COc1cccc2c1ncc1c(=O)n(C(C)C)c(=O)n(C3CCCC3)c12	IC50 (nM)	'='	270	1	TNF-alpha	0.581	B (single protein format)	0.59	Training	0.0497	-0.5457	0.2838	0.4316	1.047	-0.1221	-0.2306	-0.7576	-0.2751	-0.5022	-0.0301
CHEMBL3642495	COc1ccc2c(c1)C(=O)N(C[C@@]1(C#Cc3cccc(C(N=O)N4CCOCC4)c3)NC(=O)NC1=O)C2	IC50 (nM)	'='	274	1	TNF-alpha	0.581	B (single protein format)	0.59	Training	-0.1033	0.3491	-0.1758	-0.4683	-0.2178	-0.0709	0.085	0.2148	0.2703	-0.273	-0.0295
CHEMBL3642502	COc1ccc2c(c1)C(=O)N(C[C@@]1(C#Cc3ccc(C(N=O)N4CCN(c5ccccc5)CC4)cc3)NC(=O)NC1=O)C2	IC50 (nM)	'='	278	1	TNF-alpha	0.581	B (single protein format)	0.59	Test	0.2156	1.0761	-0.1758	-0.1601	-0.155	-0.0123	0.085	0.2148	0.5397	-0.4716	-0.03
CHEMBL3640403	COc1ccc2c(c1F)C(=O)N(C[C@@]1(C#Cc3ccc(N4C(=O)CCC4C(=O)NC4CC4)cc3)NC(=O)NC1=O)C2	IC50 (nM)	'='	278	1	TNF-alpha	0.581	B (single protein format)	0.59	Training	0.1933	-0.6276	0.6396	0.1124	-0.2339	-0.0439	-0.1285	0.2148	-0.2273	-0.332	-0.0291
CHEMBL3953457	COc1cccc2c1ncc1c(=O)n(-c3cccc(S(C)(=O)=O)c3)c(=O)n(C3CCCC3)c12	IC50 (nM)	'='	280	1	TNF-alpha	0.581	B (single protein format)	0.59	Training	0.5545	0.0096	0.2838	0.6104	1.0132	0.4118	-0.0712	0.7401	0.2971	-0.0354	-0.0275
CHEMBL3640301	COc1ccc2c(c1F)C(=O)N(C[C@@]1(C#Cc3ccc4c(c3)CN(C)C(=O)N4)NC(=O)NC1=O)C2	IC50 (nM)	'='	281.3	1	TNF-alpha	0.581	B (single protein format)	0.59	Training	-0.0502	-0.306	-0.1758	-0.1251	0.1916	-0.2116	-0.1619	0.2148	0.3498	-0.2243	-0.0288
CHEMBL3642538	CCN1CCC(C(=O)OC)(c2ccc(C#C[C@]3(CN4Cc5ccc(OC)cc5C4=O)NC(=O)NC3=O)cc2)CC1	IC50 (nM)	'='	288	1	TNF-alpha	0.581	B (single protein format)	0.59	Test	0.7057	0.5528	-0.1758	0.2931	0.1457	-1.371	-0.1622	1.0846	-0.0543	-0.291	-0.0296
CHEMBL3640346	COc1ccc2c(c1F)C(=O)N(C[C@@]1(C#Cc3ccc(CN4CCN(c5ccncc5)CC4)cc3)NC(=O)NC1=O)C2	IC50 (nM)	'='	289.6	1	TNF-alpha	0.581	B (single protein format)	0.59	Training	0.1363	0.8684	-0.1758	-0.1672	-0.203	0.3682	-0.1958	0.2148	0.4496	-0.4294	-0.0299
CHEMBL4284433	Cc1nc(Nc2nnc(-c3ccccc3)s2)c(C)c(C)c1O	IC50 (nM)	'='	290	1	TNF-alpha	0.581	B (assay format)	0.061	Training	-0.6259	-0.6775	-0.2603	-0.0987	-1.0605	0.3408	-0.0386	-0.104	0.5516	-0.0308	-0.0468
CHEMBL3642488	COc1ccc2c(c1)C(=O)N(C[C@@]1(C#Cc3ccc4oc(C5(C)NC(=O)NC5=O)cc4c3)NC(=O)NC1=O)C2	IC50 (nM)	'='	292	1	TNF-alpha	0.581	B (single protein format)	0.59	Training	0.2046	-0.6376	1.1892	0.2165	0.2082	0.1715	-0.1273	1.2185	-0.1586	-0.4036	-0.0298
CHEMBL3640407	COc1ccc2c(c1)C(=O)N(C[C@@]1(C#Cc3cncc(NC(=O)C4CCN(C)CC4)c3)NC(=O)NC1=O)C2	IC50 (nM)	'='	299	1	TNF-alpha	0.581	B (single protein format)	0.59	Test	-0.1065	0.6008	-0.1758	-0.6598	-0.1871	0.2813	-0.1619	0.2148	0.0687	-0.3053	-0.0299
CHEMBL4214663	COc1cccc(CNS(=O)(=O)c2cnc3ccc(-c4cccnc4)nn23)c1	IC50 (nM)	'='	300	1	TNF-alpha	0.581	B (cell-based format)	0.053	Training	-0.3901	-0.2141	-0.533	-0.4289	-0.4267	0.6358	-0.0492	0.2411	0.2673	0.0391	0.0002
CHEMBL3642533	COc1ccc2c(c1)C(=O)N(C[C@@]1(C#Cc3ccc(C(C(N)=O)N4CCCNCC4)cc3)NC(=O)NC1=O)C2	IC50 (nM)	'='	302	1	TNF-alpha	0.581	B (single protein format)	0.59	Training	0.0742	-0.5637	-0.1758	-0.6894	-0.0161	0.3568	0.468	0.2148	0.1501	-0.298	-0.0299
CHEMBL3640320	COc1ccc2c(c1F)C(=O)N(C[C@@]1(C#Cc3ccc(C(CN)N4CCC(NC(=O)OC(C)(C)C)C4)cc3)NC(=O)NC1=O)C2	IC50 (nM)	'='	303	1	TNF-alpha	0.581	B (single protein format)	0.59	Training	0.3725	-0.6276	0.9123	0.5173	-0.3568	-0.1208	0.4516	1.8882	-0.2699	-0.076	-0.029
CHEMBL3640390	COc1ccc2c(c1F)C(=O)N(C[C@@]1(C#Cc3cncc(F)c3)NC(=O)NC1=O)C2	IC50 (nM)	'='	305	1	TNF-alpha	0.581	B (single protein format)	0.59	Test	-0.4643	-0.7534	-0.1758	-0.0993	-0.2976	-0.2372	-0.1958	0.2148	0.3687	0.0572	-0.0276
CHEMBL3640388	COc1ccc2c(c1)C(=O)N(C[C@@]1(C#Cc3ccc(Nc4c(N)c(=O)c4=O)cc3)NC(=O)NC1=O)C2	IC50 (nM)	'='	306	1	TNF-alpha	0.581	B (single protein format)	0.59	Training	-0.297	-0.5637	-0.1758	-0.5393	-0.3324	-0.3798	0.491	0.2148	0.326	-0.2801	-0.0293
CHEMBL3640330	CCN1CCN(C(=O)c2ccc(C#C[C@]3(CN4Cc5ccc(OC)c(F)c5C4=O)NC(=O)NC3=O)cc2)CC1	IC50 (nM)	'='	307.85	1	TNF-alpha	0.581	B (single protein format)	0.59	Training	0.0098	0.3711	-0.1758	-0.0059	-0.13	-0.7838	-0.1625	0.2148	0.1818	-0.2025	-0.029
CHEMBL3642460	COc1ccc2c(c1)C(=O)N(C[C@@]1(C#Cc3ccc4c(N)n[nH]c4c3)NC(=O)NC1=O)C2	IC50 (nM)	'='	309.6	1	TNF-alpha	0.581	B (single protein format)	0.59	Training	-0.3337	-0.6376	0.6396	-0.1308	0.1167	0.0373	0.4373	0.2148	0.7866	-0.449	-0.03
CHEMBL3640321	COc1ccc2c(c1)C(=O)N(C[C@@]1(C#Cc3ccc(C(CN)N4CCC(NC(=O)OC(C)(C)C)C4)cc3)NC(=O)NC1=O)C2	IC50 (nM)	'='	316	1	TNF-alpha	0.581	B (single protein format)	0.59	Test	0.2883	-0.5637	0.9123	0.4078	-0.339	0.1029	0.4516	1.8882	-0.2153	-0.1975	-0.0298
CHEMBL3642554	COc1ccc2c(c1)C(=O)N(C[C@@]1(C#Cc3ccc(C(N=O)N4[C@@H](C)CNC[C@H]4C)cc3)NC(=O)NC1=O)C2	IC50 (nM)	'='	327	1	TNF-alpha	0.581	B (single protein format)	0.59	Training	0.502	0.1813	-0.1758	-0.2482	-0.1853	-0.5013	0.0851	0.2148	0.0797	-0.298	-0.0295
CHEMBL3642564	CCN1CCN(C(N=O)c2ccc(C#C[C@]3(CN4CCc5cc(OC)ccc5C4=O)NC(=O)NC3=O)cc2)CC1	IC50 (nM)	'='	335	1	TNF-alpha	0.581	B (single protein format)	0.59	Training	0.1518	0.9942	-0.7531	-0.2917	-0.1393	-0.8893	0.085	0.2148	0.1485	-0.2909	-0.0295
CHEMBL3640370	COc1ccc2c(c1)C(=O)N(C[C@@]1(C#Cc3ccc(-c4ncccc4OC(=O)C(C)(C)C)cc3)NC(=O)NC1=O)C2	IC50 (nM)	'='	341.55	1	TNF-alpha	0.581	B (single protein format)	0.59	Training	-0.1023	-0.1322	-0.1758	0.4737	-0.174	0.2	-0.1621	1.7125	0.1798	-0.2843	-0.03
CHEMBL3642559	COc1ccc2c(c1)C(=O)N(C[C@@]1(C#Cc3ccc(N4CCC5(CC4)NC(=O)NC5=O)nc3)NC(=O)NC1=O)C2	IC50 (nM)	'='	347.7	1	TNF-alpha	0.581	B (single protein format)	0.59	Test	0.343	0.429	0.4195	-0.0838	0.1046	-0.0604	-0.1274	1.1872	-0.1327	-0.3944	-0.0299
CHEMBL4277438	Cc1nc(Nc2ccc(Cl)nc2)c(C)c(C)c1O	IC50 (nM)	'='	360	1	TNF-alpha	0.581	B (assay format)	0.061	Training	-0.9355	-0.8892	-1.3484	0.3287	-1.4408	-0.5118	-0.047	-0.104	0.353	0.1793	-0.0367
CHEMBL3642436	COc1ccc2c(c1)C(=O)N(C[C@@]1(C#Cc3cncc(-c4ccc(C(N)=O)cc4)c3)NC(=O)NC1=O)C2	IC50 (nM)	'='	361	1	TNF-alpha	0.581	B (single protein format)	0.59	Training	-0.2635	-0.1322	-0.1758	-0.2174	-0.0605	0.1667	0.4681	0.2148	0.8233	-0.353	-0.0298
CHEMBL3640385	COc1ccc2c(c1F)C(=O)N(C[C@@]1(C#Cc3ccc4c(c3)C3(CC4)NC(=O)NC3=O)NC(=O)NC1=O)C2	IC50 (nM)	'='	367	1	TNF-alpha	0.581	B (single protein format)	0.59	Training	0.6531	-0.7015	1.0522	0.1677	0.4871	-0.2487	-0.1275	1.0846	-0.134	-0.3559	-0.0289
CHEMBL1704728	CSc1ccc(NC(=O)c2ccc(CN3CCc4ccccc4C3)cc2)cc1	IC50 (nM)	'='	372	1	TNF-alpha	0.581	F (assay format)	0.257	Test	-0.6018	0.8564	-1.3484	-0.1829	-0.6026	0.7048	-0.5109	-0.3291	0.6862	-0.313	-0.0356
CHEMBL3642552	COc1ccc2c(c1)C(=O)N(C[C@@]1(C#Cc3ccc(-c4cn[nH]c4)nc3)NC(=O)NC1=O)C2	IC50 (nM)	'='	372	1	TNF-alpha	0.581	B (single protein format)	0.59	Training	-0.428	-0.6875	1.4564	-0.513	-0.1272	0.2668	-0.1849	0.2148	0.5437	-0.4366	-0.0302
CHEMBL3640325	COc1ccc2c(c1)C(=O)N(C[C@@]1(C#Cc3cncc(-c4ccc(O)c(-c5cn[nH]c5)n4)c3)NC(=O)NC1=O)C2	IC50 (nM)	'='	374	1	TNF-alpha	0.581	B (single protein format)	0.59	Training	-0.1451	-0.316	1.4564	-0.4616	0.0869	0.4721	-0.0768	0.2148	0.5913	-0.4672	-0.0302
CHEMBL3642545	COC(=O)Cc1ccc(C#C[C@]2(CN3Cc4ccc(OC)cc4C3=O)NC(=O)NC2=O)cc1	IC50 (nM)	'='	379	1	TNF-alpha	0.581	B (single protein format)	0.59	Training	-0.4348	-0.5637	-0.1758	-0.2641	-0.3442	-0.5232	-0.1622	0.2148	0.4828	-0.1292	-0.0292
CHEMBL114343	COC(=O)CC(c1ccc(OC)c(OC)c1)N1C(=O)c2ccc(N)cc2C1=O	IC50 (nM)	'='	380	1	TNF-alpha	0.581	F (assay format)	0.257	Test	-0.4245	-0.6376	-0.9151	0.0894	0.1173	-1.7493	-0.064	-0.3291	0.1674	-0.1026	-0.0361
CHEMBL3642485	COc1ccc2c(c1)C(=O)N(C[C@@]1(C#Cc3ccc(C4(C5CCC5)NC(=O)NC4=O)cc3)NC(=O)NC1=O)C2	IC50 (nM)	'='	382	1	TNF-alpha	0.581	B (single protein format)	0.59	Training	0.7635	-0.5637	0.4195	-0.0217	0.1017	0.0211	-0.1275	0.9924	-0.2871	-0.4781	-0.0298
CHEMBL3640299	COc1ccc2c(c1F)C(=O)N(C[C@@]1(C#Cc3cc(F)c4c(=O)[nH][nH]c4c3)NC(=O)NC1=O)C2	IC50 (nM)	'='	383.45	1	TNF-alpha	0.581	B (single protein format)	0.59	Training	-0.1964	-0.7654	0.6396	0.1867	0.0876	-0.2511	-0.141	0.2148	0.3224	-0.0793	-0.0278
CHEMBL3642464	COc1ccc2c(c1)C(=O)N(C[C@@]1(C#Cc3cncc(NS(C)(=O)=O)c3)NC(=O)NC1=O)C2	IC50 (nM)	'='	386	1	TNF-alpha	0.581	B (single protein format)	0.59	Training	-0.2839	-0.6875	-0.1758	-0.1645	-0.2848	0.4917	-0.0339	1.8882	0.6355	0.4199	-0.0266
CHEMBL3969462	CCCCn1c(=O)n(CC)c(=O)c2cnc3c(OC)cccc3c21	IC50 (nM)	'='	390	1	TNF-alpha	0.581	B (single protein format)	0.59	Test	-0.3897	-0.5457	-1.3484	-0.141	0.8322	-1.613	-0.2306	-0.7576	0.282	-0.1815	-0.0294
CHEMBL3642536	COc1ccc2c(c1F)C(=O)N(C[C@@]1(C#Cc3ccc(C)nc3)NC(=O)NC1=O)C2	IC50 (nM)	'='	396	1	TNF-alpha	0.581	B (single protein format)	0.59	Training	-0.4272	-0.7534	-0.1758	-0.108	-0.259	-0.4048	-0.1958	0.2148	0.294	-0.1169	-0.0287
CHEMBL3642519	COc1ccc2c(c1)C(=O)N(C[C@@]1(C#Cc3ccc(C4(C)NC(=O)NC4=S)cc3)NC(=O)NC1=O)C2	IC50 (nM)	'='	398	1	TNF-alpha	0.581	B (single protein format)	0.59	Training	0.3855	-0.5637	0.4195	0.1173	-0.2442	-0.1773	2.5137	1.2185	0.7394	0.0501	-0.02
CHEMBL11440	O=C1CCC(N2C(=O)c3c(F)c(F)c(F)c(F)c3C2=O)C(=O)N1	IC50 (nM)	'='	400	1	TNF-alpha	0.581	F (assay format)	0.257	Training	-0.5772	-0.5656	-0.9151	0.9951	0.1001	-1.0787	-0.4505	-0.3291	-0.6894	0.3448	-0.0326
CHEMBL3640329	COc1ccc2c(c1)C(=O)N(C[C@@]1(C#Cc3ccc(C(=O)N4CCC(N5CCCCC5)CC4)cc3)NC(=O)NC1=O)C2	IC50 (nM)	'='	400.6	1	TNF-alpha	0.581	B (single protein format)	0.59	Test	0.3846	2.3045	-0.1758	-0.1658	-0.1291	0.2849	-0.1625	0.2148	-0.2332	-0.5167	-0.0304
CHEMBL3949836	COc1cccc2c1ncc1c(=O)n(-c3cccs3)c(=O)n(C3CCCC3)c12	IC50 (nM)	'='	410	1	TNF-alpha	0.581	B (single protein format)	0.59	Training	0.1781	-0.5457	1.9146	0.3124	1.1671	0.4022	-0.211	-0.7576	0.2175	-0.2475	-0.029
CHEMBL1408298	CCOc1cccc(C=NN=C(S)Nc2ccccc2[N+](=O)[O-])c1O	IC50 (nM)	'='	414	1	TNF-alpha	0.581	F (assay format)	0.257	Training	-1.1505	-0.5637	-1.3484	-0.1309	-1.5923	0.3733	6.4485	-0.3291	0.8098	0.494	-0.0266
CHEMBL3640404	COc1ccc2c(c1)C(=O)N(C[C@@]1(C#Cc3ccc(N4C(=O)CCC4C(=O)N4CCN(C)CC4)cc3)NC(=O)NC1=O)C2	IC50 (nM)	'='	416	1	TNF-alpha	0.581	B (single protein format)	0.59	Training	0.4344	0.435	0.6396	-0.1683	0.0546	0.0473	-0.129	0.2148	0.0249	-0.4032	-0.0299
CHEMBL3642447	COc1ccc2c(c1)C(=O)N(C[C@@]1(C#Cc3cc(C(N)=O)ccc3C)NC(=O)NC1=O)C2	IC50 (nM)	'='	417	1	TNF-alpha	0.581	B (single protein format)	0.59	Test	-0.3316	-0.6376	-0.1758	-0.0128	-0.0195	-0.3004	0.468	0.2148	0.6293	-0.18	-0.0292
CHEMBL3642549	COc1ccc2c(c1)C(=O)N(C[C@@]1(C#Cc3ccc(NCCN(C)C)nc3)NC(=O)NC1=O)C2	IC50 (nM)	'='	419	1	TNF-alpha	0.581	B (single protein format)	0.59	Training	-0.4859	-0.6875	-0.1758	-0.4197	-0.2943	0.2232	-0.1957	0.2148	0.502	-0.1697	-0.0299
CHEMBL3642443	COc1ccc2c(c1)C(=O)N(C[C@@]1(C#Cc3ccc(C4(CN5Cc6cc(O)ccc6C5=O)NC(=O)NC4=O)cc3)NC(=O)NC1=O)C2	IC50 (nM)	'='	419	1	TNF-alpha	0.581	B (single protein format)	0.59	Training	0.8097	-0.0823	0.9968	-0.0345	0.4815	0.1676	0.014	1.0846	0.2552	-0.4268	-0.0296
CHEMBL3642462	CCN1CCN(c2n[nH]c3ccc(C#C[C@]4(CN5Cc6ccc(OC)cc6C5=O)NC(=O)NC4=O)cc23)CC1	IC50 (nM)	'='	421.75	1	TNF-alpha	0.581	B (single protein format)	0.59	Training	0.1483	0.3611	0.6396	0.1033	0.4013	-0.1397	-0.185	0.2148	0.4	-0.5526	-0.0304
CHEMBL3642429	COc1ccc2c(c1)C(=O)N(C[C@@]1(C#Cc3ccc(N(c4cccnc4)C4CCNCC4)nc3)NC(=O)NC1=O)C2	IC50 (nM)	'='	430	1	TNF-alpha	0.581	B (single protein format)	0.59	Test	0.1678	1.2499	-0.1758	-0.4165	-0.0575	0.6902	-0.1956	0.2148	0.1163	-0.5281	-0.0307
CHEMBL3642479	COc1ccc2c(c1)C(=O)N(C[C@@]1(C#Cc3cncc(C(=O)NN)c3)NC(=O)NC1=O)C2	IC50 (nM)	'='	432	1	TNF-alpha	0.581	B (single protein format)	0.59	Training	-0.4684	-0.6875	-0.1758	-0.6792	-0.2954	-0.6803	2.4621	0.2148	0.6637	-0.0863	-0.0289
CHEMBL3642497	CCN1CCN(C(N=O)c2cncc(C#C[C@]3(CN4Cc5ccc(OC)cc5C4=O)NC(=O)NC3=O)c2)CC1	IC50 (nM)	'='	435	1	TNF-alpha	0.581	B (single protein format)	0.59	Training	0.0406	0.3112	-0.1758	-0.5768	-0.1077	-0.7279	0.0851	0.2148	0.2238	-0.2598	-0.0294
CHEMBL3642522	CNC(=O)C1(c2ccc(C#C[C@]3(CN4Cc5ccc(OC)cc5C4=O)NC(=O)NC3=O)cc2)CC1	IC50 (nM)	'='	443	1	TNF-alpha	0.581	B (single protein format)	0.59	Training	0.0423	-0.5637	-0.1758	0.5176	-0.5039	-1.0699	-0.162	1.0846	0.041	-0.4137	-0.0296
CHEMBL3642466	COc1ccc2c(c1)C(=O)N(C[C@@]1(C#Cc3cncc(NC(C)=O)c3)NC(=O)NC1=O)C2	IC50 (nM)	'='	444	1	TNF-alpha	0.581	B (single protein format)	0.59	Test	-0.4804	-0.6875	-0.1758	-0.6298	-0.2467	0.3664	-0.1619	0.2148	0.4642	-0.1332	-0.0295
CHEMBL3640326	CCN1CCN(C(=O)c2ccc(C#C[C@]3(CN4Cc5ccc(OC)cc5C4=O)NC(=O)NC3=O)cc2)CC1	IC50 (nM)	'='	446	1	TNF-alpha	0.581	B (single protein format)	0.59	Training	-0.0743	0.435	-0.1758	-0.1435	-0.1041	-0.544	-0.1625	0.2148	0.2549	-0.3444	-0.0299
CHEMBL110421	COC(=O)CC(c1ccc(OC)c(OC)c1)N1C(=O)c2cccc(N)c2C1=O	IC50 (nM)	'='	450	1	TNF-alpha	0.581	F (assay format)	0.257	Training	-0.377	-0.6376	-0.9151	0.0518	0.0097	-1.859	-0.064	-0.3291	0.1674	-0.1026	-0.0361
CHEMBL3917179	COc1cccc2c1ncc1c(=O)n(-c3ccc4c(c3)OCO4)c(=O)n(C3CCNCC3)c12	IC50 (nM)	'='	450	1	TNF-alpha	0.581	B (single protein format)	0.59	Training	0.1599	1.3757	-0.1952	-0.0582	1.2892	0.6039	-0.2305	-0.7576	0.1368	-0.6848	-0.0308
CHEMBL3938310	CCC(C)n1c(=O)c2cnc3c(OC)cccc3c2n(C2CCCC2)c1=O	IC50 (nM)	'='	450	1	TNF-alpha	0.581	B (single protein format)	0.59	Test	0.1147	-0.5457	0.2838	0.3099	0.9514	-0.8793	-0.2306	-0.7576	-0.3891	-0.4851	-0.03
CHEMBL3640375	COc1ccc2c(c1)C(=O)N(C[C@@]1(C#Cc3ccc(-n4cnc(CCNC(C)=O)c4)cc3)NC(=O)NC1=O)C2	IC50 (nM)	'='	453	1	TNF-alpha	0.581	B (single protein format)	0.59	Training	-0.2953	-0.5637	0.9123	-0.3888	-0.1311	0.4272	-0.1619	0.2148	0.0084	-0.298	-0.03
CHEMBL3640311	COc1ccc2c(c1)C(=O)N(C[C@@]1(C#Cc3ccc4c(=O)[nH]n(C)c4c3)NC(=O)NC1=O)C2	IC50 (nM)	'='	456	1	TNF-alpha	0.581	B (single protein format)	0.59	Training	-0.1666	-0.6376	0.4015	-0.1747	0.1083	-0.0178	-0.1608	0.2148	0.4831	-0.3923	-0.0297
CHEMBL1495977	COC(=O)c1ccc2nc(Nc3nc4ccc(F)cc4s3)sc2c1	IC50 (nM)	'='	462	1	TNF-alpha	0.581	F (assay format)	0.257	Training	-0.3898	-0.6376	0.1897	-0.1478	0.071	0.7949	-0.4897	-0.3291	1.0847	0.3296	-0.0349
CHEMBL3640384	COc1ccc2c(c1)C(=O)N(C[C@@]1(C#Cc3ccc(-c4c(N)n[nH]c4C)cc3)NC(=O)NC1=O)C2	IC50 (nM)	'='	488	1	TNF-alpha	0.581	B (single protein format)	0.59	Test	-0.1551	-0.5637	0.6396	0.1243	-0.2972	-0.0833	0.4373	0.2148	0.5919	-0.4137	-0.03
CHEMBL3642518	COc1ccc2c(c1)C(=O)N(C[C@@]1(C#Cc3ccc(C4(C)NC(=O)NC4=O)cc3C)NC(=O)NC1=O)C2	IC50 (nM)	'='	490	1	TNF-alpha	0.581	B (single protein format)	0.59	Training	0.2662	-0.6376	0.4195	0.2451	-0.1582	-0.27	-0.1275	1.2185	0.0729	-0.273	-0.0294
CHEMBL1612423	O=C(Nc1ccc(Cl)cc1)c1ccc(CN2CCc3ccccc3C2)cc1	IC50 (nM)	'='	491	1	TNF-alpha	0.581	F (assay format)	0.257	Training	-0.685	0.8564	-1.3484	-0.0262	-0.7049	1.4139	-0.517	-0.3291	0.5052	-0.2565	-0.0248
CHEMBL3984643	CCn1c(=O)c2cnc3c(C)cccc3c2n(C2CCCC2)c1=O	IC50 (nM)	'='	500	1	TNF-alpha	0.581	B (single protein format)	0.59	Training	-0.0551	-0.5457	0.2838	0.3767	1.1156	-0.2511	-0.2307	-0.7576	-0.1461	-0.6616	-0.0305
CHEMBL3983488	CCCCCCCCCCCCCCO[C@@H]1[C@@H](OCCCCCCCCCCCCCC)[C@@H](OC)O[C@H](COC(=O)CCC(=O)OC[C@H](NC(=O)OCC2c3ccccc3-c3ccccc32)C(=O)O)[C@H]1OC	IC50 (nM)	'='	500	1	TNF-alpha	0.581	B (assay format)	0.061	Test	0.3762	0.0335	-0.9151	-1.0417	-0.8408	0.8883	-0.0019	-0.104	-0.4803	-0.0563	-0.047
CHEMBL4215614	COc1ccc(-c2ccc3ncc(S(=O)(=O)N4CCC(C#N)(c5ccccc5)CC4)n3n2)cc1OC	IC50 (nM)	'='	500	1	TNF-alpha	0.581	B (cell-based format)	0.053	Training	1.242	0.9723	-0.533	0.6994	0.2927	-1.2726	0.0486	0.4922	0.1289	-0.0211	0.0002
CHEMBL3642504	CCN1CCN(C(CO)c2ccc(C#C[C@]3(CN4Cc5ccc(OC)cc5C4=O)NC(=O)NC3=O)cc2)CC1	IC50 (nM)	'='	504	1	TNF-alpha	0.581	B (single protein format)	0.59	Training	0.1853	0.435	-0.1758	-0.2456	-0.1388	-0.8565	-0.0899	0.2148	0.1053	-0.3361	-0.0297
CHEMBL3640377	COc1ccc2c(c1)C(=O)N(C[C@@]1(C#Cc3ccc(C4=NCCN4)c(C)c3)NC(=O)NC1=O)C2	IC50 (nM)	'='	504	1	TNF-alpha	0.581	B (single protein format)	0.59	Training	-0.1753	-0.6376	1.4564	-0.0818	-0.0958	0.2071	-0.1957	0.2148	0.486	-0.468	-0.0302
CHEMBL3640300	COc1ccc2c(c1)C(=O)N(C[C@@]1(C#Cc3ccc4c(c3)CN(C)C(=O)N4)NC(=O)NC1=O)C2	IC50 (nM)	'='	507.15	1	TNF-alpha	0.581	B (single protein format)	0.59	Test	-0.1343	-0.2421	-0.1758	-0.2803	0.2286	0.0685	-0.1619	0.2148	0.435	-0.3817	-0.0298
CHEMBL3642434	COc1ccc2c(c1)C(=O)N(C[C@@]1(C#Cc3cncc(-c4ccc(N)nc4)c3)NC(=O)NC1=O)C2	IC50 (nM)	'='	513.5	1	TNF-alpha	0.581	B (single protein format)	0.59	Training	-0.3289	-0.2581	-0.1758	-0.3359	-0.0477	0.2788	0.4266	0.2148	0.8215	-0.4137	-0.0301
CHEMBL3640431	COc1ccc2c(c1)C(=O)N(C[C@@]1(C#Cc3ccc(N4CCCCC4)nc3)NC(=O)NC1=O)C2	IC50 (nM)	'='	514	1	TNF-alpha	0.581	B (single protein format)	0.59	Training	-0.272	0.8904	-0.1758	-0.0616	-0.1617	0.3457	-0.1958	0.2148	0.1168	-0.468	-0.0304
CHEMBL3640423	COc1ccc2c(c1)C(=O)N(C[C@@]1(C#Cc3ncc(C(N=O)N4CCN(c5cnccn5)CC4)cc3OC)NC(=O)NC1=O)C2	IC50 (nM)	'='	515	1	TNF-alpha	0.581	B (single protein format)	0.59	Training	0.2108	0.6367	-0.1758	-0.6873	-0.0348	-0.4375	0.0854	0.2148	0.3611	-0.2882	-0.0296
CHEMBL3642523	COc1ccc2c(c1)C(=O)N(C[C@@]1(C#Cc3ccc(C(C)(C)C(N)=O)cc3)NC(=O)NC1=O)C2	IC50 (nM)	'='	517	1	TNF-alpha	0.581	B (single protein format)	0.59	Test	-0.0778	-0.5637	-0.1758	0.5501	-0.3557	-0.5294	0.468	1.3751	0.235	-0.1698	-0.0293
CHEMBL3642461	COc1ccc2c(c1)C(=O)N(C[C@@]1(C#Cc3ccc4[nH]nc(N)c4c3)NC(=O)NC1=O)C2	IC50 (nM)	'='	520.1	1	TNF-alpha	0.581	B (single protein format)	0.59	Training	-0.322	-0.6376	0.6396	-0.1308	0.0925	0.0373	0.4373	0.2148	0.7866	-0.449	-0.03
CHEMBL3640376	COc1ccc2c(c1)C(=O)N(C[C@@]1(C#Cc3ccc(-n4cnc(CCNC(C)=O)c4)nc3)NC(=O)NC1=O)C2	IC50 (nM)	'='	524	1	TNF-alpha	0.581	B (single protein format)	0.59	Training	-0.337	-0.6875	0.9123	-0.4702	-0.1311	0.4272	-0.1617	0.2148	-0.0374	-0.2598	-0.03
CHEMBL3642487	COc1ccc2c(c1)C(=O)N(C[C@@]1(C#Cc3csc(C4(C)NC(=O)NC4=O)c3)NC(=O)NC1=O)C2	IC50 (nM)	'='	531	1	TNF-alpha	0.581	B (single protein format)	0.59	Training	0.5248	-1.1169	1.5076	-0.0256	-0.2376	-0.1238	-0.1079	1.2185	0.0201	0.1352	-0.028
CHEMBL3640413	COc1ccc2c(c1)C(=O)N(C[C@@]1(C#Cc3ccc(-n4cn[nH]c4=O)cc3)NC(=O)NC1=O)C2	IC50 (nM)	'='	538	1	TNF-alpha	0.581	B (single protein format)	0.59	Test	-0.3683	-0.5637	0.9774	-0.3399	-0.2075	0.0607	-0.1508	0.2148	0.5624	-0.3385	-0.0298
CHEMBL4280147	Cc1nc(Nc2cnc3ccccc3c2)c(C)c(C)c1O	IC50 (nM)	'='	540	1	TNF-alpha	0.581	B (assay format)	0.061	Training	-0.7929	-0.3919	-1.3484	0.1006	-0.6674	0.2137	-0.047	-0.104	0.3486	-0.281	-0.0473
CHEMBL3642542	COc1ccc2c(c1)C(=O)N(C[C@@]1(C#Cc3ccc(C4(C)NC(=O)NC4=O)nc3)NC(=O)NC1=O)C2	IC50 (nM)	'='	544	1	TNF-alpha	0.581	B (single protein format)	0.59	Training	-0.0218	-0.6875	0.4195	-0.2421	-0.2442	-0.1773	-0.1274	1.2185	-0.0379	-0.2391	-0.0294
CHEMBL3642489	COc1ccc2c(c1)C(=O)N(C[C@@]1(C#Cc3ccc4oc(C5(C)NC(=O)NC5=O)c(C)c4c3)NC(=O)NC1=O)C2	IC50 (nM)	'='	545	1	TNF-alpha	0.581	B (single protein format)	0.59	Training	0.5918	-0.6376	0.9968	0.3615	0.2306	-0.0436	-0.1273	1.2185	-0.1713	-0.3944	-0.0297
CHEMBL3642558	COc1ccc2c(c1)C(=O)N(CC1(C#Cc3cnc(N4CCC5(CC4)NC(=O)NC5=O)nc3N)NC(=O)NC1=O)C2	IC50 (nM)	'='	557	1	TNF-alpha	0.581	B (single protein format)	0.59	Test	0.3543	0.2872	0.4195	-0.3316	0.1804	-0.1455	0.4951	1.1872	0.0004	-0.3142	-0.0297
CHEMBL3642532	COC(=O)C(c1ccc(C#C[C@]2(CN3Cc4ccc(OC)cc4C3=O)NC(=O)NC2=O)cc1)N1CCCNCC1	IC50 (nM)	'='	566	1	TNF-alpha	0.581	B (single protein format)	0.59	Training	0.1043	-0.5637	-0.1758	-0.5619	0.0089	-0.1704	-0.1621	0.2148	0.1461	-0.2537	-0.0297
CHEMBL3642515	COc1ccc2c(c1)C(=O)N(C[C@@]1(C#Cc3ccc(C(N=O)N4CCOCC4)s3)NC(=O)NC1=O)C2	IC50 (nM)	'='	571	1	TNF-alpha	0.581	B (single protein format)	0.59	Training	0.2081	-0.2061	0.9123	-0.5534	-0.2267	-0.1543	0.105	0.2148	0.0881	0.1321	-0.0283
CHEMBL3640338	CCN1CCN(c2ccc(OC)c(-c3ccc(C#C[C@]4(CN5Cc6ccc(OC)cc6C5=O)NC(=O)NC4=O)cc3)n2)CC1	IC50 (nM)	'='	573.3	1	TNF-alpha	0.581	B (single protein format)	0.59	Training	0.1901	0.8085	-0.1758	0.1008	0.233	-0.546	-0.1958	0.2148	0.3523	-0.4617	-0.0303
CHEMBL3642468	COc1ccc2c(c1)C(=O)N(C[C@@]1(C#Cc3c[nH]c4nc(=O)oc-4c3)NC(=O)NC1=O)C2	IC50 (nM)	'='	574	1	TNF-alpha	0.581	B (single protein format)	0.59	Test	-0.4226	-0.7015	0.5939	-0.4002	0.075	0.3372	-0.1606	0.2148	0.0732	-0.3124	-0.0297
CHEMBL3640328	COc1ccc2c(c1)C(=O)N(C[C@@]1(C#Cc3ccc(C(=O)N4CCN(C5CCCCC5)CC4)cc3)NC(=O)NC1=O)C2	IC50 (nM)	'='	578	1	TNF-alpha	0.581	B (single protein format)	0.59	Training	0.3639	2.4743	-0.1758	-0.1648	-0.1291	0.2849	-0.1625	0.2148	-0.2332	-0.5167	-0.0304
CHEMBL3640405	COc1ccc2c(c1)C(=O)N(C[C@@]1(C#Cc3ccc(N4C(=O)CCC4(C(=O)O)C(C)(C)O)nc3)NC(=O)NC1=O)C2	IC50 (nM)	'='	578	1	TNF-alpha	0.581	B (single protein format)	0.59	Training	1.1923	-0.6875	0.4555	0.598	-0.1228	-0.3822	0.0945	2.2918	-0.2379	-0.1021	-0.0289
CHEMBL1709705	CCC(=O)N1c2ccc(S(=O)(=O)N3CCN(c4ccc(Cl)cc4)CC3)cc2CC1C	IC50 (nM)	'='	584	1	TNF-alpha	0.581	F (assay format)	0.257	Training	1.0956	0.435	-0.7711	1.4107	-0.2171	-0.2033	-0.4119	0.4363	-0.0436	0.2446	-0.0236
CHEMBL3640332	COc1ccc2c(c1F)C(=O)N(C[C@@]1(C#Cc3ccc(CN4CCSCC4)nc3)NC(=O)NC1=O)C2	IC50 (nM)	'='	587.5	1	TNF-alpha	0.581	B (single protein format)	0.59	Test	-0.0918	2.1307	-0.1758	-0.4042	-0.3144	0.2374	-0.1866	0.2148	0.5984	0.1118	-0.0278
CHEMBL3642534	COc1ccc2c(c1)C(=O)N(C[C@@]1(C#Cc3ccc(C(C(=O)O)N4CCCNCC4)cc3)NC(=O)NC1=O)C2	IC50 (nM)	'='	588	1	TNF-alpha	0.581	B (single protein format)	0.59	Training	0.0431	-0.5637	-0.1758	-0.5456	-0.0161	0.3568	-0.0493	0.2148	0.1059	-0.2598	-0.0297
CHEMBL3640356	CCN1CCN(c2cccc(-c3ccc(C#C[C@]4(CN5Cc6ccc(OC)c(F)c6C5=O)NC(=O)NC4=O)cc3)n2)CC1	IC50 (nM)	'='	605.65	1	TNF-alpha	0.581	B (single protein format)	0.59	Training	0.1552	0.8005	-0.1758	0.2452	0.07	-0.2654	-0.1958	0.2148	0.3003	-0.4202	-0.0298
CHEMBL1607187	O=C(Nc1ccc(S(=O)(=O)N2CCCCC2)cc1)c1ccc(CN2CCc3ccccc3C2)cc1	IC50 (nM)	'='	616	1	TNF-alpha	0.581	F (assay format)	0.257	Training	0.6627	2.4343	-1.3484	0.2375	-0.6062	1.2696	-0.4116	0.4363	-0.1076	-0.3127	-0.0367
CHEMBL3640410	CCN1CCN(C(=O)c2ccc(OC)c(C#C[C@]3(CN4Cc5ccc(OC)cc5C4=O)NC(=O)NC3=O)n2)CC1	IC50 (nM)	'='	622	1	TNF-alpha	0.581	B (single protein format)	0.59	Test	-0.0398	0.2532	-0.1758	-0.4589	0.0082	-1.003	-0.1623	0.2148	0.0183	-0.2164	-0.0296
CHEMBL1411912	O=C(Nc1ccc(S(=O)(=O)N2CCOCC2)cc1)c1ccc(CN2CCc3ccccc3C2)cc1	IC50 (nM)	'='	627	1	TNF-alpha	0.581	F (assay format)	0.257	Training	0.496	1.7672	-1.3484	0.0872	-0.6062	1.2696	-0.4116	0.4363	0.0063	-0.2572	-0.0366
CHEMBL3642432	COc1ccc2c(c1)C(=O)N(C[C@@]1(C#Cc3ncc(NCc4nccc(=O)[nH]4)cc3OC)NC(=O)NC1=O)C2	IC50 (nM)	'='	632	1	TNF-alpha	0.581	B (single protein format)	0.59	Training	-0.3321	-0.3739	-0.1758	-1.018	-0.2113	-0.127	-0.1609	0.2148	0.385	-0.1835	-0.0296
CHEMBL3642548	COc1ccc2c(c1)C(=O)N(C[C@@]1(C#Cc3cccnc3N3CCOCC3)NC(=O)NC1=O)C2	IC50 (nM)	'='	633	1	TNF-alpha	0.581	B (single protein format)	0.59	Training	-0.2338	0.2233	-0.1758	-0.2172	-0.1373	0.4401	-0.1958	0.2148	0.294	-0.3817	-0.0302
CHEMBL1465706	O=C(Nc1ccc(S(=O)(=O)N2CCCC2)cc1)c1ccc(CN2CCc3ccccc3C2)cc1	IC50 (nM)	'='	639	1	TNF-alpha	0.581	F (assay format)	0.257	Test	0.5053	0.8564	0.2838	0.2704	-0.5716	1.2171	-0.4116	0.4363	-0.0383	-0.3163	-0.0366
CHEMBL3642565	COc1ccc2c(c1)CCN(C[C@@]1(C#Cc3ccc(/C(=N/O)N4CCCN(C)CC4)cc3)NC(=O)NC1=O)C2=O	IC50 (nM)	'='	639	1	TNF-alpha	0.581	B (single protein format)	0.59	Training	0.059	-0.0044	-0.7531	0.0724	0.0064	-0.3469	0.4864	0.2148	0.1802	-0.2909	-0.0296
CHEMBL3642510	COc1ccc2c(c1)C(=O)N(C[C@@]1(C#Cc3ccc(C(N=O)N4CCCC4)cc3)NC(=O)NC1=O)C2	IC50 (nM)	'='	641	1	TNF-alpha	0.581	B (single protein format)	0.59	Training	-0.1352	-0.5637	1.4564	-0.3081	-0.2207	-0.2925	0.085	0.2148	0.2011	-0.3621	-0.0295
CHEMBL1700405	COc1ccc(NC(=O)c2ccc(CN3CCc4ccccc4C3)cc2)cc1	IC50 (nM)	'='	650	1	TNF-alpha	0.581	F (assay format)	0.257	Training	-0.7241	0.8564	-1.3484	-0.3947	-0.6026	0.7048	-0.517	-0.3291	0.2767	-0.5941	-0.038
CHEMBL3640304	CSc1ccc2c(c1)C(=O)N(C[C@@]1(C#Cc3cccnc3)NC(=O)NC1=O)C2	IC50 (nM)	'='	651.1	1	TNF-alpha	0.581	B (single protein format)	0.59	Test	-0.3656	-0.6216	-0.1758	-0.3072	-0.333	0.1708	-0.1866	0.2148	1.1998	0.1157	-0.0262
CHEMBL3640335	COc1ccc2c(c1)C(=O)N(C[C@@]1(C#Cc3ccc(-c4ccccc4O)cc3)NC(=O)NC1=O)C2	IC50 (nM)	'='	652.1	1	TNF-alpha	0.581	B (single protein format)	0.59	Training	-0.2616	-0.0084	-0.1758	0.1277	-0.1611	0.1429	-0.0879	0.2148	0.7765	-0.4558	-0.03
CHEMBL3640393	COc1ccc2c(c1F)C(=O)N(C[C@@]1(C#Cc3ccc(C4(C#N)CCN(C)CC4)cc3)NC(=O)NC1=O)C2	IC50 (nM)	'='	669	1	TNF-alpha	0.581	B (single protein format)	0.59	Training	0.4914	0.4889	-0.1758	0.4787	0.0784	-1.2321	0.1322	1.1872	0.0869	-0.2857	-0.0291
CHEMBL3642459	COc1ccc2c(c1)C(=O)N(C[C@@]1(C#Cc3cncc(-c4cc[nH]n4)c3)NC(=O)NC1=O)C2	IC50 (nM)	'='	678	1	TNF-alpha	0.581	B (single protein format)	0.59	Training	-0.4035	-0.6875	1.4564	-0.502	-0.1531	0.4163	-0.1849	0.2148	0.5437	-0.4366	-0.0302
CHEMBL3892871	CCCn1c(=O)n(CC)c(=O)c2cnc3c(OC)cccc3c21	IC50 (nM)	'='	680	1	TNF-alpha	0.581	B (single protein format)	0.59	Test	-0.3878	-0.5457	-1.3484	-0.1061	0.8054	-1.8081	-0.2306	-0.7576	0.4411	-0.1892	-0.0293
CHEMBL3640349	CCN1CCN(C(C)c2ccc(C#C[C@]3(CN4Cc5ccc(OC)c(F)c5C4=O)NC(=O)NC3=O)cc2)CC1	IC50 (nM)	'='	695.1	1	TNF-alpha	0.581	B (single protein format)	0.59	Training	0.2681	0.3711	-0.1758	0.1096	-0.13	-0.7838	-0.1959	0.2148	0.0311	-0.2788	-0.0293
CHEMBL3640331	COc1ccc2c(c1F)C(=O)N(C[C@@]1(C#Cc3ccc(CN4CCOCC4)nc3)NC(=O)NC1=O)C2	IC50 (nM)	'='	698.1	1	TNF-alpha	0.581	B (single protein format)	0.59	Training	-0.2375	0.1594	-0.1758	-0.5291	-0.3144	0.2374	-0.1958	0.2148	0.042	-0.2185	-0.0293
CHEMBL3642456	COc1ccc2c(c1)C(=O)N(C[C@@]1(C#Cc3c(C)ncc(C(=O)O)c3O)NC(=O)NC1=O)C2	IC50 (nM)	'='	699	1	TNF-alpha	0.581	B (single protein format)	0.59	Training	-0.2987	-0.7953	-0.1758	-0.1901	-0.0211	-0.5936	0.0588	0.2148	0.4169	0.0074	-0.0285
CHEMBL1415184	Cc1cc(C(=O)NC2CCCc3c2cnn3-c2cccc(C)c2C)n(C)n1	IC50 (nM)	'='	703	1	TNF-alpha	0.581	F (assay format)	0.257	Test	-0.1774	-0.0983	0.2368	-0.4037	-0.4332	0.58	-0.5165	-0.3291	-0.5966	-0.572	-0.0379
CHEMBL1325856	COCCn1c(C)cc(C(=O)COC(=O)c2cccc(O)c2)c1C	IC50 (nM)	'='	704	1	TNF-alpha	0.581	F (assay format)	0.257	Training	-0.7843	-1.043	-0.7711	0.1428	-1.6269	-0.1742	-0.4239	-0.3291	-0.4393	0.0423	-0.0364
CHEMBL1492752	Cn1nccc1C(=O)NC1CCCc2c1cnn2-c1ccc(F)cc1F	IC50 (nM)	'='	712	1	TNF-alpha	0.581	F (assay format)	0.257	Training	-0.571	-0.0983	0.6216	-0.6694	-0.2623	0.7825	-0.5165	-0.3291	-0.583	-0.3244	-0.0364
CHEMBL3642478	COc1ccc2c(c1)C(=O)N(C[C@@]1(C#Cc3cncc(-c4noc(C(N)=O)n4)c3)NC(=O)NC1=O)C2	IC50 (nM)	'='	712.9	1	TNF-alpha	0.581	B (single protein format)	0.59	Training	-0.3852	-0.6875	0.9123	-0.9085	-0.0255	0.2284	0.474	0.2148	0.7202	-0.1981	-0.0296
CHEMBL3640298	COc1ccc2c(c1)C(=O)N(C[C@@]1(C#Cc3cc(F)c4c(=O)[nH][nH]c4c3)NC(=O)NC1=O)C2	IC50 (nM)	'='	723	1	TNF-alpha	0.581	B (single protein format)	0.59	Test	-0.2806	-0.7015	0.6396	0.0358	0.1227	0.0346	-0.141	0.2148	0.4092	-0.237	-0.0287
CHEMBL3642520	COc1ccc2c(c1)C(=O)N(C[C@@]1(C#Cc3ccc([C@H]4CCC(=O)N4)cc3)NC(=O)NC1=O)C2	IC50 (nM)	'='	736	1	TNF-alpha	0.581	B (single protein format)	0.59	Training	-0.2576	-0.5637	0.9123	-0.312	-0.121	0.2002	-0.162	0.2148	0.1259	-0.4249	-0.0299
CHEMBL1706335	O=C(CSc1nc2scc(-c3ccccc3)c2c(=O)[nH]1)Nc1ccc(C(F)(F)F)cc1	IC50 (nM)	'='	752	1	TNF-alpha	0.581	F (assay format)	0.257	Training	-0.2209	-0.1242	-0.533	0.5534	-0.4718	1.3848	-0.4744	0.6589	0.5189	0.4491	-0.034
CHEMBL57267	Cc1ccc2c(c1)sc(-c1ccc(N(C)C)cc1)[n+]2C	IC50 (nM)	'='	762	1	TNF-alpha	0.581	F (assay format)	0.257	Training	-0.0335	-0.5637	-0.7711	1.4283	-0.0188	0.5268	-0.5262	-0.3291	0.6813	-0.1725	-0.0369
CHEMBL3640382	COc1ccc2c(c1)C(=O)N(C[C@@]1(C#Cc3ccc(-c4ccc(C)[nH]c4=O)nc3)NC(=O)NC1=O)C2	IC50 (nM)	'='	766	1	TNF-alpha	0.581	B (single protein format)	0.59	Test	-0.2615	-0.272	-0.1758	-0.2033	-0.0123	0.0827	-0.1612	0.2148	0.2942	-0.3621	-0.0299
CHEMBL3642440	COc1ccc2c(c1)C(=O)N(C[C@@]1(C#Cc3cncc(-c4ccc(C(N)=O)o4)c3)NC(=O)NC1=O)C2	IC50 (nM)	'='	776.1	1	TNF-alpha	0.581	B (single protein format)	0.59	Training	-0.334	-0.6875	0.9123	-0.2453	-0.0255	0.2284	0.4682	0.2148	0.1737	-0.2801	-0.0297
CHEMBL3640342	CCN1CCN(Cc2ccc(C#C[C@]3(CN4Cc5ccc(OC)cc5C4=O)NC(=O)NC3=O)cn2)CC1	IC50 (nM)	'='	782.3	1	TNF-alpha	0.581	B (single protein format)	0.59	Training	-0.1371	0.3112	-0.1758	-0.5258	-0.1817	-0.1969	-0.1958	0.2148	0.0907	-0.393	-0.0303
CHEMBL3640333	COc1ccc2c(c1F)C(=O)N(C[C@@]1(C#Cc3ccc(CN4CCCCC4)nc3)NC(=O)NC1=O)C2	IC50 (nM)	'='	785.1	1	TNF-alpha	0.581	B (single protein format)	0.59	Training	-0.1882	0.8265	-0.1758	-0.3825	-0.3144	0.2374	-0.1958	0.2148	-0.1263	-0.3005	-0.0294
CHEMBL3642452	COc1ccc2c(c1)C(=O)N(C[C@@]1(C#Cc3ccc(-n4ccnc4)cc3OC)NC(=O)NC1=O)C2	IC50 (nM)	'='	786	1	TNF-alpha	0.581	B (single protein format)	0.59	Test	-0.2846	-0.6376	1.4564	-0.2306	-0.0042	-0.2918	-0.1958	0.2148	0.3033	-0.3717	-0.0299
CHEMBL3640379	COc1ccc2c(c1)C(=O)N(C[C@@]1(C#Cc3ccc(-n4ccnc4)cc3)NC(=O)NC1=O)C2	IC50 (nM)	'='	786	1	TNF-alpha	0.581	B (single protein format)	0.59	Training	-0.3973	-0.5637	1.4564	-0.2187	-0.1272	0.2668	-0.1958	0.2148	0.3208	-0.4809	-0.0303
CHEMBL3640420	COc1ccc2c(c1)C(=O)N(C[C@@]1(C#Cc3nc(N)ccc3O)NC(=O)NC1=O)C2	IC50 (nM)	'='	808	1	TNF-alpha	0.581	B (single protein format)	0.59	Training	-0.5007	-0.7454	-0.1758	-0.3847	-0.2705	-0.1963	0.5345	0.2148	0.5009	-0.1419	-0.0292
CHEMBL3640357	CCN1CCN(c2cccc(-c3ccc(C#C[C@]4(CN5Cc6ccc(OC)c(F)c6C5=O)NC(=O)NC4=O)cc3F)n2)CC1	IC50 (nM)	'='	808.3	1	TNF-alpha	0.581	B (single protein format)	0.59	Training	0.2148	0.7266	-0.1758	0.381	0.1021	-0.3015	-0.1958	0.2148	0.2352	-0.2942	-0.029
CHEMBL3642457	COc1ccc2c(c1)C(=O)N(C[C@@]1(C#Cc3cncc(-c4csc(N)n4)c3)NC(=O)NC1=O)C2	IC50 (nM)	'='	811	1	TNF-alpha	0.581	B (single protein format)	0.59	Test	-0.2554	-0.6875	0.9123	-0.5264	-0.1619	0.3457	0.454	0.2148	0.8582	0.0091	-0.0287
CHEMBL3640424	COc1ccc2c(c1)C(=O)N(C[C@@]1(C#Cc3nc(N4C[C@@H](O)CC4=O)ccc3OC)NC(=O)NC1=O)C2	IC50 (nM)	'='	837.1	1	TNF-alpha	0.581	B (single protein format)	0.59	Training	-0.169	-0.7454	0.5939	-0.269	-0.0743	-0.3824	-0.0543	0.2148	0.0692	-0.193	-0.0292
CHEMBL3642526	C#C[C@]1(CN2Cc3ccc(OC)c(F)c3C2=O)NC(=O)NC1=O	IC50 (nM)	'='	841	1	TNF-alpha	0.581	B (single protein format)	0.59	Training	-0.5901	-1.1828	-0.1758	-0.076	-0.4493	-2.1662	-0.1959	0.2148	0.1786	0.1718	-0.0273
CHEMBL3642444	COc1ccc2c(c1)C(=O)N(C[C@]1(c3ccc(C#C[C@]4(CN5Cc6ccc(OC)cc6C5=O)NC(=O)NC4=O)cc3)NC(=O)NC1=O)C2	IC50 (nM)	'='	849	1	TNF-alpha	0.581	B (single protein format)	0.59	Training	0.8437	-0.0823	0.9968	-0.0603	0.464	-0.2169	-0.094	1.0846	0.2476	-0.4187	-0.0296
CHEMBL3640358	COc1ccc2c(c1F)C(=O)N(C[C@@]1(C#Cc3ccc(-c4cccc(N5CCN(C6CCCCC6)CC5)n4)cc3)NC(=O)NC1=O)C2	IC50 (nM)	'='	855.6	1	TNF-alpha	0.581	B (single protein format)	0.59	Test	0.5935	2.8398	-0.1758	0.1896	0.0338	0.4434	-0.1958	0.2148	-0.1368	-0.5659	-0.0302
CHEMBL1727981	O=C(Nc1ccc(Cl)c([N+](=O)[O-])c1)c1ccc2ccccc2c1O	IC50 (nM)	'='	870	1	TNF-alpha	0.581	F (assay format)	0.257	Training	-0.8361	-0.1462	-1.3484	0.68	-0.7838	0.405	-0.1692	-0.3291	0.6348	0.2309	-0.0209
CHEMBL1329930	CCCOc1ccc(C=NN=C(S)Nc2ccccc2[N+](=O)[O-])c(O)c1	IC50 (nM)	'='	880	1	TNF-alpha	0.581	F (assay format)	0.257	Training	-1.178	-0.5637	-1.3484	-0.1115	-1.4365	0.6755	6.4485	-0.3291	0.6783	0.4693	-0.027
CHEMBL3640412	CCNc1nnc(-c2ccc(OC)c(C#C[C@]3(CN4Cc5ccc(OC)cc5C4=O)NC(=O)NC3=O)n2)o1	IC50 (nM)	'='	899	1	TNF-alpha	0.581	B (single protein format)	0.59	Training	-0.3403	-0.7454	0.9123	-0.6787	0.0629	-0.4405	-0.1901	0.2148	0.3458	-0.1881	-0.0298
CHEMBL3936729	CCn1c(=O)c2cnc3c(OC)cccc3c2n(CCCF)c1=O	IC50 (nM)	'='	900	1	TNF-alpha	0.581	B (single protein format)	0.59	Test	-0.3992	-0.5457	-1.3484	-0.1739	0.8322	-1.613	-0.2306	-0.7576	0.4357	0.0394	-0.0274
CHEMBL3978166	CCn1c(=O)c2cnc3c(OC)cc(F)cc3c2n(C2CCCC2)c1=O	IC50 (nM)	'='	920	1	TNF-alpha	0.581	B (single protein format)	0.59	Training	-0.0629	-0.6096	0.2838	0.3199	1.1926	-0.7168	-0.2306	-0.7576	-0.2118	-0.3041	-0.0287
CHEMBL3642527	COc1ccc2c(c1)C(=O)N(C[C@@]1(C#Cc3cccnc3-c3cn[nH]c3)NC(=O)NC1=O)C2	IC50 (nM)	'='	927	1	TNF-alpha	0.581	B (single protein format)	0.59	Training	-0.3546	-0.6875	1.4564	-0.521	-0.1021	0.3638	-0.1849	0.2148	0.5437	-0.4366	-0.0302
CHEMBL76297	CNC(=O)[C@@H](NC(=O)[C@H](c1ccccc1)[C@H](CO)C(=O)NO)C(C)(C)C	IC50 (nM)	'='	928	1	TNF-alpha	0.581	F (assay format)	0.257	Training	-0.3455	-0.9571	-1.3484	-0.3414	-2.3765	-2.2245	0.0285	0.6589	-0.8883	0.3678	-0.0348
CHEMBL3642448	COc1ccc2c(c1)C(=O)N(C[C@@]1(C#Cc3ccc(CCNC(=O)C(F)(F)F)s3)NC(=O)NC1=O)C2	IC50 (nM)	'='	930	1	TNF-alpha	0.581	B (single protein format)	0.59	Test	-0.241	-1.1169	0.9123	0.3621	-0.6478	0.0214	-0.142	1.7125	-0.1923	0.7042	-0.0262
CHEMBL3640392	COc1ccc2c(c1F)C(=O)N(C[C@@]1(C#Cc3cc(F)cnc3Cl)NC(=O)NC1=O)C2	IC50 (nM)	'='	935	1	TNF-alpha	0.581	B (single protein format)	0.59	Training	-0.3391	-0.8093	-0.1758	0.1997	-0.2982	-0.5098	-0.1958	0.2148	0.5965	0.6227	-0.0095
CHEMBL3640417	COc1ccc2c(c1)C(=O)N(C[C@@]1(C#Cc3ccccc3C=O)NC(=O)NC1=O)C2	IC50 (nM)	'='	936	1	TNF-alpha	0.581	B (single protein format)	0.59	Training	-0.4737	-0.5637	-0.1758	-0.1316	-0.2743	-0.6511	-0.1634	0.2148	0.7813	-0.2413	-0.0291
CHEMBL3640399	CCN1CCN(C(=O)C2CC(=O)N(c3ccc(C#C[C@]4(CN5Cc6ccc(OC)cc6C5=O)NC(=O)NC4=O)cc3)C2)CC1	IC50 (nM)	'='	940	1	TNF-alpha	0.581	B (single protein format)	0.59	Training	0.3908	0.435	0.5939	-0.1991	0.0517	-0.3015	-0.129	0.2148	-0.0342	-0.3948	-0.0299
CHEMBL1468181	CC(C)(C)c1ccc(C(=O)O/N=C(\N)c2ccccn2)cc1	IC50 (nM)	'='	952	1	TNF-alpha	0.581	F (assay format)	0.257	Test	-1.0654	-0.5477	-1.3484	0.8654	-1.7768	0.5829	-0.1056	0.6589	-0.0193	-0.127	-0.0374
CHEMBL3642469	COc1ccc2c(c1)C(=O)N(C[C@@]1(C#Cc3ccc(C(N=O)c4ccc(F)cc4)cc3)NC(=O)NC1=O)C2	IC50 (nM)	'='	954	1	TNF-alpha	0.581	B (single protein format)	0.59	Training	-0.1769	-0.0084	-0.1758	-0.0117	-0.1545	-0.3872	0.085	0.2148	0.6852	-0.2466	-0.0287
CHEMBL3640302	O=C1NC(=O)[C@](C#Cc2cccnc2)(CN2Cc3ccc(I)cc3C2=O)N1	IC50 (nM)	'='	976.7	1	TNF-alpha	0.581	B (single protein format)	0.59	Training	-0.2818	-0.6216	-0.1758	0.0224	-0.498	0.8631	-0.1958	0.2148	1.8525	2.7184	8.2512
CHEMBL1731774	Cn1nccc1C(=O)N[C@H]1CCCc2c1cnn2-c1ccccc1F	IC50 (nM)	'='	994	1	TNF-alpha	0.581	F (assay format)	0.257	Training	-0.5956	-0.0244	0.6216	-0.9593	-0.4473	0.8925	-0.5165	-0.3291	-0.5249	-0.4651	-0.0372
CHEMBL124975	CCOC(=O)CCCn1cc(Br)c2cc(O)c(O)cc2c1=O	IC50 (nM)	'='	1000	1	TNF-alpha	0.581	F (cell-based format)	0.04	Test	-0.5416	-0.8593	-1.3484	0.4807	-0.6307	-0.2328	0.0734	0	2.4507	3.2805	0.3045
CHEMBL3958223	CCOC(=O)Cn1c(=O)c2cnc3c(OC)cccc3c2n(C2CCCC2)c1=O	IC50 (nM)	'='	1000	1	TNF-alpha	0.581	B (single protein format)	0.59	Training	-0.0953	-0.5457	0.2838	-0.3604	0.8208	-0.1265	-0.1969	-0.7576	-0.1405	-0.2492	-0.0296
CHEMBL3898279	CCn1c(=O)c2cnc3c(OC)cccc3c2n(CC(C)C)c1=O	IC50 (nM)	'='	1100	1	TNF-alpha	0.581	B (single protein format)	0.59	Training	-0.2888	-0.5457	-1.3484	0.2372	0.7683	-1.1763	-0.2306	-0.7576	0.3047	-0.1815	-0.0294
CHEMBL4060030	Nc1nccc(N(Cc2ccccc2)c2ccccc2-c2cccc(-c3cnc(N4CCNCC4)nc3)c2)n1	IC50 (nM)	'='	1100	1	TNF-alpha	0.581	B (single protein format)	0.59	Training	-0.2981	1.935	-1.3484	-0.3754	-0.1764	1.8547	0.3274	-0.7576	1.1577	-0.8135	-0.032
CHEMBL3640313	COc1ccc2c(c1)C(=O)N(C[C@@]1(C#Cc3ccc4c(N)nn(C)c4c3)NC(=O)NC1=O)C2	IC50 (nM)	'='	1114.5	1	TNF-alpha	0.581	B (single protein format)	0.59	Test	-0.1529	-0.6376	0.4015	-0.1765	0.1083	-0.0178	0.4267	0.2148	0.7611	-0.4366	-0.0299
CHEMBL3642455	COc1ccc2c(c1)C(=O)N(C[C@@]1(C#Cc3cnc(C)[nH]c3=O)NC(=O)NC1=O)C2	IC50 (nM)	'='	1130	1	TNF-alpha	0.581	B (single protein format)	0.59	Training	-0.4843	-0.7953	-0.1758	-0.5555	-0.1404	-0.1963	-0.1612	0.2148	0.3199	-0.1419	-0.0293
CHEMBL3640380	COc1ccc2c(c1)C(=O)N(C[C@@]1(C#Cc3ccc(-n4cncn4)cc3)NC(=O)NC1=O)C2	IC50 (nM)	'='	1140	1	TNF-alpha	0.581	B (single protein format)	0.59	Training	-0.4212	-0.5637	1.4564	-0.7762	-0.1272	0.2668	-0.1954	0.2148	0.736	-0.4366	-0.0303
CHEMBL3640327	COc1ccc2c(c1)C(=O)N(C[C@@]1(C#Cc3ccc(C(=O)N4CCN(C5CC5)CC4)cc3)NC(=O)NC1=O)C2	IC50 (nM)	'='	1158	1	TNF-alpha	0.581	B (single protein format)	0.59	Training	0.0471	0.435	-0.1758	0.0743	-0.2049	0.0817	-0.1625	0.2148	0.0028	-0.5527	-0.0303
CHEMBL3640430	COc1ccc(N2CCC2=O)nc1C#C[C@]1(CN2Cc3ccc(OC)c(F)c3C2=O)NC(=O)NC1=O	IC50 (nM)	'='	1171	1	TNF-alpha	0.581	B (single protein format)	0.59	Test	-0.215	-0.8093	-0.1758	0.0119	-0.0614	-0.8266	-0.1623	0.2148	0.1093	-0.1365	-0.0285
CHEMBL3642475	COc1ccc2c(c1)C(=O)N(C[C@@]1(C#Cc3ccc(F)c(C(O)(O)C(F)(F)F)c3)NC(=O)NC1=O)C2	IC50 (nM)	'='	1178	1	TNF-alpha	0.581	B (single protein format)	0.59	Training	-0.204	-0.6376	-0.1758	1.0289	-0.467	-0.3323	0.033	2.6397	-0.1614	0.4707	-0.0261
CHEMBL1319304	CCCCCn1c(=O)[nH]c2cc(C(=O)N3CCN(Cc4ccc5c(c4)OCO5)CC3)ccc2c1=O	IC50 (nM)	'='	1180	1	TNF-alpha	0.581	F (assay format)	0.257	Training	-0.3393	0.6407	-0.1952	-0.3144	0.0724	0.7666	-0.4723	-0.3291	-0.3775	-0.4529	-0.0376
CHEMBL3642430	COc1ccc2c(c1)C(=O)N(C[C@@]1(C#Cc3ccc(C(c4ccc[nH]4)c4ccc[nH]4)cc3)NC(=O)NC1=O)C2	IC50 (nM)	'='	1199	1	TNF-alpha	0.581	B (single protein format)	0.59	Training	0.0546	-0.5637	3.0872	-0.1795	0.0052	0.5732	-0.195	0.2148	-0.1143	-0.6272	-0.0307
CHEMBL255489	Cc1cc2occ(CN(C)CCN(C)Cc3cn(-c4cccc(C(F)(F)F)c4)c4ccccc34)c(=O)c2cc1C	IC50 (nM)	'='	1200	1	TNF-alpha	0.581	B (single protein format)	0.59	Test	0.2165	0.2213	-0.7711	1.2679	-0.0066	1.0221	-0.2643	0.7401	0.1135	-0.2347	-0.0292
CHEMBL3642507	COc1ccc2c(c1)C(=O)N(C[C@@]1(C#Cc3ccc(C/N=N/c4ccccc4)cc3)NC(=O)NC1=O)C2	IC50 (nM)	'='	1224	1	TNF-alpha	0.581	B (single protein format)	0.59	Training	-0.4272	0.0775	-0.1758	-0.2892	-0.4194	0.52	-0.1919	0.2148	0.8449	-0.433	-0.0305
CHEMBL3642467	CCOC(=O)Nc1cncc(C#C[C@]2(CN3Cc4ccc(OC)cc4C3=O)NC(=O)NC2=O)c1	IC50 (nM)	'='	1230	1	TNF-alpha	0.581	B (single protein format)	0.59	Training	-0.4828	-0.6875	-0.1758	-0.652	-0.3329	0.0667	-0.1615	0.2148	0.3917	-0.0368	-0.0294
CHEMBL3642546	COc1ccc2c(c1)C(=O)N(CC1(C#Cc3cccnc3N3CCN(C)CC3)NC(=O)NC1=O)C2	IC50 (nM)	'='	1231	1	TNF-alpha	0.581	B (single protein format)	0.59	Training	-0.0958	0.3112	-0.1758	-0.0742	-0.0299	0.2281	-0.1958	0.2148	0.3799	-0.4137	-0.0302
CHEMBL3642506	CO/N=C(\c1ccc(C#C[C@]2(CN3Cc4ccc(OC)cc4C3=O)NC(=O)NC2=O)cc1)N1CCOCC1	IC50 (nM)	'='	1237	1	TNF-alpha	0.581	B (single protein format)	0.59	Test	-0.1469	0.3491	-0.1758	-0.0636	-0.1856	0.1747	-0.1943	0.2148	0.2742	-0.2663	-0.0299
CHEMBL3913808	COc1cccc2c1ncc1c(=O)n(-c3ccccc3)c(=O)n(C3CCCC3)c12	IC50 (nM)	'='	1300	1	TNF-alpha	0.581	B (single protein format)	0.59	Training	-0.0049	0.0955	0.2838	0.1334	1.0881	0.4889	-0.2306	-0.7576	0.2008	-0.7393	-0.0307
CHEMBL1419822	Cn1c(=O)[nH]c(=O)c2c1nc([N+](=O)[O-])n2Cc1ccccc1	IC50 (nM)	'='	1320	1	TNF-alpha	0.581	F (assay format)	0.257	Training	-0.8281	-0.6775	-0.7711	-0.0519	0.3627	0.7097	-0.2173	-0.3291	-0.1751	-0.1299	-0.0363
CHEMBL3642498	COc1ccc2c(c1)C(=O)N(C[C@@]1(C#Cc3cncc(C(N=O)N4CCCN(C)CC4)c3)NC(=O)NC1=O)C2	IC50 (nM)	'='	1322	1	TNF-alpha	0.581	B (single protein format)	0.59	Training	0.0103	-0.6875	-0.1758	-0.6014	0.0415	-0.1729	0.0851	0.2148	0.2423	-0.2598	-0.0295
CHEMBL1703685	COc1ccc(-c2cc(C(=O)NC3CCCc4c3cnn4-c3ccccc3F)n(C)n2)cc1	IC50 (nM)	'='	1360	1	TNF-alpha	0.581	F (assay format)	0.257	Test	-0.2962	0.5309	0.2368	-0.4924	0.073	0.419	-0.5165	-0.3291	-0.3475	-0.5117	-0.0373
CHEMBL3639413	COc1ccc2c(c1)C(=O)N(C[C@@]1(C#Cc3ccc(C(=O)NS(C)(=O)=O)nc3)NC(=O)NC1=O)C2	IC50 (nM)	'='	1368	1	TNF-alpha	0.581	B (single protein format)	0.59	Training	-0.288	-0.6875	-0.1758	-0.2218	-0.3889	0.1552	0	1.8882	0.4874	0.4847	-0.0264
CHEMBL3642555	COc1ccc2c(c1)C(=O)N(C[C@@]1(C#Cc3ccc(N4CCCCC4=O)cc3)NC(=O)NC1=O)C2	IC50 (nM)	'='	1394	1	TNF-alpha	0.581	B (single protein format)	0.59	Training	-0.1711	0.5528	-0.1758	-0.0465	-0.1611	0.1429	-0.1625	0.2148	0.1668	-0.4137	-0.03
CHEMBL3977927	COc1cccc2c1ncc1c(=O)n(C)c(=O)n(C3CCCC3)c12	IC50 (nM)	'='	1400	1	TNF-alpha	0.581	B (single protein format)	0.59	Training	-0.1434	-0.5457	0.2838	0.1758	1.0635	-0.373	-0.2306	-0.7576	0.046	-0.5402	-0.0301
CHEMBL1485417	Cc1cc(C(=O)NC2CCCc3c2cnn3-c2ccc(C(C)(C)C)cc2)nn1C	IC50 (nM)	'='	1440	1	TNF-alpha	0.581	F (assay format)	0.257	Test	-0.1699	-0.0244	0.2368	0.3716	-0.2913	0.7529	-0.5165	0.6589	-0.8189	-0.5471	-0.038
CHEMBL1710033	O=C(Nc1ccc(Br)cc1)c1ccc(CN2CCc3ccccc3C2)cc1	IC50 (nM)	'='	1500	1	TNF-alpha	0.581	F (assay format)	0.257	Training	-0.6207	0.8564	-1.3484	0.0375	-0.7049	1.4139	-0.517	-0.3291	0.7623	0.5471	0.5531
CHEMBL1569988	CC(C)(C)c1ccc(C(=O)O/N=C(\N)c2ccccc2)cc1	IC50 (nM)	'='	1510	1	TNF-alpha	0.581	F (assay format)	0.257	Training	-1.0447	-0.4019	-1.3484	1.3749	-1.7768	0.5829	-0.1057	0.6589	0.1308	-0.1741	-0.0374
CHEMBL3640310	COc1ccc2c(c1)C(=O)N(C[C@@]1(C#Cc3ccc4c(c3)c(=O)[nH]n4C)NC(=O)NC1=O)C2	IC50 (nM)	'='	1527	1	TNF-alpha	0.581	B (single protein format)	0.59	Training	-0.1755	-0.6376	0.4015	-0.1747	0.1083	-0.0178	-0.1608	0.2148	0.4831	-0.3923	-0.0297
CHEMBL3640426	COc1ccc2c(c1)C(=O)N(C[C@@]1(C#Cc3nc(N4C(=O)CC[C@H]4CO)ccc3OC)NC(=O)NC1=O)C2	IC50 (nM)	'='	1542	1	TNF-alpha	0.581	B (single protein format)	0.59	Test	-0.006	-0.7454	0.6396	-0.2262	0.0045	-0.9954	-0.0563	0.2148	-0.0204	-0.1882	-0.029
CHEMBL3642550	COc1ccc2c(c1)C(=O)N(C[C@@]1(C#Cc3cccnc3-c3cncnc3)NC(=O)NC1=O)C2	IC50 (nM)	'='	1593	1	TNF-alpha	0.581	B (single protein format)	0.59	Training	-0.3408	-0.304	-0.1758	-0.7475	-0.1373	0.4401	-0.1955	0.2148	0.7408	-0.4248	-0.0303
CHEMBL3642437	COc1ccc2c(c1)C(=O)N(C[C@@]1(C#Cc3cnc(N)nc3N)NC(=O)NC1=O)C2	IC50 (nM)	'='	1597	1	TNF-alpha	0.581	B (single protein format)	0.59	Training	-0.5057	-0.8293	-0.1758	-0.6842	-0.1404	-0.1963	1.0512	0.2148	0.819	-0.1418	-0.0294
CHEMBL433314	CNC(=O)[C@@H](NC(=O)[C@H](CC(C)C)[C@H](CO)C(=O)NO)C(C)(C)C	IC50 (nM)	'='	1606	1	TNF-alpha	0.581	F (assay format)	0.257	Training	-0.3093	-1.5983	-1.3484	0.1202	-2.8576	-2.9405	0.0285	0.6589	-1.6193	0.7216	-0.034
CHEMBL3640378	COc1ccc2c(c1)C(=O)N(C[C@@]1(C#Cc3ccc(N4CCNC4=O)cc3)NC(=O)NC1=O)C2	IC50 (nM)	'='	1618	1	TNF-alpha	0.581	B (single protein format)	0.59	Test	-0.2966	-0.5637	0.9774	-0.0799	-0.2075	0.0607	-0.1619	0.2148	0.3847	-0.3817	-0.0299
CHEMBL1721926	CCC(=O)N1c2ccc(S(=O)(=O)N3CCN(c4ccc(C(C)=O)cc4)CC3)cc2CC1C	IC50 (nM)	'='	1630	1	TNF-alpha	0.581	F (assay format)	0.257	Training	1.1123	0.435	-0.7711	1.1604	-0.2224	-0.307	-0.3899	0.4363	-0.21	-0.0807	-0.0357
CHEMBL3640360	COc1ccc2c(c1F)C(=O)N(C[C@@]1(C#Cc3ccc(-c4cccc(N5CCOCC5)n4)cc3)NC(=O)NC1=O)C2	IC50 (nM)	'='	1635	1	TNF-alpha	0.581	B (single protein format)	0.59	Training	-0.0135	0.7146	-0.1758	0.1389	-0.0474	0.3403	-0.1958	0.2148	0.3319	-0.4033	-0.0298
CHEMBL3642426	COc1ccc2c(c1)C(=O)N(C[C@@]1(C#Cc3nc(-c4cncc(C#N)c4)ccc3OC)NC(=O)NC1=O)C2	IC50 (nM)	'='	1790	-1	TNF-alpha	0.581	B (single protein format)	0.59	Training	-0.254	-0.316	-0.1758	-0.4315	0.0567	-0.7383	0.1325	0.2148	0.6336	-0.3053	-0.0297
CHEMBL1734509	CN(C)c1ccc(NC(=O)c2ccc(CN3CCc4ccccc4C3)cc2)cc1	IC50 (nM)	'='	1830	-1	TNF-alpha	0.581	F (assay format)	0.257	Training	-0.6306	0.8564	-1.3484	-0.1289	-0.5769	1.2004	-0.517	-0.3291	0.3911	-0.6147	-0.0382
CHEMBL1333821	O=C(CSc1nc(O)c2c(-c3ccccc3)csc2n1)Nc1ccccc1	IC50 (nM)	'='	1960	-1	TNF-alpha	0.581	F (assay format)	0.257	Training	-0.3557	-0.0663	-0.533	-0.5262	-0.6376	1.7836	-0.4253	-0.3291	1.0311	0.153	-0.0356
CHEMBL3642547	COc1ccc2c(c1)C(=O)N(CC1(C#Cc3cccnc3NCCN(C)C)NC(=O)NC1=O)C2	IC50 (nM)	'='	1996	-1	TNF-alpha	0.581	B (single protein format)	0.59	Training	-0.4426	-0.6875	-0.1758	-0.421	-0.3127	0.2668	-0.1957	0.2148	0.502	-0.1697	-0.0299
CHEMBL340346	CCOC(=O)CCCn1ccc2cc(O)c(O)cc2c1=O	IC50 (nM)	'='	2000	-1	TNF-alpha	0.581	F (cell-based format)	0.04	Training	-1.0629	-0.8093	-1.3484	-0.0717	-0.8263	-0.1524	0.0734	0	2.2114	2.6556	0.0014
CHEMBL3640433	COc1ccc2c(c1)C(=O)N(C[C@@]1(C#Cc3nc(-c4ccc(N5CCNCC5)nc4)ccc3OC)NC(=O)NC1=O)C2	IC50 (nM)	'='	2049	-1	TNF-alpha	0.581	B (single protein format)	0.59	Test	-0.05	0.8005	-0.1758	-0.2973	0.058	-0.0064	-0.1956	0.2148	0.3123	-0.4469	-0.0303
CHEMBL1569954	CCOc1ccc(NC(=O)c2ccc(CN3CCc4ccccc4C3)cc2)cc1	IC50 (nM)	'='	2050	-1	TNF-alpha	0.581	F (assay format)	0.257	Training	-0.7096	0.8564	-1.3484	-0.3731	-0.6756	1.1757	-0.517	-0.3291	0.1659	-0.581	-0.0382
CHEMBL1401026	CN(C)S(=O)(=O)c1cccc(CSCc2cccc(S(=O)(=O)N(C)C)c2)c1	IC50 (nM)	'='	2090	-1	TNF-alpha	0.581	F (assay format)	0.257	Training	0.6505	-0.4878	-1.3484	1.3889	-1.7132	-0.1114	-0.3226	1.2005	0.796	1.1459	-0.0314
CHEMBL3642539	COc1ccc2c(c1)C(=O)N(C[C@@]1(C#Cc3ccc(-c4ccccc4O)nc3)NC(=O)NC1=O)C2	IC50 (nM)	'='	2090	-1	TNF-alpha	0.581	B (single protein format)	0.59	Training	-0.313	-0.1322	-0.1758	-0.1833	-0.1611	0.1429	-0.0878	0.2148	0.6423	-0.4137	-0.03
CHEMBL1411639	Cc1cc(-c2ccc(C)c(S(=O)(=O)N3CCN(c4ccc([N+](=O)[O-])cc4)CC3)c2)on1	IC50 (nM)	'='	2110	-1	TNF-alpha	0.581	F (assay format)	0.257	Test	0.8752	0.435	-0.2603	1.1789	-0.4334	0.4844	-0.1537	0.4363	-0.1592	0.0175	-0.0356
CHEMBL3642531	COc1ccc2c(c1)C(=O)N(C[C@@]1(C#Cc3cccnc3-c3cccnc3)NC(=O)NC1=O)C2	IC50 (nM)	'='	2113	-1	TNF-alpha	0.581	B (single protein format)	0.59	Training	-0.3235	-0.1922	-0.1758	-0.4882	-0.1373	0.4401	-0.1957	0.2148	0.6401	-0.468	-0.0303
CHEMBL1331314	CCCn1c(SCC(=O)Nc2nc3c(s2)CCCC3)nc2c1c(=O)n(C)c(=O)n2C	IC50 (nM)	'='	2120	-1	TNF-alpha	0.581	F (assay format)	0.257	Training	0.4754	-0.1003	-0.0028	-0.3122	0.1416	0.2396	-0.4526	-0.3291	-0.3437	0.2874	-0.0353
CHEMBL3640400	COc1ccc2c(c1)C(=O)N(C[C@@]1(C#Cc3nc(-c4n[nH]c(=O)n4C4CCN(C)CC4)ccc3OC)NC(=O)NC1=O)C2	IC50 (nM)	'='	2189	-1	TNF-alpha	0.581	B (single protein format)	0.59	Training	0.317	0.5429	0.6396	-0.4434	0.2222	-0.2379	-0.1506	0.2148	-0.0288	-0.3349	-0.0299
CHEMBL65374	O=C(Nc1cccc([N+](=O)[O-])c1)c1cc2ccccc2cc1O	IC50 (nM)	'='	2200	-1	TNF-alpha	0.581	F (assay format)	0.257	Test	-1.0316	-0.0723	-1.3484	0.3305	-0.6764	1.0766	-0.1692	-0.3291	0.4224	-0.2615	-0.0366
CHEMBL3642524	COc1ccc2c(c1)C(=O)N(C[C@@]1(C#Cc3cccnc3-c3cnn(C)c3)NC(=O)NC1=O)C2	IC50 (nM)	'='	2223	-1	TNF-alpha	0.581	B (single protein format)	0.59	Training	-0.2987	-0.6875	0.9123	-0.527	-0.0885	0.2938	-0.1955	0.2148	0.5253	-0.4248	-0.0302
CHEMBL1719188	O=C(Nc1sc2c(c1C(=O)O)CCCC2)c1ccc(Br)cc1	IC50 (nM)	'='	2250	-1	TNF-alpha	0.581	F (assay format)	0.257	Training	0.0248	0.2053	-0.7711	0.6383	-0.2736	0.9744	-0.4069	-0.3291	0.4734	1.587	0.7034
CHEMBL3642551	COc1ccc2c(c1)C(=O)N(C[C@@]1(C#Cc3cccnc3-c3ccncc3)NC(=O)NC1=O)C2	IC50 (nM)	'='	2265	-1	TNF-alpha	0.581	B (single protein format)	0.59	Training	-0.3164	-0.1922	-0.1758	-0.4775	-0.1373	0.4401	-0.1957	0.2148	0.6401	-0.468	-0.0303
CHEMBL1302130	CC(Nc1ncnc2sccc12)c1ccccc1	IC50 (nM)	'='	2350	-1	TNF-alpha	0.581	F (assay format)	0.257	Test	-0.9545	-0.6695	-0.1952	-0.4236	-1.1194	1.4989	-0.526	-0.3291	0.719	-0.1183	-0.0368
CHEMBL3640318	COc1ccc2c(c1)C(=O)N(C[C@@]1(C#Cc3ccc(C4(O)CCNCC4)cc3)NC(=O)NC1=O)C2	IC50 (nM)	'='	2390	-1	TNF-alpha	0.581	B (single protein format)	0.59	Training	0.0442	0.6847	-0.1758	-0.0441	-0.1055	0.0129	-0.0856	1.3385	-0.0152	-0.4137	-0.03
CHEMBL3640372	COc1ccc2c(c1)C(=O)N(C[C@@]1(C#Cc3ccc(-c4cnccc4C)nc3)NC(=O)NC1=O)C2	IC50 (nM)	'='	2392	-1	TNF-alpha	0.581	B (single protein format)	0.59	Training	-0.2425	-0.2581	-0.1758	-0.2771	-0.1611	0.1429	-0.1957	0.2148	0.6049	-0.4557	-0.0303
CHEMBL3642477	COc1ccc2c(c1)C(=O)N(C[C@@]1(C#Cc3ccc(-c4noc(C)n4)cc3)NC(=O)NC1=O)C2	IC50 (nM)	'='	2430	-1	TNF-alpha	0.581	B (single protein format)	0.59	Training	-0.387	-0.5637	0.9123	-0.3745	-0.121	0.2002	-0.1901	0.2148	0.6443	-0.3817	-0.0302
CHEMBL3640359	COc1ccc2c(c1F)C(=O)N(C[C@@]1(C#Cc3ccc(-c4cccc(N5CCN(C6CCCCC6)CC5)n4)c(F)c3)NC(=O)NC1=O)C2	IC50 (nM)	'='	2431	-1	TNF-alpha	0.581	B (single protein format)	0.59	Test	0.653	2.7659	-0.1758	0.3139	0.0636	0.3975	-0.1958	0.2148	-0.1878	-0.4488	-0.0295
CHEMBL3644495	CCn1c(=O)c2cnc3c(Cl)cccc3c2n(C2CCCC2)c1=O	IC50 (nM)	'='	2500	-1	TNF-alpha	0.581	B (single protein format)	0.59	Training	-0.0185	-0.5457	0.2838	0.513	1.1156	-0.2511	-0.2307	-0.7576	0.2318	0.0522	-0.0077
CHEMBL3642525	COc1ccc2c(c1)C(=O)N(C[C@@]1(C#Cc3cccnc3-c3c(C)nn(C)c3C)NC(=O)NC1=O)C2	IC50 (nM)	'='	2535	-1	TNF-alpha	0.581	B (single protein format)	0.59	Training	0.1774	-0.6875	0.4015	-0.1617	-0.1343	-0.1247	-0.1955	0.2148	0.2311	-0.4031	-0.0301
CHEMBL3640361	COc1ccc2c(c1F)C(=O)N(C[C@@]1(C#Cc3ccc(-c4cccc(N5CCOCC5)n4)c(F)c3)NC(=O)NC1=O)C2	IC50 (nM)	'='	2557	-1	TNF-alpha	0.581	B (single protein format)	0.59	Training	0.046	0.6387	-0.1758	0.2827	-0.0114	0.2905	-0.1958	0.2148	0.2633	-0.2723	-0.029
CHEMBL3644496	CCCc1cccc2c1ncc1c(=O)n(CC)c(=O)n(C3CCCC3)c12	IC50 (nM)	'='	2600	-1	TNF-alpha	0.581	B (single protein format)	0.59	Test	0.0207	-0.5457	0.2838	0.1778	1.1035	-0.2855	-0.2307	-0.7576	-0.3908	-0.6153	-0.0304
CHEMBL1708503	Cn1nc(-c2ccc(Cl)cc2)cc1C(=O)NC1CCCc2c1cnn2-c1ccccc1F	IC50 (nM)	'='	2720	-1	TNF-alpha	0.581	F (assay format)	0.257	Training	-0.2571	0.5309	0.2368	-0.1881	0.0668	1.0019	-0.5165	-0.3291	-0.1744	-0.228	-0.0262
CHEMBL1377693	O=C(Nc1ccc(Oc2cccnc2)nc1)c1ccc(C(F)(F)F)cc1	IC50 (nM)	'='	2790	-1	TNF-alpha	0.581	F (assay format)	0.257	Training	-1.2545	-0.1183	-1.3484	0.4238	-1.2792	1.3204	-0.5168	0.6589	0.0316	0.0381	-0.0359
CHEMBL1525735	Cc1ccc(NC(=O)C2CCN(S(=O)(=O)c3ccc4c(c3)NC(=O)C(C)S4)CC2)cc1Cl	IC50 (nM)	'='	2840	-1	TNF-alpha	0.581	F (assay format)	0.257	Training	1.3106	1.5815	-1.3484	0.6806	-0.3113	0.2808	-0.3829	0.4363	0.1225	0.5933	-0.0234
CHEMBL1532328	O=C(Nc1ccc(F)cc1)c1ccc(CN2CCc3ccccc3C2)cc1	IC50 (nM)	'='	2880	-1	TNF-alpha	0.581	F (assay format)	0.257	Test	-0.7504	0.8564	-1.3484	-0.1671	-0.7049	1.4139	-0.517	-0.3291	0.2333	-0.5539	-0.0375
CHEMBL88935	COC(=O)CC(c1ccc(OC)c(OC)c1)N1C(=O)c2ccccc2C1=O	IC50 (nM)	'='	2900	-1	TNF-alpha	0.581	F (assay format)	0.257	Training	-0.4838	-0.5637	-0.9151	0.151	-0.092	-1.7304	-0.473	-0.3291	0.0824	-0.1375	-0.0362
CHEMBL3640307	COc1ccc2c(c1)C(=O)N(C[C@@]1(C#Cc3ccc4c(c3)c(N)nn4C)NC(=O)NC1=O)C2	IC50 (nM)	'='	2903.5	-1	TNF-alpha	0.581	B (single protein format)	0.59	Training	-0.1582	-0.6376	0.4015	-0.1765	0.1083	-0.0178	0.4267	0.2148	0.7611	-0.4366	-0.0299
CHEMBL3640314	COc1ccc2c(c1)C(=O)N(C[C@@]1(C#Cc3ccc4c(C)n[nH]c4c3)NC(=O)NC1=O)C2	IC50 (nM)	'='	2948	-1	TNF-alpha	0.581	B (single protein format)	0.59	Training	-0.2748	-0.6376	0.6396	-0.0614	0.1167	0.0373	-0.185	0.2148	0.5519	-0.4946	-0.0302
CHEMBL3640409	COc1ccc2c(c1)C(=O)N(C[C@@]1(C#Cc3nc(C(=O)N4CCN(C)CC4)ccc3OC)NC(=O)NC1=O)C2	IC50 (nM)	'='	2961	-1	TNF-alpha	0.581	B (single protein format)	0.59	Test	-0.0703	0.2532	-0.1758	-0.47	0.0079	-0.5473	-0.1623	0.2148	0.1233	-0.2217	-0.0296
CHEMBL127259	CCOC(=O)CCCn1cnc2cc(OC)c(OC)cc2c1=O	IC50 (nM)	'='	3000	-1	TNF-alpha	0.581	F (cell-based format)	0.04	Training	-1.0338	-0.8932	-1.3484	-0.8357	-0.5767	-1.5806	0.0175	0	2.291	2.6653	0.0013
CHEMBL127042	CCCn1c(=O)n(CCCC(=O)OCC)c(=O)c2nccnc21	IC50 (nM)	'='	3000	-1	TNF-alpha	0.581	F (cell-based format)	0.04	Training	-0.9266	-1.015	-1.3484	-1.1073	-0.7271	-0.3408	0.0262	0	2.1508	2.6654	0.0013
CHEMBL3938519	CCCCCCCCCCCCCCO[C@H]1C(OC)[C@@H](COC(=O)CCC(=O)OC[C@H](NC(=O)OCC2c3ccccc3-c3ccccc32)C(=O)O)OC(O)[C@@H]1OCCCCCCCCCCCCCC	IC50 (nM)	'='	3000	-1	TNF-alpha	0.581	B (assay format)	0.061	Training	0.3003	0.0335	-0.9151	-1.0582	-0.9035	1.1338	0.0331	-0.104	-0.4868	-0.0554	-0.047
CHEMBL3642473	COc1ccc2c(c1)C(=O)N(C[C@@]1(C#Cc3ccnc(SC)n3)NC(=O)NC1=O)C2	IC50 (nM)	'='	3035	-1	TNF-alpha	0.581	B (single protein format)	0.59	Test	-0.4446	-0.7854	-0.1758	-0.7229	-0.2655	-0.5324	-0.186	0.2148	1.0324	0.2584	-0.026
CHEMBL1380813	Cc1oc(-c2ccccc2Cl)nc1CSc1nc(O)c2c(n1)CCCC2	IC50 (nM)	'='	3090	-1	TNF-alpha	0.581	F (assay format)	0.257	Training	-0.4389	0.455	-0.5787	-0.0788	-0.3622	1.2331	-0.4606	-0.3291	-0.0082	0.2276	-0.0229
CHEMBL3640345	COc1ccc2c(c1)C(=O)N(C[C@@]1(C#Cc3ccc(CN4CCN(c5nccs5)CC4)cc3)NC(=O)NC1=O)C2	IC50 (nM)	'='	3127	-1	TNF-alpha	0.581	B (single protein format)	0.59	Training	0.1928	0.435	1.4564	-0.2862	-0.1532	0.5533	-0.1759	0.2148	0.6191	-0.2102	-0.0295
CHEMBL1530557	CC1Sc2ccc(S(=O)(=O)N3CCC(C(=O)Nc4ccc(Cl)cc4)CC3)cc2NC1=O	IC50 (nM)	'='	3150	-1	TNF-alpha	0.581	F (assay format)	0.257	Training	1.1526	1.6574	-1.3484	0.4816	-0.3854	0.5028	-0.3829	0.4363	0.1493	0.6159	-0.023
CHEMBL1554526	Nc1nc2ccccc2n1C(=O)c1ccc(Cl)cc1Cl	IC50 (nM)	'='	3180	-1	TNF-alpha	0.581	F (assay format)	0.257	Test	-0.7347	-0.5637	-0.7711	0.8638	-0.3349	0.6151	-0.1064	-0.3291	1.0563	0.6364	-0.0007
CHEMBL1611733	CCCCCCCn1c(=O)c(C(=O)Nc2cnccn2)c(O)c2ccccc21	IC50 (nM)	'='	3180	-1	TNF-alpha	0.581	F (assay format)	0.257	Training	-0.7448	-0.3799	-1.3484	-0.7132	-0.5665	0.8335	-0.4235	-0.3291	-0.2618	-0.2467	-0.0372
CHEMBL1538784	CC(=O)c1ccc(N2CCN(S(=O)(=O)c3ccc4c(c3)CC(C)N4C(=O)C3CC3)CC2)cc1	IC50 (nM)	'='	3185	-1	TNF-alpha	0.581	F (assay format)	0.257	Training	1.1952	0.435	-0.7711	1.3622	-0.2041	0.3887	-0.3899	0.4363	-0.3749	-0.2617	-0.0361
CHEMBL1388113	c1ccc(CNc2ncnc3scc(-c4cccs4)c23)nc1	IC50 (nM)	'='	3220	-1	TNF-alpha	0.581	F (assay format)	0.257	Training	-0.2864	-0.8133	1.0992	-0.9005	-0.4	1.8415	-0.513	-0.3291	0.7298	0.0885	-0.0359
CHEMBL1595779	CSc1ccccc1OCc1cc(C(=O)N2CCC(c3ccncc3)CC2)no1	IC50 (nM)	'='	3220	-1	TNF-alpha	0.581	F (assay format)	0.257	Test	-0.5396	0.7426	-0.2603	-0.7635	-0.9818	0.4968	-0.5074	-0.3291	0.0578	-0.1396	-0.0355
CHEMBL1735926	CC(=O)N1c2ccc(S(=O)(=O)N3CCN(c4ccc([N+](=O)[O-])cc4)CC3)cc2CC1C	IC50 (nM)	'='	3270	-1	TNF-alpha	0.581	F (assay format)	0.257	Training	1.0087	0.435	-0.7711	1.3441	-0.227	0.3557	-0.1354	0.4363	-0.2443	0.0175	-0.0353
CHEMBL1444568	CCCCn1c(CN2CCN(c3cccc(Cl)c3)CC2)nc2c1c(=O)n(C)c(=O)n2C	IC50 (nM)	'='	3350	-1	TNF-alpha	0.581	F (assay format)	0.257	Training	0.006	0.2053	-0.7711	0.5336	0.2219	0.1659	-0.495	-0.3291	-0.2359	-0.0557	-0.0256
CHEMBL3640416	CCN1CCN(C(=O)C2CCC(=O)N2c2ccc(OC)c(C#C[C@]3(CN4Cc5ccc(OC)cc5C4=O)NC(=O)NC3=O)n2)CC1	IC50 (nM)	'='	3363	-1	TNF-alpha	0.581	B (single protein format)	0.59	Training	0.4754	0.2532	0.6396	-0.2667	0.1701	-0.7767	-0.1289	0.2148	-0.1948	-0.2824	-0.0296
CHEMBL1377340	CCCCCn1c(=O)c(C(=O)Nc2ccccc2S(N)(=O)=O)c(O)c2ccccc21	IC50 (nM)	'='	3440	-1	TNF-alpha	0.581	F (assay format)	0.257	Test	-0.1222	-0.2101	-1.3484	0.1523	-0.2823	0.5308	0.414	0.6589	0.0787	0.1991	-0.0345
CHEMBL3916613	CCn1c(=O)c2cnc3c(OC)cc(Cl)cc3c2n(C2CCCC2)c1=O	IC50 (nM)	'='	3500	-1	TNF-alpha	0.581	B (single protein format)	0.59	Training	0.077	-0.6096	0.2838	0.4657	1.1926	-0.7168	-0.2306	-0.7576	0.2145	0.1624	-0.0087
CHEMBL3640381	COc1ccc2c(c1)C(=O)N(C[C@@]1(C#Cc3ccc(-c4cccc(C)c4O)nc3)NC(=O)NC1=O)C2	IC50 (nM)	'='	3505	-1	TNF-alpha	0.581	B (single protein format)	0.59	Training	-0.1803	-0.2081	-0.1758	-0.0071	-0.1332	-0.1312	-0.0878	0.2148	0.6079	-0.4031	-0.0299
CHEMBL3642503	COc1ccc2c(c1)C(=O)N(C[C@@]1(C#Cc3ccc4c(c3)C(C)Oc3cccnc3-4)NC(=O)NC1=O)C2	IC50 (nM)	'='	3546	-1	TNF-alpha	0.581	B (single protein format)	0.59	Training	0.1894	0.0875	-0.1758	0.102	0.6279	0.4043	-0.1958	0.2148	0.3922	-0.6186	-0.0305
CHEMBL3973186	CCn1c(=O)c2cnc3c(OC(F)(F)F)cccc3c2n(C2CCCC2)c1=O	IC50 (nM)	'='	3600	-1	TNF-alpha	0.581	B (single protein format)	0.59	Test	-0.0891	-0.5457	0.2838	1.1011	0.9859	0.3608	-0.2306	0.9158	-0.5286	0.0869	-0.0276
CHEMBL1308276	Oc1nc(/C=C/c2ccc(Cl)cc2Cl)cc(C(F)(F)F)n1	IC50 (nM)	'='	3750	-1	TNF-alpha	0.581	F (assay format)	0.257	Training	-1.0548	-0.8293	-1.3484	1.736	-1.5023	1.043	-0.4667	0.6589	0.6677	1.4001	0.002
CHEMBL1732803	COc1ccc(F)c(-c2nc(CN3CCN(c4ncnc5ccccc45)CC3)c(C)o2)c1	IC50 (nM)	'='	3800	-1	TNF-alpha	0.581	F (assay format)	0.257	Training	-0.4111	0.7246	-0.5787	-0.051	0.0871	0.6947	-0.539	-0.3291	-0.073	-0.5211	-0.0376
CHEMBL1450407	COc1ccc(N2CCN(S(=O)(=O)c3ccc4c(c3)CC(C)N4C(=O)C3CC3)CC2)cc1	IC50 (nM)	'='	3850	-1	TNF-alpha	0.581	F (assay format)	0.257	Training	1.1426	0.435	-0.7711	1.2471	-0.1843	-0.0606	-0.4119	0.4363	-0.4039	-0.2642	-0.0361
CHEMBL4204861	O=S(=O)(NCC1CCCO1)c1cnc2ccc(-c3cccnc3)nn12	IC50 (nM)	'='	4000	-1	TNF-alpha	0.581	B (cell-based format)	0.053	Test	-0.467	-0.7694	1.0992	-0.6354	-0.4974	1.4039	-0.0492	0.2411	-0.0039	0.0442	0.0002
CHEMBL4209925	COc1ccc(-c2ccc3ncc(S(=O)(=O)NCC4CCCO4)n3n2)cc1	IC50 (nM)	'='	4000	-1	TNF-alpha	0.581	B (cell-based format)	0.053	Training	-0.4012	-0.7115	1.0992	-0.2329	-0.2796	0.3628	-0.0493	0.2411	0.007	0.0571	0.0003
CHEMBL126817	CCOC(=O)CCCn1cnc2ccc(N)cc2c1=O	IC50 (nM)	'='	4000	-1	TNF-alpha	0.581	F (cell-based format)	0.04	Training	-1.1584	-0.8293	-1.3484	-0.9764	-1.0457	0.188	0.1782	0	2.3557	2.6198	0.0011
CHEMBL4206211	O=S(=O)(NCC1CCCO1)c1cnc2ccc(-c3cncc(F)c3)nn12	IC50 (nM)	'='	4000	-1	TNF-alpha	0.581	B (cell-based format)	0.053	Training	-0.4393	-0.8353	1.0992	-0.3707	-0.3889	1.2774	-0.0492	0.2411	-0.0311	0.1018	0.0006
CHEMBL4216705	Nc1ncc(-c2ccc3ncc(S(N)(=O)=O)n3n2)cc1C(F)(F)F	IC50 (nM)	'='	4000	-1	TNF-alpha	0.581	B (cell-based format)	0.053	Test	-0.6103	-0.8932	-0.533	1.1768	-0.1195	0.9379	0.47	0.7506	0.1734	0.3423	0.0018
CHEMBL1705298	COc1ccc(-c2nc(CN3CCN(c4ncnc5ccccc45)CC3)c(C)o2)cc1	IC50 (nM)	'='	4080	-1	TNF-alpha	0.581	F (assay format)	0.257	Training	-0.4777	0.7985	-0.5787	-0.2496	-0.0316	0.7717	-0.539	-0.3291	-0.0119	-0.6393	-0.0383
CHEMBL1364793	CCC(=O)N1c2ccc(S(=O)(=O)N3CCN(c4ccc([N+](=O)[O-])cc4)CC3)cc2CC1C	IC50 (nM)	'='	4090	-1	TNF-alpha	0.581	F (assay format)	0.257	Training	1.0705	0.435	-0.7711	1.1946	-0.2224	-0.307	-0.1354	0.4363	-0.3156	0.012	-0.0353
CHEMBL3640364	COc1ccc2c(c1F)C(=O)N(C[C@@]1(C#Cc3ccc(-c4cccc(N5CCSCC5)n4)cc3)NC(=O)NC1=O)C2	IC50 (nM)	'='	4154	-1	TNF-alpha	0.581	B (single protein format)	0.59	Training	0.1373	2.686	-0.1758	0.2475	-0.0474	0.3403	-0.1866	0.2148	0.8157	-0.1161	-0.0284
CHEMBL1565083	COc1ccccc1CNc1ncnc2sccc12	IC50 (nM)	'='	4190	-1	TNF-alpha	0.581	F (assay format)	0.257	Test	-1.0014	-0.7554	-0.1952	-0.8492	-1.053	0.34	-0.526	-0.3291	0.8175	-0.0179	-0.0364
CHEMBL111111	COC(=O)CC(c1ccc(OC)c(OC)c1)N1C(=O)c2ccc(C(C)(C)C)cc2C1=O	IC50 (nM)	'='	4200	-1	TNF-alpha	0.581	F (assay format)	0.257	Training	-0.0147	-0.6376	-0.9151	1.2938	0.2002	-1.5478	-0.473	0.6589	-0.227	-0.1418	-0.0363
CHEMBL1369879	c1ccc(-c2csc3ncnc(NCc4ccccn4)c23)cc1	IC50 (nM)	'='	4230	-1	TNF-alpha	0.581	F (assay format)	0.257	Training	-0.5923	-0.1722	-0.533	-0.749	-0.44	1.8963	-0.5259	-0.3291	0.7645	-0.3399	-0.0373
CHEMBL1600776	C=CCC1(CC=C)CCCN1C(=O)c1cc(COc2ccc(C)nc2)on1	IC50 (nM)	'='	4240	-1	TNF-alpha	0.581	F (assay format)	0.257	Training	-0.2572	-1.1688	0.6327	-0.4357	-1.0282	-0.2379	-0.5135	0.3124	-0.4607	-0.2866	-0.0376
CHEMBL1717116	COc1ccc(N2CCN(S(=O)(=O)c3ccc4c(c3)CC(C)N4C(C)=O)CC2)cc1	IC50 (nM)	'='	4300	-1	TNF-alpha	0.581	F (assay format)	0.257	Test	0.9979	0.435	-0.7711	1.1816	-0.206	-0.1355	-0.4119	0.4363	-0.1599	-0.0751	-0.0357
CHEMBL3640362	COc1ccc2c(c1)C(=O)N(C[C@@]1(C#Cc3cccc(N4CCSCC4)n3)NC(=O)NC1=O)C2	IC50 (nM)	'='	4316	-1	TNF-alpha	0.581	B (single protein format)	0.59	Training	-0.1625	2.1946	-0.1758	-0.1103	-0.1869	0.4912	-0.1866	0.2148	0.758	-0.0341	-0.0286
CHEMBL1733280	CC(=O)N1c2ccc(S(=O)(=O)N3CCN(c4ccc(C)cc4)CC3)cc2CC1C	IC50 (nM)	'='	4320	-1	TNF-alpha	0.581	F (assay format)	0.257	Training	1.019	0.435	-0.7711	1.4613	-0.2219	0.504	-0.412	0.4363	-0.1697	-0.1396	-0.0359
CHEMBL1711273	CC1CCc2c(sc(NC(=O)c3ccc(Cl)cc3)c2C(=O)O)C1	IC50 (nM)	'='	4410	-1	TNF-alpha	0.581	F (assay format)	0.257	Training	0.232	-0.0244	-0.7711	0.842	-0.0733	0.8435	-0.4069	-0.3291	0.0518	0.5523	-0.0197
CHEMBL1529395	CCn1nc(C)cc1C(=O)NC1CCCc2c1cnn2-c1ccc(C)c(C)c1	IC50 (nM)	'='	4430	-1	TNF-alpha	0.581	F (assay format)	0.257	Test	-0.2358	-0.0983	0.2368	-0.4913	-0.2688	0.1102	-0.5165	-0.3291	-0.6828	-0.5591	-0.0379
CHEMBL1372398	O=C(c1ccc(S(=O)(=O)c2cccc(Cl)c2)c([N+](=O)[O-])c1)N1CCN(c2ccccn2)CC1	IC50 (nM)	'='	4430	-1	TNF-alpha	0.581	F (assay format)	0.257	Training	0.6865	0.9323	-1.3484	0.8682	-0.6819	0.7011	-0.1355	0.4363	0.2902	0.3601	-0.0242
CHEMBL1299751	O=C(c1ccc(S(=O)(=O)Cc2ccccc2Cl)c([N+](=O)[O-])c1)N1CCN(c2ccccn2)CC1	IC50 (nM)	'='	4530	-1	TNF-alpha	0.581	F (assay format)	0.257	Training	0.7165	0.9323	-1.3484	0.6371	-0.811	0.7837	-0.1355	0.5258	0.318	0.3456	-0.0246
CHEMBL1542713	O=C(COc1ccc2c(-c3ccccc3)cc(=O)oc2c1)Nc1cccnc1	IC50 (nM)	'='	4590	-1	TNF-alpha	0.581	F (assay format)	0.257	Training	-0.909	0.3132	-1.3484	-0.5944	-0.4681	1.9376	-0.4944	-0.3291	0.3604	-0.4545	-0.0379
CHEMBL1405985	O=C(CSc1ccccc1NS(=O)(=O)c1ccccc1F)Nc1nnc(C(F)(F)F)s1	IC50 (nM)	'='	4630	-1	TNF-alpha	0.581	F (assay format)	0.257	Test	0.0834	-0.4878	-0.2603	0.5624	-1.3523	1.1552	-0.3867	1.5137	0.6552	1.2081	-0.0314
CHEMBL1299281	CCOC(=O)N1CCN(C(=O)c2ccc(Cn3c(=S)[nH]c4ccc(Br)cc4c3=O)cc2)CC1	IC50 (nM)	'='	4690	-1	TNF-alpha	0.581	F (assay format)	0.257	Training	-0.0793	0.7146	-1.3484	0.0703	-0.3155	0.1589	1.2938	-0.3291	0.7655	0.9696	0.4627
CHEMBL1538154	COc1ccc(-c2cc(C)no2)cc1S(=O)(=O)N1CCN(c2ccc(F)cc2)CC1	IC50 (nM)	'='	4690	-1	TNF-alpha	0.581	F (assay format)	0.257	Training	0.6574	0.435	-0.2603	0.9773	-0.366	0.0969	-0.4303	0.4363	-0.1154	0.0397	-0.0353
CHEMBL110956	COC(=O)CC(c1ccc(OC)c(OC)c1)N1C(=O)c2cc3ccccc3cc2C1=O	IC50 (nM)	'='	4700	-1	TNF-alpha	0.581	F (assay format)	0.257	Training	-0.1936	-0.1462	-0.9151	0.492	0.5634	-1.112	-0.473	-0.3291	0.1761	-0.3343	-0.0366
CHEMBL1568877	O=C(Nc1cccc([N+](=O)[O-])c1)c1ccc2ccccc2c1O	IC50 (nM)	'='	4720	-1	TNF-alpha	0.581	F (assay format)	0.257	Test	-1.0005	-0.0723	-1.3484	0.2854	-0.7666	0.7224	-0.1692	-0.3291	0.4224	-0.2615	-0.0366
CHEMBL1607172	Cc1ccccc1C(=O)N1CCN(c2ccc(NC(=O)c3ccc4c(c3)OCCO4)cc2)CC1	IC50 (nM)	'='	4730	-1	TNF-alpha	0.581	F (assay format)	0.257	Training	-0.4422	1.4057	-1.3484	0.015	-0.482	0.9408	-0.4949	-0.3291	0.1017	-0.5456	-0.038
CHEMBL1327276	COCC1CCN(C(=O)c2cc(COc3ccc4ncccc4c3)on2)CC1	IC50 (nM)	'='	4810	-1	TNF-alpha	0.581	F (assay format)	0.257	Training	-0.8366	0.6008	-0.2603	-0.9152	-0.6387	0.9374	-0.5135	-0.3291	-0.3543	-0.4196	-0.0378
CHEMBL1334593	CCCCn1c(=O)c(C(=O)Nc2cnccn2)c(O)c2ccccc21	IC50 (nM)	'='	4920	-1	TNF-alpha	0.581	F (assay format)	0.257	Training	-0.7404	-0.3799	-1.3484	-0.6798	-0.3132	0.5633	-0.4235	-0.3291	0.0136	-0.2549	-0.037
CHEMBL3640334	COc1ccc2c(c1F)C(=O)N(C[C@@]1(C#Cc3ccc(CN4CCc5ccc(F)cc5C4)nc3)NC(=O)NC1=O)C2	IC50 (nM)	'='	4980	-1	TNF-alpha	0.581	B (single protein format)	0.59	Test	0.1858	0.5169	-0.1758	-0.1125	0.1489	0.3053	-0.1958	0.2148	0.2403	-0.3497	-0.029
CHEMBL127144	CCOC(=O)CCCn1ccc2ccccc2c1=O	IC50 (nM)	'='	5000	-1	TNF-alpha	0.581	F (cell-based format)	0.04	Training	-1.1573	-0.6715	-1.3484	-0.1592	-1.2943	0.3106	0.0174	0	2.2065	2.5803	0.001
CHEMBL171989	CCCn1c(=O)n(CCCC(=O)OCC)c(=O)c2c1ncn2C	IC50 (nM)	'='	5000	-1	TNF-alpha	0.581	F (assay format)	0.257	Training	-0.7713	-1.3486	-0.533	-0.2904	-0.627	-0.7084	-0.4728	-0.3291	-0.8033	0.0964	-0.0363
CHEMBL127042	CCCn1c(=O)n(CCCC(=O)OCC)c(=O)c2nccnc21	IC50 (nM)	'='	5000	-1	TNF-alpha	0.581	F (assay format)	0.257	Training	-0.9266	-1.015	-1.3484	-1.1073	-0.7271	-0.3408	-0.4727	-0.3291	-0.5049	0.0964	-0.0364
CHEMBL338765	CCOC(=O)CCCn1ccc2cc(OC)c(OC)cc2c1=O	IC50 (nM)	'='	5000	-1	TNF-alpha	0.581	F (cell-based format)	0.04	Test	-0.9654	-0.8093	-1.3484	-0.1848	-0.5767	-1.5806	0.0174	0	2.2095	2.6476	0.0013
CHEMBL126867	CCOC(=O)CCCN1CNc2cc(N)ccc2C1=O	IC50 (nM)	'='	5000	-1	TNF-alpha	0.581	F (cell-based format)	0.04	Training	-1.0826	-0.7234	-1.3484	-0.8201	-0.9193	0.188	0.1781	0	2.2813	2.6198	0.0011
CHEMBL126246	CCOC(=O)CCCn1cc(C#N)c2cc(OC)c(OC)cc2c1=O	IC50 (nM)	'='	5000	-1	TNF-alpha	0.581	F (cell-based format)	0.04	Training	-0.8233	-0.8593	-1.3484	-0.1081	-0.1225	-2.2004	0.1025	0	2.2804	2.6572	0.0014
CHEMBL255489	Cc1cc2occ(CN(C)CCN(C)Cc3cn(-c4cccc(C(F)(F)F)c4)c4ccccc34)c(=O)c2cc1C	IC50 (nM)	'='	5000	-1	TNF-alpha	0.581	B (cell-based format)	0.053	Training	0.2165	0.2213	-0.7711	1.2679	-0.0066	1.0221	-0.088	0.3016	0.1083	-0.082	-0.0001
CHEMBL1464332	Cc1oc2c(C)c3oc(=O)c(CCC(=O)O)c(C)c3cc2c1-c1ccccc1	IC50 (nM)	'='	5030	-1	TNF-alpha	0.581	F (assay format)	0.257	Test	0.0764	-0.342	-0.7711	0.9871	0.8548	0.7388	-0.4201	-0.3291	-0.19	-0.4546	-0.0373
CHEMBL1452157	C/C(Cl)=C\Cn1c(NCCc2ccccc2)nc2c1c(=O)n(C)c(=O)n2C	IC50 (nM)	'='	5210	-1	TNF-alpha	0.581	F (assay format)	0.257	Training	-0.5875	-0.7075	-0.7711	0.3023	-0.2521	0.3489	-0.495	-0.3291	0.2032	0.1519	-0.0233
CHEMBL1472304	CN(Cc1cccnc1)C(=O)c1cc(COc2ccc3ncccc3c2)on1	IC50 (nM)	'='	5240	-1	TNF-alpha	0.581	F (assay format)	0.257	Training	-1.0217	-0.1922	-0.2603	-1.2117	-0.9754	1.3759	-0.5134	-0.3291	0.2572	-0.4545	-0.0381
CHEMBL1731586	CN(C)c1ccc(NC(=O)c2ccc(CN3CCc4ccccc43)cc2)cc1	IC50 (nM)	'='	5370	-1	TNF-alpha	0.581	F (assay format)	0.257	Training	-0.6847	0.0655	-0.533	0.1782	-0.5754	1.0701	-0.517	-0.3291	0.4845	-0.629	-0.0381
CHEMBL3640373	COc1ccc2c(c1)C(=O)N(C[C@@]1(C#Cc3ccc(-c4cnccc4OC)nc3)NC(=O)NC1=O)C2	IC50 (nM)	'='	5377	-1	TNF-alpha	0.581	B (single protein format)	0.59	Test	-0.278	-0.2581	-0.1758	-0.4789	-0.0989	-0.2925	-0.1957	0.2148	0.6071	-0.3621	-0.03
CHEMBL1484482	O=C(c1ccc(S(=O)(=O)N2CCCCC2)cc1)N1CCN(CCN2C(=O)c3cccc4cccc(c34)C2=O)CC1	IC50 (nM)	'='	5550	-1	TNF-alpha	0.581	F (assay format)	0.257	Training	1.292	2.7739	-1.3484	0.8626	0.1919	0.5804	-0.3678	0.4363	-0.1991	-0.3186	-0.0364
CHEMBL322553	CCOc1ccc(C(CC(N)=O)N2C(=O)c3ccccc3C2=O)cc1OCC	IC50 (nM)	'='	5600	-1	TNF-alpha	0.581	F (assay format)	0.257	Training	-0.4589	-0.5637	-0.9151	0.0017	0.0022	0.2497	-0.0573	-0.3291	-0.1276	-0.1747	-0.0368
CHEMBL1718730	COC(=O)c1c(NC(=O)C=Cc2cccs2)sc2c1CCC(C)C2	IC50 (nM)	'='	5680	-1	TNF-alpha	0.581	F (assay format)	0.257	Training	0.2087	-0.5796	0.8597	-0.0097	-0.5009	0.4252	-0.4685	-0.3291	0.0049	0.4537	-0.0348
CHEMBL1312200	O=C(CSc1nc2ccccc2c(=O)n1Cc1ccccc1)Nc1ccc(Br)cc1C(=O)O	IC50 (nM)	'='	5700	-1	TNF-alpha	0.581	F (assay format)	0.257	Test	-0.1656	0.3271	-1.3484	-0.2727	-0.4922	1.2286	-0.3917	-0.3291	1.0515	0.9396	0.4566
CHEMBL3640429	COCCN1CCN(c2ccc(OC)c(C#C[C@]3(CN4Cc5ccc(OC)cc5C4=O)NC(=O)NC3=O)n2)CC1	IC50 (nM)	'='	5710.4	-1	TNF-alpha	0.581	B (single protein format)	0.59	Training	-0.0472	0.2532	-0.1758	-0.3038	0.0306	-0.3978	-0.1958	0.2148	0.1318	-0.2164	-0.0297
CHEMBL23150	O=C1/C(=C/c2ccncc2)Cc2ccccc21	IC50 (nM)	'='	5750	-1	TNF-alpha	0.581	B (assay format)	0.061	Training	-1.0705	-0.5477	-0.7711	-0.4899	-0.9271	1.6277	-0.0712	-0.104	0.5018	-0.3707	-0.0475
CHEMBL1720257	CC(=O)N1c2ccc(S(=O)(=O)N3CCN(c4ccc(Cl)cc4)CC3)cc2CC1C	IC50 (nM)	'='	5760	-1	TNF-alpha	0.581	F (assay format)	0.257	Training	1.0338	0.435	-0.7711	1.5763	-0.2219	0.504	-0.412	0.4363	0.0407	0.2577	-0.0232
CHEMBL1384652	CCCCn1c(SCC(=O)Nc2nnc(C(C)C)s2)nc2c1c(=O)n(C)c(=O)n2C	IC50 (nM)	'='	5820	-1	TNF-alpha	0.581	F (assay format)	0.257	Test	0.1244	-1.3486	0.3157	-0.367	-0.2028	-0.2345	-0.449	-0.3291	0.1666	0.5391	-0.0349
CHEMBL1586616	N#CC(c1ccccc1)c1ccc2c(C(F)(F)F)cc(C(F)(F)F)nc2n1	IC50 (nM)	'='	5880	-1	TNF-alpha	0.581	F (assay format)	0.257	Training	-0.7769	-0.2641	-1.3484	2.0094	-0.0001	0.6145	-0.3227	1.6457	-0.3271	0.2737	-0.0338
CHEMBL1453730	Cc1oc(-c2cc(F)ccc2F)nc1CN1CCN(c2ncnc3ccccc23)CC1	IC50 (nM)	'='	5970	-1	TNF-alpha	0.581	F (assay format)	0.257	Training	-0.4488	0.7246	-0.5787	0.1539	-0.1153	1.303	-0.539	-0.3291	-0.1201	-0.4846	-0.0372
CHEMBL170479	CCOC(=O)CCCn1c(=O)c2c(ncn2C)n(C)c1=O	IC50 (nM)	'='	6000	-1	TNF-alpha	0.581	F (assay format)	0.257	Training	-0.8366	-1.3486	-0.533	-0.0937	-1.0043	-0.8541	-0.4728	-0.3291	-0.6032	0.1209	-0.0362
CHEMBL126283	CCOC(=O)CCCCn1cnc2cc(OC)c(OC)cc2c1=O	IC50 (nM)	'='	6000	-1	TNF-alpha	0.581	F (cell-based format)	0.04	Test	-1.0272	-0.8932	-1.3484	-0.8428	-0.7051	-1.3868	0.0175	0	2.2503	2.6611	0.0013
CHEMBL4211218	COc1ccc(-c2ccc3ncc(S(=O)(=O)NCC4CCCO4)n3n2)cn1	IC50 (nM)	'='	6000	-1	TNF-alpha	0.581	B (cell-based format)	0.053	Training	-0.4287	-0.8353	1.0992	-0.3729	-0.2796	0.3628	-0.0492	0.2411	-0.0127	0.0735	0.0003
CHEMBL502604	CCCCCCCCCCCCCCO[C@@H]1[C@@H](OCCCCCCCCCCCCCC)[C@@H](OC)O[C@H](C[N+](C)(C)C2CCCC2)[C@H]1O	IC50 (nM)	'='	6000	-1	TNF-alpha	0.581	B (assay format)	0.061	Training	0.483	-1.075	0.2838	-0.809	-1.4774	1.1166	-0.0471	0.3135	-0.8909	-0.0655	-0.0472
CHEMBL4212779	COc1cccc(CNS(=O)(=O)c2cnc3ccc(-c4cncc(F)c4)nn23)c1	IC50 (nM)	'='	6000	-1	TNF-alpha	0.581	B (cell-based format)	0.053	Training	-0.3624	-0.28	-0.533	-0.1955	-0.3305	0.5441	-0.0492	0.2411	0.2342	0.0915	0.0006
CHEMBL1537124	CC(=O)N1c2ccc(S(=O)(=O)N3CCC(C(=O)Nc4cccc(C)n4)CC3)cc2CC1C	IC50 (nM)	'='	6020	-1	TNF-alpha	0.581	F (assay format)	0.257	Test	1.0754	0.6008	-0.7711	0.6938	-0.4117	0.6457	-0.3894	0.4363	-0.556	-0.0498	-0.0358
CHEMBL1502127	Cc1ccccc1/C=C1\Sc2ccc(C(=O)N3CCN(c4ccccn4)CC3)cc2N(C)C1=O	IC50 (nM)	'='	6220	-1	TNF-alpha	0.581	F (assay format)	0.257	Training	0.4178	1.6534	-1.3484	0.5008	-0.0818	0.7217	-0.4888	-0.3291	0.6273	-0.3448	-0.0372
CHEMBL1370183	CCOC(=O)C1=C(Cc2ccc(Cl)cc2)C(=O)c2ccccc2C1=O	IC50 (nM)	'='	6240	-1	TNF-alpha	0.581	F (assay format)	0.257	Training	-0.5629	-0.1762	-1.3484	0.3275	-0.224	0.1525	-0.4731	-0.3291	0.4513	0.1357	-0.022
CHEMBL1562819	Cc1onc(-c2ccccc2)c1C(=O)Nc1ncc([N+](=O)[O-])s1	IC50 (nM)	'='	6310	-1	TNF-alpha	0.581	F (assay format)	0.257	Training	-0.957	-0.9571	0.5552	-0.0782	-1.0898	0.9331	-0.223	-0.3291	0.1319	0.2601	-0.0357
CHEMBL1420187	CC(=O)c1ccc(N2CCN(S(=O)(=O)c3ccc4c(c3)CC(C)N4C(C)=O)CC2)cc1	IC50 (nM)	'='	6500	-1	TNF-alpha	0.581	F (assay format)	0.257	Test	1.0504	0.435	-0.7711	1.3089	-0.227	0.3557	-0.3899	0.4363	-0.1355	-0.078	-0.0357
CHEMBL1578700	O=C(c1ccc(S(=O)(=O)c2ccccc2Cl)c([N+](=O)[O-])c1)N1CCN(Cc2ccccc2)CC1	IC50 (nM)	'='	6580	-1	TNF-alpha	0.581	F (assay format)	0.257	Training	1.0192	1.0761	-1.3484	0.636	-0.7903	0.7703	-0.1356	0.4363	0.2497	0.3164	-0.0246
CHEMBL1561275	Cc1nn(-c2ccccc2)c2nc(C(Cl)(Cl)Cl)nc(O)c12	IC50 (nM)	'='	6620	-1	TNF-alpha	0.581	F (assay format)	0.257	Training	-0.575	-0.7075	-0.7711	1.0879	-0.0361	1.2212	-0.4671	0.6589	1.0274	1.2011	0.0093
CHEMBL1372308	Cc1c(O)ccc2c(-c3ccccc3)cc(=O)oc12	IC50 (nM)	'='	6620	-1	TNF-alpha	0.581	F (assay format)	0.257	Training	-0.8345	-0.2481	-1.3484	0.7735	-0.019	0.9106	-0.4457	-0.3291	0.4621	-0.4845	-0.0374
CHEMBL1433943	CC1CCN(S(=O)(=O)c2nnc(NC(=O)c3cccc(Cl)c3)s2)CC1	IC50 (nM)	'='	6640	-1	TNF-alpha	0.581	F (assay format)	0.257	Test	0.8078	0.2453	-0.2603	0.4086	-1.0386	0.734	-0.3943	0.4363	0.448	1.0216	-0.0193
CHEMBL1299637	CC(C)(C)c1ccc(-c2noc(CCC(=O)NCc3ccco3)n2)cc1	IC50 (nM)	'='	6760	-1	TNF-alpha	0.581	F (assay format)	0.257	Training	-0.9824	-1.043	1.3706	-0.0398	-1.3386	1.2405	-0.513	0.6589	-0.6661	-0.2906	-0.0379
CHEMBL1706800	CC1CCc2c(sc(NC(=O)c3ccc(Br)cc3)c2C(=O)O)C1	IC50 (nM)	'='	6820	-1	TNF-alpha	0.581	F (assay format)	0.257	Training	0.2964	-0.0244	-0.7711	0.9185	-0.0733	0.8435	-0.4069	-0.3291	0.3604	1.5166	0.6738
CHEMBL1333593	COc1cc(C(=O)Nc2scc(-c3ccc(Br)cc3)c2C(=O)O)cc(OC)c1OC	IC50 (nM)	'='	6880	-1	TNF-alpha	0.581	F (assay format)	0.257	Training	-0.188	-0.6276	-0.533	0.5164	-0.4333	-1.3938	-0.4071	-0.3291	0.9144	1.3498	0.5192
CHEMBL4206607	N#CC1(c2ccccc2)CCN(S(=O)(=O)c2cnc3ccc(-c4cccnc4)nn23)CC1	IC50 (nM)	'='	7000	-1	TNF-alpha	0.581	B (cell-based format)	0.053	Test	1.056	0.9883	-0.533	0.518	0.1525	-0.0341	0.0486	0.4922	0.1306	-0.0635	0
CHEMBL1333987	Oc1ccc(N=Nc2ccccc2C(F)(F)F)c2cccnc12	IC50 (nM)	'='	7030	-1	TNF-alpha	0.581	F (assay format)	0.257	Training	-1.0511	-0.1981	-1.3484	1.0693	-0.831	1.1266	-0.4654	0.6589	0.3255	-0.023	-0.0356
CHEMBL3640434	COc1ccc2c(c1)C(=O)N(C[C@@]1(C#Cc3nc(-c4ccc(S(=O)(=O)NC5CC5)cc4)ccc3OC)NC(=O)NC1=O)C2	IC50 (nM)	'='	7043	-1	TNF-alpha	0.581	B (single protein format)	0.59	Training	0.4292	-0.1902	-0.1758	0.2581	-0.167	-0.1598	-0.0338	1.5107	0.1285	-0.0256	-0.0281
CHEMBL3642433	COc1ccc2c(c1)C(=O)N(C[C@@]1(C#Cc3nc(N4CCN(c5ccncc5)CC4)ccc3OC)NC(=O)NC1=O)C2	IC50 (nM)	'='	7271	-1	TNF-alpha	0.581	B (single protein format)	0.59	Training	0.0788	0.7486	-0.1758	-0.1894	0.058	-0.0064	-0.1957	0.2148	0.441	-0.4469	-0.0303
CHEMBL1335978	COc1cc(C(=O)Nc2sc3c(c2C(=O)O)CCC(C)C3)cc(OC)c1OC	IC50 (nM)	'='	7410	-1	TNF-alpha	0.581	F (assay format)	0.257	Test	0.454	-0.1622	-0.7711	0.2217	0.0021	-1.3357	-0.4069	-0.3291	-0.2185	0.2239	-0.0353
CHEMBL110110	COc1ccc(C(CCO)N2C(=O)c3ccccc3C2=O)cc1OC	IC50 (nM)	'='	7500	-1	TNF-alpha	0.581	F (assay format)	0.257	Training	-0.4915	-0.5637	-0.9151	0.2613	-0.1516	-1.4324	-0.4253	-0.3291	0.039	-0.2149	-0.0362
CHEMBL1434502	Cc1ccc2c(c1)CCCN2S(=O)(=O)c1cccc(C(=O)Nc2ccccc2C(=O)O)c1	IC50 (nM)	'='	7520	-1	TNF-alpha	0.581	F (assay format)	0.257	Training	0.9126	0.7805	-1.3484	0.7097	-0.3538	0.8808	-0.3149	0.4363	0.2296	-0.0498	-0.0356
CHEMBL1369425	O=C(c1ccc(Cn2c(=S)[nH]c3ccccc3c2=O)cc1)N1CCN(c2ccccn2)CC1	IC50 (nM)	'='	7610	-1	TNF-alpha	0.581	F (assay format)	0.257	Training	-0.2327	1.2859	-1.3484	-0.1143	-0.2629	0.9385	1.2716	-0.3291	0.6331	-0.3202	-0.0311
CHEMBL111544	COC(=O)CC(c1ccc(OC)c(OC)c1)N1C(=O)c2c(Cl)ccc(Cl)c2C1=O	IC50 (nM)	'='	7900	-1	TNF-alpha	0.581	F (assay format)	0.257	Test	0.1198	-0.7015	-0.9151	0.8592	0.0468	-1.9794	-0.473	-0.3291	0.4605	0.6805	-0.01
CHEMBL4202770	CS(=O)(=O)c1ccc(-c2ccc3ncc(S(=O)(=O)N4CCC(C#N)(c5ccccc5)CC4)n3n2)cc1	IC50 (nM)	'='	8000	-1	TNF-alpha	0.581	B (cell-based format)	0.053	Training	1.5091	1.0462	-0.533	1.1852	0.2138	-0.1913	0.0964	0.9412	0.1623	0.1026	0.0008
CHEMBL1567684	COc1ccc(CN(C)S(=O)(=O)c2nnc(NC(=O)c3cccc(F)c3)s2)cc1	IC50 (nM)	'='	8030	-1	TNF-alpha	0.581	F (assay format)	0.257	Training	0.3568	-0.4878	-0.2603	-0.0956	-1.3212	-0.0671	-0.3943	0.4363	0.7146	0.6494	-0.0337
CHEMBL1462906	N#Cc1c(O)nc(SCc2cccc(C(F)(F)F)c2)nc1-c1ccccc1	IC50 (nM)	'='	8050	-1	TNF-alpha	0.581	F (assay format)	0.257	Training	-0.7764	-0.1522	-1.3484	0.9833	-0.9171	0.6202	-0.2444	0.6589	0.6026	0.3313	-0.0344
CHEMBL1543504	CCc1cc2c3c(c1)C(C)CC(C)(C)N3C(=O)/C2=C1\SC(=O)NC1=O	IC50 (nM)	'='	8160	-1	TNF-alpha	0.581	F (assay format)	0.257	Test	1.3938	-0.7254	-0.1467	1.7512	1.5541	0.1755	-0.4649	0.5258	-0.2545	-0.1735	-0.0361
CHEMBL1426966	Cc1ccc(CSc2nc(O)c(C#N)c(-c3ccccc3)n2)cc1	IC50 (nM)	'='	8200	-1	TNF-alpha	0.581	F (assay format)	0.257	Training	-0.8495	-0.1522	-1.3484	-0.0759	-0.8473	0.4252	-0.2444	-0.3291	1.0019	-0.0478	-0.0363
CHEMBL1519375	C/C=C/Cn1c(SCCCc2ccccc2)nc2c1c(=O)[nH]c(=O)n2C	IC50 (nM)	'='	8490	-1	TNF-alpha	0.581	F (assay format)	0.257	Training	-0.4679	-0.6775	-0.7711	-0.4776	-0.3683	0.7785	-0.4875	-0.3291	0.3335	0.0592	-0.0362
CHEMBL1466495	Cc1ccc(SCc2cc(O)nc(SCC(=O)Nc3cc(Cl)ccc3Cl)n2)cc1	IC50 (nM)	'='	8650	-1	TNF-alpha	0.581	F (assay format)	0.257	Training	-0.4625	-0.274	-1.3484	-0.0364	-1.3081	1.2432	-0.4322	-0.3291	1.3543	1.1729	-0.0091
CHEMBL1706268	CC(=O)N1CCc2cc(S(=O)(=O)N3CCN(c4ccc(C#N)cc4)CC3)ccc21	IC50 (nM)	'='	8790	-1	TNF-alpha	0.581	F (assay format)	0.257	Test	0.7064	0.435	-0.533	1.1193	-0.1606	-0.1389	-0.1955	0.4363	0.0862	-0.1058	-0.0357
CHEMBL3642446	COc1ccc2c(c1)C(=O)N(C[C@@]1(C#Cc3cnc4ccccc4c3CO)NC(=O)NC1=O)C2	IC50 (nM)	'='	8897	-1	TNF-alpha	0.581	B (single protein format)	0.59	Training	-0.1293	-0.2401	-0.1758	-0.3442	0.1854	-0.3853	-0.0898	0.2148	0.7632	-0.4249	-0.0296
CHEMBL1314048	Nc1nc2ccccc2n1Cc1ccc(Cl)cc1	IC50 (nM)	'='	8920	-1	TNF-alpha	0.581	F (assay format)	0.257	Training	-0.9915	-0.4878	-0.7711	-0.1879	-0.7087	1.3195	-0.1285	-0.3291	0.8221	-0.0265	-0.018
CHEMBL419775	CCOC(=O)CCn1cnc2cc(OC)c(OC)cc2c1=O	IC50 (nM)	'='	9000	-1	TNF-alpha	0.581	F (cell-based format)	0.04	Training	-1.0415	-0.8932	-1.3484	-0.8259	-0.4092	-1.7913	0.0175	0	2.3353	2.67	0.0014
CHEMBL126415	CCOC(=O)CCCn1ccc2cc(OC(C)=O)c(OC(C)=O)cc2c1=O	IC50 (nM)	'='	9000	-1	TNF-alpha	0.581	F (cell-based format)	0.04	Test	-0.93	-0.8093	-1.3484	-0.1168	-0.552	0.8161	0.0349	0	2.131	2.6957	0.0013
CHEMBL126816	CCOC(=O)CCCn1cnc2cc(N)ccc2c1=O	IC50 (nM)	'='	9000	-1	TNF-alpha	0.581	F (cell-based format)	0.04	Training	-1.1642	-0.8293	-1.3484	-0.9764	-0.9193	0.188	0.1782	0	2.3557	2.6198	0.0011
CHEMBL4213788	CCN1CCN(S(=O)(=O)c2cnc3ccc(-c4cncc(C(F)(F)F)c4)nn23)CC1	IC50 (nM)	'='	9000	-1	TNF-alpha	0.581	B (cell-based format)	0.053	Training	0.444	0.1634	-0.533	1.1185	0.0397	0.2386	-0.0499	0.6493	-0.026	0.1781	0.0009
CHEMBL3642529	COc1ccc2c(c1)C(=O)N(C[C@@]1(C#Cc3ccc(-c4c(C)nn(C)c4C)nc3)NC(=O)NC1=O)C2	IC50 (nM)	'='	9028	-1	TNF-alpha	0.581	B (single protein format)	0.59	Training	0.0889	-0.6875	0.4015	-0.1543	-0.2609	-0.2144	-0.1955	0.2148	0.2311	-0.4031	-0.0301
CHEMBL1447125	Cc1cccc(Nc2nc(N)nc(CCl)n2)c1C	IC50 (nM)	'='	9450	-1	TNF-alpha	0.581	F (assay format)	0.257	Test	-1.1246	-0.8952	-1.3484	-1.2502	-1.3393	-0.2814	-0.1269	-0.3291	1.061	0.4381	-0.0105
CHEMBL3640396	COc1ccc2c(c1)C(=O)N(C[C@@]1(C#Cc3ccc(-c4ccc(F)cc4O)nc3)NC(=O)NC1=O)C2	IC50 (nM)	'='	9459	-1	TNF-alpha	0.581	B (single protein format)	0.59	Training	-0.2872	-0.2081	-0.1758	0.0074	-0.0123	0.0827	-0.0878	0.2148	0.554	-0.2595	-0.029
CHEMBL1351584	CC1Cc2cc(S(=O)(=O)N3CCN(c4ccc(Cl)cc4)CC3)ccc2N1C(=O)C1CC1	IC50 (nM)	'='	9520	-1	TNF-alpha	0.581	F (assay format)	0.257	Training	1.1785	0.435	-0.7711	1.6098	-0.198	0.5253	-0.4119	0.4363	-0.2275	0.0346	-0.0247
CHEMBL3640428	COc1ccc2c(c1)C(=O)N(C[C@@]1(C#Cc3nc(N4C(=O)CCC4C)ccc3OC)NC(=O)NC1=O)C2	IC50 (nM)	'='	9537.2	-1	TNF-alpha	0.581	B (single protein format)	0.59	Training	-0.0113	-0.7454	0.6396	-0.0025	-0.1088	-0.5983	-0.1623	0.2148	-0.0283	-0.273	-0.0295
CHEMBL1306769	CC1CCc2c(sc(NC(=O)/C=C/c3cccs3)c2C(=O)O)C1	IC50 (nM)	'='	9630	-1	TNF-alpha	0.581	F (assay format)	0.257	Test	0.1443	-0.5796	0.8597	0.0402	-0.5382	1.3557	-0.394	-0.3291	-0.0323	0.4788	-0.0346
CHEMBL1450208	Cc1ccc(C(=O)N2CCN(c3ccc(F)cc3)CC2)cc1S(=O)(=O)N1CCCCC1	IC50 (nM)	'='	9820	-1	TNF-alpha	0.581	F (assay format)	0.257	Training	1.052	2.0149	-1.3484	1.032	-0.5937	0.5425	-0.4119	0.4363	-0.3038	-0.0301	-0.0354
CHEMBL3640421	COc1ccc2c(c1)C(=O)N(C[C@@]1(C#Cc3nc(-c4cccc(O)c4)ccc3OC)NC(=O)NC1=O)C2	IC50 (nM)	'='	9906	-1	TNF-alpha	0.581	B (single protein format)	0.59	Training	-0.2552	-0.1902	-0.1758	-0.1966	0.0331	-0.2539	-0.0878	0.2148	0.4972	-0.3131	-0.0296
CHEMBL126353	CCOC(=O)CCCN1CNc2ccc(N)cc2C1=O	IC50 (nM)	'='	10000	-1	TNF-alpha	0.581	F (cell-based format)	0.04	Training	-1.0799	-0.7234	-1.3484	-0.8201	-1.0457	0.188	0.1781	0	2.2813	2.6198	0.0011
CHEMBL171406	CCOC(=O)CCn1c(=O)c2c(ncn2C)n(C)c1=O	IC50 (nM)	'='	10000	-1	TNF-alpha	0.581	F (assay format)	0.257	Test	-0.8476	-1.3486	-0.533	-0.0475	-0.7293	-1.0503	-0.4728	-0.3291	-0.5014	0.1349	-0.0361
CHEMBL3741883	O=C(c1coc2ccccc2c1=O)N1CCN(Cc2cn(-c3cccc(C(F)(F)F)c3)c3ccccc23)CC1	IC50 (nM)	'='	10000	-1	TNF-alpha	0.581	B (cell-based format)	0.053	Training	0.0649	1.3598	-0.7711	0.9922	0.2718	1.1477	-0.0779	0.3016	0.0794	-0.127	-0.0001
CHEMBL3739952	Cc1ccc2occ(CN(C)CCN(C)Cc3cn(-c4cccc(C(F)(F)F)c4)c4ccccc34)c(=O)c2c1	IC50 (nM)	'='	10000	-1	TNF-alpha	0.581	B (single protein format)	0.59	Training	0.0554	0.2852	-0.7711	1.1242	-0.0947	1.2149	-0.2643	0.7401	0.1332	-0.2404	-0.0292
CHEMBL3741761	Cc1cc2occ(CN3CCN(Cc4cn(-c5cccc(C(F)(F)F)c5)c5ccccc45)CC3)c(=O)c2cc1C	IC50 (nM)	'='	10000	-1	TNF-alpha	0.581	B (cell-based format)	0.053	Training	0.3285	1.2199	-0.7711	1.234	0.3828	1.1948	-0.088	0.3016	0.0578	-0.1462	-0.0002
CHEMBL3740948	Nc1cccc(-n2cc(C(=O)N3CCN(C(=O)c4coc5ccccc5c4=O)CC3)c3ccccc32)c1	IC50 (nM)	'='	10000	-1	TNF-alpha	0.581	B (cell-based format)	0.053	Test	-0.0096	1.3598	-0.7711	0.1677	0.4378	0.8635	0.1182	-0.1479	0.2122	-0.2206	-0.0006
CHEMBL3640432	COc1ccc2c(c1)C(=O)N(C[C@@]1(C#Cc3nc(-c4cnc(N(C)C)nc4)ccc3OC)NC(=O)NC1=O)C2	IC50 (nM)	'='	10001	-1	TNF-alpha	0.581	B (single protein format)	0.59	Training	-0.2357	-0.4119	-0.1758	-0.4726	0.0786	-0.4646	-0.1955	0.2148	0.6416	-0.2598	-0.0298
CHEMBL3642453	COc1ccc2c(c1)C(=O)N(C[C@@]1(C#Cc3cc(Br)ccc3O)NC(=O)NC1=O)C2	IC50 (nM)	'='	10001	-1	TNF-alpha	0.581	B (single protein format)	0.59	Training	-0.3024	-0.6376	-0.1758	0.2606	-0.2705	-0.1963	-0.0879	0.2148	1.2074	1.4502	0.7857
CHEMBL3642484	COc1ccc2c(c1)C(=O)N(C[C@]1(C#Cc3ccc(C(=O)O)s3)NC(=O)NC1=O)C2	IC50 (nM)	'='	10001	-1	TNF-alpha	0.581	B (single protein format)	0.59	Training	-0.3456	-1.1169	0.9123	-0.1408	-0.2368	-0.1285	-0.0294	0.2148	0.4029	0.3577	-0.0277
CHEMBL3642472	COc1ccc2c(c1)C(=O)N(C[C@@]1(C#Cc3cc(Cl)cnc3N)NC(=O)NC1=O)C2	IC50 (nM)	'='	10001	-1	TNF-alpha	0.581	B (single protein format)	0.59	Test	-0.408	-0.7454	-0.1758	-0.0262	-0.2705	-0.1963	0.4265	0.2148	0.9246	0.3428	-0.011
CHEMBL3642483	COc1ccc2c(c1)C(=O)N(C[C@@]1(C#Cc3cnc(N)c(C(=O)NS(C)(=O)=O)c3)NC(=O)NC1=O)C2	IC50 (nM)	'='	10001	-1	TNF-alpha	0.581	B (single protein format)	0.59	Training	-0.1658	-0.7454	-0.1758	-0.0854	-0.3467	0.0999	0.6223	1.8882	0.6727	0.5146	-0.0263
CHEMBL3642566	COc1ccc2c(c1)C(=O)N(C[C@@]1(C#Cc3cccnc3)NC(=O)NC1=O)CC2	IC50 (nM)	'='	10001	-1	TNF-alpha	0.581	B (single protein format)	0.59	Training	-0.4799	-0.0623	-0.7531	-0.4719	-0.2891	0.0946	-0.1958	0.2148	0.4454	-0.3004	-0.0299
CHEMBL1468596	COc1ccc(N2CCN(S(=O)(=O)c3ccc4c(c3)NC(=O)C(C)S4)CC2)cc1	IC50 (nM)	'='	10200	-1	TNF-alpha	0.581	F (assay format)	0.257	Training	1.0246	1.3657	-1.3484	0.6976	-0.0701	-0.1389	-0.4052	0.4363	0.2555	0.2679	-0.0348
CHEMBL1346587	COc1ccc(-c2cc(N)n(S(=O)(=O)c3c(F)c(F)c(F)c(F)c3F)n2)cc1OC	IC50 (nM)	'='	10300	-1	TNF-alpha	0.581	F (assay format)	0.257	Test	0.2304	-0.8053	-0.5787	1.1984	-0.5454	-2.0449	-0.0243	0.4363	-0.1038	0.7237	-0.0314
CHEMBL1341697	O=[N+]([O-])c1ccc(Cl)c(/C=C/c2cc(C(F)(F)F)nc(O)n2)c1	IC50 (nM)	'='	10300	-1	TNF-alpha	0.581	F (assay format)	0.257	Training	-1.1143	-0.8293	-1.3484	1.3936	-1.1982	0.7879	-0.1901	0.6589	0.2117	0.9646	-0.0172
CHEMBL1733271	O=C(NC1CCCc2c1cnn2-c1ccccc1F)c1cc(-c2ccccc2)n[nH]1	IC50 (nM)	'='	10700	-1	TNF-alpha	0.581	F (assay format)	0.257	Training	-0.479	0.6168	0.5552	-0.5016	-0.1118	1.3499	-0.5095	-0.3291	-0.3474	-0.6052	-0.0376
CHEMBL1728652	CCOC(=O)c1ccc(NC(=O)c2ccc(CCN3CCc4ccccc4C3)cc2)cc1	IC50 (nM)	'='	10800	-1	TNF-alpha	0.581	F (assay format)	0.257	Training	-0.6673	0.8564	-1.3484	-0.2468	-0.72	0.8309	-0.4947	-0.3291	0.1354	-0.4842	-0.0378
CHEMBL1472084	COC(=O)c1scc(S(=O)(=O)C(C)C)c1NN=C(C#N)C(=O)c1ccc(Cl)cc1	IC50 (nM)	'='	10900	-1	TNF-alpha	0.581	F (assay format)	0.257	Test	1.0718	-1.043	-0.533	0.6218	-1.1579	-1.9666	-0.1581	0.4363	0.5339	1.2274	-0.0196
CHEMBL108710	CCOC(=O)CCCn1ccc2cc(OC(=O)OCC)c(OC(=O)OCC)cc2c1=O	IC50 (nM)	'='	11000	-1	TNF-alpha	0.581	F (cell-based format)	0.04	Training	-0.95	-0.8093	-1.3484	-0.2323	-0.6759	0.0669	0.0351	0	2.1149	2.7318	0.0013
CHEMBL127149	CCOC(=O)CCCn1cnc2cc(OC)c(OC)c([N+](=O)[O-])c2c1=O	IC50 (nM)	'='	11000	-1	TNF-alpha	0.581	F (cell-based format)	0.04	Training	-0.7994	-0.9491	-1.3484	-0.591	-0.4378	-1.4921	0.1261	0	2.2442	2.7323	0.0017
CHEMBL1491541	CCCc1nc(SCC(=O)N2CCC(Cc3ccccc3)CC2)c2c(=O)n(C)c(=O)n(C)c2n1	IC50 (nM)	'='	11000	-1	TNF-alpha	0.581	F (assay format)	0.257	Training	0.2545	0.8305	-1.3484	-0.1619	-0.2184	0.2312	-0.4665	-0.3291	-0.1697	-0.0856	-0.0364
CHEMBL172669	CCOC(=O)CCCCn1c(=O)c2c(ncn2C)n(C)c1=O	IC50 (nM)	'='	11000	-1	TNF-alpha	0.581	F (assay format)	0.257	Test	-0.8304	-1.3486	-0.533	-0.1337	-1.0903	-0.675	-0.4728	-0.3291	-0.6961	0.1081	-0.0363
CHEMBL4209097	O=S(=O)(c1cnc2ccc(-c3cncc(C(F)(F)F)c3)nn12)N1CCN(c2ccccn2)CC1	IC50 (nM)	'='	11000	-1	TNF-alpha	0.581	B (cell-based format)	0.053	Training	0.5435	0.6587	-0.533	1.0514	-0.0257	1.1608	-0.0499	0.6493	0.0955	0.0885	0.0006
CHEMBL4204753	O=S(=O)(c1cnc2ccc(-c3cccnc3)nn12)N1CCN(c2ccccn2)CC1	IC50 (nM)	'='	11000	-1	TNF-alpha	0.581	B (cell-based format)	0.053	Training	0.4228	0.7266	-0.533	0.0552	-0.0791	1.3228	-0.0499	0.2003	0.207	-0.0522	-0.0001
CHEMBL4211883	Nc1ncc(-c2ccc3ncc(S(=O)(=O)N4CCN(c5ccccn5)CC4)n3n2)cc1C(F)(F)F	IC50 (nM)	'='	11000	-1	TNF-alpha	0.581	B (cell-based format)	0.053	Training	0.6174	0.6008	-0.533	1.1259	0.0351	0.9717	0.1369	0.6493	0.1187	0.0986	0.0006
CHEMBL1599782	CCOC(=O)c1c(C)[nH]c(C)c1C(=O)CSc1nc2ccccc2c(=O)n1-c1ccc(CC)cc1	IC50 (nM)	'='	11100	-1	TNF-alpha	0.581	F (assay format)	0.257	Test	0.2554	-0.2381	-0.7711	0.3222	-0.3016	-0.2537	-0.4662	-0.3291	0.0429	-0.088	-0.0363
CHEMBL1424118	Nc1nc(CCl)nc(Nc2ccc3ccccc3c2)n1	IC50 (nM)	'='	11100	-1	TNF-alpha	0.581	F (assay format)	0.257	Training	-1.1567	-0.34	-1.3484	-1.169	-0.6028	0.9936	-0.1269	-0.3291	1.1514	0.0586	-0.0147
CHEMBL1489105	Oc1nc(/C=C/c2ccccc2C(F)(F)F)cc(C(F)(F)F)n1	IC50 (nM)	'='	11300	-1	TNF-alpha	0.581	F (assay format)	0.257	Training	-1.1786	-0.7554	-1.3484	2.2219	-1.673	1.3845	-0.4667	1.6457	-0.2733	0.6832	-0.0327
CHEMBL1360862	Cc1ccc(S(=O)(=O)NCc2ccc(C(=O)N3CCN(c4ccc([N+](=O)[O-])cc4)CC3)cc2)cc1	IC50 (nM)	'='	11400	-1	TNF-alpha	0.581	F (assay format)	0.257	Training	-0.1349	1.0642	-1.3484	0.5863	-0.5876	0.3345	-0.1339	0.5258	0.1	-0.0026	-0.0356
CHEMBL4299667	CC[C@H](C)[C@@H](NC(=O)[C@@H](CCC(=O)O)NC(=O)[C@@H](CCC(N)=O)NC(=O)[C@H](Cc1c[nH]c2ccccc12)NC(=O)[C@H](CC(N)=O)NC(=O)[C@H](CCCNC(=N)N)NC(=O)[C@H](CCCCN)NC(=O)[C@H](CC(C)C)NC(=O)[C@H](CCC(=O)O)NC(=O)[C@H](CC(=O)O)NC(=O)[C@H](CCC(=O)O)NC(=O)[C@H](C)NC(=O)[C@H](N)CC(=O)O)C(=O)N[C@H](CCC(N)=O)C(=O)N[C@H](CCC(=O)O)C(=O)N[C@H](Cc1ccccc1)C(=O)N[C@H](CCC(N)=O)C(=O)N[C@H](CCC(N)=O)C(=O)N[C@@H](C(=O)N[C@H]…	IC50 (nM)	'='	11900	-1	TNF-alpha	0.581	B (cell-based format)	0.053	Test	6.2468	1.9889	1.0992	-1.7645	-1.1669	0.6023	2.8408	-0.1479	-0.2102	0.1873	0.0004
CHEMBL111560	CNC(=O)CC(c1ccc(OC)c(OC)c1)N1C(=O)c2ccccc2C1=O	IC50 (nM)	'='	12000	-1	TNF-alpha	0.581	F (assay format)	0.257	Training	-0.4702	-0.5637	-0.9151	0.0043	-0.092	-1.7304	-0.4728	-0.3291	0.0548	-0.1747	-0.0363
CHEMBL169239	CCOC(=O)CCCn1c(=O)c2nccnc2n(C)c1=O	IC50 (nM)	'='	12000	-1	TNF-alpha	0.581	F (assay format)	0.257	Training	-1.0024	-1.015	-1.3484	-0.9848	-1.1002	-0.4531	-0.4727	-0.3291	-0.2777	0.1209	-0.0364
CHEMBL89890	COc1ccc(C(CC(N)=O)N2C(=O)c3ccccc3C2=O)cc1OC	IC50 (nM)	'='	12000	-1	TNF-alpha	0.581	F (assay format)	0.257	Training	-0.4865	-0.5637	-0.9151	-0.0193	-0.0666	-0.859	-0.0573	-0.3291	0.0968	-0.1748	-0.0363
CHEMBL4216431	CS(=O)(=O)c1ccc(-c2ccc3ncc(S(=O)(=O)N4CCN(Cc5ccccc5)CC4)n3n2)cc1	IC50 (nM)	'='	12000	-1	TNF-alpha	0.581	B (cell-based format)	0.053	Test	0.931	0.9283	-0.533	0.6015	-0.075	1.1734	-0.0021	0.6493	0.2177	0.1055	0.0008
CHEMBL4216524	CS(=O)(=O)c1ccc(-c2ccc3ncc(S(=O)(=O)N4CCN(c5ccccn5)CC4)n3n2)cc1	IC50 (nM)	'='	12000	-1	TNF-alpha	0.581	B (cell-based format)	0.053	Training	0.8759	0.7845	-0.533	0.8062	0.0098	1.0144	-0.002	0.6493	0.2323	0.1214	0.0008
CHEMBL1508723	COc1cccc(Nc2nc3ccccc3nc2NS(=O)(=O)c2cccs2)c1	IC50 (nM)	'='	12300	-1	TNF-alpha	0.581	F (assay format)	0.257	Training	-0.1883	-0.2381	0.2838	-0.3357	-0.4589	1.0563	-0.4193	0.5258	0.559	0.2472	-0.0349
CHEMBL1529494	Cc1cc(Cl)ccc1OCC(=O)Nc1ccccc1NS(=O)(=O)c1cccs1	IC50 (nM)	'='	12300	-1	TNF-alpha	0.581	F (assay format)	0.257	Training	-0.0616	-0.5637	0.2838	0.0183	-1.3236	1.1132	-0.3971	0.5258	0.526	0.9021	-0.0209
CHEMBL1717353	O=C(C1CC1)N1CCc2cc(S(=O)(=O)N3CCN(c4ccc([N+](=O)[O-])cc4)CC3)ccc21	IC50 (nM)	'='	12400	-1	TNF-alpha	0.581	F (assay format)	0.257	Test	0.838	0.435	-0.533	1.2798	-0.2431	0.4002	-0.1354	0.4363	-0.393	-0.174	-0.0357
CHEMBL1542483	NC(=O)C1CCN(c2ccc(S(=O)(=O)N3CCC(Cc4ccccc4)CC3)cn2)CC1	IC50 (nM)	'='	12400	-1	TNF-alpha	0.581	F (assay format)	0.257	Training	0.5875	2.0508	-1.3484	0.3237	-0.7013	0.8794	0.004	0.4363	-0.5484	-0.1098	-0.0361
CHEMBL1529741	CC1=C(C(=O)NC2CCCc3c2cnn3-c2cccc(C)c2C)OCCO1	IC50 (nM)	'='	12500	-1	TNF-alpha	0.581	F (assay format)	0.257	Training	-0.2532	0.3172	-0.533	-0.3101	-0.3117	0.58	-0.5167	-0.3291	-0.6897	-0.4999	-0.0379
CHEMBL1700643	Nc1nc2ccccc2n1Cc1ccccc1Cl	IC50 (nM)	'='	12500	-1	TNF-alpha	0.581	F (assay format)	0.257	Training	-0.9159	-0.4878	-0.7711	-0.2152	-0.6168	1.2356	-0.1285	-0.3291	0.8221	-0.0265	-0.018
CHEMBL1346782	O=C(Nc1sc2c(c1C(=O)O)CCCC2)c1ccccc1Cl	IC50 (nM)	'='	12900	-1	TNF-alpha	0.581	F (assay format)	0.257	Test	0.0404	0.2053	-0.7711	0.5359	-0.5658	0.9854	-0.4069	-0.3291	0.1519	0.5825	-0.019
CHEMBL126945	CCOC(=O)CCCn1cc(CN)c2cc(OC)c(OC)cc2c1=O	IC50 (nM)	'='	13000	-1	TNF-alpha	0.581	F (cell-based format)	0.04	Training	-0.7297	-0.8593	-1.3484	-0.3115	-0.1225	-2.2004	0.1764	0	2.2354	2.6572	0.0014
CHEMBL418836	COC(=O)CC(c1ccc(OC)c(OC)c1)N1C(=O)c2cc(Cl)c(Cl)cc2C1=O	IC50 (nM)	'='	13000	-1	TNF-alpha	0.581	F (assay format)	0.257	Training	-0.1035	-0.7015	-0.9151	0.8768	0.2154	-1.9273	-0.473	-0.3291	0.4605	0.6805	-0.01
CHEMBL1336829	CCCCn1c(SCC(=O)Nc2nnc(CC)s2)nc2c1c(=O)n(C)c(=O)n2C	IC50 (nM)	'='	13000	-1	TNF-alpha	0.581	F (assay format)	0.257	Training	-0.0623	-1.3486	0.3157	-0.6332	-0.216	-0.7774	-0.449	-0.3291	0.2478	0.5621	-0.0347
CHEMBL1608707	COc1ccc(CNc2ncnc3sccc23)cc1OC	IC50 (nM)	'='	13000	-1	TNF-alpha	0.581	F (assay format)	0.257	Test	-0.9357	-0.8293	-0.1952	-0.7904	-0.8327	-0.6836	-0.526	-0.3291	0.7188	0.0626	-0.0361
CHEMBL1393375	C=CCN(c1ccccc1OC)S(=O)(=O)c1ccc(Cl)c(C(=O)Nc2ccc(N3CCOCC3)cc2)c1	IC50 (nM)	'='	13200	-1	TNF-alpha	0.581	F (assay format)	0.257	Training	0.9056	0.9044	-1.3484	0.4293	-0.5592	0.1041	-0.4116	0.4363	0.5045	0.2797	-0.0259
CHEMBL1719980	CC(=O)c1ccc(N2CCN(S(=O)(=O)c3ccc4c(c3)CCN4C(C)=O)CC2)cc1	IC50 (nM)	'='	13200	-1	TNF-alpha	0.581	F (assay format)	0.257	Training	0.7628	0.435	-0.533	1.1811	-0.1836	0.3682	-0.3899	0.4363	-0.0359	-0.0751	-0.0357
CHEMBL1732890	N#Cc1ccc(N2CCN(S(=O)(=O)c3ccc4c(c3)CCN4C(=O)C3CC3)CC2)cc1	IC50 (nM)	'='	13300	-1	TNF-alpha	0.581	F (assay format)	0.257	Training	0.8234	0.435	-0.533	1.192	-0.2238	-0.0615	-0.1955	0.4363	-0.1858	-0.2977	-0.0361
CHEMBL1449663	O=C(Nc1sc2c(c1C(=O)O)CCCC2)c1ccc(Cl)cc1	IC50 (nM)	'='	13400	-1	TNF-alpha	0.581	F (assay format)	0.257	Test	-0.0395	0.2053	-0.7711	0.5586	-0.2736	0.9744	-0.4069	-0.3291	0.1519	0.5825	-0.019
CHEMBL3326315	O=C1Sc2c(S(=O)(=O)Nc3ccc(O)cc3)cc(S(=O)(=O)Nc3ccc(O)cc3)c3cccc1c23	IC50 (nM)	'='	14000	-1	TNF-alpha	0.581	B (cell-based format)	0.053	Training	2.8945	0.3531	-0.7711	1.0442	0.72	1.1633	0.0775	0.6305	0.5162	0.2702	0.0014
CHEMBL127390	CCOC(=O)CCCn1c(N=[N+]=[N-])nc2cc(OC)c(OC)cc2c1=O	IC50 (nM)	'='	14000	-1	TNF-alpha	0.581	F (cell-based format)	0.04	Training	-0.9231	-0.9332	-1.3484	-0.8178	-0.2267	-1.5348	0.0175	0	2.2608	2.7008	0.0015
CHEMBL1700889	CC(=O)N1c2ccc(S(=O)(=O)N3CCN(c4ccccc4)CC3)cc2CC1C	IC50 (nM)	'='	14100	-1	TNF-alpha	0.581	F (assay format)	0.257	Training	0.9518	0.5209	-0.7711	1.2506	-0.3941	0.7717	-0.412	0.4363	-0.1498	-0.1386	-0.0359
CHEMBL3977963	CCn1c(=O)c2cnc3c(OC)cccc3c2n(-c2ccc(OC)c(OC)c2)c1=O	IC50 (nM)	'='	14200	-1	TNF-alpha	0.581	B (single protein format)	0.59	Test	-0.1592	-0.0663	-1.3484	0.02	1.0318	-2.1353	-0.2306	-0.7576	0.7431	-0.2413	-0.0292
CHEMBL1571150	Cc1cccc(-n2ncc3c2CCCC3NC(=O)C2(C(N)=O)CC2)c1C	IC50 (nM)	'='	14500	-1	TNF-alpha	0.581	F (assay format)	0.257	Training	-0.1867	-0.0983	-0.533	0.2719	-0.6652	-0.399	-0.0788	0.2447	-0.9258	-0.5485	-0.0375
CHEMBL352725	CCCCn1c(=O)n(CCCC(=O)OCC)c(=O)c2nccnc21	IC50 (nM)	'='	15000	-1	TNF-alpha	0.581	F (assay format)	0.257	Training	-0.9279	-1.015	-1.3484	-1.1036	-0.6044	-0.1966	-0.4727	-0.3291	-0.5944	0.0856	-0.0365
CHEMBL3740702	O=C(c1coc2ccccc2c1=O)N1CCN(C(=O)c2cn(S(=O)(=O)c3ccccc3)c3ccccc23)CC1	IC50 (nM)	'='	15000	-1	TNF-alpha	0.581	B (cell-based format)	0.053	Training	1.0451	1.4456	-0.7711	0.5408	0.2882	0.7124	-0.0199	0.2003	0.1908	-0.0649	0.0001
CHEMBL127148	CCOC(=O)CCCn1cnc2cc(OC)c(OC)c(N)c2c1=O	IC50 (nM)	'='	15000	-1	TNF-alpha	0.581	F (cell-based format)	0.04	Test	-0.8757	-0.9491	-1.3484	-0.9833	-0.6532	-1.8726	0.1782	0	2.3347	2.6781	0.0014
CHEMBL127478	CCOC(=O)CCCn1cc(C(C)=O)c2cc(OC)c(OC)cc2c1=O	IC50 (nM)	'='	15000	-1	TNF-alpha	0.581	F (cell-based format)	0.04	Training	-0.6784	-0.8593	-1.3484	0.0128	-0.0033	-1.4324	0.0261	0	2.2255	2.6693	0.0014
CHEMBL113442	COC(=O)CC(c1ccc(OC)c(OC)c1)N1C(=O)c2cccc(O)c2C1=O	IC50 (nM)	'='	15000	-1	TNF-alpha	0.581	F (assay format)	0.257	Training	-0.4089	-0.6376	-0.9151	0.1635	0.0097	-1.859	-0.4017	-0.3291	0.0721	-0.0665	-0.0359
CHEMBL4213498	CCN1CCN(S(=O)(=O)c2cnc3ccc(-c4ccc(S(C)(=O)=O)cc4)nn23)CC1	IC50 (nM)	'='	15000	-1	TNF-alpha	0.581	B (cell-based format)	0.053	Training	0.7764	0.2872	-0.533	0.8362	0.0805	0.07	-0.0021	0.6493	0.1315	0.216	0.0012
CHEMBL4217242	CCN1CCN(S(=O)(=O)c2cnc3ccc(-c4cccnc4)nn23)CC1	IC50 (nM)	'='	15000	-1	TNF-alpha	0.581	B (cell-based format)	0.053	Test	0.3233	0.2293	-0.533	-0.0402	-0.0138	0.3013	-0.0499	0.2003	0.0879	0.0254	0.0002
CHEMBL3741215	Cc1ccc2occ(CN3CCN(Cc4cn(-c5cccc(C(F)(F)F)c5)c5ccccc45)CC3)c(=O)c2c1	IC50 (nM)	'='	15000	-1	TNF-alpha	0.581	B (single protein format)	0.59	Training	0.1674	1.2839	-0.7711	1.0928	0.3055	1.3871	-0.2643	0.7401	-0.0393	-0.4592	-0.0296
CHEMBL3741027	O=C(c1ccccc1)N1CCN(Cc2cn(-c3cccc(C(F)(F)F)c3)c3ccccc23)CC1	IC50 (nM)	'='	15000	-1	TNF-alpha	0.581	B (cell-based format)	0.053	Training	-0.2096	1.15	-0.7711	1.0739	-0.1382	1.4345	-0.088	0.3016	0.111	-0.1195	-0.0001
CHEMBL3740080	O=C(c1coc2ccccc2c1=O)N1CCN(C(=O)c2cn(-c3cccc([N+](=O)[O-])c3)c3ccc([N+](=O)[O-])cc23)CC1	IC50 (nM)	'='	15000	-1	TNF-alpha	0.581	B (cell-based format)	0.053	Training	0.1045	1.2839	-0.7711	0.4808	0.5509	0.5524	0.1838	-0.1479	0.1158	-0.1038	-0.0001
CHEMBL3741761	Cc1cc2occ(CN3CCN(Cc4cn(-c5cccc(C(F)(F)F)c5)c5ccccc45)CC3)c(=O)c2cc1C	IC50 (nM)	'='	15000	-1	TNF-alpha	0.581	B (single protein format)	0.59	Test	0.3285	1.2199	-0.7711	1.234	0.3828	1.1948	-0.2643	0.7401	-0.0547	-0.4487	-0.0296
CHEMBL1400601	CN(Cc1ccc(F)cc1)S(=O)(=O)c1nnc(NC(=O)c2ccccc2)s1	IC50 (nM)	'='	15100	-1	TNF-alpha	0.581	F (assay format)	0.257	Training	0.2981	-0.4019	-0.2603	-0.11	-1.5244	0.7167	-0.3943	0.4363	0.7857	0.6315	-0.0338
CHEMBL1712058	CC1Cc2cc(S(=O)(=O)N3CCN(c4ccccc4)CC3)ccc2N1C(=O)C1CC1	IC50 (nM)	'='	15300	-1	TNF-alpha	0.581	F (assay format)	0.257	Training	1.0965	0.5209	-0.7711	1.3138	-0.3544	0.771	-0.4119	0.4363	-0.409	-0.3332	-0.0363
CHEMBL1373066	O=C(NC(=S)Nc1sc2c(c1C(=O)O)CCCC2)c1ccccc1	IC50 (nM)	'='	15500	-1	TNF-alpha	0.581	F (assay format)	0.257	Training	0.015	0.2912	-0.7711	-0.0467	-0.7922	1.3633	1.3606	-0.3291	0.4596	0.4953	-0.0262
CHEMBL1729430	CC(C)(C)NC(=S)NNC=C1C=C(Br)C(=O)C(Br)=C1	IC50 (nM)	'='	15600	-1	TNF-alpha	0.581	F (assay format)	0.257	Test	-0.5847	-1.1828	-1.3484	1.8424	-2.2527	0.5935	1.2524	0.7748	2.17	4.5601	1.8442
CHEMBL171179	CCCCCn1c(=O)n(CCCC(=O)OCC)c(=O)c2nccnc21	IC50 (nM)	'='	16000	-1	TNF-alpha	0.581	F (assay format)	0.257	Training	-0.9323	-1.015	-1.3484	-1.1001	-0.6956	-0.0635	-0.4727	-0.3291	-0.677	0.0757	-0.0366
CHEMBL1388356	Cc1cccc(-n2nc3c4c(ccc3c2O)C(=O)c2ccccc2C4=O)c1	IC50 (nM)	'='	16300	-1	TNF-alpha	0.581	F (assay format)	0.257	Training	-0.2394	0.2393	-0.7711	0.6346	1.2513	0.7388	-0.4237	-0.3291	0.4931	-0.7345	-0.0376
CHEMBL1606820	CC(C)(C)C(=O)/N=C(\N)Nc1nc2ccccc2o1	IC50 (nM)	'='	16500	-1	TNF-alpha	0.581	F (assay format)	0.257	Training	-1.2684	-1.043	-0.5787	0.2176	-1.7946	1.2619	-0.1048	0.6589	-0.3001	-0.066	-0.0373
CHEMBL1731582	CC(=O)c1ccc(N2CCN(S(=O)(=O)c3ccc4c(c3)CCN4C(=O)C3CC3)CC2)cc1	IC50 (nM)	'='	16600	-1	TNF-alpha	0.581	F (assay format)	0.257	Test	0.8798	0.435	-0.533	1.2466	-0.2431	0.4002	-0.3899	0.4363	-0.2902	-0.2642	-0.0361
CHEMBL1468879	C=CCn1c(SCCCc2ccccc2)nc2c1c(=O)[nH]c(=O)n2C	IC50 (nM)	'='	16800	-1	TNF-alpha	0.581	F (assay format)	0.257	Training	-0.468	-0.6775	-0.7711	-0.4622	-0.3929	0.6864	-0.4875	-0.3291	0.3767	0.0678	-0.0361
CHEMBL1562608	CCC(=O)Nc1nc2ccccc2n1Cc1ccccc1Cl	IC50 (nM)	'='	16900	-1	TNF-alpha	0.581	F (assay format)	0.257	Training	-0.8335	-0.4878	-0.7711	-0.4952	-0.3218	0.4862	-0.5169	-0.3291	0.3637	0.0392	-0.0209
CHEMBL1446570	CS(=O)(=O)c1ccc2nc(NC(=O)c3cccc(NS(=O)(=O)c4ccc(F)c(F)c4)c3)sc2c1	IC50 (nM)	'='	16900	-1	TNF-alpha	0.581	F (assay format)	0.257	Training	0.6242	-0.0823	-0.5787	0.8143	-0.4533	1.0088	-0.2913	1.5137	0.6079	0.7655	-0.032
CHEMBL1732655	CCCCn1c(SCCCc2ccccc2)nc2c1c(=O)[nH]c(=O)n2C	IC50 (nM)	'='	17700	-1	TNF-alpha	0.581	F (assay format)	0.257	Test	-0.4116	-0.6775	-0.7711	-0.3033	-0.3683	0.7785	-0.4875	-0.3291	-0.0968	0.0592	-0.0362
CHEMBL368458	CCCn1c(=O)n(CCCC(=O)OCC)c(=O)c2nsnc21	IC50 (nM)	'='	18000	-1	TNF-alpha	0.581	F (assay format)	0.257	Training	-0.8039	-1.3486	-0.1952	-0.9831	-0.802	-0.4976	-0.3071	-0.3291	0.1966	0.581	-0.034
CHEMBL1542558	COc1ccc(NC(C)=O)cc1S(=O)(=O)Nc1ccc(OCc2ccccc2)cc1	IC50 (nM)	'='	18000	-1	TNF-alpha	0.581	F (assay format)	0.257	Training	-0.2902	0.0775	-1.3484	-0.1752	-1.2664	0.8321	-0.4101	0.5258	0.2712	0.1653	-0.0355
CHEMBL4212953	O=S(=O)(c1cnc2ccc(-c3cccnc3)nn12)N1CCN(Cc2ccccc2)CC1	IC50 (nM)	'='	18000	-1	TNF-alpha	0.581	B (cell-based format)	0.053	Training	0.4778	0.8704	-0.533	-0.1514	-0.171	1.4911	-0.0499	0.2003	0.1914	-0.0651	-0.0001
CHEMBL355042	CCOC(=O)CCCn1c(=O)c2nccnc2n(C2CCOC2)c1=O	IC50 (nM)	'='	19000	-1	TNF-alpha	0.581	F (assay format)	0.257	Test	-0.7246	-1.015	0.2838	-1.052	-0.3055	0.4804	-0.4727	-0.3291	-0.667	-0.0947	-0.0369
CHEMBL1727158	CSc1ccc(NC(=O)c2ccc(CN3CCCCC3)cc2)cc1	IC50 (nM)	'='	19600	-1	TNF-alpha	0.581	F (assay format)	0.257	Training	-0.9382	1.0901	-1.3484	-0.3211	-1.2533	0.5771	-0.5109	-0.3291	0.3947	-0.0894	-0.0349
CHEMBL1354394	O=C(Nc1nc2c(F)cc(F)cc2s1)c1ccc([N+](=O)[O-])o1	IC50 (nM)	'='	19700	-1	TNF-alpha	0.581	F (assay format)	0.257	Training	-0.8989	-1.1828	0.5081	0.639	-0.3563	0.9854	-0.2266	-0.3291	-0.063	0.5489	-0.0336
CHEMBL1387232	CC(=O)Nc1nc2ccccc2n1Cc1ccccc1Cl	IC50 (nM)	'='	19900	-1	TNF-alpha	0.581	F (assay format)	0.257	Training	-0.8402	-0.4878	-0.7711	-0.3477	-0.2622	1.6434	-0.5169	-0.3291	0.4987	0.0485	-0.0203
CHEMBL1700774	COc1ccc(-c2cc(N)n(S(=O)(=O)c3ccc(F)c(C)c3)n2)cc1	IC50 (nM)	'='	19900	-1	TNF-alpha	0.581	F (assay format)	0.257	Test	-0.0571	-0.5637	-0.5787	0.7692	-0.4975	-0.5631	-0.0243	0.4363	0.1989	0.2482	-0.0343
CHEMBL552443	O=C(O)c1c(NC(=O)N2CCOCC2)sc2c1CCCC2	IC50 (nM)	'>'	20000	-1	TNF-alpha	0.581	F (assay format)	0.257	Training	-0.0869	0.5608	-0.7711	-0.444	-0.6058	1.3557	-0.4069	-0.3291	-0.7432	0.2037	-0.0358
CHEMBL1332003	O=C(Nc1nc2ccccc2n1Cc1ccc(Cl)cc1)c1ccco1	IC50 (nM)	'>'	20000	-1	TNF-alpha	0.581	F (assay format)	0.257	Training	-0.8721	-0.4878	0.8597	-0.267	-0.4322	1.5367	-0.5168	-0.3291	0.1625	-0.1465	-0.0237
CHEMBL1535050	Nc1nc2ccccc2n1C(=O)c1ccc(F)cc1	IC50 (nM)	'>'	20000	-1	TNF-alpha	0.581	F (assay format)	0.257	Training	-1.0524	-0.4878	-0.7711	0.1737	-0.4927	0.7413	-0.1064	-0.3291	0.4353	-0.3554	-0.0366
CHEMBL1305184	CC(C)Sc1nc2c(c(=O)[nH]c(=O)n2C)n1Cc1ccccc1	IC50 (nM)	'>'	20000	-1	TNF-alpha	0.581	F (assay format)	0.257	Test	-0.2871	-0.6775	-0.7711	0.0696	0.0521	1.1556	-0.4874	-0.3291	0.1933	0.0871	-0.0362
CHEMBL1706542	CCC(=O)N1CCc2cc(S(=O)(=O)N3CCN(c4ccc(C#N)cc4)CC3)ccc21	IC50 (nM)	'>'	20000	-1	TNF-alpha	0.581	F (assay format)	0.257	Training	0.7421	0.435	-0.533	0.9676	-0.1552	-0.8267	-0.1955	0.4363	0.0005	-0.1078	-0.0357
CHEMBL1715638	COc1ccc(NC(=O)c2ccc(CN3CCc4ccccc43)cc2)cc1	IC50 (nM)	'>'	20000	-1	TNF-alpha	0.581	F (assay format)	0.257	Training	-0.7782	0.0655	-0.533	-0.0862	-0.6019	0.5537	-0.517	-0.3291	0.3694	-0.6081	-0.038
CHEMBL1708215	COc1ccc(NC(=O)c2ccc(CN3CCCCC3)cc2)cc1	IC50 (nM)	'>'	20000	-1	TNF-alpha	0.581	F (assay format)	0.257	Training	-1.0605	1.0901	-1.3484	-0.5736	-1.2533	0.5771	-0.517	-0.3291	-0.0936	-0.4245	-0.0378
CHEMBL1717510	O=C(Nc1nc2ccccc2n1Cc1ccc(Cl)cc1)c1ccc(Cl)cc1	IC50 (nM)	'>'	20000	-1	TNF-alpha	0.581	F (assay format)	0.257	Test	-0.7379	0.0655	-0.7711	0.1799	-0.2057	1.2833	-0.5169	-0.3291	0.8273	0.2034	-0.0111
CHEMBL1736791	O=C(Nc1ccc(S(=O)(=O)O)cc1)c1ccc(CN2CCc3ccccc3C2)cc1	IC50 (nM)	'>'	20000	-1	TNF-alpha	0.581	F (assay format)	0.257	Training	-0.4745	0.8564	-1.3484	0.1059	-0.5828	1.3278	-0.2555	0.6589	0.2291	-0.1079	-0.0353
CHEMBL1434007	Cc1ccc(S(=O)(=O)n2c(=S)[nH]c3cc(C)ccc32)cc1	IC50 (nM)	'>'	20000	-1	TNF-alpha	0.581	F (assay format)	0.257	Training	0.7186	-0.5637	-0.7711	1.3209	-0.1112	0.6516	1.3329	0.4363	0.8664	0.4885	-0.0241
CHEMBL1712022	CCOc1ccc(C(=O)NC2CCCc3c2cnn3-c2ccccc2F)cc1	IC50 (nM)	'>'	20000	-1	TNF-alpha	0.581	F (assay format)	0.257	Training	-0.565	0.5309	-0.533	-0.458	-0.2115	0.7473	-0.5167	-0.3291	-0.3958	-0.4369	-0.0373
CHEMBL170920	CCOC(=O)CCCn1c(=O)c2nccnc2n(CC(C)C)c1=O	IC50 (nM)	'='	20000	-1	TNF-alpha	0.581	F (assay format)	0.257	Test	-0.8263	-1.015	-1.3484	-0.7102	-0.7176	0.2576	-0.4727	-0.3291	-0.5788	0.0856	-0.0365
CHEMBL1519988	Cc1ccc(S(=O)(=O)n2cnc3ccccc32)cc1	IC50 (nM)	'>'	20000	-1	TNF-alpha	0.581	F (assay format)	0.257	Training	-0.1114	-0.4878	-0.533	0.7316	-0.3753	0.7601	-0.4338	0.4363	0.3729	0.0335	-0.0352
CHEMBL1556990	CC1(C)Cc2c(sc(NC(=O)c3ccco3)c2C(=O)O)CO1	IC50 (nM)	'>'	20000	-1	TNF-alpha	0.581	F (assay format)	0.257	Training	0.2192	-1.0889	0.8597	1.0534	-0.0224	1.0526	-0.4068	0.6268	-0.8163	0.233	-0.0357
CHEMBL1405076	O=C(O)c1c(-n2cccc2)sc2c1CCCC2	IC50 (nM)	'>'	20000	-1	TNF-alpha	0.581	F (assay format)	0.257	Training	0.0086	-0.3499	0.8597	0.7356	-0.1428	1.5238	-0.4295	-0.3291	-0.8487	-0.0017	-0.036
CHEMBL1716085	COC(=O)c1c(NC(=O)C(=O)N2CCCCC2)sc2c1CC(C)(C)OC2	IC50 (nM)	'>'	20000	-1	TNF-alpha	0.581	F (assay format)	0.257	Test	0.4647	0.4909	-0.7711	0.5441	-0.2769	-0.0679	-0.4593	0.6268	-0.8514	0.2137	-0.0358
CHEMBL1718692	CC(=O)N1CCc2cc(S(=O)(=O)N3CCN(c4ccc(Cl)cc4)CC3)ccc21	IC50 (nM)	'>'	20000	-1	TNF-alpha	0.581	F (assay format)	0.257	Training	0.7462	0.435	-0.533	1.4489	-0.1755	0.5211	-0.412	0.4363	0.1523	0.2716	-0.0228
CHEMBL1700826	CCOc1ccc(NC(=O)c2ccc(CN3CCc4ccccc43)cc2)cc1	IC50 (nM)	'>'	20000	-1	TNF-alpha	0.581	F (assay format)	0.257	Training	-0.7637	0.0655	-0.533	-0.0739	-0.6774	1.0446	-0.517	-0.3291	0.2521	-0.5941	-0.0381
CHEMBL1723582	O=C(Nc1ccc(F)cc1)c1ccc(CN2CCc3ccccc32)cc1	IC50 (nM)	'>'	20000	-1	TNF-alpha	0.581	F (assay format)	0.257	Training	-0.8045	0.0655	-0.533	0.1599	-0.7078	1.2831	-0.517	-0.3291	0.3278	-0.5671	-0.0375
CHEMBL1734357	O=C(Nc1nc2ccccc2n1Cc1ccc(Cl)cc1)C1CCCCC1	IC50 (nM)	'>'	20000	-1	TNF-alpha	0.581	F (assay format)	0.257	Test	-0.6762	1.5495	-0.7711	-0.4333	-0.4668	1.5963	-0.5169	-0.3291	-0.2074	-0.222	-0.0243
CHEMBL1481570	CCC(=O)Nc1nc2ccccc2n1Cc1ccccc1	IC50 (nM)	'>'	20000	-1	TNF-alpha	0.581	F (assay format)	0.257	Training	-1.0168	-0.4019	-0.7711	-1.0005	-0.4533	0.9207	-0.5169	-0.3291	0.1212	-0.5043	-0.0379
CHEMBL1699379	CCC(=O)N1CCc2cc(S(=O)(=O)N3CCN(c4ccc(Cl)cc4)CC3)ccc21	IC50 (nM)	'>'	20000	-1	TNF-alpha	0.581	F (assay format)	0.257	Training	0.7819	0.435	-0.533	1.2821	-0.1693	-0.2088	-0.4119	0.4363	0.0619	0.2577	-0.0232
CHEMBL1320366	COC(=O)c1c(NC(=O)c2ccccc2)sc2c1CC(C)(C)OC2	IC50 (nM)	'>'	20000	-1	TNF-alpha	0.581	F (assay format)	0.257	Training	0.3351	-0.4478	-0.7711	0.9702	-0.1274	0.2189	-0.4814	0.6268	-0.1665	0.1186	-0.036
CHEMBL1316316	COc1ccc(S(=O)(=O)n2c(N)nc3ccccc32)cc1	IC50 (nM)	'>'	20000	-1	TNF-alpha	0.581	F (assay format)	0.257	Test	0.0709	-0.4878	-0.7711	0.3912	-0.4039	-0.1441	-0.023	0.4363	0.3959	0.1567	-0.0348
CHEMBL1525940	O=C(/C=C/c1cccs1)Nc1sc2c(c1C(=O)O)CCCC2	IC50 (nM)	'>'	20000	-1	TNF-alpha	0.581	F (assay format)	0.257	Training	-0.1273	-0.3499	0.8597	-0.2766	-0.7579	1.5066	-0.394	-0.3291	0.0644	0.5059	-0.0345
CHEMBL1521474	Nc1nc2ccccc2n1S(=O)(=O)c1ccc(Cl)cc1	IC50 (nM)	'>'	20000	-1	TNF-alpha	0.581	F (assay format)	0.257	Training	0.1562	-0.4878	-0.7711	0.9294	-0.3457	0.7842	-0.023	0.4363	0.7129	0.6513	-0.0166
CHEMBL1704929	Cc1ccccc1C(=O)Nc1nc2ccccc2n1Cc1ccc(Cl)cc1	IC50 (nM)	'>'	20000	-1	TNF-alpha	0.581	F (assay format)	0.257	Training	-0.6854	0.0655	-0.7711	0.039	-0.4408	1.2921	-0.5169	-0.3291	0.603	-0.2204	-0.0246
CHEMBL1361156	CC(=O)Nc1ccc(NC(=O)c2ccc(CN3CCc4ccccc4C3)cc2)cc1	IC50 (nM)	'>'	20000	-1	TNF-alpha	0.581	F (assay format)	0.257	Test	-0.6802	0.8564	-1.3484	-0.5462	-0.7506	1.5821	-0.4946	-0.3291	0.2082	-0.5358	-0.0379
CHEMBL1481689	Cc1nc(CN(C)C(=O)c2cc(COc3ccc4ncccc4c3)on2)cs1	IC50 (nM)	'>'	20000	-1	TNF-alpha	0.581	F (assay format)	0.257	Training	-0.8827	-0.6875	0.8265	-1.1441	-0.9894	1.1975	-0.5003	-0.3291	0.2035	-0.1036	-0.0368
CHEMBL1305007	CC1(C)Cc2c(sc(NC(=O)C(=O)N3CCCCC3)c2C(=O)O)CO1	IC50 (nM)	'>'	20000	-1	TNF-alpha	0.581	F (assay format)	0.257	Training	0.3999	0.4909	-0.7711	0.6109	-0.2376	0.7754	-0.3849	0.6268	-0.9175	0.228	-0.0356
CHEMBL1302600	CC(/C=C/c1ccccc1)=NNC(=O)c1cccc(Br)c1	IC50 (nM)	'>'	20000	-1	TNF-alpha	0.581	F (assay format)	0.257	Training	-1.2083	-0.4019	-1.3484	0.2345	-2.2013	1.1717	-0.5146	-0.3291	1.3363	1.4012	0.7687
CHEMBL1698072	Nc1cc(NC(=O)c2ccc3ccccc3c2O)ccc1Cl	IC50 (nM)	'>'	20000	-1	TNF-alpha	0.581	F (assay format)	0.257	Test	-0.9044	-0.1462	-1.3484	0.3772	-0.6937	0.3861	-0.0367	-0.3291	0.9499	0.0843	-0.0204
CHEMBL1314651	COc1ccc(-c2cc(N)n(S(=O)(=O)c3ccc(Cl)cc3)n2)cc1OC	IC50 (nM)	'>'	20000	-1	TNF-alpha	0.581	F (assay format)	0.257	Training	-0.0639	-0.5637	-0.5787	0.5741	-0.4011	-1.0424	-0.0243	0.4363	0.4885	0.6291	-0.0205
CHEMBL1711631	Nc1nc2ccccc2n1S(=O)(=O)c1ccc(Cl)c(Cl)c1	IC50 (nM)	'>'	20000	-1	TNF-alpha	0.581	F (assay format)	0.257	Training	0.5381	-0.5637	-0.7711	1.3728	-0.4369	0.4341	-0.023	0.4363	0.9403	1.1682	0.0002
CHEMBL1733730	Nc1nc2ccccc2n1S(=O)(=O)c1ccc(OC(F)(F)F)cc1	IC50 (nM)	'>'	20000	-1	TNF-alpha	0.581	F (assay format)	0.257	Training	0.0955	-0.4878	-0.7711	1.5886	-0.6915	1.2278	-0.023	1.5401	-0.0182	0.5559	-0.0332
CHEMBL3740564	O=C(NCCCNC(=O)c1cn(S(=O)(=O)c2ccccc2)c2ccccc12)c1coc2ccccc2c1=O	IC50 (nM)	'='	20000	-1	TNF-alpha	0.581	B (cell-based format)	0.053	Test	0.6308	0.447	-0.7711	0.2713	-0.1566	0.974	-0.0196	0.2003	0.1969	0.0029	0.0002
CHEMBL3741940	O=C(c1coc2ccccc2c1=O)N1CCN(C(=O)c2cn(S(=O)(=O)c3cccc([N+](=O)[O-])c3)c3ccccc23)CC1	IC50 (nM)	'='	20000	-1	TNF-alpha	0.581	B (cell-based format)	0.053	Training	1.1932	1.3598	-0.7711	0.6537	0.3954	0.5328	0.106	0.2003	0.1567	-0.009	0.0003
CHEMBL1541475	N#C/C(=C(/O)COC(=O)CSc1ccc(Cl)cc1)c1nc2ccccc2[nH]1	IC50 (nM)	'>'	20000	-1	TNF-alpha	0.581	F (assay format)	0.257	Training	-0.905	-0.4878	-0.5787	-0.6445	-1.1176	0.2684	-0.2228	-0.3291	0.9433	0.5269	-0.0221
CHEMBL1730320	O=C(C1CC1)N1CCc2cc(S(=O)(=O)N3CCN(c4ccc(Cl)cc4)CC3)ccc21	IC50 (nM)	'>'	20000	-1	TNF-alpha	0.581	F (assay format)	0.257	Training	0.8631	0.435	-0.533	1.4946	-0.2393	0.5425	-0.4119	0.4363	-0.1335	0.0407	-0.0244
CHEMBL1500624	Cc1ccc(C(=O)Nc2sc3c(c2C(=O)O)CCCC3)o1	IC50 (nM)	'>'	20000	-1	TNF-alpha	0.581	F (assay format)	0.257	Test	-0.1265	-0.3499	0.3157	0.3972	-0.5842	1.1153	-0.4068	-0.3291	-0.8897	0.1566	-0.0358
CHEMBL1726092	CCCCNCC(=O)Nc1sc2c(c1C(=O)O)CCCC2	IC50 (nM)	'>'	20000	-1	TNF-alpha	0.581	F (assay format)	0.257	Training	-0.2155	-0.3499	-0.7711	-0.7485	-0.7695	1.0834	-0.4069	-0.3291	-0.8083	0.4186	-0.0354
CHEMBL1726725	CCOc1ccc(NC(=O)c2ccc(CN3CCCCC3)cc2)cc1	IC50 (nM)	'>'	20000	-1	TNF-alpha	0.581	F (assay format)	0.257	Training	-1.0461	1.0901	-1.3484	-0.5415	-1.3157	1.1399	-0.517	-0.3291	-0.2111	-0.4152	-0.038
CHEMBL1412853	Cc1ccc(S(=O)(=O)n2c(N)nc3ccccc32)cc1	IC50 (nM)	'>'	20000	-1	TNF-alpha	0.581	F (assay format)	0.257	Training	0.1291	-0.4878	-0.7711	0.7621	-0.3457	0.7842	-0.023	0.4363	0.407	0.0734	-0.0351
CHEMBL1736760	N#Cc1ccc(C(=O)Nc2nc3ccccc3n2Cc2ccc(Cl)cc2)cc1	IC50 (nM)	'>'	20000	-1	TNF-alpha	0.581	F (assay format)	0.257	Test	-0.7804	0.0655	-0.7711	-0.1194	-0.2059	0.5774	-0.3004	-0.3291	0.7373	-0.1839	-0.0248
CHEMBL3145165	Cc1ccc2cccc(N=Cc3c(C)[nH]n(-c4ccccc4)c3=O)c2n1	IC50 (nM)	'>'	20000	-1	TNF-alpha	0.581	F (assay format)	0.257	Training	-0.774	-0.1043	-0.7711	-0.3921	-0.4152	1.0424	-0.5164	-0.3291	0.2112	-0.6231	-0.0381
CHEMBL1380946	NC(=O)c1ccc(N2CCN(S(=O)(=O)c3ccccc3)CC2)c([N+](=O)[O-])c1	IC50 (nM)	'>'	20000	-1	TNF-alpha	0.581	F (assay format)	0.257	Training	0.281	0.5209	-1.3484	0.7957	-0.6275	0.4863	0.2805	0.4363	0.0918	0.275	-0.0346
CHEMBL1721154	COC(=O)c1c(NC(=O)c2cccc(F)c2)sc2c1CCC(C)C2	IC50 (nM)	'>'	20000	-1	TNF-alpha	0.581	F (assay format)	0.257	Training	0.2397	-0.0244	-0.7711	0.5986	-0.3015	0.1467	-0.4814	-0.3291	-0.2279	0.1811	-0.0351
CHEMBL1325227	Cc1oc(-c2cccc3ccccc23)nc1CN1CCN(c2ncnc3ccccc23)CC1	IC50 (nM)	'>'	20000	-1	TNF-alpha	0.581	F (assay format)	0.257	Test	-0.1812	1.2779	-0.5787	0.0748	0.2708	1.639	-0.539	-0.3291	0.1004	-0.8309	-0.0387
CHEMBL1732865	CN(C)c1ccc(C(=O)Nc2nc3ccccc3n2Cc2ccc(Cl)cc2)cc1	IC50 (nM)	'>'	20000	-1	TNF-alpha	0.581	F (assay format)	0.257	Training	-0.6834	0.0655	-0.7711	0.0644	-0.2352	1.077	-0.5169	-0.3291	0.6931	-0.1836	-0.0254
CHEMBL1526705	O=C(CCc1ccccc1)Nc1sc2c(c1C(=O)O)CCCC2	IC50 (nM)	'>'	20000	-1	TNF-alpha	0.581	F (assay format)	0.257	Training	-0.1011	0.2912	-0.7711	-0.267	-0.7524	1.5769	-0.4069	-0.3291	-0.3549	0.0437	-0.0361
CHEMBL1528258	Cc1cccc(Nc2nc(N)nc(CCl)n2)c1	IC50 (nM)	'>'	20000	-1	TNF-alpha	0.581	F (assay format)	0.257	Training	-1.3306	-0.8193	-1.3484	-1.6707	-1.2865	0.7084	-0.1269	-0.3291	1.1637	0.472	-0.0091
CHEMBL1724688	O=C(Nc1nc2ccccc2n1Cc1ccccc1Cl)c1ccco1	IC50 (nM)	'>'	20000	-1	TNF-alpha	0.581	F (assay format)	0.257	Test	-0.7963	-0.4878	0.8597	-0.2865	-0.3958	1.4768	-0.5168	-0.3291	0.1625	-0.1465	-0.0237
CHEMBL1700026	CCC(=O)N1CCc2cc(S(=O)(=O)N3CCN(c4ccc([N+](=O)[O-])cc4)CC3)ccc21	IC50 (nM)	'>'	20000	-1	TNF-alpha	0.581	F (assay format)	0.257	Training	0.7567	0.435	-0.533	1.0671	-0.1776	-0.3143	-0.1354	0.4363	-0.2243	0.0175	-0.0353
CHEMBL1448844	C/C=C/Cn1c(SCc2ccccc2)nc2c1c(=O)[nH]c(=O)n2C	IC50 (nM)	'>'	20000	-1	TNF-alpha	0.581	F (assay format)	0.257	Training	-0.4523	-0.6775	-0.7711	-0.4357	-0.1485	0.5873	-0.4875	-0.3291	0.57	0.0771	-0.036
CHEMBL1725059	Nc1nc2ccccc2n1S(=O)(=O)c1ccc(F)cc1	IC50 (nM)	'>'	20000	-1	TNF-alpha	0.581	F (assay format)	0.257	Training	0.0428	-0.4878	-0.7711	0.7372	-0.3457	0.7842	-0.023	0.4363	0.3422	0.2456	-0.034
CHEMBL1698647	Cc1cc(C(=O)NC2CCCc3c2cnn3-c2ccccc2F)n(Cc2ccc(F)cc2)n1	IC50 (nM)	'>'	20000	-1	TNF-alpha	0.581	F (assay format)	0.257	Test	-0.2921	0.5309	0.2368	-0.6383	-0.1675	1.2587	-0.5165	-0.3291	-0.4784	-0.4677	-0.0369
CHEMBL1363341	Cc1ccc(S(=O)(=O)n2c(N)nc3cc(C)c(C)cc32)cc1	IC50 (nM)	'>'	20000	-1	TNF-alpha	0.581	F (assay format)	0.257	Training	0.4109	-0.6276	-0.7711	1.3419	0.1299	0.3216	-0.023	0.4363	0.3075	0.0528	-0.0352
CHEMBL125632	CCOC(=O)CCCn1cc(F)c2cc(OC)c(OC)cc2c1=O	IC50 (nM)	'='	20000	-1	TNF-alpha	0.581	F (cell-based format)	0.04	Training	-0.9008	-0.8593	-1.3484	0.0823	-0.3773	-1.5975	0.0174	0	2.1803	2.7037	0.0017
CHEMBL1345225	C/C=C/Cn1c(SCc2ccc(Cl)cc2)nc2c1c(=O)[nH]c(=O)n2C	IC50 (nM)	'>'	20000	-1	TNF-alpha	0.581	F (assay format)	0.257	Training	-0.3483	-0.7634	-0.7711	0.0128	-0.0355	0.2756	-0.4875	-0.3291	0.769	0.5387	-0.021
CHEMBL1581027	CCOC(=O)c1c(NC(=O)CN2CCOCC2)sc2c1CC(C)(C)OC2	IC50 (nM)	'>'	20000	-1	TNF-alpha	0.581	F (assay format)	0.257	Test	0.386	-0.1762	-0.7711	0.2319	-0.1856	1.1418	-0.4814	0.6268	-0.8009	0.2137	-0.0362
CHEMBL1491481	CCCn1c(SCCc2ccccc2)nc2c1c(=O)[nH]c(=O)n2C	IC50 (nM)	'>'	20000	-1	TNF-alpha	0.581	F (assay format)	0.257	Training	-0.3912	-0.6775	-0.7711	-0.2486	-0.2935	0.5873	-0.4875	-0.3291	0.1066	0.0771	-0.036
CHEMBL1386167	COCCn1c(SCCCc2ccccc2)nc2c1c(=O)[nH]c(=O)n2C	IC50 (nM)	'>'	20000	-1	TNF-alpha	0.581	F (assay format)	0.257	Training	-0.4464	-0.6775	-0.7711	-0.5234	-0.3683	0.7785	-0.4875	-0.3291	0.0807	0.1365	-0.0359
CHEMBL1427550	CSC(S)=NN=Cc1ccc(Br)cc1	IC50 (nM)	'>'	20000	-1	TNF-alpha	0.581	F (assay format)	0.257	Training	-1.349	-1.043	-1.3484	0.8164	-2.4866	-0.8144	6.1164	-0.3291	3.691	4.1654	1.254
CHEMBL1719472	CCc1cc(C(=O)NC2CCCc3c2cnn3-c2ccccc2F)no1	IC50 (nM)	'>'	20000	-1	TNF-alpha	0.581	F (assay format)	0.257	Test	-0.6127	-0.0244	0.5552	-0.7876	-0.1833	0.3331	-0.513	-0.3291	-0.7608	-0.4178	-0.0371
CHEMBL1735630	O=C(Cc1ccccc1)Nc1nc2ccccc2n1Cc1ccc(Cl)cc1	IC50 (nM)	'>'	20000	-1	TNF-alpha	0.581	F (assay format)	0.257	Training	-0.8099	0.1514	-0.7711	-0.427	-0.5483	1.8933	-0.5169	-0.3291	0.5014	-0.2204	-0.0247
CHEMBL1433326	COc1ccc(C(=O)Cn2c(N)nc3ccccc32)cc1	IC50 (nM)	'>'	20000	-1	TNF-alpha	0.581	F (assay format)	0.257	Training	-1.022	-0.4878	-0.7711	-0.7762	-0.5985	-0.0196	-0.1065	-0.3291	0.4646	-0.4103	-0.0374
CHEMBL1703491	Cc1cc(C(=O)NC2CCCc3c2cnn3-c2ccccc2F)n(C)n1	IC50 (nM)	'>'	20000	-1	TNF-alpha	0.581	F (assay format)	0.257	Training	-0.4728	-0.0244	0.2368	-0.6933	-0.4977	0.9743	-0.5165	-0.3291	-0.6391	-0.4551	-0.0372
CHEMBL1525546	Fc1ccc(NC(S)=Nc2nccs2)cc1	IC50 (nM)	'>'	20000	-1	TNF-alpha	0.581	F (assay format)	0.257	Test	-1.3201	-1.043	0.2838	-0.9937	-2.2828	1.6345	6.1115	-0.3291	1.349	1.1372	-0.0196
CHEMBL1727785	COc1ccc(C(=O)Nc2sc3c(c2C(=O)O)CC(C)(C)OC3)cc1OC	IC50 (nM)	'>'	20000	-1	TNF-alpha	0.581	F (assay format)	0.257	Training	0.4401	-0.6076	-0.7711	0.8701	0.1863	-0.7293	-0.4069	0.6268	-0.2253	0.2376	-0.0355
CHEMBL1573795	COc1cccc(C(=O)Nc2sc3c(c2C(=O)O)CCCC3)c1	IC50 (nM)	'>'	20000	-1	TNF-alpha	0.581	F (assay format)	0.257	Training	-0.0561	0.2053	-0.7711	0.0783	-0.4237	0.3327	-0.4069	-0.3291	-0.1173	0.1302	-0.0357
CHEMBL1712964	COC(=O)CC1=NN(c2ccccc2)C(=O)/C1=C/Nc1ccc(C)cc1	IC50 (nM)	'>'	20000	-1	TNF-alpha	0.581	F (assay format)	0.257	Training	-1.013	-0.4019	-0.7711	-0.6249	-0.759	0.2413	-0.4949	-0.3291	0.248	-0.2906	-0.0373
CHEMBL1328062	Cc1ccc(O)c(N=Cc2cc(Cc3ccccc3)cc([N+](=O)[O-])c2O)c1	IC50 (nM)	'>'	20000	-1	TNF-alpha	0.581	F (assay format)	0.257	Test	-0.9236	-0.0603	-1.3484	0.1414	-1.1835	0.9505	-0.1202	-0.3291	0.4357	-0.2493	-0.0368
CHEMBL1703493	CC(=O)Nc1nc2ccccc2n1S(=O)(=O)c1ccc(Cl)cc1	IC50 (nM)	'>'	20000	-1	TNF-alpha	0.581	F (assay format)	0.257	Training	0.2838	-0.4878	-0.7711	0.6702	0.2678	1.2148	-0.4114	0.4363	0.4285	0.6389	-0.0189
CHEMBL1325644	Cc1cc(NC(=O)c2ccc(C)s2)n(-c2nc3ccccc3[nH]2)n1	IC50 (nM)	'>'	20000	-1	TNF-alpha	0.581	F (assay format)	0.257	Training	-0.8113	-1.043	1.2778	-0.5581	-0.4312	1.6056	-0.5031	-0.3291	-0.0541	-0.2135	-0.0371
CHEMBL1488993	Nc1nc2ccccc2n1CCOc1ccc(Cl)cc1	IC50 (nM)	'>'	20000	-1	TNF-alpha	0.581	F (assay format)	0.257	Training	-1.0689	-0.4878	-0.7711	-0.2169	-1.0574	1.245	-0.1285	-0.3291	0.6057	0.0585	-0.0198
CHEMBL1719080	CN(C(=O)c1ccccc1)C(c1ccccc1)c1c[nH]c2ccccc12	IC50 (nM)	'>'	20000	-1	TNF-alpha	0.581	F (assay format)	0.257	Test	-0.4212	0.2373	-0.533	-0.1565	-0.5648	1.1877	-0.517	-0.3291	0.3223	-0.6977	-0.0382
CHEMBL1397246	COc1ccc(-c2cc(N)n(S(=O)(=O)c3ccc(C(C)(C)C)cc3)n2)cc1OC	IC50 (nM)	'>'	20000	-1	TNF-alpha	0.581	F (assay format)	0.257	Training	0.1995	-0.5637	-0.5787	1.3779	-0.5492	-0.8963	-0.0243	1.4231	-0.0693	0.1414	-0.0352
CHEMBL1700576	N#Cc1ccccc1S(=O)(=O)n1c(N)nc2ccccc21	IC50 (nM)	'>'	20000	-1	TNF-alpha	0.581	F (assay format)	0.257	Training	0.2908	-0.4878	-0.7711	0.4697	-0.6825	0.0691	0.1934	0.4363	0.5965	0.1097	-0.0349
CHEMBL1534716	O=C(Nc1nc2ccccc2n1Cc1ccccc1)c1ccco1	IC50 (nM)	'>'	20000	-1	TNF-alpha	0.581	F (assay format)	0.257	Training	-0.9795	-0.4019	0.8597	-0.7093	-0.5107	1.8836	-0.5168	-0.3291	-0.0516	-0.6164	-0.0383
CHEMBL1720861	CCOc1ccc(NC(=O)c2ccc(CCN3CCc4ccccc4C3)cc2)cc1	IC50 (nM)	'>'	20000	-1	TNF-alpha	0.581	F (assay format)	0.257	Test	-0.7163	0.8564	-1.3484	-0.3319	-0.7234	1.0704	-0.517	-0.3291	0.0778	-0.5686	-0.0382
CHEMBL1731457	Nc1nc2ccccc2n1S(=O)(=O)c1cccc2ccccc12	IC50 (nM)	'>'	20000	-1	TNF-alpha	0.581	F (assay format)	0.257	Training	0.709	-0.0084	-0.7711	0.7913	0.0008	1.2798	-0.023	0.4363	0.513	-0.2151	-0.0358
CHEMBL1702238	N#Cc1ccc(S(=O)(=O)n2c(N)nc3ccccc32)cc1	IC50 (nM)	'>'	20000	-1	TNF-alpha	0.581	F (assay format)	0.257	Training	0.0728	-0.4878	-0.7711	0.4934	-0.4039	-0.1441	0.1934	0.4363	0.5965	0.1097	-0.0349
CHEMBL1394462	COc1ccc(-c2cc(N)n(S(=O)(=O)c3ccccc3)n2)cc1OC	IC50 (nM)	'>'	20000	-1	TNF-alpha	0.581	F (assay format)	0.257	Training	-0.2049	-0.4778	-0.5787	0.163	-0.7775	-0.7923	-0.0243	0.4363	0.2864	0.1879	-0.0349
CHEMBL1567543	CC(C)n1c(SCCCc2ccccc2)nc2c1c(=O)[nH]c(=O)n2C	IC50 (nM)	'>'	20000	-1	TNF-alpha	0.581	F (assay format)	0.257	Test	-0.1306	-0.6775	-0.7711	0.1926	-0.5205	0.862	-0.4875	-0.3291	-0.0241	0.0678	-0.0361
CHEMBL1702956	Nc1nc2ccccc2n1S(=O)(=O)c1ccc(C(F)(F)F)cc1	IC50 (nM)	'>'	20000	-1	TNF-alpha	0.581	F (assay format)	0.257	Training	0.1261	-0.4878	-0.7711	1.8902	-0.5359	0.7461	-0.023	1.4231	0.0152	0.4985	-0.033
CHEMBL1725440	CC(C)C(=O)N(C)C(c1ccccc1)c1c[nH]c2ccccc12	IC50 (nM)	'>'	20000	-1	TNF-alpha	0.581	F (assay format)	0.257	Training	-0.4128	-0.4019	-0.533	-0.0703	-0.6112	0.5908	-0.517	-0.3291	-0.1261	-0.5211	-0.0378
CHEMBL1729147	Nc1nc2ccccc2n1C(=O)Cc1ccccc1	IC50 (nM)	'>'	20000	-1	TNF-alpha	0.581	F (assay format)	0.257	Training	-1.0732	-0.4019	-0.7711	-0.4905	-0.9731	1.5187	-0.1064	-0.3291	0.41	-0.5358	-0.0379
CHEMBL229012	O=C(Nc1sc2c(c1C(=O)O)CCCC2)c1cccs1	IC50 (nM)	'>'	20000	-1	TNF-alpha	0.581	F (assay format)	0.257	Test	-0.0418	-0.3499	0.8597	-0.0591	-0.5679	1.2689	-0.394	-0.3291	-0.1785	0.5677	-0.0342
CHEMBL1501470	COc1ccc2oc(C[S+]([O-])c3ccccc3)c(C(=O)O)c2c1	IC50 (nM)	'>'	20000	-1	TNF-alpha	0.581	F (assay format)	0.257	Training	-0.5406	-0.4778	-0.7711	-0.3298	-0.1898	0.3327	1.112	-0.3291	0.0027	0.1735	-0.0346
CHEMBL1445206	COc1ccc(C(=O)NC(=S)N(C)C2CCCCC2)cc1Br	IC50 (nM)	'>'	20000	-1	TNF-alpha	0.581	F (assay format)	0.257	Training	-0.4589	0.9203	-1.3484	0.4435	-1.8444	-0.7766	1.248	-0.3291	0.6794	1.8997	0.7455
CHEMBL1487641	CC(=O)Nc1nc2ccccc2n1Cc1ccccc1	IC50 (nM)	'>'	20000	-1	TNF-alpha	0.581	F (assay format)	0.257	Training	-1.0235	-0.4019	-0.7711	-0.8693	-0.397	2.1517	-0.5169	-0.3291	0.2513	-0.5194	-0.038
CHEMBL1382232	Cc1cc(SCC(=O)OC/C(O)=C(\C#N)c2nc3ccccc3[nH]2)c(C)cc1Br	IC50 (nM)	'>'	20000	-1	TNF-alpha	0.581	F (assay format)	0.257	Test	0.0024	-0.6276	-0.5787	-0.0608	-1.0226	-0.1117	-0.2228	-0.3291	1.0806	1.2594	0.5363
CHEMBL1407805	Nc1nc2ccccc2n1S(=O)(=O)c1ccc([N+](=O)[O-])cc1	IC50 (nM)	'>'	20000	-1	TNF-alpha	0.581	F (assay format)	0.257	Training	0.0841	-0.4878	-0.7711	0.6543	-0.4662	0.552	0.2536	0.4363	0.2532	0.2782	-0.0343
CHEMBL1411091	O=C(CSc1nc(O)c2c(-c3ccccc3)csc2n1)NC1CCCCC1	IC50 (nM)	'>'	20000	-1	TNF-alpha	0.581	F (assay format)	0.257	Training	-0.222	1.3298	-0.533	-0.5158	-0.6376	1.7836	-0.4253	-0.3291	0.2506	0.153	-0.0356
CHEMBL1727369	CCc1cc(C(=O)NC2CCCc3c2cnn3-c2ccc(F)cc2F)no1	IC50 (nM)	'>'	20000	-1	TNF-alpha	0.581	F (assay format)	0.257	Training	-0.5881	-0.0983	0.5552	-0.5131	-0.0134	0.2465	-0.513	-0.3291	-0.8092	-0.2833	-0.0363
CHEMBL1729457	CCC1CCc2c(sc(NC(=O)c3ccccc3Br)c2C(=O)OC)C1	IC50 (nM)	'>'	20000	-1	TNF-alpha	0.581	F (assay format)	0.257	Test	0.56	-0.0244	-0.7711	0.6809	-0.2989	-0.8167	-0.4814	-0.3291	0.2667	1.3914	0.6211
CHEMBL1700382	COc1ccc(C(=O)Nc2nc3ccccc3n2Cc2ccc(Cl)cc2)cc1	IC50 (nM)	'>'	20000	-1	TNF-alpha	0.581	F (assay format)	0.257	Training	-0.7769	0.0655	-0.7711	-0.1952	-0.2059	0.5774	-0.5169	-0.3291	0.5885	-0.1491	-0.0248
CHEMBL1730398	Cc1cc(C(=O)NC2CCCc3c2cnn3-c2ccccc2F)[nH]n1	IC50 (nM)	'>'	20000	-1	TNF-alpha	0.581	F (assay format)	0.257	Training	-0.6189	-0.0244	0.5552	-0.6684	-0.3769	1.0806	-0.5095	-0.3291	-0.6474	-0.4651	-0.0372
CHEMBL599890	Cc1nonc1C(=O)NN=Cc1ccc([N+](=O)[O-])o1	IC50 (nM)	'>'	20000	-1	TNF-alpha	0.581	F (assay format)	0.257	Training	-1.4574	-1.5983	0.893	-0.4082	-2.1157	0.4489	-0.2303	-0.3291	-0.4122	0.3126	-0.036
CHEMBL1349185	CC1CCc2c(sc(NC(=O)c3cccs3)c2C(=O)O)C1	IC50 (nM)	'>'	20000	-1	TNF-alpha	0.581	F (assay format)	0.257	Test	0.2298	-0.5796	0.8597	0.2757	-0.3375	1.1153	-0.394	-0.3291	-0.273	0.5354	-0.0343
CHEMBL1731580	CC(C)C(=O)Nc1nc2ccccc2n1Cc1ccc(Cl)cc1	IC50 (nM)	'>'	20000	-1	TNF-alpha	0.581	F (assay format)	0.257	Training	-0.8665	-0.4878	-0.7711	-0.1396	-0.4475	1.0661	-0.5169	-0.3291	0.2551	0.0307	-0.0216
CHEMBL1723575	O=C(Nc1nc2ccccc2n1Cc1ccc(Cl)cc1)c1cccs1	IC50 (nM)	'>'	20000	-1	TNF-alpha	0.581	F (assay format)	0.257	Training	-0.7629	-0.4878	0.8597	-0.3325	-0.4322	1.5367	-0.5039	-0.3291	0.6159	0.1647	-0.0225
CHEMBL1338507	Cc1cc(Br)ccc1SCC(=O)OC/C(O)=C(\C#N)c1nc2ccccc2[nH]1	IC50 (nM)	'>'	20000	-1	TNF-alpha	0.581	F (assay format)	0.257	Training	-0.4162	-0.5637	-0.5787	-0.3111	-0.9695	0.1269	-0.2228	-0.3291	1.1428	1.3071	0.5554
CHEMBL1445071	COc1cc(/C=C2/C(=O)NN(c3cccc(Cl)c3)C2=O)cc(Br)c1O	IC50 (nM)	'>'	20000	-1	TNF-alpha	0.581	F (assay format)	0.257	Test	-0.61	-0.6276	-0.7711	0.356	-0.8233	-0.373	-0.4236	-0.3291	1.0353	1.5797	0.6355
CHEMBL1387990	Cc1c(C(=O)OCC(=O)c2c(N)n(CC(C)C)c(=O)n(C)c2=O)oc2ccccc12	IC50 (nM)	'>'	20000	-1	TNF-alpha	0.581	F (assay format)	0.257	Training	-0.3257	-0.7933	-0.7711	0.7638	-0.8353	-0.3826	-0.0415	-0.3291	-0.3879	-0.0732	-0.0365
CHEMBL1728008	CCOc1ccc(C(=O)Nc2ccc(CN3CCc4ccccc4C3)cc2)cc1	IC50 (nM)	'>'	20000	-1	TNF-alpha	0.581	F (assay format)	0.257	Training	-0.7096	0.8564	-1.3484	-0.3731	-0.6794	1.1757	-0.517	-0.3291	0.1659	-0.581	-0.0382
CHEMBL1574961	O=S(=O)(Nc1nc2ccccc2[nH]1)c1ccc(Cl)cc1	IC50 (nM)	'>'	20000	-1	TNF-alpha	0.581	F (assay format)	0.257	Training	-0.6951	-0.4878	-0.5787	0.3009	-0.6087	1.4156	-0.432	0.5258	0.665	0.6513	-0.0168
CHEMBL1710228	O=C(Nc1ccc(Cl)cc1)c1ccc(CCN2CCc3ccccc3C2)cc1	IC50 (nM)	'>'	20000	-1	TNF-alpha	0.581	F (assay format)	0.257	Test	-0.6917	0.8564	-1.3484	0.0065	-0.7549	1.2952	-0.517	-0.3291	0.4004	-0.2538	-0.0252
CHEMBL1333554	CC(=O)Nc1nc2ccccc2n1Cc1ccc(Cl)cc1	IC50 (nM)	'>'	20000	-1	TNF-alpha	0.581	F (assay format)	0.257	Training	-0.916	-0.4878	-0.7711	-0.3239	-0.3064	1.7178	-0.5169	-0.3291	0.4987	0.0485	-0.0203
CHEMBL1714566	O=C(NC1CCCc2c1cnn2-c1ccccc1F)c1ccnn1-c1ccccc1	IC50 (nM)	'>'	20000	-1	TNF-alpha	0.581	F (assay format)	0.257	Training	-0.4163	0.6168	0.6216	-0.8782	-0.1632	1.3499	-0.5165	-0.3291	-0.3815	-0.6052	-0.0376
CHEMBL67930	Cc1ccc(-c2nc3ccccc3s2)cc1	IC50 (nM)	'>'	20000	-1	TNF-alpha	0.581	F (assay format)	0.257	Training	-0.8248	-0.4878	-0.5787	0.1878	-0.406	1.5953	-0.5259	-0.3291	1.156	-0.2325	-0.0371
CHEMBL1725712	Cc1ccc(N2CCN(S(=O)(=O)c3ccc4c(c3)CC(C)N4C(=O)C3CC3)CC2)cc1	IC50 (nM)	'>'	20000	-1	TNF-alpha	0.581	F (assay format)	0.257	Test	1.1637	0.435	-0.7711	1.5046	-0.198	0.5253	-0.4119	0.4363	-0.4198	-0.3286	-0.0363
CHEMBL1342760	Cc1ccc(NC(=O)c2ccc(CN3CCc4ccccc4C3)cc2)cc1	IC50 (nM)	'>'	20000	-1	TNF-alpha	0.581	F (assay format)	0.257	Training	-0.7007	0.8564	-1.3484	-0.1489	-0.7049	1.4139	-0.517	-0.3291	0.2808	-0.6802	-0.0383
CHEMBL1714724	COC(=O)c1c(NC(=O)c2ccc(Cl)cc2)sc2c1CCCC2	IC50 (nM)	'>'	20000	-1	TNF-alpha	0.581	F (assay format)	0.257	Training	0.0249	0.2053	-0.7711	0.486	-0.2499	0.022	-0.4814	-0.3291	0.1832	0.5523	-0.0198
CHEMBL1299367	CCCCn1c(SCC(=O)c2ccccc2)nc2c1c(=O)[nH]c(=O)n2C	IC50 (nM)	'>'	20000	-1	TNF-alpha	0.581	F (assay format)	0.257	Training	-0.3509	-0.6775	-0.7711	-0.323	-0.2777	0.3212	-0.4655	-0.3291	0.1284	0.1365	-0.0357
CHEMBL1327036	Nc1cc(-c2ccccc2)nn1S(=O)(=O)c1c(F)c(F)c(F)c(F)c1F	IC50 (nM)	'>'	20000	-1	TNF-alpha	0.581	F (assay format)	0.257	Test	0.0609	-0.6455	-0.5787	1.4143	-0.8309	-0.5628	-0.0244	0.4363	-0.0732	0.6973	-0.0312
CHEMBL1595049	CCCCCn1c(SCCc2ccccc2)nc2c1c(=O)[nH]c(=O)n2C	IC50 (nM)	'>'	20000	-1	TNF-alpha	0.581	F (assay format)	0.257	Training	-0.4082	-0.6775	-0.7711	-0.3033	-0.3571	0.7785	-0.4875	-0.3291	-0.0968	0.0592	-0.0362
CHEMBL1726554	COc1ccc(-c2cc(N)n(S(=O)(=O)c3cccc([N+](=O)[O-])c3)n2)cc1OC	IC50 (nM)	'>'	20000	-1	TNF-alpha	0.581	F (assay format)	0.257	Training	-0.0555	-0.5637	-0.5787	0.3776	-0.5069	-0.922	0.2522	0.4363	0.1357	0.3321	-0.0343
CHEMBL1698552	O=C(Nc1nc2ccccc2n1Cc1ccc(Cl)cc1)c1ccc(F)cc1	IC50 (nM)	'>'	20000	-1	TNF-alpha	0.581	F (assay format)	0.257	Training	-0.8032	0.0655	-0.7711	0.039	-0.2057	1.2833	-0.5169	-0.3291	0.5555	-0.094	-0.0239
CHEMBL1384893	COc1ccc(CNS(=O)(=O)c2ccc3c(c2)CC(C)N3C(=O)C2CC2)cc1	IC50 (nM)	'>'	20000	-1	TNF-alpha	0.581	F (assay format)	0.257	Test	0.1909	-0.5637	-0.7711	0.8517	-0.5648	-0.1488	-0.4105	0.5258	-0.3565	-0.1037	-0.0356
CHEMBL1424982	CCOC(=O)c1c(NC(=O)c2cccs2)sc2c1CC(C)(C)OC2	IC50 (nM)	'>'	20000	-1	TNF-alpha	0.581	F (assay format)	0.257	Training	0.4172	-1.0889	0.8597	0.8648	-0.0533	0.6999	-0.4684	0.6268	-0.355	0.5369	-0.0348
CHEMBL1525854	COc1ccc(-c2cc(=O)oc3cc(OCC(=O)Nc4ccc(CCO)cc4)ccc23)cc1	IC50 (nM)	'>'	20000	-1	TNF-alpha	0.581	F (assay format)	0.257	Training	-0.7513	0.2852	-1.3484	-0.292	-0.2506	0.5283	-0.4246	-0.3291	0.203	-0.3253	-0.0371
CHEMBL3740051	CN(CCN(C)C(=O)c1cn(S(=O)(=O)c2cccc(N)c2)c2ccccc12)C(=O)c1coc2ccccc2c1=O	IC50 (nM)	'='	20000	-1	TNF-alpha	0.581	B (single protein format)	0.59	Training	1.0438	0.3611	-0.7711	0.513	-0.1194	0.3099	0.5825	0.4027	0.659	0.0837	-0.028
CHEMBL3741883	O=C(c1coc2ccccc2c1=O)N1CCN(Cc2cn(-c3cccc(C(F)(F)F)c3)c3ccccc23)CC1	IC50 (nM)	'='	20000	-1	TNF-alpha	0.581	B (single protein format)	0.59	Test	0.0649	1.3598	-0.7711	0.9922	0.2718	1.1477	-0.2309	0.7401	0.0172	-0.3846	-0.0293
CHEMBL1721360	O=C(Nc1ccc(F)cc1)c1ccc(CN2CCCCC2)cc1	IC50 (nM)	'>'	20000	-1	TNF-alpha	0.581	F (assay format)	0.257	Training	-1.0868	1.0901	-1.3484	-0.3077	-1.402	1.4229	-0.517	-0.3291	-0.1603	-0.3695	-0.0372
CHEMBL1532172	O=C(Nc1sc2c(c1C(=O)O)CCCC2)C(=O)N1CCOCC1	IC50 (nM)	'>'	20000	-1	TNF-alpha	0.581	F (assay format)	0.257	Training	-0.0462	0.5608	-0.7711	-0.5647	-0.7349	0.9449	-0.3849	-0.3291	-0.6946	0.2601	-0.0355
CHEMBL1729511	CC(C)(C)c1ccc(C(=O)O/N=C(\N)c2cccc([N+](=O)[O-])c2)cc1	IC50 (nM)	'>'	20000	-1	TNF-alpha	0.581	F (assay format)	0.257	Training	-0.9582	-0.4878	-1.3484	1.4828	-1.42	0.2746	0.1709	0.6589	-0.0252	0.0341	-0.0364
CHEMBL1719579	O=C(Nc1ccc(CN2CCc3ccccc3C2)cc1)c1ccc(Cl)cc1	IC50 (nM)	'>'	20000	-1	TNF-alpha	0.581	F (assay format)	0.257	Test	-0.685	0.8564	-1.3484	-0.0262	-0.6289	1.4139	-0.517	-0.3291	0.5052	-0.2565	-0.0248
CHEMBL1701049	O=C(Nc1nc2ccccc2n1Cc1ccccc1Cl)c1ccc(Cl)cc1	IC50 (nM)	'>'	20000	-1	TNF-alpha	0.581	F (assay format)	0.257	Training	-0.662	0.0655	-0.7711	0.1617	-0.1719	1.2262	-0.5169	-0.3291	0.8273	0.2034	-0.0111
CHEMBL1728408	O=C(Nc1nc2ccccc2n1Cc1ccc(Cl)cc1)c1ccccc1	IC50 (nM)	'>'	20000	-1	TNF-alpha	0.581	F (assay format)	0.257	Training	-0.8265	0.1514	-0.7711	-0.2164	-0.4668	1.5963	-0.5169	-0.3291	0.6509	-0.222	-0.0243
CHEMBL1387448	CC1(C)Cc2c(sc(NC(=O)c3ccccc3)c2C(=O)O)CO1	IC50 (nM)	'>'	20000	-1	TNF-alpha	0.581	F (assay format)	0.257	Training	0.2703	-0.4478	-0.7711	1.0593	-0.0789	1.1411	-0.4069	0.6268	-0.2105	0.1302	-0.0359
CHEMBL1603938	Cc1ccc(C)c(SCC(=O)OC/C(O)=C(\C#N)c2nc3ccccc3[nH]2)c1	IC50 (nM)	'>'	20000	-1	TNF-alpha	0.581	F (assay format)	0.257	Test	-0.578	-0.5637	-0.5787	-0.4975	-1.1017	0.1269	-0.2228	-0.3291	0.6613	0.0797	-0.0361
CHEMBL1705192	CC(C)c1ccc(S(=O)(=O)n2c(N)nc3ccccc32)cc1	IC50 (nM)	'>'	20000	-1	TNF-alpha	0.581	F (assay format)	0.257	Training	0.218	-0.4878	-0.7711	0.8979	-0.4662	0.552	-0.023	0.4363	0.1609	0.0528	-0.0353
CHEMBL1515929	COc1ccc(-c2cc(N)n(S(=O)(=O)c3ccc(F)cc3)n2)cc1OC	IC50 (nM)	'>'	20000	-1	TNF-alpha	0.581	F (assay format)	0.257	Training	-0.1772	-0.5637	-0.5787	0.4231	-0.4011	-1.0424	-0.0243	0.4363	0.1973	0.3104	-0.0341
CHEMBL1711872	Cc1ccccc1S(=O)(=O)n1c(N)nc2ccccc21	IC50 (nM)	'>'	20000	-1	TNF-alpha	0.581	F (assay format)	0.257	Training	0.4477	-0.4878	-0.7711	0.7373	-0.7161	0.8575	-0.023	0.4363	0.407	0.0734	-0.0351
CHEMBL1354593	Nc1cc(-c2ccc(Cl)cc2)nn1S(=O)(=O)c1c(F)c(F)c(F)c(F)c1F	IC50 (nM)	'>'	20000	-1	TNF-alpha	0.581	F (assay format)	0.257	Test	0.1489	-0.7314	-0.5787	1.7681	-0.6173	-0.8133	-0.0244	0.4363	0.1342	1.1057	-0.0174
CHEMBL1699939	Nc1cc(-c2ccccc2)nn1S(=O)(=O)c1ccc(F)c(Cl)c1	IC50 (nM)	'>'	20000	-1	TNF-alpha	0.581	F (assay format)	0.257	Training	-0.052	-0.4778	-0.5787	0.969	-0.7638	0.5276	-0.0244	0.4363	0.5095	0.7039	-0.0182
CHEMBL1410618	CCC(=O)Nc1nc2ccccc2n1Cc1ccc(Cl)cc1	IC50 (nM)	'>'	20000	-1	TNF-alpha	0.581	F (assay format)	0.257	Training	-0.9094	-0.4878	-0.7711	-0.4724	-0.3641	0.5575	-0.5169	-0.3291	0.3637	0.0392	-0.0209
CHEMBL1370066	Cc1ccc(Cn2c(NC(=O)c3ccco3)nc3ccccc32)cc1	IC50 (nM)	'>'	20000	-1	TNF-alpha	0.581	F (assay format)	0.257	Training	-0.8907	-0.4878	0.8597	-0.3985	-0.4322	1.5367	-0.5168	-0.3291	-0.0779	-0.6005	-0.0382
CHEMBL1706944	O=C(Nc1ccc(Cl)c(Cl)c1)c1ccc(CN2CCc3ccccc3C2)cc1	IC50 (nM)	'>'	20000	-1	TNF-alpha	0.581	F (assay format)	0.257	Test	-0.4944	0.7805	-1.3484	0.3336	-0.6109	1.1338	-0.517	-0.3291	0.6806	0.1564	-0.012
CHEMBL1718809	O=C(Nc1nc2ccccc2n1Cc1ccccc1Cl)C1CCCCC1	IC50 (nM)	'>'	20000	-1	TNF-alpha	0.581	F (assay format)	0.257	Training	-0.6003	1.5495	-0.7711	-0.4521	-0.4318	1.5384	-0.5169	-0.3291	-0.2074	-0.222	-0.0243
CHEMBL1441295	N#C/C(=C(/O)COC(=O)CSc1ccc2ccccc2c1)c1nc2ccccc2[nH]1	IC50 (nM)	'>'	20000	-1	TNF-alpha	0.581	F (assay format)	0.257	Training	-0.7206	-0.0084	-0.5787	-0.546	-0.6491	0.6804	-0.2228	-0.3291	0.7579	-0.1406	-0.0365
CHEMBL1708434	CC(=O)Nc1nc2ccccc2n1S(=O)(=O)c1ccc(C)cc1	IC50 (nM)	'>'	20000	-1	TNF-alpha	0.581	F (assay format)	0.257	Training	0.2567	-0.4878	-0.7711	0.523	0.2678	1.2148	-0.4114	0.4363	0.1593	0.1303	-0.0351
CHEMBL1729949	CSc1ccc(NC(=O)c2ccc(CN3CCc4ccccc43)cc2)cc1	IC50 (nM)	'>'	20000	-1	TNF-alpha	0.581	F (assay format)	0.257	Test	-0.6559	0.0655	-0.533	0.1327	-0.6019	0.5537	-0.5109	-0.3291	0.7926	-0.3177	-0.0355
CHEMBL1716972	CC(=O)N1CCc2cc(S(=O)(=O)N3CCN(c4ccc([N+](=O)[O-])cc4)CC3)ccc21	IC50 (nM)	'>'	20000	-1	TNF-alpha	0.581	F (assay format)	0.257	Training	0.721	0.435	-0.533	1.2173	-0.1836	0.3682	-0.1354	0.4363	-0.148	0.0233	-0.0353
CHEMBL1716673	CCC(=O)N1CCc2cc(S(=O)(=O)N3CCN(c4ccc(C(C)=O)cc4)CC3)ccc21	IC50 (nM)	'>'	20000	-1	TNF-alpha	0.581	F (assay format)	0.257	Training	0.7985	0.435	-0.533	1.032	-0.1776	-0.3143	-0.3899	0.4363	-0.1155	-0.078	-0.0357
CHEMBL1321508	Nc1nc2ccccc2n1S(=O)(=O)c1ccccc1	IC50 (nM)	'>'	20000	-1	TNF-alpha	0.581	F (assay format)	0.257	Training	0.0152	-0.4019	-0.7711	0.4178	-0.831	1.1943	-0.023	0.4363	0.4638	0.0851	-0.035
CHEMBL1472748	O=C(Nc1nnc(S(=O)(=O)N2CCCCCC2)s1)c1ccc(Br)cc1	IC50 (nM)	'>'	20000	-1	TNF-alpha	0.581	F (assay format)	0.257	Test	0.6337	-1.043	-0.2603	0.1332	-0.7646	0.9388	-0.3943	0.4363	0.7194	1.9145	0.6227
CHEMBL1450483	CCCCCn1c(=O)c(C(=O)Nc2cnccn2)c(O)c2ccccc21	IC50 (nM)	'>'	20000	-1	TNF-alpha	0.581	F (assay format)	0.257	Training	-0.7448	-0.3799	-1.3484	-0.6917	-0.4083	0.6598	-0.4235	-0.3291	-0.0847	-0.252	-0.0371
CHEMBL4208563	CCN1CCN(S(=O)(=O)c2cnc3ccc(-c4ccc(OC)cc4)nn23)CC1	IC50 (nM)	'='	20000	-1	TNF-alpha	0.581	B (cell-based format)	0.053	Training	0.3891	0.2872	-0.533	0.3109	0.1656	-0.6341	-0.0499	0.2003	0.0926	0.0391	0.0003
CHEMBL1717950	O=C(Nc1nc2ccccc2n1Cc1ccccc1Cl)c1cccs1	IC50 (nM)	'>'	20000	-1	TNF-alpha	0.581	F (assay format)	0.257	Training	-0.687	-0.4878	0.8597	-0.352	-0.3958	1.4768	-0.5039	-0.3291	0.6159	0.1647	-0.0225
CHEMBL1482357	O=C(NC(=S)N1CCN(c2ccc(F)cc2)CC1)c1cccs1	IC50 (nM)	'>'	20000	-1	TNF-alpha	0.581	F (assay format)	0.257	Test	-0.7614	-0.0444	0.2838	0.2408	-1.2201	0.754	1.2609	-0.3291	0.6594	0.5439	-0.0253
CHEMBL1411903	Cc1ccc(S(=O)(=O)n2c(C)nc3ccccc32)cc1	IC50 (nM)	'>'	20000	-1	TNF-alpha	0.581	F (assay format)	0.257	Training	0.3711	-0.4878	-0.7711	0.9815	-0.3457	0.7842	-0.4338	0.4363	0.2215	0.0241	-0.0353
CHEMBL1706382	CN(C)c1ccc(NC(=O)c2ccc(CN3CCCCC3)cc2)cc1	IC50 (nM)	'>'	20000	-1	TNF-alpha	0.581	F (assay format)	0.257	Training	-0.967	1.0901	-1.3484	-0.252	-1.1986	1.1692	-0.517	-0.3291	0.0558	-0.4552	-0.038
CHEMBL1504170	COc1ccc(N2CCN(C(=O)c3ccc(CNS(=O)(=O)c4ccc(C)cc4)cc3)CC2)cc1	IC50 (nM)	'>'	20000	-1	TNF-alpha	0.581	F (assay format)	0.257	Training	-0.1456	1.0642	-1.3484	0.421	-0.5787	-0.105	-0.4105	0.5258	0.1845	-0.0857	-0.036
CHEMBL1439726	CC1(C)Cc2c(sc(NC(=O)c3ccccc3Cl)c2C(=O)O)CO1	IC50 (nM)	'>'	20000	-1	TNF-alpha	0.581	F (assay format)	0.257	Test	0.4389	-0.5337	-0.7711	1.4465	-0.0623	0.8063	-0.4069	0.6268	0.0262	0.6076	-0.0203
CHEMBL1735377	N#Cc1cccc(NC(=O)CSc2nc3scc(-c4ccccc4)c3c(=O)[nH]2)c1	IC50 (nM)	'>'	20000	-1	TNF-alpha	0.581	F (assay format)	0.257	Training	-0.2655	-0.1242	-0.533	-0.5341	-0.4884	0.9576	-0.2579	-0.3291	0.9683	0.1665	-0.0354
CHEMBL3644497	CCn1c(=O)c2cnc3c(C(C)C)cccc3c2n(C2CCCC2)c1=O	IC50 (nM)	'='	20000	-1	TNF-alpha	0.581	B (single protein format)	0.59	Training	0.1721	-0.5457	0.2838	0.5157	1.0154	-0.1902	-0.2307	-0.7576	-0.3704	-0.6153	-0.0304
CHEMBL3928313	CCn1c(=O)c2cnc3c(OC)cccc3c2n(C(C)C)c1=O	IC50 (nM)	'='	20000	-1	TNF-alpha	0.581	B (single protein format)	0.59	Training	-0.1941	-0.5457	-1.3484	0.401	0.9419	-1.6185	-0.2306	-0.7576	0.3998	-0.1892	-0.0293
CHEMBL3741275	CN(CCN(C)C(=O)c1cn(S(=O)(=O)c2cccc([N+](=O)[O-])c2)c2ccccc12)C(=O)c1coc2ccccc2c1=O	IC50 (nM)	'='	20000	-1	TNF-alpha	0.581	B (cell-based format)	0.053	Test	1.0776	0.3611	-0.7711	0.6782	-0.0061	0.2094	0.106	0.2003	0.2072	0.0555	0.0004
CHEMBL3742137	Cc1cc2occ(C(=O)N(C)CCN(C)C(=O)c3cn(-c4cccc(C(F)(F)F)c4)c4ccccc34)c(=O)c2cc1C	IC50 (nM)	'='	20000	-1	TNF-alpha	0.581	B (cell-based format)	0.053	Training	0.2285	0.2213	-0.7711	1.3726	0.1019	0.2759	-0.0679	0.3016	0.1297	-0.036	0.0001
CHEMBL3740080	O=C(c1coc2ccccc2c1=O)N1CCN(C(=O)c2cn(-c3cccc([N+](=O)[O-])c3)c3ccc([N+](=O)[O-])cc23)CC1	IC50 (nM)	'='	20000	-1	TNF-alpha	0.581	B (single protein format)	0.59	Training	0.1045	1.2839	-0.7711	0.4808	0.5509	0.5524	0.6412	-0.7576	0.1386	-0.3074	-0.0292
CHEMBL3741926	O=C(c1ccc2ccccc2c1)N1CCN(Cc2cn(-c3cccc(C(F)(F)F)c3)c3ccccc23)CC1	IC50 (nM)	'='	20000	-1	TNF-alpha	0.581	B (cell-based format)	0.053	Training	0.048	1.5455	-0.7711	1.2362	0.2624	1.4269	-0.088	0.3016	0.1609	-0.1755	-0.0003
CHEMBL3741027	O=C(c1ccccc1)N1CCN(Cc2cn(-c3cccc(C(F)(F)F)c3)c3ccccc23)CC1	IC50 (nM)	'='	20000	-1	TNF-alpha	0.581	B (single protein format)	0.59	Test	-0.2096	1.15	-0.7711	1.0739	-0.1382	1.4345	-0.2644	0.7401	0.1226	-0.3597	-0.0293
CHEMBL3740334	Nc1cccc(S(=O)(=O)n2cc(C(=O)N3CCN(C(=O)c4coc5ccccc5c4=O)CC3)c3ccccc32)c1	IC50 (nM)	'='	20000	-1	TNF-alpha	0.581	B (cell-based format)	0.053	Training	1.1594	1.3598	-0.7711	0.491	0.3024	0.6455	0.1662	0.2003	0.2179	-0.0527	0.0001
CHEMBL3740948	Nc1cccc(-n2cc(C(=O)N3CCN(C(=O)c4coc5ccccc5c4=O)CC3)c3ccccc32)c1	IC50 (nM)	'='	20000	-1	TNF-alpha	0.581	B (single protein format)	0.59	Training	-0.0096	1.3598	-0.7711	0.1677	0.4378	0.8635	0.4226	-0.7576	0.4597	-0.6966	-0.0308
CHEMBL4208862	CCN1CCN(S(=O)(=O)c2cnc3ccc(-c4ccc(OC)nc4)nn23)CC1	IC50 (nM)	'='	20000	-1	TNF-alpha	0.581	B (cell-based format)	0.053	Training	0.3616	0.1634	-0.533	0.1754	0.1656	-0.6341	-0.0499	0.2003	0.0735	0.055	0.0003
CHEMBL4211594	N#CC1(c2ccccc2)CCN(S(=O)(=O)c2cnc3ccc(-c4cncc(C(F)(F)F)c4)nn23)CC1	IC50 (nM)	'='	20000	-1	TNF-alpha	0.581	B (cell-based format)	0.053	Test	1.1767	0.9223	-0.533	1.4181	0.1801	-0.0523	0.0486	0.9412	0.0323	0.0713	0.0007
CHEMBL3806135	CC[C@H](C)[C@H](NC(=O)[C@H](Cc1c[nH]c2ccccc12)NC(=O)[C@H](CCC(=O)O)NC(=O)[C@H](CC(C)C)NC(=O)[C@@H](NC(=O)[C@H](CCSC)NC(=O)[C@H](CCCNC(=N)N)NC(=O)[C@H](C)NC(=O)[C@H](Cc1ccc(O)cc1)NC(=O)[C@H](CCC(N)=O)NC(=O)[C@H](CCC(=O)O)NC(=O)[C@H](C)NC(=O)[C@H](Cc1ccccc1)NC(=O)[C@H](Cc1c[nH]c2ccccc12)NC(=O)[C@H](CCCCN)NC(=O)[C@H](CCC(=O)O)NC(=O)[C@@H](N)CCC(N)=O)C(C)C)C(=O)N[C@@H](CCC(=O)O)C(=O)N[C@@H](CCCCN)C(=…	IC50 (nM)	'='	20700	-1	TNF-alpha	0.581	B (cell-based format)	0.053	Training	4.7396	0.7066	0.2838	-1.5717	-1.2644	0.3376	1.9538	-0.1479	-0.2487	0.2034	0.0005
CHEMBL127003	CCOC(=O)CCCCn1ccc2cc(OC)c(OC)cc2c1=O	IC50 (nM)	'='	21000	-1	TNF-alpha	0.581	F (cell-based format)	0.04	Training	-0.9588	-0.8093	-1.3484	-0.2179	-0.7051	-1.3868	0.0174	0	2.172	2.6441	0.0013
CHEMBL414429	CCOC(=O)CCCn1cnc2cc(OC)c(OC)c(Cl)c2c1=O	IC50 (nM)	'='	22000	-1	TNF-alpha	0.581	F (cell-based format)	0.04	Training	-0.6565	-0.9491	-1.3484	-0.4023	-0.6532	-1.8726	0.0175	0	2.3867	2.8609	0.0077
CHEMBL340827	CCOC(=O)CCCn1cnc2cc(F)ccc2c1=O	IC50 (nM)	'>'	25000	-1	TNF-alpha	0.581	F (cell-based format)	0.04	Test	-1.1871	-0.8293	-1.3484	-0.541	-0.9193	0.188	0.0175	0	2.2651	2.6704	0.0015
CHEMBL3740051	CN(CCN(C)C(=O)c1cn(S(=O)(=O)c2cccc(N)c2)c2ccccc12)C(=O)c1coc2ccccc2c1=O	IC50 (nM)	'='	25000	-1	TNF-alpha	0.581	B (cell-based format)	0.053	Training	1.0438	0.3611	-0.7711	0.513	-0.1194	0.3099	0.1662	0.2003	0.272	0.0136	0.0002
CHEMBL263480	CCOC(=O)CCCn1c(=O)c2nsnc2n(C)c1=O	IC50 (nM)	'='	25000	-1	TNF-alpha	0.581	F (assay format)	0.257	Training	-0.8756	-1.3486	-0.1952	-0.843	-1.2067	-0.6302	-0.3071	-0.3291	0.5015	0.6529	-0.0337
CHEMBL129792	CCOC(=O)CCCn1cnc2ccc(Br)cc2c1=O	IC50 (nM)	'>'	25000	-1	TNF-alpha	0.581	F (cell-based format)	0.04	Training	-0.9745	-0.8293	-1.3484	-0.2486	-1.0457	0.188	0.0175	0	2.562	3.2885	0.333
CHEMBL126511	CCOC(=O)CCCn1cnc2cc([N+](=O)[O-])ccc2c1=O	IC50 (nM)	'>'	25000	-1	TNF-alpha	0.581	F (cell-based format)	0.04	Test	-1.1384	-0.8293	-1.3484	-0.5164	-0.8401	-0.0038	0.1261	0	2.2476	2.6884	0.0015
CHEMBL338340	CCOC(=O)CCCn1cnc2cc(OC)c(OC)c(N=[N+]=[N-])c2c1=O	IC50 (nM)	'>'	25000	-1	TNF-alpha	0.581	F (cell-based format)	0.04	Training	-0.8554	-0.9491	-1.3484	-1.0443	-0.1736	-1.6676	0.0175	0	2.2828	2.7008	0.0015
CHEMBL435014	CCOC(=O)CCCn1cnc2ccc(F)cc2c1=O	IC50 (nM)	'>'	25000	-1	TNF-alpha	0.581	F (cell-based format)	0.04	Training	-1.1842	-0.8293	-1.3484	-0.541	-1.0457	0.188	0.0175	0	2.2651	2.6704	0.0015
CHEMBL127081	CCOC(=O)CCCn1cnc2cc(Cl)ccc2c1=O	IC50 (nM)	'>'	25000	-1	TNF-alpha	0.581	F (cell-based format)	0.04	Training	-1.0932	-0.8293	-1.3484	-0.3397	-0.9193	0.188	0.0175	0	2.4177	2.8374	0.0087
CHEMBL126806	CCOC(=O)CCCOc1nc(N(C)C)nc2cc(OC)c(OC)cc12	IC50 (nM)	'>'	25000	-1	TNF-alpha	0.581	F (cell-based format)	0.04	Test	-0.995	-0.9332	-1.3484	-0.6014	-0.4108	-0.9094	0.0088	0	2.3807	2.6693	0.0012
CHEMBL125522	CCOC(=O)CCCOc1nc(Nc2ccc(Br)cc2)nc2cc(OC)c(OC)cc12	IC50 (nM)	'>'	25000	-1	TNF-alpha	0.581	F (cell-based format)	0.04	Training	-0.8489	-0.3779	-1.3484	-0.4473	-0.4167	-0.1664	0.0089	0	2.5255	3.0102	0.2122
CHEMBL126646	CCOC(=O)CCCn1c(Nc2ccccc2)nc2cc(OC)c(OC)cc2c1=O	IC50 (nM)	'>'	25000	-1	TNF-alpha	0.581	F (cell-based format)	0.04	Training	-0.8048	-0.292	-1.3484	-0.6358	-0.2531	-0.43	0.0175	0	2.3151	2.5722	0.0011
CHEMBL127989	CCOC(=O)CCCn1c(N)nc2cc(OC)c(OC)cc2c1=O	IC50 (nM)	'>'	25000	-1	TNF-alpha	0.581	F (cell-based format)	0.04	Training	-0.936	-0.9332	-1.3484	-0.7462	-0.4602	-1.5975	0.1789	0	2.311	2.6781	0.0014
CHEMBL127291	CCOC(=O)CCCn1cnc2ccc([N+](=O)[O-])cc2c1=O	IC50 (nM)	'>'	25000	-1	TNF-alpha	0.581	F (cell-based format)	0.04	Test	-1.1332	-0.8293	-1.3484	-0.5164	-0.692	-0.0038	0.1261	0	2.2476	2.6884	0.0015
CHEMBL126805	CCOC(=O)CCCOc1nc(Nc2ccccc2)nc2cc(OC)c(OC)cc12	IC50 (nM)	'>'	25000	-1	TNF-alpha	0.581	F (cell-based format)	0.04	Training	-1.0041	-0.292	-1.3484	-0.8859	-0.4749	0.072	0.0089	0	2.3633	2.5722	0.001
CHEMBL126450	CCOC(=O)CCCn1cnc2cccc(Cl)c2c1=O	IC50 (nM)	'>'	25000	-1	TNF-alpha	0.581	F (cell-based format)	0.04	Training	-0.9697	-0.8293	-1.3484	-0.3657	-1.1477	0.0297	0.0175	0	2.4177	2.8374	0.0087
CHEMBL354257	COC(=O)/C=C\Cn1c(=O)c2nccnc2n(C)c1=O	IC50 (nM)	'='	25000	-1	TNF-alpha	0.581	F (assay format)	0.257	Training	-1.0469	-1.015	-1.3484	-1.1771	-1.0252	-1.2258	-0.4727	-0.3291	0.4384	0.1349	-0.036
CHEMBL127192	CCOC(=O)CCCn1cnc2cc(F)c(F)cc2c1=O	IC50 (nM)	'>'	25000	-1	TNF-alpha	0.581	F (cell-based format)	0.04	Test	-1.1495	-0.8932	-1.3484	-0.2028	-0.8263	-0.1524	0.0175	0	2.2294	2.7331	0.0019
CHEMBL124743	CCOC(=O)CCCn1cnc2ccccc2c1=O	IC50 (nM)	'>'	25000	-1	TNF-alpha	0.581	F (cell-based format)	0.04	Training	-1.2172	-0.7554	-1.3484	-0.9403	-1.2943	0.3106	0.0175	0	2.3043	2.6015	0.001
CHEMBL339952	CCOC(=O)CCCn1cnc2ccc(Cl)cc2c1=O	IC50 (nM)	'>'	25000	-1	TNF-alpha	0.581	F (cell-based format)	0.04	Training	-1.0786	-0.8293	-1.3484	-0.3397	-1.0457	0.188	0.0175	0	2.4177	2.8374	0.0087
CHEMBL4203548	N#CC1(c2ccccc2)CCN(S(=O)(=O)c2cnc3ccc(Cl)nn23)CC1	IC50 (nM)	'='	25000	-1	TNF-alpha	0.581	B (cell-based format)	0.053	Training	0.9907	0.4909	-0.533	1.0392	0.1296	-0.5622	0.0486	0.4922	0.1593	0.2007	0.0064
CHEMBL4204234	O=S(=O)(c1cnc2ccc(-c3cncc(F)c3)nn12)N1CCN(c2ccccn2)CC1	IC50 (nM)	'='	28000	-1	TNF-alpha	0.581	B (cell-based format)	0.053	Test	0.4505	0.6587	-0.533	0.2547	-0.0011	1.2203	-0.0499	0.2003	0.1784	-0.0017	0.0002
CHEMBL4206575	NS(=O)(=O)c1cnc2ccc(Cl)nn12	IC50 (nM)	'='	28000	-1	TNF-alpha	0.581	B (cell-based format)	0.053	Training	-0.8702	-1.2647	-0.533	0.0728	-0.5596	1.0551	0.2832	0.3016	0.466	0.7721	0.0142
CHEMBL4208400	COc1cccc(CNS(=O)(=O)c2cnc3ccc(-c4ccc(S(C)(=O)=O)cc4)nn23)c1	IC50 (nM)	'='	28000	-1	TNF-alpha	0.581	B (cell-based format)	0.053	Training	0.0631	-0.1562	-0.533	0.4419	-0.2904	0.3795	-0.0014	0.6906	0.2879	0.2172	0.0012
CHEMBL4217894	O=S(=O)(c1cnc2ccc(-c3cncc(F)c3)nn12)N1CCN(Cc2ccccc2)CC1	IC50 (nM)	'>'	30000	-1	TNF-alpha	0.581	B (cell-based format)	0.053	Training	0.5056	0.8045	-0.533	0.0483	-0.0927	1.3868	-0.0499	0.2003	0.1641	-0.0156	0.0002
CHEMBL4204400	CS(=O)(=O)c1ccc(-c2ccc3ncc(S(=O)(=O)NCC4CCCO4)n3n2)cc1	IC50 (nM)	'>'	30000	-1	TNF-alpha	0.581	B (cell-based format)	0.053	Test	-0.0139	-0.7115	1.0992	0.3428	-0.3396	1.0276	-0.0014	0.6906	0.0525	0.2384	0.0012
CHEMBL4212813	O=S(=O)(c1cnc2ccc(Cl)nn12)N1CCN(c2ccccn2)CC1	IC50 (nM)	'>'	30000	-1	TNF-alpha	0.581	B (cell-based format)	0.053	Training	0.3575	0.2293	-0.533	0.5144	-0.1533	1.0477	-0.0499	0.2003	0.254	0.2332	0.0068
CHEMBL4207994	O=S(=O)(c1cnc2ccc(Cl)nn12)N1CCN(Cc2ccccc2)CC1	IC50 (nM)	'='	30000	-1	TNF-alpha	0.581	B (cell-based format)	0.053	Training	0.4126	0.3731	-0.533	0.2492	-0.2617	1.2604	-0.0499	0.2003	0.2336	0.2079	0.0065
CHEMBL4207908	O=S(=O)(c1cnc2ccc(Cl)nn12)N1CCN(c2ccccc2)CC1	IC50 (nM)	'='	30000	-1	TNF-alpha	0.581	B (cell-based format)	0.053	Training	0.4032	0.3731	-0.533	0.6249	-0.1533	1.0477	-0.0499	0.2003	0.2751	0.2156	0.0068
CHEMBL3739952	Cc1ccc2occ(CN(C)CCN(C)Cc3cn(-c4cccc(C(F)(F)F)c4)c4ccccc34)c(=O)c2c1	IC50 (nM)	'='	30000	-1	TNF-alpha	0.581	B (cell-based format)	0.053	Test	0.0554	0.2852	-0.7711	1.1242	-0.0947	1.2149	-0.088	0.3016	0.1142	-0.0837	-0.0001
CHEMBL3741215	Cc1ccc2occ(CN3CCN(Cc4cn(-c5cccc(C(F)(F)F)c5)c5ccccc45)CC3)c(=O)c2c1	IC50 (nM)	'='	30000	-1	TNF-alpha	0.581	B (cell-based format)	0.053	Training	0.1674	1.2839	-0.7711	1.0928	0.3055	1.3871	-0.088	0.3016	0.0624	-0.1493	-0.0002
CHEMBL4204585	COc1cccc(CNS(=O)(=O)c2cnc3ccc(-c4cncc(C(F)(F)F)c4)nn23)c1	IC50 (nM)	'>'	30000	-1	TNF-alpha	0.581	B (cell-based format)	0.053	Training	-0.2694	-0.28	-0.533	0.708	-0.329	0.5375	-0.0492	0.6906	0.1394	0.1815	0.0009
CHEMBL4215621	COc1cccc(CNS(=O)(=O)c2cnc3ccc(-c4cnc(N)c(C(F)(F)F)c4)nn23)c1	IC50 (nM)	'>'	30000	-1	TNF-alpha	0.581	B (cell-based format)	0.053	Training	-0.1955	-0.338	-0.533	0.7983	-0.2547	0.3509	0.1375	0.6906	0.1634	0.1899	0.001
CHEMBL4204718	COc1cccc(CNS(=O)(=O)c2cnc3ccc(-c4ccc(OC)nc4)nn23)c1	IC50 (nM)	'>'	30000	-1	TNF-alpha	0.581	B (cell-based format)	0.053	Test	-0.3518	-0.28	-0.533	-0.2028	-0.233	-0.2641	-0.0492	0.2411	0.2429	0.066	0.0003
CHEMBL4214427	COc1ccc(-c2ccc3ncc(S(=O)(=O)N4CCN(c5ccccn5)CC4)n3n2)cn1	IC50 (nM)	'>'	30000	-1	TNF-alpha	0.581	B (cell-based format)	0.053	Training	0.4611	0.6587	-0.533	0.2355	0.0792	0.4606	-0.0498	0.2003	0.1879	-0.0225	0
CHEMBL4212933	O=S(=O)(NCC1CCCO1)c1cnc2ccc(Cl)nn12	IC50 (nM)	'='	30000	-1	TNF-alpha	0.581	B (cell-based format)	0.053	Training	-0.5323	-1.2647	1.0992	-0.2392	-0.7007	1.0759	-0.0493	0.2411	-0.0015	0.4338	0.009
CHEMBL4218009	COc1cccc(CNS(=O)(=O)c2cnc3ccc(Cl)nn23)c1	IC50 (nM)	'>'	30000	-1	TNF-alpha	0.581	B (cell-based format)	0.053	Training	-0.4554	-0.7115	-0.533	-0.0307	-0.5886	0.1615	-0.0493	0.2411	0.3345	0.3807	0.008
CHEMBL4217876	CCN1CCN(S(=O)(=O)c2cnc3ccc(Cl)nn23)CC1	IC50 (nM)	'>'	30000	-1	TNF-alpha	0.581	B (cell-based format)	0.053	Test	0.258	-0.2661	-0.533	0.494	-0.0872	-0.3001	-0.0499	0.2003	0.1142	0.3932	0.0086
CHEMBL4205907	N#CC1(c2ccccc2)CCN(S(=O)(=O)c2cnc3ccc(-c4cncc(F)c4)nn23)CC1	IC50 (nM)	'>'	30000	-1	TNF-alpha	0.581	B (cell-based format)	0.053	Training	1.0837	0.9223	-0.533	0.6943	0.22	-0.0944	0.0486	0.4922	0.1056	-0.0154	0.0003
CHEMBL4212270	CCN1CCN(S(=O)(=O)c2cnc3ccc(-c4cncc(F)c4)nn23)CC1	IC50 (nM)	'>'	30000	-1	TNF-alpha	0.581	B (cell-based format)	0.053	Training	0.351	0.1634	-0.533	0.1958	0.0749	0.2157	-0.0499	0.2003	0.0586	0.0818	0.0006
CHEMBL4204426	O=S(=O)(NCC1CCCO1)c1cnc2ccc(-c3cncc(C(F)(F)F)c3)nn12	IC50 (nM)	'>'	30000	-1	TNF-alpha	0.581	B (cell-based format)	0.053	Training	-0.3463	-0.8353	1.0992	0.6339	-0.3818	1.2014	-0.0492	0.6906	-0.1099	0.1993	0.001
CHEMBL3805016	CC[C@H](C)[C@H](NC(=O)[C@H](CCC(N)=O)NC(=O)[C@H](Cc1ccccc1)NC(=O)[C@H](Cc1c[nH]c2ccccc12)NC(=O)[C@H](CCCCN)NC(=O)[C@H](Cc1c[nH]c2ccccc12)NC(=O)[C@H](Cc1ccccc1)NC(=O)[C@H](CCC(=O)O)NC(=O)[C@H](CCC(N)=O)NC(=O)[C@H](CC(C)C)NC(=O)[C@H](Cc1c[nH]c2ccccc12)NC(=O)[C@H](CCCCN)NC(=O)[C@H](CCCCN)NC(=O)[C@H](Cc1ccc(O)cc1)NC(=O)[C@H](CC(C)C)NC(=O)[C@H](CCC(=O)O)NC(=O)[C@H](CCC(=O)O)NC(=O)[C@H](CCC(N)=O)NC(=O)…	IC50 (nM)	'='	32600	-1	TNF-alpha	0.581	B (cell-based format)	0.053	Test	5.3067	1.903	1.0992	-1.548	-1.1083	0.6937	2.4291	-0.1479	-0.2328	0.1322	0.0002
CHEMBL126434	COc1cc2ccnc(Nc3cccc(Cl)c3)c2cc1OC	IC50 (nM)	'='	33000	-1	TNF-alpha	0.581	F (cell-based format)	0.04	Training	-0.9259	-0.2561	-1.3484	0.3239	-0.0794	-0.2887	0.0001	0	2.5955	2.6606	0.0075
CHEMBL322814	COC(=O)CC(c1ccc(OC)c(OC)c1)N1C(=O)c2ccc([N+](=O)[O-])cc2C1=O	IC50 (nM)	'='	34000	-1	TNF-alpha	0.581	F (assay format)	0.257	Training	-0.3998	-0.6376	-0.9151	0.3534	0.2129	-1.7651	-0.1964	-0.3291	-0.0398	0.0282	-0.0355
CHEMBL341096	CCOC(=O)CCCn1cc([N+](=O)[O-])c2cc(OC)c(OC)cc2c1=O	IC50 (nM)	'='	35000	-1	TNF-alpha	0.581	F (cell-based format)	0.04	Training	-0.7917	-0.8593	-1.3484	0.0362	-0.0033	-1.4324	0.1261	0	2.1717	2.7165	0.0017
CHEMBL340097	COc1cc2ccnc(Nc3ccc(Cl)cc3)c2cc1OC	IC50 (nM)	'='	35000	-1	TNF-alpha	0.581	F (cell-based format)	0.04	Test	-0.9323	-0.2561	-1.3484	0.3239	-0.161	-0.5191	0.0001	0	2.5955	2.6606	0.0075
CHEMBL125787	COc1cc2ccnc(Nc3cccc(Br)c3)c2cc1OC	IC50 (nM)	'='	37000	-1	TNF-alpha	0.581	F (cell-based format)	0.04	Training	-0.8561	-0.2561	-1.3484	0.4035	-0.0794	-0.2887	0.0001	0	2.7219	3.0553	0.2913
CHEMBL127198	COc1cc2ccnc(Nc3ccc(Br)cc3)c2cc1OC	IC50 (nM)	'='	38000	-1	TNF-alpha	0.581	F (cell-based format)	0.04	Training	-0.868	-0.2561	-1.3484	0.4035	-0.161	-0.5191	0.0001	0	2.7219	3.0553	0.2913
CHEMBL419204	COc1cc(OC)cc(C(CC(N)=O)N2C(=O)c3ccccc3C2=O)c1	IC50 (nM)	'='	39000	-1	TNF-alpha	0.581	F (assay format)	0.257	Training	-0.4878	-0.5637	-0.9151	0.0414	0.0227	-0.5205	-0.0573	-0.3291	0.0968	-0.1748	-0.0363
CHEMBL3740334	Nc1cccc(S(=O)(=O)n2cc(C(=O)N3CCN(C(=O)c4coc5ccccc5c4=O)CC3)c3ccccc32)c1	IC50 (nM)	'='	40000	-1	TNF-alpha	0.581	B (single protein format)	0.59	Test	1.1594	1.3598	-0.7711	0.491	0.3024	0.6455	0.5825	0.4027	0.4787	-0.1373	-0.0285
CHEMBL3741278	Nc1cccc(-n2cc(C(=O)N3CCN(C(=O)c4coc5ccccc5c4=O)CC3)c3cc(N)ccc32)c1	IC50 (nM)	'='	40000	-1	TNF-alpha	0.581	B (single protein format)	0.59	Training	0.0502	1.2839	-0.7711	0.1243	0.5844	0.7908	1.0426	-0.7576	0.5525	-0.642	-0.0306
CHEMBL3741275	CN(CCN(C)C(=O)c1cn(S(=O)(=O)c2cccc([N+](=O)[O-])c2)c2ccccc12)C(=O)c1coc2ccccc2c1=O	IC50 (nM)	'='	40000	-1	TNF-alpha	0.581	B (single protein format)	0.59	Training	1.0776	0.3611	-0.7711	0.6782	-0.0061	0.2094	0.3818	0.4027	0.443	0.2231	-0.0275
CHEMBL3740702	O=C(c1coc2ccccc2c1=O)N1CCN(C(=O)c2cn(S(=O)(=O)c3ccccc3)c3ccccc23)CC1	IC50 (nM)	'='	40000	-1	TNF-alpha	0.581	B (single protein format)	0.59	Training	1.0451	1.4456	-0.7711	0.5408	0.2882	0.7124	-0.0375	0.4027	0.3884	-0.178	-0.0286
CHEMBL3741278	Nc1cccc(-n2cc(C(=O)N3CCN(C(=O)c4coc5ccccc5c4=O)CC3)c3cc(N)ccc32)c1	IC50 (nM)	'='	40000	-1	TNF-alpha	0.581	B (cell-based format)	0.053	Test	0.0502	1.2839	-0.7711	0.1243	0.5844	0.7908	0.3043	-0.1479	0.24	-0.2042	-0.0005
CHEMBL3741940	O=C(c1coc2ccccc2c1=O)N1CCN(C(=O)c2cn(S(=O)(=O)c3cccc([N+](=O)[O-])c3)c3ccccc23)CC1	IC50 (nM)	'='	40000	-1	TNF-alpha	0.581	B (single protein format)	0.59	Training	1.1932	1.3598	-0.7711	0.6537	0.3954	0.5328	0.3818	0.4027	0.2749	0.0085	-0.0279
CHEMBL3741926	O=C(c1ccc2ccccc2c1)N1CCN(Cc2cn(-c3cccc(C(F)(F)F)c3)c3ccccc23)CC1	IC50 (nM)	'='	40000	-1	TNF-alpha	0.581	B (single protein format)	0.59	Training	0.048	1.5455	-0.7711	1.2362	0.2624	1.4269	-0.2644	0.7401	0.2888	-0.5463	-0.0297
CHEMBL3740564	O=C(NCCCNC(=O)c1cn(S(=O)(=O)c2ccccc2)c2ccccc12)c1coc2ccccc2c1=O	IC50 (nM)	'='	40000	-1	TNF-alpha	0.581	B (single protein format)	0.59	Training	0.6308	0.447	-0.7711	0.2713	-0.1566	0.974	-0.0365	0.4027	0.4086	0.0482	-0.0283
CHEMBL3326305	O=C1Nc2ccc(S(=O)(=O)Nc3ccc(O)c(Cl)c3)c3cccc1c23	IC50 (nM)	'='	42300	-1	TNF-alpha	0.581	B (cell-based format)	0.053	Test	0.3468	-0.2221	-0.7711	1.0252	0.4797	0.8291	-0.0068	0.2411	0.5026	0.2332	0.0072
CHEMBL3971594	COC1C(COC(=O)CCC(=O)OC[C@H](NC(=O)OCC2c3ccccc3-c3ccccc32)C(=O)O)OC(O)[C@H](OCc2ccccc2)[C@H]1OCc1ccccc1	IC50 (nM)	'='	46000	-1	TNF-alpha	0.581	B (assay format)	0.061	Training	0.4364	1.3158	-0.9151	-0.9662	-0.4225	0.9087	0.0331	-0.104	-0.0028	-0.1457	-0.047
CHEMBL126249	CCOC(=O)CCCn1c(Cl)nc2cc(OC)c(OC)cc2c1=O	IC50 (nM)	'='	48000	-1	TNF-alpha	0.581	F (cell-based format)	0.04	Training	-0.7996	-0.9332	-1.3484	-0.4123	-0.4602	-1.5975	0.0175	0	2.363	2.8609	0.0077
CHEMBL333333	CCOC(=O)CCCn1cnc2cc(O)c(O)cc2c1=O	IC50 (nM)	'='	48000	-1	TNF-alpha	0.581	F (cell-based format)	0.04	Training	-1.1293	-0.8932	-1.3484	-0.7819	-0.8263	-0.1524	0.0735	0	2.3003	2.675	0.0014
CHEMBL341012	CCOC(=O)CCCn1c(Nc2ccc(N=[N+]=[N-])cc2)nc2cc(OC)c(OC)cc2c1=O	IC50 (nM)	'>'	50000	-1	TNF-alpha	0.581	F (cell-based format)	0.04	Test	-0.7554	-0.3779	-1.3484	-0.733	-0.2002	-0.7546	0.0175	0	2.3067	2.6076	0.0012
CHEMBL18701	CCCCOc1cc(CC2CNC(=O)N2)ccc1OC	IC50 (nM)	'='	50000	-1	TNF-alpha	0.581	F (assay format)	0.257	Training	-1.2128	-1.1169	-0.2603	-1.0615	-1.3395	0.0814	-0.5166	-0.3291	-0.7274	-0.0712	-0.0371
CHEMBL127154	CCOC(=O)CCCn1c(Nc2ccc(Br)cc2)nc2cc(OC)c(OC)cc2c1=O	IC50 (nM)	'>'	50000	-1	TNF-alpha	0.581	F (cell-based format)	0.04	Training	-0.6496	-0.3779	-1.3484	-0.2048	-0.1981	-0.6541	0.0175	0	2.4788	3.0102	0.2124
CHEMBL127466	CCOC(=O)CCn1ccc2cc(OC)c(OC)cc2c1=O	IC50 (nM)	'='	50000	-1	TNF-alpha	0.581	F (cell-based format)	0.04	Training	-0.9738	-0.8093	-1.3484	-0.1466	-0.4092	-1.7913	0.0174	0	2.2502	2.6515	0.0014
CHEMBL423609	CCCCCCn1c(=O)c2c(n(C)c1=O)NC(O)N2	IC50 (nM)	'='	50000	-1	TNF-alpha	0.581	F (assay format)	0.257	Test	-0.9387	-1.3486	-0.5787	-0.1238	-0.7694	-0.2703	-0.4226	-0.3291	-1.1496	0.0422	-0.0363
CHEMBL3952042	COC(=O)N1CCC(n2c(=O)n(-c3cccc(Cl)c3)c(=O)c3cnc4c(OC)cccc4c32)CC1	IC50 (nM)	'='	50000	-1	TNF-alpha	0.581	B (single protein format)	0.59	Training	0.3191	1.2978	-1.3484	0.2681	1.0388	-0.4504	-0.1968	-0.7576	0.5416	0.0805	-0.0141
CHEMBL323009	NC(=O)CC(c1ccc2ccccc2c1)N1C(=O)c2ccccc2C1=O	IC50 (nM)	'='	51000	-1	TNF-alpha	0.581	F (assay format)	0.257	Training	-0.3908	-0.0084	-0.9151	0.4503	0.2694	1.1196	-0.0573	-0.3291	0.2613	-0.5485	-0.0373
CHEMBL125674	CCOC(=O)CCCn1cc(Br)c2cc(OC)c(OC)cc2c1=O	IC50 (nM)	'='	51000	-1	TNF-alpha	0.581	F (cell-based format)	0.04	Training	-0.4488	-0.8593	-1.3484	0.328	-0.3773	-1.5975	0.0174	0	2.4297	3.2228	0.2802
CHEMBL111503	CCNC(=O)CC(c1ccc(OC)c(OC)c1)N1C(=O)c2ccccc2C1=O	IC50 (nM)	'='	53000	-1	TNF-alpha	0.581	F (assay format)	0.257	Test	-0.4658	-0.5637	-0.9151	-0.0221	-0.1924	-1.147	-0.4728	-0.3291	-0.056	-0.1747	-0.0365
CHEMBL110949	CCCOc1ccc(C(CC(N)=O)N2C(=O)c3ccccc3C2=O)cc1OCCC	IC50 (nM)	'='	55000	-1	TNF-alpha	0.581	F (assay format)	0.257	Training	-0.4544	-0.5637	-0.9151	-0.0801	0.0288	0.4382	-0.0573	-0.3291	-0.2909	-0.1746	-0.0369
CHEMBL174253	CCOC(=O)CCCn1c(=O)c2ccccc2n(C)c1=O	IC50 (nM)	'='	55000	-1	TNF-alpha	0.581	F (assay format)	0.257	Training	-0.8752	-0.7933	-1.3484	-0.1182	-1.1002	-0.4531	-0.4729	-0.3291	-0.312	0.0225	-0.0364
CHEMBL127990	COc1cc2ccnc(NCCO)c2cc1OC	IC50 (nM)	'='	55000	-1	TNF-alpha	0.581	F (cell-based format)	0.04	Training	-1.0882	-0.8093	-1.3484	-0.5105	-0.2073	-1.5287	0.0276	0	2.4446	2.6037	0.0013
CHEMBL109316	COc1ccc(C(CC(=O)O)N2C(=O)c3ccccc3C2=O)cc1OC	IC50 (nM)	'='	60000	-1	TNF-alpha	0.581	F (assay format)	0.257	Test	-0.4995	-0.5637	-0.9151	0.2015	-0.0666	-0.859	-0.3985	-0.3291	0.052	-0.1362	-0.0361
CHEMBL3742137	Cc1cc2occ(C(=O)N(C)CCN(C)C(=O)c3cn(-c4cccc(C(F)(F)F)c4)c4ccccc34)c(=O)c2cc1C	IC50 (nM)	'>'	60000	-1	TNF-alpha	0.581	B (single protein format)	0.59	Training	0.2285	0.2213	-0.7711	1.3726	0.1019	0.2759	-0.1974	0.7401	0.1849	-0.0815	-0.0285
CHEMBL169795	CCOC(=O)CCCn1c(=O)c2c(nc(Br)n2C)n(C)c1=O	IC50 (nM)	'='	60000	-1	TNF-alpha	0.581	F (assay format)	0.257	Training	-0.4493	-1.3486	-0.7711	0.4126	-0.762	-1.0486	-0.4728	-0.3291	-0.0487	1.7091	0.7352
CHEMBL3741720	CN(CCN(C)C(=O)c1cn(S(=O)(=O)c2ccccc2)c2ccccc12)C(=O)c1coc2ccccc2c1=O	IC50 (nM)	'>'	60000	-1	TNF-alpha	0.581	B (cell-based format)	0.053	Training	0.9295	0.447	-0.7711	0.5644	-0.1437	0.3705	-0.0199	0.2003	0.2456	0.0027	0.0002
CHEMBL3741720	CN(CCN(C)C(=O)c1cn(S(=O)(=O)c2ccccc2)c2ccccc12)C(=O)c1coc2ccccc2c1=O	IC50 (nM)	'>'	60000	-1	TNF-alpha	0.581	B (single protein format)	0.59	Test	0.9295	0.447	-0.7711	0.5644	-0.1437	0.3705	-0.0375	0.4027	0.5709	0.0473	-0.0282
CHEMBL111973	COc1ccc(C(CC(N)=O)N2C(=O)c3ccccc3C2=O)cc1	IC50 (nM)	'='	62000	-1	TNF-alpha	0.581	F (assay format)	0.257	Training	-0.6108	-0.4878	-0.9151	0.036	-0.0641	-0.1078	-0.0573	-0.3291	0.1287	-0.2581	-0.0366
CHEMBL327083	COC(=O)CC(c1ccc(OC)c(OC)c1)N1C(=O)c2cccc([N+](=O)[O-])c2C1=O	IC50 (nM)	'='	64000	-1	TNF-alpha	0.581	F (assay format)	0.257	Training	-0.3223	-0.6376	-0.9151	0.3182	0.0799	-1.7034	-0.1964	-0.3291	-0.0398	0.0282	-0.0355
CHEMBL414243	CCOC(=O)CCCOc1nc(Cl)nc2cc(OC)c(OC)cc12	IC50 (nM)	'='	68000	-1	TNF-alpha	0.581	F (cell-based format)	0.04	Training	-1.0314	-0.9332	-1.3484	-0.7324	-0.5588	-0.822	0.0088	0	2.4248	2.8609	0.0076
CHEMBL320347	NC(=O)CC(c1ccc(Cl)c(Cl)c1)N1C(=O)c2ccccc2C1=O	IC50 (nM)	'='	70000	-1	TNF-alpha	0.581	F (assay format)	0.257	Test	-0.3355	-0.5637	-0.9151	0.9043	-0.091	0.405	-0.0573	-0.3291	0.6103	0.6367	-0.0056
CHEMBL174254	CCCCCCCn1c(=O)c2nsnc2n(C)c1=O	IC50 (nM)	'='	75000	-1	TNF-alpha	0.581	F (assay format)	0.257	Training	-0.897	-1.3486	-0.1952	-0.6072	-1.0599	-0.2703	-0.3293	-0.3291	0.2173	0.4778	-0.0342
CHEMBL109264	COc1ccc(C(CC(=O)NCc2ccccc2)N2C(=O)c3ccccc3C2=O)cc1OC	IC50 (nM)	'='	84000	-1	TNF-alpha	0.581	F (assay format)	0.257	Training	-0.3767	0.0775	-0.9151	-0.109	-0.3804	-0.2507	-0.4728	-0.3291	0.1287	-0.3554	-0.037
CHEMBL321032	N#Cc1cccc(C(CC(N)=O)N2C(=O)c3ccccc3C2=O)c1	IC50 (nM)	'='	89000	-1	TNF-alpha	0.581	F (assay format)	0.257	Training	-0.5895	-0.4878	-0.9151	0.1264	-0.1465	0.1062	0.1591	-0.3291	0.3061	-0.2997	-0.0366
CHEMBL334207	COc1cc2ccnc(Nc3ccccc3)c2cc1OC	IC50 (nM)	'>'	100000	-1	TNF-alpha	0.581	F (cell-based format)	0.04	Test	-1.0231	-0.1702	-1.3484	-0.1696	-0.2361	-0.2013	0.0001	0	2.5047	2.4478	0.0008
CHEMBL3314616	O=S(=O)(Nc1ccc(O)c(Cl)c1)c1ccc(F)cc1	IC50 (nM)	'>'	100000	-1	TNF-alpha	0.581	B (cell-based format)	0.053	Training	-0.7197	-0.5637	-1.3484	1.1636	-1.2036	0.3468	-0.017	0.2411	0.5028	0.6385	0.0108
CHEMBL127280	CCOC(=O)CCCn1cnc2cc(OC)c(OC)c(NC(C)=O)c2c1=O	IC50 (nM)	'>'	100000	-1	TNF-alpha	0.581	F (cell-based format)	0.04	Training	-0.7638	-0.9491	-1.3484	-1.0161	-0.0263	-1.0859	0.0263	0	2.2665	2.6958	0.0014
CHEMBL128952	CNC(=O)CCCn1cc(Br)c2cc(OC)c(OC)cc2c1=O	IC50 (nM)	'>'	100000	-1	TNF-alpha	0.581	F (cell-based format)	0.04	Training	-0.4532	-0.8593	-1.3484	0.152	-0.2815	-2.3212	0.0175	0	2.4735	3.2328	0.2919
CHEMBL3356478	O=S(=O)(Nc1cc(Cl)c(O)c(Cl)c1)c1ccc2ccccc2c1	IC50 (nM)	'>'	100000	-1	TNF-alpha	0.581	B (cell-based format)	0.053	Test	-0.1639	-0.1462	-1.3484	1.5487	-0.4354	0.6513	-0.017	0.2411	0.6586	0.553	0.0154
CHEMBL170855	CCOC(=O)CCCn1c(=O)c2c(nc(S)n2C)n(C)c1=O	IC50 (nM)	'='	100000	-1	TNF-alpha	0.581	F (assay format)	0.257	Training	-0.572	-1.3486	-0.7711	0.2371	-0.762	-1.0486	6.1604	-0.3291	-0.1072	0.581	-0.025
CHEMBL125687	CCOC(=O)CCCn1cc(F)c2c(F)c(OC)c(OC)cc2c1=O	IC50 (nM)	'>'	100000	-1	TNF-alpha	0.581	F (cell-based format)	0.04	Training	-0.8157	-0.9152	-1.3484	0.3012	-0.4589	-1.8776	0.0174	0	2.1534	2.7554	0.002
CHEMBL124456	CNC(=O)CCCn1ccc2cc(OC)c(OC)cc2c1=O	IC50 (nM)	'>'	100000	-1	TNF-alpha	0.581	F (cell-based format)	0.04	Training	-0.9697	-0.8093	-1.3484	-0.3907	-0.4854	-2.3351	0.0175	0	2.2456	2.633	0.0014
CHEMBL126912	COc1cc2ccn(CCCC(=O)O)c(=O)c2cc1OC	IC50 (nM)	'>'	100000	-1	TNF-alpha	0.581	F (cell-based format)	0.04	Test	-0.9843	-0.8093	-1.3484	-0.1576	-0.3318	-1.2536	0.0467	0	2.2385	2.6556	0.0015
CHEMBL111637	COc1cccc(C(CC(N)=O)N2C(=O)c3ccccc3C2=O)c1	IC50 (nM)	'='	120000	-1	TNF-alpha	0.581	F (assay format)	0.257	Training	-0.5836	-0.4878	-0.9151	0.036	-0.1465	0.1062	-0.0573	-0.3291	0.1287	-0.2581	-0.0366
CHEMBL171272	CCOC(=O)CCCn1c(=O)c2nc(CC)c(CC)nc2n(C)c1=O	IC50 (nM)	'='	130000	-1	TNF-alpha	0.581	F (assay format)	0.257	Training	-0.6981	-1.0989	-1.3484	-0.6277	-0.3502	-2.0802	-0.4727	-0.3291	-0.7411	0.0757	-0.0363
CHEMBL110972	N#Cc1ccc(C(CC(N)=O)N2C(=O)c3ccccc3C2=O)cc1	IC50 (nM)	'='	150000	-1	TNF-alpha	0.581	F (assay format)	0.257	Training	-0.6138	-0.4878	-0.9151	0.1264	-0.0641	-0.1078	0.1591	-0.3291	0.3061	-0.2997	-0.0366
CHEMBL170395	CCOC(=O)CCCn1c(=O)c2nccnc2n(Cc2ccccc2)c1=O	IC50 (nM)	'='	175000	-1	TNF-alpha	0.581	F (assay format)	0.257	Test	-0.8508	-0.3759	-1.3484	-1.0746	-0.5889	0.6724	-0.4727	-0.3291	-0.1056	-0.1747	-0.0371
CHEMBL172619	CCOC(=O)CCCn1c(=O)c2nc(-c3ccccc3)cnc2n(C)c1=O	IC50 (nM)	'>'	200000	-1	TNF-alpha	0.581	F (assay format)	0.257	Training	-0.8099	-0.4198	-1.3484	-0.4714	-0.5449	0.1174	-0.4727	-0.3291	-0.1253	-0.1747	-0.037
CHEMBL354263	COC(=O)c1ccc(Cn2c(=O)c3c(ncn3C)n(C)c2=O)cc1	IC50 (nM)	'>'	200000	-1	TNF-alpha	0.581	F (assay format)	0.257	Training	-0.6677	-0.7933	-0.533	0.2117	-0.395	-1.194	-0.4728	-0.3291	0.0808	-0.1749	-0.0365
CHEMBL1343	Cn1cnc2c1c(=O)n(CCCC(=O)O)c(=O)n2C	IC50 (nM)	'>'	200000	-1	TNF-alpha	0.581	F (assay format)	0.257	Training	-0.8555	-1.3486	-0.533	-0.0547	-0.7846	-0.4217	-0.3984	-0.3291	-0.5467	0.1503	-0.0358
CHEMBL171452	Cn1c(=O)[nH]c(=O)c2[nH]c(S)nc21	IC50 (nM)	'>'	200000	-1	TNF-alpha	0.581	F (assay format)	0.257	Test	-1.1251	-1.3186	-0.5787	-0.4596	-1.02	0.0344	6.1465	-0.3291	0.6528	0.7568	-0.018
CHEMBL355433	Cn1c(=O)n(CCCC(=O)O)c(=O)c2nsnc21	IC50 (nM)	'>'	200000	-1	TNF-alpha	0.581	F (assay format)	0.257	Training	-0.8946	-1.3486	-0.1952	-0.8808	-0.9967	-0.1497	-0.2326	-0.3291	0.6772	0.7398	-0.033
CHEMBL170267	CCOC(=O)c1ccc(Cn2c(=O)c3c(nc(S)n3C)n(C)c2=O)cc1	IC50 (nM)	'>'	200000	-1	TNF-alpha	0.581	F (assay format)	0.257	Training	-0.3899	-0.7933	-0.7711	0.4755	-0.2435	-0.7344	6.1604	-0.3291	0.3441	0.2137	-0.0275
CHEMBL170259	COC(=O)c1ccc(Cn2c(=O)c3c(nc(Br)n3C)n(C)c2=O)cc1	IC50 (nM)	'>'	200000	-1	TNF-alpha	0.581	F (assay format)	0.257	Training	-0.2804	-0.7933	-0.7711	0.6317	-0.2095	-1.3458	-0.4728	-0.3291	0.5277	1.189	0.6206
CHEMBL368515	Cn1c(=O)n(CCCC(=O)O)c(=O)c2ccccc21	IC50 (nM)	'>'	200000	-1	TNF-alpha	0.581	F (assay format)	0.257	Test	-0.8942	-0.7933	-1.3484	-0.0817	-0.8901	0.021	-0.3985	-0.3291	-0.2265	0.0421	-0.036
CHEMBL172224	CCCn1c(=O)n(CCCC(=O)O)c(=O)c2nccnc21	IC50 (nM)	'>'	200000	-1	TNF-alpha	0.581	F (assay format)	0.257	Training	-0.9455	-1.015	-1.3484	-1.164	-0.5021	0.1004	-0.3983	-0.3291	-0.4447	0.1209	-0.0361
CHEMBL169882	Cn1c(=O)n(CCCC(=O)O)c(=O)c2nccnc21	IC50 (nM)	'>'	200000	-1	TNF-alpha	0.581	F (assay format)	0.257	Training	-1.0214	-1.015	-1.3484	-1.0349	-0.8901	0.021	-0.3983	-0.3291	-0.1887	0.1503	-0.0359
CHEMBL354675	CCOC(=O)Cn1c(=O)c2c(ncn2C)n(C)c1=O	IC50 (nM)	'='	200000	-1	TNF-alpha	0.581	F (assay format)	0.257	Training	-0.8702	-1.3486	-0.533	-0.1908	-0.7834	-0.9895	-0.4728	-0.3291	-0.3894	0.1503	-0.036
CHEMBL320567	NC(=O)CC(c1ccccc1)N1C(=O)c2ccccc2C1=O	IC50 (nM)	'='	260000	-1	TNF-alpha	0.581	F (assay format)	0.257	Test	-0.6602	-0.4019	-0.9151	0.0296	-0.2734	1.0677	-0.0573	-0.3291	0.1658	-0.3553	-0.0369
CHEMBL3640363	COc1ccc2c(c1)C(=O)N(C[C@@]1(C#Cc3ccc(-c4cccc(N5CCSCC5)n4)cc3)NC(=O)NC1=O)C2	IC50 (nM)	'='	1000001	-1	TNF-alpha	0.581	B (single protein format)	0.59	Training	0.0532	2.7499	-0.1758	0.1248	-0.0214	0.5891	-0.1866	0.2148	0.898	-0.2466	-0.0293
CHEMBL3640365	COc1ccc2c(c1)C(=O)N(C[C@@]1(C#Cc3ccc(-c4ccc(-c5cccc(N6CCSCC6)n5)cc4)cc3)NC(=O)NC1=O)C2	IC50 (nM)	'='	1000001	-1	TNF-alpha	0.581	B (single protein format)	0.59	Training	0.2778	3.3051	-0.1758	0.2996	0.0554	0.6607	-0.1866	0.2148	1.0004	-0.4019	-0.0297
CHEMBL3640425	COc1ccc2c(c1)C(=O)N(C[C@@]1(C#Cc3nc(-c4cccc(C#N)c4)ccc3OC)NC(=O)NC1=O)C2	IC50 (nM)	'='	1000001	-1	TNF-alpha	0.581	B (single protein format)	0.59	Training	-0.2291	-0.1902	-0.1758	-0.17	0.0567	-0.7383	0.1324	0.2148	0.6481	-0.3444	-0.0297
CHEMBL3639391	Cn1cc(-c2ccc3c(c2)C(=O)N(C[C@@]2(C#Cc4cccnc4)NC(=O)NC2=O)C3)cn1	IC50 (nM)	'='	10000001	-1	TNF-alpha	0.581	B (single protein format)	0.59	Training	-0.3727	-0.6216	0.9123	-0.5112	-0.2465	1	-0.1955	0.2148	0.6841	-0.5401	-0.0306
CHEMBL3642427	COc1ccc2c(c1)C(=O)N(C[C@@]1(C#Cc3nc(-c4ccc(C#N)nc4)ccc3OC)NC(=O)NC1=O)C2	IC50 (nM)	'='	10000001	-1	TNF-alpha	0.581	B (single protein format)	0.59	Training	-0.2759	-0.316	-0.1758	-0.455	0.1023	-0.87	0.1325	0.2148	0.5235	-0.3053	-0.0297
Data in this spreadsheet appear in the same order as in the spreadsheet S2 of the Supplementary Material 1.
The terms in columns C, F, G, H, I, and J have already been explained in the manuscript.
Starting from column L, one can find the D[GTI]cj descriptors calculated by Eq. 10. For the sake of simplicity, only the D[GTI]cj that entered in the mtc-QSAR-MLP model are represented here.
By deleting rows from 1478 to 1484 and saving the present spreadsheet as a txt file, one can use this spreadsheet as the input for the software STATISTICA (version 13 or higher) to obtain the present (or an alternative) mtc-QSAR-MLP model.
The MLP network corresponding to the present mtc-QSAR-MLP model can be obtained upon request to the authors of the present manuscript.

## Sheet: S3
Molecule ChEMBL ID	Smiles	MEASURE OF ACTIVITY	RELATION	VALUE	ACTi(cj)	tg	p(tg)	ei	p(ei)	Series	Pred[ACTi(cj)]	Prob.%
CHEMBL367356	CCC(C(=O)N[C@@H](CC(=O)O)C(=O)CNCN1Cc2ccccc2C1)n1ccnc(NCc2nonc2C)c1=O	IC50 (nM)	'='	0.0087	1	Caspase-1	0.419	B (assay format)	0.061	Training	1	99.9996
CHEMBL360788	CCC(C(=O)N[C@@H](CC(=O)O)C(=O)CNCN1CCc2ccccc2C1)n1ccnc(NCc2nonc2C)c1=O	IC50 (nM)	'='	0.013	1	Caspase-1	0.419	B (assay format)	0.061	Training	1	100
CHEMBL178514	CCCCCCCCN(C)CNCC(=O)[C@H](CC(=O)O)NC(=O)C(CC)n1ccnc(NCc2nonc2C)c1=O	IC50 (nM)	'='	0.025	1	Caspase-1	0.419	B (assay format)	0.061	Training	1	99.8558
CHEMBL369290	CCCCCCN(C)CNCC(=O)[C@H](CC(=O)O)NC(=O)C(CC)n1cc(CC)nc(NCc2nonc2C)c1=O	IC50 (nM)	'='	0.025	1	Caspase-1	0.419	B (assay format)	0.061	Test	1	99.9927
CHEMBL359598	CCCCCCN(C)CNCC(=O)[C@H](CC(=O)O)NC(=O)C(CC)n1ccnc(NCc2nonc2C)c1=O	IC50 (nM)	'='	0.028	1	Caspase-1	0.419	B (assay format)	0.061	Training	1	99.9655
CHEMBL179551	CCCCN(C)CNCC(=O)[C@H](CC(=O)O)NC(=O)C(CC)n1ccnc(NCc2nonc2C)c1=O	IC50 (nM)	'='	0.031	1	Caspase-1	0.419	B (assay format)	0.061	Training	1	99.9893
CHEMBL441118	CCC(C(=O)N[C@@H](CC(=O)O)C(=O)CNCN1CCC(Cc2ccccc2)CC1)n1ccnc(NCc2nonc2C)c1=O	IC50 (nM)	'='	0.047	1	Caspase-1	0.419	B (assay format)	0.061	Training	1	99.9997
CHEMBL181623	CCCCCN(C)CNCC(=O)[C@H](CC(=O)O)NC(=O)C(CC)n1ccnc(NCc2nonc2C)c1=O	IC50 (nM)	'='	0.048	1	Caspase-1	0.419	B (assay format)	0.061	Test	1	99.9906
CHEMBL264344	CCC(C(=O)N[C@@H](CC(=O)O)C(=O)CNCN(C)CC)n1ccnc(NCc2nonc2C)c1=O	IC50 (nM)	'='	0.056	1	Caspase-1	0.419	B (assay format)	0.061	Training	1	99.9998
CHEMBL178116	CC[C@@H](C(=O)N[C@@H](CC(=O)O)C(=O)CSCc1ccccc1)n1cccc(NC(=O)[C@H](CC(=O)O)NC(C)=O)c1=O	IC50 (nM)	'='	0.06	1	Caspase-1	0.419	B (assay format)	0.061	Training	-1	83.3939
CHEMBL180646	CCCCCCN(C)CNCC(=O)[C@H](CC(=O)O)NC(=O)C(CC)n1cc(C(C)C)nc(NCc2nonc2C)c1=O	IC50 (nM)	'='	0.063	1	Caspase-1	0.419	B (assay format)	0.061	Training	1	99.3676
CHEMBL181274	CCC(C(=O)N[C@@H](CC(=O)O)C(=O)CN[C@@H](C)c1ccccc1)n1ccnc(NCc2nonc2C)c1=O	IC50 (nM)	'='	0.064	1	Caspase-1	0.419	B (assay format)	0.061	Test	1	99.9734
CHEMBL361613	CCC(C(=O)N[C@@H](CC(=O)O)C(=O)CSCc1ccccc1)n1ccnc(NCc2cccs2)c1=O	IC50 (nM)	'='	0.065	1	Caspase-1	0.419	B (assay format)	0.061	Training	1	99.8274
CHEMBL361825	CCCCCCN(C)CNCC(=O)[C@H](CC(=O)O)NC(=O)C(CC)n1cc(C(C)(C)C)nc(NCc2nonc2C)c1=O	IC50 (nM)	'='	0.067	1	Caspase-1	0.419	B (assay format)	0.061	Training	1	93.6451
CHEMBL362213	CCC(C(=O)N[C@@H](CC(=O)O)C(=O)CSCc1ccccc1)n1ccnc(NCC2COc3ccccc3O2)c1=O	IC50 (nM)	'='	0.087	1	Caspase-1	0.419	B (assay format)	0.061	Training	-1	57.2311
CHEMBL362074	CCCCCCN(C)CNCC(=O)[C@H](CC(=O)O)NC(=O)C(CC)n1cc(C(C)(CC)CC)nc(NCc2nonc2C)c1=O	IC50 (nM)	'='	0.11	1	Caspase-1	0.419	B (assay format)	0.061	Test	1	99.9999
CHEMBL267338	CC(=O)N[C@@H](Cc1ccc(O)cc1)C(=O)N[C@@H](CCC(=O)O)C(=O)N[C@H](C(=O)NC(CC(=O)O)C(=O)CNS(=O)(=O)CC12CCC(CC1=O)C2(O)O)C(C)C	IC50 (nM)	'='	0.11	1	Caspase-1	0.419	B (single protein format)	0.59	Training	1	100
CHEMBL180669	CCCCCN(C)CNCC(=O)[C@H](CC(=O)O)NC(=O)C(CC)n1cc(C(C)(C)C)nc(NCc2nonc2C)c1=O	IC50 (nM)	'='	0.11	1	Caspase-1	0.419	B (assay format)	0.061	Training	1	92.7885
CHEMBL181768	CCC(C(=O)N[C@@H](CC(=O)O)C(=O)CSCc1ccccc1)n1ccnc(NCc2nccs2)c1=O	IC50 (nM)	'='	0.13	1	Caspase-1	0.419	B (assay format)	0.061	Training	1	99.9845
CHEMBL360355	CCC(C(=O)N[C@H](C=O)CC(=O)O)n1ccnc(NCc2nonc2C)c1=O	IC50 (nM)	'='	0.15	1	Caspase-1	0.419	B (assay format)	0.061	Test	1	99.9996
CHEMBL180273	CCC(C(=O)N[C@@H](CC(=O)O)C(=O)CSCc1ccccc1)n1ccnc(NCc2cncs2)c1=O	IC50 (nM)	'='	0.19	1	Caspase-1	0.419	B (assay format)	0.061	Training	1	99.9699
CHEMBL589552	CC(C)[C@H](NC(=O)c1ccc2ccccc2c1)C(=O)N[C@@H](C)C(=O)N[C@H](C=O)CC(=O)O	IC50 (nM)	'='	0.2	1	Caspase-1	0.419	B (single protein format)	0.59	Training	1	91.9665
CHEMBL433771	CCC(C(=O)N[C@@H](CC(=O)O)C(=O)CSCc1ccccc1)n1ccnc(NCc2nonc2C)c1=O	IC50 (nM)	'='	0.22	1	Caspase-1	0.419	B (assay format)	0.061	Training	1	99.9572
CHEMBL181775	CCC(C(=O)N[C@@H](CC(=O)O)C(=O)CSCc1ccccc1)n1ccnc(Nc2ccc3sc(C)nc3c2)c1=O	IC50 (nM)	'='	0.22	1	Caspase-1	0.419	B (assay format)	0.061	Test	1	65.7466
CHEMBL180763	CCC(C(=O)N[C@@H](CC(=O)O)C(=O)CSCc1ccccc1)n1ccnc(NCc2cc(C)no2)c1=O	IC50 (nM)	'='	0.23	1	Caspase-1	0.419	B (assay format)	0.061	Training	1	99.722
CHEMBL424789	CCC(C(=O)N[C@@H](CC(=O)O)C(=O)CNCN1CCCC1)n1ccnc(NCc2nonc2C)c1=O	IC50 (nM)	'='	0.29	1	Caspase-1	0.419	B (assay format)	0.061	Training	1	100
CHEMBL443565	CC(=O)N[C@@H](CC(=O)O)C(=O)N[C@@H](CCC(=O)O)C(=O)N[C@H](C(=O)N[C@@H](CC(=O)O)C(=O)CCCc1ccccc1)C(C)C	IC50 (nM)	'='	0.31	1	Caspase-1	0.419	B (assay format)	0.061	Training	-1	95.4068
CHEMBL111965	CC[C@@H](C(=O)NC(CC(=O)O)C(=O)CNCCc1ccccc1)n1cccc(NC(=O)c2ccc3ccccc3c2)c1=O	IC50 (nM)	'='	0.37	1	Caspase-1	0.419	B (single protein format)	0.59	Test	1	66.9915
CHEMBL362191	CCC(C(=O)N[C@@H](CC(=O)O)C(=O)CSCc1ccccc1)n1ccnc(NCc2ccon2)c1=O	IC50 (nM)	'='	0.4	1	Caspase-1	0.419	B (assay format)	0.061	Training	1	99.9834
CHEMBL112207	CC(C)[C@H](CC(=O)NCCc1cn(C)c2ccccc12)C(=O)NC(CC(=O)O)C(=O)CNS(=O)(=O)CC12CCC(CC1=O)C2(C)C	IC50 (nM)	'='	0.4	1	Caspase-1	0.419	B (single protein format)	0.59	Training	1	99.9815
CHEMBL179066	CCC(C(=O)N[C@@H](CC(=O)O)C(=O)c1ncc(-c2ccccc2)o1)n1ccnc(NCc2nonc2C)c1=O	IC50 (nM)	'='	0.46	1	Caspase-1	0.419	B (assay format)	0.061	Training	1	99.9857
CHEMBL434147	CCC(C(=O)N[C@@H](CC(=O)O)C(=O)CNCN1CCCCC1)n1cc(C(C)(C)C)nc(NCc2nonc2C)c1=O	IC50 (nM)	'='	0.62	1	Caspase-1	0.419	B (assay format)	0.061	Test	1	99.9907
CHEMBL181763	CCCN(C)CNCC(=O)[C@H](CC(=O)O)NC(=O)C(CC)n1ccnc(NCc2nonc2C)c1=O	IC50 (nM)	'='	0.62	1	Caspase-1	0.419	B (assay format)	0.061	Training	1	99.996
CHEMBL360956	CCC(C(=O)N[C@@H](CC(=O)O)C(=O)CSCc1ccccc1)n1ccnc(NCc2nc(C)no2)c1=O	IC50 (nM)	'='	0.67	1	Caspase-1	0.419	B (assay format)	0.061	Training	1	99.981
CHEMBL178775	CCC(C(=O)N[C@@H](CC(=O)O)C(=O)CNCN1CCOCC1)n1cc(C(C)(C)C)nc(NCc2nonc2C)c1=O	IC50 (nM)	'='	0.73	1	Caspase-1	0.419	B (assay format)	0.061	Training	1	99.9463
CHEMBL111839	CC(=O)N[C@@H](Cc1ccc(O)cc1)C(=O)N[C@H](C(=O)N[C@@H](C)C(=O)NC(C=O)CC(=O)O)C(C)C	IC50 (nM)	'='	0.76	1	Caspase-1	0.419	B (single protein format)	0.59	Test	1	94.2543
CHEMBL178674	CCC(C(=O)N[C@@H](CC(=O)O)C(=O)CNCN1C2CCC1CC2)n1ccnc(NCc2nonc2C)c1=O	IC50 (nM)	'='	0.88	1	Caspase-1	0.419	B (assay format)	0.061	Training	1	100
CHEMBL181027	CCC(C(=O)N[C@@H](CC(=O)O)C(=O)CNCN(C)C)n1ccnc(NCc2nonc2C)c1=O	IC50 (nM)	'='	0.89	1	Caspase-1	0.419	B (assay format)	0.061	Training	1	99.9988
CHEMBL360915	CCC(C(=O)N[C@@H](CC(=O)O)C(=O)CSCc1ccccc1)n1ccnc(NCCc2nc(C)no2)c1=O	IC50 (nM)	'='	0.9	1	Caspase-1	0.419	B (assay format)	0.061	Training	1	99.9609
CHEMBL359643	CCC(C(=O)N[C@@H](CC(=O)O)C(=O)CSCc1ccccc1)n1ccnc(NCCCOC)c1=O	IC50 (nM)	'='	0.92	1	Caspase-1	0.419	B (assay format)	0.061	Test	-1	71.0146
CHEMBL220238	CCC(C(=O)N[C@@H](CC(=O)O)C(=O)CSCc1ccccc1)n1ccnc(NCc2nnc(-c3ccccc3)o2)c1=O	IC50 (nM)	'='	0.98	1	Caspase-1	0.419	B (assay format)	0.061	Training	1	99.9527
CHEMBL447233	CCC(C(=O)N[C@@H](CC(=O)O)C(=O)CSCc1ccccc1)n1ccnc(NCCn2cccn2)c1=O	IC50 (nM)	'='	0.99	1	Caspase-1	0.419	B (assay format)	0.061	Training	1	99.9963
CHEMBL382090	O=C1C[C@H](NC(=O)[C@@H]2CNC[C@@H]3CCCC[C@H](NC(=O)c4nccc5ccccc45)C(=O)N32)C(O)O1	IC50 (nM)	'='	1	1	Caspase-1	0.419	B (single protein format)	0.59	Training	1	99.9973
CHEMBL196761	O=C1C[C@H](NC(=O)[C@@H]2CN(S(=O)(=O)c3ccccc3)C[C@@H]3CCCC[C@H](NC(=O)c4ccc5ccccc5c4)C(=O)N32)C(O)O1	IC50 (nM)	'='	1	1	Caspase-1	0.419	B (single protein format)	0.59	Test	1	99.9924
CHEMBL197811	CS(=O)(=O)N1C[C@@H]2CCCC[C@H](NC(=O)c3ccc4ccccc4c3)C(=O)N2[C@H](C(=O)N[C@H]2CC(=O)OC2O)C1	IC50 (nM)	'='	1	1	Caspase-1	0.419	B (single protein format)	0.59	Training	1	99.9959
CHEMBL199492	O=C1C[C@H](NC(=O)[C@@H]2CN(C(=O)OCc3ccccc3)C[C@@H]3C/C=C\C[C@H](NC(=O)c4nccc5ccccc45)C(=O)N32)C(O)O1	IC50 (nM)	'='	1	1	Caspase-1	0.419	B (single protein format)	0.59	Training	1	100
CHEMBL372189	O=C1C[C@H](NC(=O)[C@@H]2CN(C(=O)OCc3ccccc3)C[C@@H]3C/C=C\C[C@H](NC(=O)c4ccc5ccccc5c4)C(=O)N32)C(O)O1	IC50 (nM)	'='	1	1	Caspase-1	0.419	B (single protein format)	0.59	Training	1	100
CHEMBL198644	O=C1C[C@H](NC(=O)[C@@H]2CN(C(=O)OCc3ccccc3)C[C@@H]3C/C=C\C[C@H](NC(=O)c4ccccc4)C(=O)N32)C(O)O1	IC50 (nM)	'='	1	1	Caspase-1	0.419	B (single protein format)	0.59	Test	1	100
CHEMBL411178	COc1cccc(C(=O)NCC2=CC[C@H](NC(=O)c3ccc4ccccc4c3)C(=O)N(CC(=O)N[C@H]3CC(=O)OC3O)C2)c1	IC50 (nM)	'='	1	1	Caspase-1	0.419	B (single protein format)	0.59	Training	1	99.9997
CHEMBL268772	COc1ccc(C(=O)NCC2=CC[C@H](NC(=O)c3ccc4ccccc4c3)C(=O)N(CC(=O)N[C@H]3CC(=O)OC3O)C2)cc1	IC50 (nM)	'='	1	1	Caspase-1	0.419	B (single protein format)	0.59	Training	1	99.9999
CHEMBL381667	O=C1C[C@H](NC(=O)[C@@H]2CN(S(=O)(=O)c3ccccc3)C[C@@H]3CCCC[C@H](NC(=O)c4nccc5ccccc45)C(=O)N32)C(O)O1	IC50 (nM)	'='	1	1	Caspase-1	0.419	B (single protein format)	0.59	Training	1	99.9974
CHEMBL3142900	O=C[C@H](CC(=O)O)NC(=O)C1CCCN2C(=O)CC[C@H](NC(=O)c3ccccc3F)C(=O)N12	IC50 (nM)	'='	1	1	Caspase-1	0.419	B (single protein format)	0.59	Test	1	99.9496
CHEMBL381624	O=C1C[C@H](NC(=O)[C@@H]2COC[C@@H]3CCCC[C@H](NC(=O)c4cc5ccccc5s4)C(=O)N32)C(O)O1	IC50 (nM)	'='	1	1	Caspase-1	0.419	B (single protein format)	0.59	Training	1	100
CHEMBL394351	C[C@@H](C(=O)N[C@H]1CC(=O)OC1O)N1CC=CC[C@H](NC(=O)c2ccc3ccccc3c2)C1=O	IC50 (nM)	'='	1	1	Caspase-1	0.419	B (single protein format)	0.59	Training	1	99.9822
CHEMBL198845	O=C1C[C@H](NC(=O)[C@@H]2COC[C@@H]3CCCC[C@H](NC(=O)c4ccc5ccccc5c4)C(=O)N32)C(O)O1	IC50 (nM)	'='	1	1	Caspase-1	0.419	B (single protein format)	0.59	Training	1	99.9998
CHEMBL198516	CS(=O)(=O)N1C[C@@H]2CCCC[C@H](NC(=O)c3nccc4ccccc34)C(=O)N2[C@H](C(=O)N[C@H]2CC(=O)OC2O)C1	IC50 (nM)	'='	1	1	Caspase-1	0.419	B (single protein format)	0.59	Test	1	99.9992
CHEMBL196911	O=C1C[C@H](NC(=O)[C@@H]2CNC[C@@H]3CCCC[C@H](NC(=O)c4ccc5ccccc5c4)C(=O)N32)C(O)O1	IC50 (nM)	'='	1	1	Caspase-1	0.419	B (single protein format)	0.59	Training	1	100
CHEMBL196753	O=C1C[C@H](NC(=O)[C@@H]2COC[C@@H]3CCCC[C@H](NC(=O)c4nccc5ccccc45)C(=O)N32)C(O)O1	IC50 (nM)	'='	1	1	Caspase-1	0.419	B (single protein format)	0.59	Training	1	99.993
CHEMBL178280	CCC(C(=O)N[C@@H](CC(=O)O)C(=O)CSCc1ccccc1)n1ccnc(NCc2noc(C)n2)c1=O	IC50 (nM)	'='	1.08	1	Caspase-1	0.419	B (assay format)	0.061	Training	1	99.9809
CHEMBL359542	CCC(C(=O)N[C@@H](CC(=O)O)C(=O)CSCc1ccccc1)n1ccnc(NCCOC)c1=O	IC50 (nM)	'='	1.11	1	Caspase-1	0.419	B (assay format)	0.061	Test	-1	67.0735
CHEMBL181396	CCC(C(=O)N[C@@H](CC(=O)O)C(=O)CNCN(CC)CC)n1ccnc(NCc2nonc2C)c1=O	IC50 (nM)	'='	1.14	1	Caspase-1	0.419	B (assay format)	0.061	Training	1	100
CHEMBL178339	CCC(C(=O)N[C@@H](CC(=O)O)C(C)=O)n1cc(C(C)(C)C)nc(NCc2nonc2C)c1=O	IC50 (nM)	'='	1.23	1	Caspase-1	0.419	B (assay format)	0.061	Training	1	88.8737
CHEMBL425699	COc1ccc(S(C)(=O)=O)cc1CC(=O)N[C@H](C(=O)N[C@@H](CC(=O)O)C(=O)CSCc1ccccc1)C(C)C	IC50 (nM)	'='	1.6	1	Caspase-1	0.419	B (assay format)	0.061	Training	-1	91.7627
CHEMBL361983	CCC(C(=O)N[C@@H](CC(=O)O)C(=O)CSCc1ccccc1)n1ccnc(NCCCc2nc(C)no2)c1=O	IC50 (nM)	'='	1.7	1	Caspase-1	0.419	B (assay format)	0.061	Test	1	99.9493
CHEMBL115952	CC(C)[C@H](NC(=O)OCc1ccccc1)C(=O)N[C@@H](C)C(=O)NC(CC(=O)O)C(=O)COc1cc2ccccc2cc1C(N)=O	IC50 (nM)	'='	1.7	1	Caspase-1	0.419	B (single protein format)	0.59	Training	1	75.5458
CHEMBL181295	CCOCN(C)CNCC(=O)[C@H](CC(=O)O)NC(=O)C(CC)n1ccnc(NCc2nonc2C)c1=O	IC50 (nM)	'='	1.75	1	Caspase-1	0.419	B (assay format)	0.061	Training	1	99.9983
CHEMBL360020	CCC(C(=O)N[C@@H](CC(=O)O)C(=O)CSCc1ccccc1)n1ccnc(NCCn2nc(C)cc2C)c1=O	IC50 (nM)	'='	1.82	1	Caspase-1	0.419	B (assay format)	0.061	Training	1	95.2246
CHEMBL116124	CC(C)[C@H](NC(=O)OCc1ccccc1)C(=O)N[C@@H](C)C(=O)NC(CC(=O)O)C(=O)COC(=O)CCc1ccccc1	IC50 (nM)	'='	1.9	1	Caspase-1	0.419	B (single protein format)	0.59	Test	1	66.7687
CHEMBL182103	CCC(C(=O)N[C@@H](CC(=O)O)C(=O)CSCc1ccccc1)n1ccnc(NCCCN2CCCC2=O)c1=O	IC50 (nM)	'='	1.9	1	Caspase-1	0.419	B (assay format)	0.061	Training	1	99.7959
CHEMBL181948	CCC(C(=O)N[C@@H](CC(=O)O)C(=O)CSCc1ccccc1)n1ccnc(NCCn2cncn2)c1=O	IC50 (nM)	'='	1.93	1	Caspase-1	0.419	B (assay format)	0.061	Training	1	99.9994
CHEMBL199264	O=C1C[C@H](NC(=O)[C@@H]2CN(S(=O)(=O)c3ccccc3)C[C@@H]3CCCC[C@H](NC(=O)c4ccccc4)C(=O)N32)C(O)O1	IC50 (nM)	'='	2	1	Caspase-1	0.419	B (single protein format)	0.59	Training	1	99.899
CHEMBL243823	COc1ccccc1C(=O)NCC1=CC[C@H](NC(=O)c2ccc3ccccc3c2)C(=O)N(CC(=O)N[C@H]2CC(=O)OC2O)C1	IC50 (nM)	'='	2	1	Caspase-1	0.419	B (single protein format)	0.59	Test	1	99.9994
CHEMBL1223109	CC(C)[C@H](NC(=O)OCc1ccccc1)C(=O)N[C@@H](C)C(=O)N[C@@H](CC(=O)O)C(=O)COC(=O)Cc1cccc2ccccc12	IC50 (nM)	'='	2	1	Caspase-1	0.419	B (single protein format)	0.59	Training	1	61.4545
CHEMBL397184	O=C(CN1CC(CNC(=O)c2ccccc2)=CC[C@H](NC(=O)c2ccc3ccccc3c2)C1=O)N[C@H]1CC(=O)OC1O	IC50 (nM)	'='	2	1	Caspase-1	0.419	B (single protein format)	0.59	Training	1	99.9996
CHEMBL112055	CC(=O)N[C@@H](Cc1ccc(O)cc1)C(=O)N[C@H](C(=O)N1CC(O)C[C@H]1C(=O)NC(C=O)CC(=O)O)C(C)C	IC50 (nM)	'='	2	1	Caspase-1	0.419	B (single protein format)	0.59	Training	1	92.6274
CHEMBL115336	CC(C)[C@H](NC(=O)c1ccccc1)C(=O)N(CC(=O)NC(CC(=O)O)C(=O)c1nc2ccccc2o1)C1Cc2ccccc2C1	IC50 (nM)	'='	2	1	Caspase-1	0.419	B (single protein format)	0.59	Test	1	99.9972
CHEMBL1223114	CC(C)[C@H](NC(=O)OCc1ccccc1)C(=O)N[C@@H](C)C(=O)N[C@@H](CC(=O)O)C(=O)CON1C(=O)C[C@@H]2CCCC[C@@H]21	IC50 (nM)	'='	3	1	Caspase-1	0.419	B (single protein format)	0.59	Training	1	95.1546
CHEMBL199445	O=C1C[C@H](NC(=O)[C@@H]2COC[C@@H]3C/C=C\C[C@H](NC(=O)c4nccc5ccccc45)C(=O)N32)C(O)O1	IC50 (nM)	'='	3	1	Caspase-1	0.419	B (single protein format)	0.59	Training	1	99.9998
CHEMBL200266	O=C1C[C@H](NC(=O)[C@@H]2COC[C@@H]3C/C=C\C[C@H](NC(=O)c4cc5ccccc5s4)C(=O)N32)C(O)O1	IC50 (nM)	'='	3	1	Caspase-1	0.419	B (single protein format)	0.59	Training	1	99.9999
CHEMBL1223111	CC(C)[C@H](NC(=O)OCc1ccccc1)C(=O)N[C@@H](C)C(=O)N[C@@H](CC(=O)O)C(=O)COC(=O)C(Cc1ccccc1)Cc1ccccc1	IC50 (nM)	'='	3	1	Caspase-1	0.419	B (single protein format)	0.59	Test	1	56.3627
CHEMBL1223113	CC(C)[C@H](NC(=O)OCc1ccccc1)C(=O)N[C@@H](C)C(=O)N[C@@H](CC(=O)O)C(=O)CON1C(=O)Cc2ccccc21	IC50 (nM)	'='	3	1	Caspase-1	0.419	B (single protein format)	0.59	Training	1	99.2703
CHEMBL411759	O=C(CN1CC(CNS(=O)(=O)c2ccccc2)=CC[C@H](NC(=O)c2ccc3ccccc3c2)C1=O)N[C@H]1CC(=O)OC1O	IC50 (nM)	'='	3	1	Caspase-1	0.419	B (single protein format)	0.59	Training	1	90.4232
CHEMBL200290	O=C1C[C@H](NC(=O)[C@@H]2COC[C@@H]3C/C=C\C[C@H](NC(=O)c4ccc5ccccc5c4)C(=O)N32)C(O)O1	IC50 (nM)	'='	3	1	Caspase-1	0.419	B (single protein format)	0.59	Training	1	100
CHEMBL242298	O=C[C@H](CC(=O)O)NC(=O)[C@@H]1COC[C@@H]2C/C=C\C[C@H](NC(=O)c3nccc4ccccc34)C(=O)N21	IC50 (nM)	'='	3	1	Caspase-1	0.419	B (single protein format)	0.59	Test	1	100
CHEMBL4203893	CC(C)n1cc(NC(=O)c2ccc(Nc3cnc4ccccc4n3)cc2)c(=O)n(CC(=O)N[C@H]2CC(=O)OC2O)c1=O	IC50 (nM)	'='	3	1	Caspase-1	0.419	B (single protein format)	0.59	Training	1	99.9996
CHEMBL412811	CC(=O)N[C@@H](Cc1ccc(O)cc1)C(=O)N[C@@H](CCC(=O)O)C(=O)N[C@@H](C)C(=O)NC(CC(=O)O)C(=O)CNS(=O)(=O)CCc1ccccc1	IC50 (nM)	'='	3.4	1	Caspase-1	0.419	B (single protein format)	0.59	Training	-1	56.5215
CHEMBL437105	O=C[C@H](CC(=O)O)NC(=O)[C@@H]1CCCN2C(=O)CC[C@H](NC(=O)c3nccc4ccccc34)C(=O)N12	IC50 (nM)	'='	3.4	1	Caspase-1	0.419	B (single protein format)	0.59	Training	1	100
CHEMBL1221744	CC(C)[C@H](CC(=O)NCCc1cc(N(C)C)nc2ccccc12)C(=O)N[C@H](C=O)CC(=O)O	IC50 (nM)	'='	3.61	1	Caspase-1	0.419	B (single protein format)	0.59	Test	1	67.044
CHEMBL396534	O=C[C@H](CC(=O)O)NC(=O)[C@@H]1CC[C@@H]2C/C=C\C[C@H](NC(=O)c3nccc4ccccc34)C(=O)N12	IC50 (nM)	'='	4	1	Caspase-1	0.419	B (single protein format)	0.59	Training	1	100
CHEMBL4216115	CC(C)n1cc(NC(=O)c2ccc(Nc3cnc4ccccc4n3)cc2)c(=O)n(C2(C(=O)N[C@H]3CC(=O)OC3O)CC2)c1=O	IC50 (nM)	'='	4.7	1	Caspase-1	0.419	B (single protein format)	0.59	Training	1	99.5315
CHEMBL1221743	CC(C)[C@H](CC(=O)NCCc1ccnc2ccccc12)C(=O)N[C@H](C=O)CC(=O)O	IC50 (nM)	'='	4.77	1	Caspase-1	0.419	B (single protein format)	0.59	Training	1	91.4586
CHEMBL202160	O=C[C@H](CC(=O)O)NC(=O)c1ccc(CNC(=O)c2ccc(Nc3cnc4ccccc4n3)cc2)nc1	IC50 (nM)	'='	5	1	Caspase-1	0.419	B (single protein format)	0.59	Test	1	99.9962
CHEMBL198795	CN1C[C@@H]2CCCC[C@H](NC(=O)c3ccccc3)C(=O)N2[C@H](C(=O)N[C@H]2CC(=O)OC2O)C1	IC50 (nM)	'='	5	1	Caspase-1	0.419	B (single protein format)	0.59	Training	1	99.9715
CHEMBL74137	CC(=O)NC(C(=O)N[C@@H](CC(=O)O)C(=O)COC(=O)Cc1c(Cl)ccc(Cl)c1Cl)C(C)C	IC50 (nM)	'='	5	1	Caspase-1	0.419	B (single protein format)	0.59	Training	-1	55.8134
CHEMBL380780	O=C1C[C@H](NC(=O)[C@@H]2CN(C(=O)Nc3ccccc3)C[C@@H]3CCCC[C@H](NC(=O)c4ccccc4)C(=O)N32)C(O)O1	IC50 (nM)	'='	5	1	Caspase-1	0.419	B (single protein format)	0.59	Training	1	100
CHEMBL78154	CC(=O)NC(C(=O)N[C@@H](CC(=O)O)C(=O)COC(=O)Cc1c(Cl)cccc1Cl)C(C)C	IC50 (nM)	'='	5	1	Caspase-1	0.419	B (single protein format)	0.59	Test	1	58.2605
CHEMBL1223110	CC(C)[C@H](NC(=O)OCc1ccccc1)C(=O)N[C@@H](C)C(=O)N[C@@H](CC(=O)O)C(=O)COC(=O)CC(c1ccccc1)c1ccccc1	IC50 (nM)	'='	5	1	Caspase-1	0.419	B (single protein format)	0.59	Training	-1	60.2155
CHEMBL4217577	CC(C)(C)[C@H](NC(=O)c1ccc(N)c(Cl)c1)C(=O)N1CCC[C@H]1C(=O)N[C@H]1CC(=O)OC1O	IC50 (nM)	'='	5	1	Caspase-1	0.419	B (assay format)	0.061	Training	1	80.9623
CHEMBL4213802	CC(C(=O)N[C@H]1CC(=O)OC1O)n1c(=O)c(NC(=O)c2ccc(Nc3cnc4ccccc4n3)cc2)cn(C)c1=O	IC50 (nM)	'='	5.012	1	Caspase-1	0.419	B (single protein format)	0.59	Training	1	99.9809
CHEMBL180623	CCC(C(=O)N[C@@H](CC(=O)O)C(=O)CCCc1ccccc1)n1cc(C(C)(C)C)nc(NCc2nonc2C)c1=O	IC50 (nM)	'='	5.13	1	Caspase-1	0.419	B (assay format)	0.061	Test	1	98.9582
CHEMBL4203378	CC(C)n1cc(NC(=O)c2ccc(Nc3cnc4ccccc4n3)cc2)c(=O)n(C(C)C(=O)N[C@H]2CC(=O)OC2O)c1=O	IC50 (nM)	'='	5.6	1	Caspase-1	0.419	B (single protein format)	0.59	Training	1	99.94
CHEMBL1221597	CC(C)[C@H](CC(=O)NCCc1cccc2ccccc12)C(=O)N[C@H](C=O)CC(=O)O	IC50 (nM)	'='	5.7	1	Caspase-1	0.419	B (single protein format)	0.59	Training	1	93.2048
CHEMBL1221745	CC(C)[C@H](CC(=O)NCCc1cccc2ncccc12)C(=O)N[C@H](C=O)CC(=O)O	IC50 (nM)	'='	5.81	1	Caspase-1	0.419	B (single protein format)	0.59	Training	1	91.4971
CHEMBL382066	CS(=O)(=O)N1C[C@@H]2CCCC[C@H](NC(=O)c3ccccc3)C(=O)N2[C@H](C(=O)N[C@H]2CC(=O)OC2O)C1	IC50 (nM)	'='	6	1	Caspase-1	0.419	B (single protein format)	0.59	Test	1	99.7097
CHEMBL373028	CC(=O)N1C[C@@H]2CCCC[C@H](NC(=O)c3ccccc3)C(=O)N2[C@H](C(=O)N[C@H]2CC(=O)OC2O)C1	IC50 (nM)	'='	6	1	Caspase-1	0.419	B (single protein format)	0.59	Training	1	99.9999
CHEMBL100588	CC(C)C[C@H](NC(=O)[C@H](CCC(=O)O)NC(=O)OCc1ccccc1)C(=O)N[C@H]1CC(=O)OC1O	IC50 (nM)	'='	6.5	1	Caspase-1	0.419	B (single protein format)	0.59	Training	-1	70.1354
CHEMBL433990	O=C1C[C@H](NC(=O)[C@@H]2COC[C@@H]3C/C=C\C[C@H](NC(=O)c4cccc(Cl)c4)C(=O)N32)C(O)O1	IC50 (nM)	'='	7	1	Caspase-1	0.419	B (single protein format)	0.59	Training	1	99.9356
CHEMBL411758	O=C(CN1CC(CNCc2ccccc2)=CC[C@H](NC(=O)c2ccc3ccccc3c2)C1=O)N[C@H]1CC(=O)OC1O	IC50 (nM)	'='	7	1	Caspase-1	0.419	B (single protein format)	0.59	Test	1	99.997
CHEMBL197127	O=C1C[C@H](NC(=O)[C@@H]2CN(C(=O)c3ccccc3)C[C@@H]3CCCC[C@H](NC(=O)c4ccccc4)C(=O)N32)C(O)O1	IC50 (nM)	'='	7	1	Caspase-1	0.419	B (single protein format)	0.59	Training	1	100
CHEMBL244229	O=C(CN1CC(CSCc2ccccc2)=CC[C@H](NC(=O)c2ccc3ccccc3c2)C1=O)N[C@H]1CC(=O)OC1O	IC50 (nM)	'='	8	1	Caspase-1	0.419	B (single protein format)	0.59	Training	1	99.9737
CHEMBL324548	CC(=O)N[C@@H](Cc1ccc(O)cc1)C(=O)N[C@H](C(=O)N[C@@H](C)C(=O)N[C@@H](CC(=O)O)C(=O)C(=O)NCCc1ccccc1)C(C)C	IC50 (nM)	'='	9	1	Caspase-1	0.419	B (single protein format)	0.59	Training	1	80.3992
CHEMBL199496	O=C1C[C@H](NC(=O)[C@@H]2COC[C@@H]3C/C=C\C[C@H](NC(=O)c4cccc(C(F)(F)F)c4)C(=O)N32)C(O)O1	IC50 (nM)	'='	9	1	Caspase-1	0.419	B (single protein format)	0.59	Test	1	89.4802
CHEMBL114330	CC(=O)N[C@@H](Cc1ccc(O)cc1)C(=O)N[C@H](C(=O)N[C@@H](C)C(=O)NC(C=O)CCC(=O)O)C(C)C	IC50 (nM)	'='	9	1	Caspase-1	0.419	B (single protein format)	0.59	Training	1	94.1123
CHEMBL248508	CCC(C(=O)N[C@@H](CC(=O)O)C(=O)CCCc1ccccc1)n1cc(C(C)(C)C)nc(Nc2nnn[nH]2)c1=O	IC50 (nM)	'='	9	1	Caspase-1	0.419	B (single protein format)	0.59	Training	1	89.845
CHEMBL1221691	Cc1cc2nc(C)n(CCNC(=O)C[C@H](C(=O)N[C@H](C=O)CC(=O)O)C(C)C)c2cc1C	IC50 (nM)	'='	9.18	1	Caspase-1	0.419	B (single protein format)	0.59	Training	1	73.014
CHEMBL4211859	Cc1cc(Nc2ccc3ccccc3c2)ccc1C(=O)Nc1cn(C(C)C)c(=O)n(C2(C(=O)N[C@H]3CC(=O)OC3O)CC2)c1=O	IC50 (nM)	'='	9.8	1	Caspase-1	0.419	B (single protein format)	0.59	Test	1	99.4262
CHEMBL198743	O=C1C[C@H](NC(=O)[C@@H]2CNC[C@@H]3CCCC[C@H](NC(=O)c4ccccc4)C(=O)N32)C(O)O1	IC50 (nM)	'='	10	1	Caspase-1	0.419	B (single protein format)	0.59	Training	1	99.6649
CHEMBL26719	O=C(O)C[C@H](NC(=O)C(c1ccccc1)n1cccc(NC(=O)c2cccc3ccccc23)c1=O)C(=O)COc1ccccc1	IC50 (nM)	'='	10	1	Caspase-1	0.419	B (single protein format)	0.59	Training	-1	72.1084
CHEMBL114791	O=C[C@H](CC(=O)O)NC(=O)[C@@H]1Cc2cccc3c2N1C(=O)[C@@H](NC(=O)c1cccc2ccccc12)CC3	IC50 (nM)	'='	10	1	Caspase-1	0.419	B (single protein format)	0.59	Training	1	99.9926
CHEMBL397990	O=C(CN1CC=CC[C@H](NC(=O)c2cccc(C(F)(F)F)c2)C1=O)N[C@H]1CC(=O)OC1O	IC50 (nM)	'='	11	1	Caspase-1	0.419	B (single protein format)	0.59	Test	1	93.8617
CHEMBL4205880	O=C1C[C@H](NC(=O)[C@@H]2CC[C@@H]3CCCC[C@H](NC(=O)c4nccc5ccccc45)C(=O)N32)C(O)O1	IC50 (nM)	'='	11	1	Caspase-1	0.419	B (assay format)	0.061	Training	1	99.9995
CHEMBL1221595	CC(C)[C@H](CC(=O)NCCNc1cccc(Cl)c1)C(=O)N[C@H](C=O)CC(=O)O	IC50 (nM)	'='	11.2	1	Caspase-1	0.419	B (single protein format)	0.59	Training	1	60.6506
CHEMBL237310	CC(C)[C@H](NC(=O)OCc1ccccc1)C(=O)Nc1ccccc1C(=O)NC(C(=O)O)C(=O)CF	IC50 (nM)	'='	12	1	Caspase-1	0.419	B (single protein format)	0.59	Training	1	73.925
CHEMBL1221811	CC(C)[C@H](CC(=O)NCCc1cncc2ccccc12)C(=O)N[C@H](C=O)CC(=O)O	IC50 (nM)	'='	12	1	Caspase-1	0.419	B (single protein format)	0.59	Test	1	88.1009
CHEMBL115823	CC(C)[C@H](NC/C=C/c1ccccc1)C(=O)N1CC(O)C[C@H]1C(=O)NC(CC(=O)O)C(=O)COc1ccccc1	IC50 (nM)	'='	13	1	Caspase-1	0.419	B (single protein format)	0.59	Training	1	99.8452
CHEMBL364282	O=C1C[C@H](NC(=O)[C@@H]2CCc3nc4cc(-c5ccccc5Cl)nc-4c(O)n32)C(O)O1	IC50 (nM)	'='	14	1	Caspase-1	0.419	B (single protein format)	0.59	Training	1	99.1661
CHEMBL242509	O=C(CN1CC=CC[C@H](NC(=O)c2ccc3ccccc3c2)C1=O)N[C@H]1CC(=O)OC1O	IC50 (nM)	'='	14	1	Caspase-1	0.419	B (single protein format)	0.59	Training	1	99.9444
CHEMBL1221688	Cc1cc2ncn(CCNC(=O)C[C@H](C(=O)N[C@H](C=O)CC(=O)O)C(C)C)c2cc1C	IC50 (nM)	'='	14.5	1	Caspase-1	0.419	B (single protein format)	0.59	Test	1	71.273
CHEMBL323322	CC(C)C(NC(=O)CNc1cccc2ccccc12)C(=O)N[C@H]1CC(=O)OC1O	IC50 (nM)	'='	15	1	Caspase-1	0.419	B (single protein format)	0.59	Training	1	95.0647
CHEMBL242727	O=C(CN1CC=CC[C@H](NC(=O)c2cc(Cl)ccc2Cl)C1=O)N[C@H]1CC(=O)OC1O	IC50 (nM)	'='	15	1	Caspase-1	0.419	B (single protein format)	0.59	Training	-1	91.7131
CHEMBL1221647	Cc1ccc2c(c1)ncn2CCNC(=O)C[C@H](C(=O)N[C@H](C=O)CC(=O)O)C(C)C	IC50 (nM)	'='	15.3	1	Caspase-1	0.419	B (single protein format)	0.59	Training	1	94.9288
CHEMBL4204225	CC(C)[C@H](NC(=O)c1ccc2ccccc2c1)C(=O)N1C2CCC(O)(CC2)C1C(=O)N[C@H]1CC(=O)OC1O	IC50 (nM)	'='	15.85	1	Caspase-1	0.419	B (single protein format)	0.59	Test	1	99.9782
CHEMBL322966	CC(C)[C@H](NC(=O)OCc1ccccc1)C(=O)N[C@@H](C)C(=O)NC(CC(=O)O)C(=O)COc1ccc2ccc(=O)oc2c1	IC50 (nM)	'='	17	1	Caspase-1	0.419	B (single protein format)	0.59	Training	1	79.6603
CHEMBL4205336	CC(C)[C@H](NC(=O)c1ccc2ccccc2c1)C(=O)N1[C@H]2CC[C@](O)(CC2)[C@H]1C(=O)N[C@H]1CC(=O)OC1O	IC50 (nM)	'='	17	1	Caspase-1	0.419	B (assay format)	0.061	Training	1	99.9939
CHEMBL1221643	Cc1[nH]c2ccccc2c1CCNC(=O)C[C@H](C(=O)N[C@H](C=O)CC(=O)O)C(C)C	IC50 (nM)	'='	18	1	Caspase-1	0.419	B (single protein format)	0.59	Training	1	93.7209
CHEMBL111938	CC(=O)N[C@@H](Cc1ccc(O)cc1)C(=O)N[C@H](C(=O)N[C@@H](C)C(=O)NC(CC(=O)O)C(=O)CCCCCc1ccccc1)C(C)C	IC50 (nM)	'='	18.5	1	Caspase-1	0.419	B (single protein format)	0.59	Test	1	86.3559
CHEMBL242938	CC1=CC[C@H](NC(=O)c2ccc3ccccc3c2)C(=O)N(CC(=O)N[C@H]2CC(=O)OC2O)C1	IC50 (nM)	'='	19	1	Caspase-1	0.419	B (single protein format)	0.59	Training	1	99.9859
CHEMBL242510	O=C(CN1CC=CC[C@H](NC(=O)c2cc3ccccc3s2)C1=O)N[C@H]1CC(=O)OC1O	IC50 (nM)	'='	20	1	Caspase-1	0.419	B (single protein format)	0.59	Training	1	96.4466
CHEMBL23226	CC(C)[C@H](NC(=O)OCc1ccccc1)C(=O)NC(CC(=O)O)C(=O)CF	IC50 (nM)	'='	20	1	Caspase-1	0.419	B (single protein format)	0.59	Training	1	90.3449
CHEMBL2323966	CC(C)(C)[C@@H](NC(=O)c1ccc(N)c(Cl)c1)C(=O)N1CCC[C@H]1C(=O)N[C@H](/C=C/S(C)(=O)=O)CC(=O)O	IC50 (nM)	'='	20	1	Caspase-1	0.419	B (single protein format)	0.59	Test	-1	98.9464
CHEMBL4215570	CC(C)n1cc(NC(=O)c2ccc(Nc3ccc4ccccc4c3)cc2)c(=O)n(CC(=O)N[C@H]2CC(=O)OC2O)c1=O	IC50 (nM)	'='	21	1	Caspase-1	0.419	B (single protein format)	0.59	Training	-1	58.1596
CHEMBL442714	O=C(CN1CC(CO)=CC[C@H](NC(=O)c2ccc3ccccc3c2)C1=O)N[C@H]1CC(=O)OC1O	IC50 (nM)	'='	22	1	Caspase-1	0.419	B (single protein format)	0.59	Training	1	100
CHEMBL285638	CC(=O)N[C@@H](CC(=O)O)C(=O)N[C@@H](CCC(=O)O)C(=O)N[C@H](C(=O)N[C@H](CC=O)CC(=O)O)C(C)C	IC50 (nM)	'='	22.3	1	Caspase-1	0.419	B (cell-based format)	0.053	Training	1	91.8373
CHEMBL4212402	CC(C)n1cc(NC(=O)c2ccc(Nc3ccc4ccccc4c3)cc2)c(=O)n(C2(C(=O)N[C@H]3CC(=O)OC3O)CC2)c1=O	IC50 (nM)	'='	23	1	Caspase-1	0.419	B (cell-based format)	0.053	Test	1	67.3164
CHEMBL1221598	CC(C)[C@H](CC(=O)NCCc1c[nH]c2ccccc12)C(=O)N[C@H](C=O)CC(=O)O	IC50 (nM)	'='	23.1	1	Caspase-1	0.419	B (single protein format)	0.59	Training	1	81.0028
CHEMBL1221689	Cc1nc2ccccc2n1CCNC(=O)C[C@H](C(=O)N[C@H](C=O)CC(=O)O)C(C)C	IC50 (nM)	'='	23.8	1	Caspase-1	0.419	B (single protein format)	0.59	Training	1	95.865
CHEMBL165535	C[C@H](NC(=O)[C@H](CCC(=O)O)NC(=O)OCc1ccccc1)C(=O)NC(CC(=O)O)C(=O)CNS(=O)(=O)CCc1ccccc1	IC50 (nM)	'='	25.3	1	Caspase-1	0.419	B (single protein format)	0.59	Training	-1	77.8212
CHEMBL1223112	COC(=O)C[C@H]1CCC[C@H]2CC(=O)N(OCC(=O)[C@H](CC(=O)O)NC(=O)[C@H](C)NC(=O)[C@@H](NC(=O)OCc3ccccc3)C(C)C)[C@H]21	IC50 (nM)	'='	26	1	Caspase-1	0.419	B (single protein format)	0.59	Test	1	97.5459
CHEMBL2324340	CC[C@H](C)[C@H](NC(=O)[C@H](CCC(N)=O)NC(=O)[C@H](Cc1c[nH]c2ccccc12)NC(=O)OCc1ccccc1)C(=O)N[C@H](/C=C/S(C)(=O)=O)CC(=O)O	IC50 (nM)	'='	26	1	Caspase-1	0.419	B (single protein format)	0.59	Training	1	98.4786
CHEMBL1221690	CC(C)[C@H](CC(=O)NCCn1c(-c2cccnc2)nc2ccccc21)C(=O)N[C@H](C=O)CC(=O)O	IC50 (nM)	'='	26.5	1	Caspase-1	0.419	B (single protein format)	0.59	Training	1	99.991
CHEMBL396535	O=C(CN1CC=CC[C@H](NC(=O)c2nccc3ccccc23)C1=O)N[C@H]1CC(=O)OC1O	IC50 (nM)	'='	27	1	Caspase-1	0.419	B (single protein format)	0.59	Training	1	95.9464
CHEMBL4216115	CC(C)n1cc(NC(=O)c2ccc(Nc3cnc4ccccc4n3)cc2)c(=O)n(C2(C(=O)N[C@H]3CC(=O)OC3O)CC2)c1=O	IC50 (nM)	'='	27	1	Caspase-1	0.419	B (cell-based format)	0.053	Test	1	90.9133
CHEMBL242726	O=C(CN1CC=CC[C@H](NC(=O)c2cccc(Cl)c2)C1=O)N[C@H]1CC(=O)OC1O	IC50 (nM)	'='	29	1	Caspase-1	0.419	B (single protein format)	0.59	Training	1	99.9388
CHEMBL212345	O=C1C[C@H](NC(=O)C2(C(=O)NNC(=O)c3ccc4ccccc4c3)Cc3ccccc3C2)C(O)O1	IC50 (nM)	'='	30	1	Caspase-1	0.419	B (single protein format)	0.59	Training	1	99.9963
CHEMBL370347	O=C(CN1CCCN(C(=O)c2ccccc2)C[C@H](NC(=O)c2nccc3ccccc23)C1=O)N[C@H]1CC(=O)OC1O	IC50 (nM)	'='	30	1	Caspase-1	0.419	B (single protein format)	0.59	Training	1	99.9997
CHEMBL387453	O=C(CN1CCSC[C@H](NC(=O)c2ccc3ccccc3c2)C1=O)N[C@H]1CC(=O)OC1O	IC50 (nM)	'='	30	1	Caspase-1	0.419	B (single protein format)	0.59	Test	1	99.9882
CHEMBL370157	O=C1C[C@H](NC(=O)[C@@H]2COC[C@@H]3C/C=C\C[C@H](NC(=O)c4ccccc4Cl)C(=O)N32)C(O)O1	IC50 (nM)	'='	33	1	Caspase-1	0.419	B (single protein format)	0.59	Training	1	99.8853
CHEMBL322631	CC(C)CC(NC(=O)CNc1cccc2ccccc12)C(=O)N[C@H]1CC(=O)OC1O	IC50 (nM)	'='	33	1	Caspase-1	0.419	B (single protein format)	0.59	Training	1	80.1229
CHEMBL1221646	CC(C)[C@H](CC(=O)NCCn1cnc2ccccc21)C(=O)N[C@H](C=O)CC(=O)O	IC50 (nM)	'='	33.7	1	Caspase-1	0.419	B (single protein format)	0.59	Training	1	97.5676
CHEMBL115328	O=C[C@H](CC(=O)O)NC(=O)C1CCC2CCC(NC(=O)OCc3ccccc3)C(=O)N21	IC50 (nM)	'='	36	1	Caspase-1	0.419	B (single protein format)	0.59	Test	1	99.9979
CHEMBL419508	O=C1C[C@H](NC(=O)[C@@H]2CCC[C@@H]3CCC[C@H](NC(=O)OCc4ccccc4)C(=O)N32)C(O)O1	IC50 (nM)	'='	36	1	Caspase-1	0.419	B (single protein format)	0.59	Training	1	99.944
CHEMBL1221599	CC(C)[C@H](CC(=O)NCCc1c[nH]c2ccc(F)cc12)C(=O)N[C@H](C=O)CC(=O)O	IC50 (nM)	'='	37	1	Caspase-1	0.419	B (single protein format)	0.59	Training	1	52.063
CHEMBL114830	CC(C)[C@H](NC(=O)c1ccc2ccccc2c1)C(=O)N1CCC[C@H]1C(=O)NC(C=O)CC(=O)NS(C)(=O)=O	IC50 (nM)	'='	38	1	Caspase-1	0.419	B (single protein format)	0.59	Training	1	93.8396
CHEMBL372509	COc1ccccc1C(=O)N1CCCN(CC(=O)N[C@H]2CC(=O)OC2O)C(=O)[C@@H](NC(=O)c2ccc3ccccc3c2)C1	IC50 (nM)	'='	38	1	Caspase-1	0.419	B (single protein format)	0.59	Test	1	99.9354
CHEMBL4211859	Cc1cc(Nc2ccc3ccccc3c2)ccc1C(=O)Nc1cn(C(C)C)c(=O)n(C2(C(=O)N[C@H]3CC(=O)OC3O)CC2)c1=O	IC50 (nM)	'='	38	1	Caspase-1	0.419	B (cell-based format)	0.053	Training	1	69.2304
CHEMBL4208166	Cc1cnc(Nc2ccc(C(=O)Nc3cn(C)c(=O)n(C(C)C(=O)N[C@H]4CC(=O)OC4O)c3=O)cc2)cn1	IC50 (nM)	'='	39.81	1	Caspase-1	0.419	B (single protein format)	0.59	Training	1	96.5169
CHEMBL212870	O=C1C[C@H](NC(=O)C2(C(=O)NNC(=O)c3cccc4ccccc34)Cc3ccccc3C2)C(O)O1	IC50 (nM)	'='	40	1	Caspase-1	0.419	B (single protein format)	0.59	Training	1	99.9954
CHEMBL212981	O=C1C[C@H](NC(=O)C2(C(=O)NNC(=O)c3cccc4ccccc34)CCCC2)C(O)O1	IC50 (nM)	'='	40	1	Caspase-1	0.419	B (single protein format)	0.59	Test	1	90.2665
CHEMBL1221644	Cc1c(CCNC(=O)C[C@H](C(=O)N[C@H](C=O)CC(=O)O)C(C)C)c2ccccc2n1C	IC50 (nM)	'='	42.5	1	Caspase-1	0.419	B (single protein format)	0.59	Training	1	98.718
CHEMBL101835	CC(C)C[C@H](NC(=O)[C@H](Cc1ccccc1)NC(=O)OCc1ccccc1)C(=O)N[C@H]1CC(=O)OC1O	IC50 (nM)	'='	43	1	Caspase-1	0.419	B (single protein format)	0.59	Training	1	69.698
CHEMBL196571	O=C(CN1CCCN(C(=O)N2CCOCC2)C[C@H](NC(=O)c2ccc3ccccc3c2)C1=O)N[C@H]1CC(=O)OC1O	IC50 (nM)	'='	44	1	Caspase-1	0.419	B (single protein format)	0.59	Training	1	99.9999
CHEMBL1221645	CC(C)[C@H](CC(=O)NCCn1ccc2ccccc21)C(=O)N[C@H](C=O)CC(=O)O	IC50 (nM)	'='	45.3	1	Caspase-1	0.419	B (single protein format)	0.59	Test	1	85.3486
CHEMBL324470	CCCCC(C(=O)N[C@@H](CC(=O)O)C(=O)COc1ccccc1)n1cncc(NC(=O)c2cccc3ccccc23)c1=O	IC50 (nM)	'='	46	1	Caspase-1	0.419	B (single protein format)	0.59	Training	1	95.3291
CHEMBL4213802	CC(C(=O)N[C@H]1CC(=O)OC1O)n1c(=O)c(NC(=O)c2ccc(Nc3cnc4ccccc4n3)cc2)cn(C)c1=O	IC50 (nM)	'='	48	1	Caspase-1	0.419	B (cell-based format)	0.053	Training	1	99.1905
CHEMBL209626	O=C1C[C@H](NC(=O)C2(C(=O)NNC(=O)c3cccc4ccccc34)CCCCC2)C(O)O1	IC50 (nM)	'='	50	1	Caspase-1	0.419	B (single protein format)	0.59	Training	1	99.3245
CHEMBL328412	CC(=O)N[C@@H](C(=O)O)C(=O)N[C@@H](CCC(=O)O)C(=O)N[C@H](C(=O)N[C@H]1CC(=O)OC1O)C(C)C	IC50 (nM)	'='	50	1	Caspase-1	0.419	B (single protein format)	0.59	Test	1	99.9705
CHEMBL200500	O=C1C[C@H](NC(=O)[C@@H]2COC[C@@H]3C/C=C\C[C@H](NC(=O)c4ccccc4C(F)(F)F)C(=O)N32)C(O)O1	IC50 (nM)	'='	50	1	Caspase-1	0.419	B (single protein format)	0.59	Training	1	82.8177
CHEMBL213952	O=C1C[C@H](NC(=O)C2(C(=O)NNC(=O)c3cccc4ccccc34)CCC2)C(O)O1	IC50 (nM)	'='	50	1	Caspase-1	0.419	B (single protein format)	0.59	Training	1	87.6671
CHEMBL430648	CC(=O)N[C@@H](CC(=O)O)C(=O)N[C@@H](CCC(=O)O)C(=O)N[C@H](C(=O)N[C@H]1CC(=O)OC1O)C(C)C	IC50 (nM)	'='	50	1	Caspase-1	0.419	B (single protein format)	0.59	Training	1	99.966
CHEMBL4203378	CC(C)n1cc(NC(=O)c2ccc(Nc3cnc4ccccc4n3)cc2)c(=O)n(C(C)C(=O)N[C@H]2CC(=O)OC2O)c1=O	IC50 (nM)	'='	50	1	Caspase-1	0.419	B (cell-based format)	0.053	Test	1	98.7736
CHEMBL429646	COc1cccc(C(=O)N[C@H]2CC=CCN(CC(=O)N[C@H]3CC(=O)OC3O)C2=O)c1	IC50 (nM)	'='	53	1	Caspase-1	0.419	B (single protein format)	0.59	Training	1	99.6535
CHEMBL4203893	CC(C)n1cc(NC(=O)c2ccc(Nc3cnc4ccccc4n3)cc2)c(=O)n(CC(=O)N[C@H]2CC(=O)OC2O)c1=O	IC50 (nM)	'='	53	1	Caspase-1	0.419	B (cell-based format)	0.053	Training	1	99.8716
CHEMBL198178	O=C1C[C@H](NC(=O)[C@@H]2CCc3nc4cc(-c5cccc(Cl)c5)nc-4c(O)n32)C(O)O1	IC50 (nM)	'='	55	1	Caspase-1	0.419	B (single protein format)	0.59	Training	1	99.198
CHEMBL3949842	c1ccc(CCN2CCN(c3cc(N4CCCC4)nc(N4CCCC4)n3)CC2)cc1	IC50 (nM)	'='	56	1	Caspase-1	0.419	B (assay format)	0.061	Test	1	100
CHEMBL115252	O=C[C@H](CC(=O)O)NS(=O)(=O)c1ccccc1OCCc1cccc2ccccc12	IC50 (nM)	'='	62	1	Caspase-1	0.419	B (single protein format)	0.59	Training	-1	94.2407
CHEMBL4211143	Cc1cc(Nc2ccc3ccccc3c2)ccc1C(=O)Nc1cn(C(C)C)c(=O)n(CC(=O)N[C@H]2CC(=O)OC2O)c1=O	IC50 (nM)	'='	66	1	Caspase-1	0.419	B (cell-based format)	0.053	Training	1	57.7237
CHEMBL425277	O=C(CN1CCSC[C@H](NC(=O)c2nccc3ccccc23)C1=O)N[C@H]1CC(=O)OC1O	IC50 (nM)	'='	70	1	Caspase-1	0.419	B (single protein format)	0.59	Training	1	99.9986
CHEMBL166521	CC(C)[C@H](NC(=O)OCc1ccccc1)C(=O)N[C@@H](C)C(=O)NC(CC(=O)O)C(=O)CNS(=O)(=O)CCc1ccccc1	IC50 (nM)	'='	72	1	Caspase-1	0.419	B (single protein format)	0.59	Test	-1	99.1322
CHEMBL200284	O=C1C[C@H](NC(=O)[C@@H]2COC[C@@H]3C/C=C\C[C@H](NC(=O)c4ccc(Cl)cc4)C(=O)N32)C(O)O1	IC50 (nM)	'='	74	1	Caspase-1	0.419	B (single protein format)	0.59	Training	1	99.9881
CHEMBL4206773	CCC(C(=O)N[C@H]1CC(=O)OC1O)n1c(=O)c(NC(=O)c2ccc(Nc3ccc4ccccc4c3)cc2C)cn(C(C)C)c1=O	IC50 (nM)	'='	76	1	Caspase-1	0.419	B (cell-based format)	0.053	Training	1	89.1873
CHEMBL242299	O=C(CN1CC/C=C\C[C@H](NC(=O)c2nccc3ccccc23)C1=O)N[C@H]1CC(=O)OC1O	IC50 (nM)	'='	77	1	Caspase-1	0.419	B (single protein format)	0.59	Training	1	90.6543
CHEMBL214226	O=C(CN1CCSC[C@H](NC(=O)c2cc3ccccc3s2)C1=O)N[C@H]1CC(=O)OC1O	IC50 (nM)	'='	80	1	Caspase-1	0.419	B (single protein format)	0.59	Test	1	95.3746
CHEMBL4205336	CC(C)[C@H](NC(=O)c1ccc2ccccc2c1)C(=O)N1[C@H]2CC[C@](O)(CC2)[C@H]1C(=O)N[C@H]1CC(=O)OC1O	IC50 (nM)	'='	86	1	Caspase-1	0.419	B (cell-based format)	0.053	Training	1	99.9943
CHEMBL3142757	CC(C)C[C@H](NC(=O)C(C)Nc1cccc2ccccc12)C(=O)N[C@H]1CC(=O)OC1O	IC50 (nM)	'='	87	1	Caspase-1	0.419	B (single protein format)	0.59	Training	1	53.1001
CHEMBL211512	O=C1C[C@H](NC(=O)C2(C(=O)NNC(=O)c3ccc4ccccc4c3)CCCCC2)C(O)O1	IC50 (nM)	'='	90	1	Caspase-1	0.419	B (single protein format)	0.59	Training	1	95.8687
CHEMBL3978901	c1c(N2CCCC2)nc(N2CCCC2)nc1N1CCN(CC2CCCCC2)CC1	IC50 (nM)	'='	95	1	Caspase-1	0.419	B (assay format)	0.061	Test	1	100
CHEMBL197979	O=C1C[C@H](NC(=O)[C@@H]2CCc3nc4cc(-c5ccc(Cl)cc5)nc-4c(O)n32)C(O)O1	IC50 (nM)	'='	97	1	Caspase-1	0.419	B (single protein format)	0.59	Training	1	99.9224
CHEMBL1221746	CC(C)[C@H](CC(=O)NCCc1cccc2nc(OCCN(C)C)ccc12)C(=O)N[C@H](C=O)CC(=O)O	IC50 (nM)	'='	102	1	Caspase-1	0.419	B (single protein format)	0.59	Training	1	90.1185
CHEMBL1221549	CC(C)[C@H](CC(=O)N(CCOc1ccccc1)CCC(=O)O)C(=O)N[C@H](C=O)CC(=O)O	IC50 (nM)	'='	114	1	Caspase-1	0.419	B (single protein format)	0.59	Training	1	92.169
CHEMBL100559	CC(C)C(NC(=O)COc1cccc2c(NS(=O)(=O)C(F)(F)F)cccc12)C(=O)N[C@H]1CC(=O)OC1O	IC50 (nM)	'='	127	1	Caspase-1	0.419	B (single protein format)	0.59	Test	-1	79.8261
CHEMBL214073	O=C(CN1CCS(=O)(=O)C[C@H](NC(=O)c2nccc3ccccc23)C1=O)N[C@H]1CC(=O)OC1O	IC50 (nM)	'='	130	1	Caspase-1	0.419	B (single protein format)	0.59	Training	1	99.9694
CHEMBL200819	O=C1C[C@H](NC(=O)[C@@H]2COC[C@@H]3C/C=C\C[C@H](NC(=O)c4ccccc4)C(=O)N32)C(O)O1	IC50 (nM)	'='	130	1	Caspase-1	0.419	B (single protein format)	0.59	Training	1	99.5675
CHEMBL199784	O=C1C[C@H](NC(=O)[C@@H]2COC[C@@H]3C/C=C\C[C@H](NC(=O)c4ccc(C(F)(F)F)cc4)C(=O)N32)C(O)O1	IC50 (nM)	'='	135	1	Caspase-1	0.419	B (single protein format)	0.59	Training	1	92.2744
CHEMBL4215570	CC(C)n1cc(NC(=O)c2ccc(Nc3ccc4ccccc4c3)cc2)c(=O)n(CC(=O)N[C@H]2CC(=O)OC2O)c1=O	IC50 (nM)	'='	140	1	Caspase-1	0.419	B (cell-based format)	0.053	Test	1	56.1794
CHEMBL100409	CC(C)C[C@H](NC(=O)COc1c(Cl)cc(Cl)c2ccccc12)C(=O)N[C@H]1CC(=O)OC1O	IC50 (nM)	'='	141	1	Caspase-1	0.419	B (single protein format)	0.59	Training	-1	52.8068
CHEMBL214166	O=C1C[C@H](NC(=O)C2(C(=O)NNC(=O)c3ccc4ccccc4c3)CCCC2)C(O)O1	IC50 (nM)	'='	150	1	Caspase-1	0.419	B (single protein format)	0.59	Training	1	68.4302
CHEMBL213784	Cc1cccc(C(=O)NNC(=O)C2(C(=O)N[C@H]3CC(=O)OC3O)CCC2)c1	IC50 (nM)	'='	150	1	Caspase-1	0.419	B (single protein format)	0.59	Training	1	52.216
CHEMBL215512	O=C(CN1CCS(=O)(=O)C[C@H](NC(=O)c2ccc3ccccc3c2)C1=O)N[C@H]1CC(=O)OC1O	IC50 (nM)	'='	150	1	Caspase-1	0.419	B (single protein format)	0.59	Test	1	99.7775
CHEMBL213978	O=C(CN1CCSC[C@H](NC(=O)c2cccc(C(F)(F)F)c2)C1=O)N[C@H]1CC(=O)OC1O	IC50 (nM)	'='	150	1	Caspase-1	0.419	B (single protein format)	0.59	Training	1	79.4307
CHEMBL3898379	Cc1c(C)c2c(c(C)c1O)CC(CN1CCN(c3cc(N4CCCC4)nc(N4CCCC4)n3)CC1)C(C)O2	IC50 (nM)	'='	167	1	Caspase-1	0.419	B (assay format)	0.061	Training	1	100
CHEMBL242511	O=C(CN1CC=CC[C@H](NC(=O)c2ccccc2)C1=O)N[C@H]1CC(=O)OC1O	IC50 (nM)	'='	168	1	Caspase-1	0.419	B (single protein format)	0.59	Training	-1	54.0499
CHEMBL1221550	CC(C)[C@H](CC(=O)N1CCCC(Oc2ccccc2)C1)C(=O)N[C@H](C=O)CC(=O)O	IC50 (nM)	'='	170	1	Caspase-1	0.419	B (single protein format)	0.59	Test	1	58.4066
CHEMBL3941088	COc1cc(CN2CCN(c3cc(N4CCCC4)nc(N4CCCC4)n3)CC2)cc(OC)c1	IC50 (nM)	'='	173	1	Caspase-1	0.419	B (assay format)	0.061	Training	1	100
CHEMBL1412861	C[C@]12C=CC(=O)C=C1CC[C@@H]1C2=CC[C@]2(C)[C@@H](C(=O)CN3CCN(c4cc(N5CCCC5)nc(N5CCCC5)n4)CC3)CC[C@@H]12	IC50 (nM)	'='	174	1	Caspase-1	0.419	B (assay format)	0.061	Training	1	84.2683
CHEMBL377298	O=C[C@H](CC(=O)O)NC(=O)CCCCCNC(=O)c1ccc(Nc2cnc3ccccc3n2)cc1	IC50 (nM)	'='	190	1	Caspase-1	0.419	B (single protein format)	0.59	Training	1	99.9636
CHEMBL417149	CC(=O)N[C@@H](CC(=O)O)C(=O)N[C@@H](CCC(=O)O)C(=O)N[C@H](C(=O)N[C@H](C=O)CC(=O)O)C(C)C	IC50 (nM)	'='	190	1	Caspase-1	0.419	B (single protein format)	0.59	Test	1	98.9899
CHEMBL379764	COc1cccc(C(=O)NNC(=O)C2(C(=O)N[C@H]3CC(=O)OC3O)CCCC2)c1	IC50 (nM)	'='	200	1	Caspase-1	0.419	B (single protein format)	0.59	Training	1	99.9906
CHEMBL4203155	CCC(C(=O)N[C@H]1CC(=O)OC1O)n1c(=O)c(NC(=O)c2ncc(Nc3ccc4ccccc4c3)cc2C)cn(C(C)C)c1=O	IC50 (nM)	'='	200	1	Caspase-1	0.419	B (cell-based format)	0.053	Training	1	96.7029
CHEMBL3970645	O=C(c1ccccc1)c1ccc(CN2CCN(c3cc(N4CCCC4)nc(N4CCCC4)n3)CC2)cc1	IC50 (nM)	'='	205	1	Caspase-1	0.419	B (assay format)	0.061	Training	1	100
CHEMBL4207501	CCC(C(=O)N[C@H]1CC(=O)OC(O)C1)n1c(=O)c(NC(=O)c2ccc(Nc3ccc4ccccc4c3)cc2C)cn(C(C)C)c1=O	IC50 (nM)	'='	210	1	Caspase-1	0.419	B (cell-based format)	0.053	Test	1	79.4212
CHEMBL210118	O=C1C[C@H](NC(=O)C2(C(=O)NNC(=O)c3ccc4ccccc4c3)CCC2)C(O)O1	IC50 (nM)	'='	240	1	Caspase-1	0.419	B (single protein format)	0.59	Training	1	85.6612
CHEMBL214215	COc1cccc(C(=O)NNC(=O)C2(C(=O)N[C@H]3CC(=O)OC3O)CCCCC2)c1	IC50 (nM)	'='	240	1	Caspase-1	0.419	B (single protein format)	0.59	Training	1	91.3839
CHEMBL317246	CC(C)C(NC(=O)CCOc1cccc2ccccc12)C(=O)N[C@H]1CC(=O)OC1O	IC50 (nM)	'='	250	1	Caspase-1	0.419	B (single protein format)	0.59	Training	1	63.5433
CHEMBL386240	COc1cccc(C(=O)NNC(=O)C2(C(=O)N[C@H]3CC(=O)OC3O)CCC2)c1	IC50 (nM)	'='	260	1	Caspase-1	0.419	B (single protein format)	0.59	Test	-1	87.564
CHEMBL3939229	COc1cccc(CN2CCN(c3cc(N4CCCC4)nc(N4CCCC4)n3)CC2)c1	IC50 (nM)	'='	262	1	Caspase-1	0.419	B (assay format)	0.061	Training	1	100
CHEMBL372093	O=C1C[C@H](NC(=O)[C@@H]2CCc3nc4cc(-c5ccccc5)nc-4c(O)n32)C(O)O1	IC50 (nM)	'='	264	1	Caspase-1	0.419	B (single protein format)	0.59	Training	1	99.9125
CHEMBL269599	CS(=O)(=O)c1c(F)cc(-c2cc(C(N)=O)c(Cl)nn2)cc1F	IC50 (nM)	'='	300	1	Caspase-1	0.419	B (single protein format)	0.59	Training	-1	58.1202
CHEMBL213408	Cc1ccccc1C(=O)NNC(=O)C1(C(=O)N[C@H]2CC(=O)OC2O)CCC1	IC50 (nM)	'='	310	1	Caspase-1	0.419	B (single protein format)	0.59	Test	1	55.0511
CHEMBL246887	CCC(C(=O)N[C@@H](CC(=O)O)C(=O)CCCc1ccccc1)n1cc(C(C)(C)C)nc(NCc2cc(OC)cc(OC)c2)c1=O	IC50 (nM)	'='	320	1	Caspase-1	0.419	B (single protein format)	0.59	Training	1	61.0485
CHEMBL441854	O=C(CN1CCS(=O)(=O)C[C@H](NC(=O)c2cc3ccccc3s2)C1=O)N[C@H]1CC(=O)OC1O	IC50 (nM)	'='	320	1	Caspase-1	0.419	B (single protein format)	0.59	Training	1	50.322
CHEMBL248309	CCC(C(=O)N[C@@H](CC(=O)O)C(=O)CCCc1ccccc1)n1cc(C(C)(C)C)nc(Nc2ccc3c(c2)OCCO3)c1=O	IC50 (nM)	'='	330	1	Caspase-1	0.419	B (single protein format)	0.59	Training	1	56.6668
CHEMBL466565	CC(C)C[C@H]1C[C@H]([C@@H](O)CC(=O)Cc2ccccc2)C(=O)N1	IC50 (nM)	'='	330	1	Caspase-1	0.419	B (single protein format)	0.59	Test	-1	99.9094
CHEMBL101182	CC(C)CC(NC(=O)CNc1cccc(Oc2ccccc2)c1)C(=O)N[C@H]1CC(=O)OC1O	IC50 (nM)	'='	330	1	Caspase-1	0.419	B (single protein format)	0.59	Training	-1	76.5908
CHEMBL323570	CC(C)C(NC(=O)COc1cccc2ccccc12)C(=O)N[C@H]1CC(=O)OC1O	IC50 (nM)	'='	336	1	Caspase-1	0.419	B (single protein format)	0.59	Training	1	79.5175
CHEMBL384930	O=C(CN1CCSC[C@H](NC(=O)c2ccccc2)C1=O)N[C@H]1CC(=O)OC1O	IC50 (nM)	'='	350	1	Caspase-1	0.419	B (single protein format)	0.59	Training	1	99.7671
CHEMBL4216830	Cc1cc(Nc2ccc3ccccc3c2)ccc1C(=O)Nc1cn(C(C)C)c(=O)n(C2(C(=O)N[C@H]3CC(=O)OC(O)C3)CC2)c1=O	IC50 (nM)	'='	360	1	Caspase-1	0.419	B (cell-based format)	0.053	Test	-1	69.8266
CHEMBL101145	CC(C)C(NC(=O)COc1c(C(=O)O)ccc2ccccc12)C(=O)N[C@H]1CC(=O)OC1O	IC50 (nM)	'='	385	1	Caspase-1	0.419	B (single protein format)	0.59	Training	1	89.9379
CHEMBL1221546	CC(C)[C@H](CC(=O)NCCC(=O)c1ccccc1)C(=O)N[C@H](C=O)CC(=O)O	IC50 (nM)	'='	398	1	Caspase-1	0.419	B (single protein format)	0.59	Training	1	95.4742
CHEMBL318887	CC(C)C[C@H](NC(=O)CC(=O)c1cccc2ccccc12)C(=O)N[C@H]1CC(=O)OC1O	IC50 (nM)	'='	408	1	Caspase-1	0.419	B (single protein format)	0.59	Training	1	82.8652
CHEMBL1221503	COc1ccc(CCCNC(=O)C[C@H](C(=O)N[C@H](C=O)CC(=O)O)C(C)C)cc1	IC50 (nM)	'='	410	1	Caspase-1	0.419	B (single protein format)	0.59	Test	1	98.0122
CHEMBL198974	CC(C)(C)c1cc2nc3n(c(O)c-2n1)[C@H](C(=O)N[C@H]1CC(=O)OC1O)CC3	IC50 (nM)	'='	421	1	Caspase-1	0.419	B (single protein format)	0.59	Training	1	99.997
CHEMBL420458	CC(C)C[C@H](NC(=O)COc1ccc(Cl)c2ccccc12)C(=O)N[C@H]1CC(=O)OC1O	IC50 (nM)	'='	429	1	Caspase-1	0.419	B (single protein format)	0.59	Training	1	63.4221
CHEMBL213965	Cc1cccc(C(=O)NNC(=O)C2(C(=O)N[C@H]3CC(=O)OC3O)CCCCC2)c1	IC50 (nM)	'='	430	1	Caspase-1	0.419	B (single protein format)	0.59	Training	-1	95.2483
CHEMBL437907	Cc1cccc(C(=O)NNC(=O)C2(C(=O)N[C@H]3CC(=O)OC3O)Cc3ccccc3C2)c1	IC50 (nM)	'='	430	1	Caspase-1	0.419	B (single protein format)	0.59	Test	1	88.092
CHEMBL1221502	CC(C)[C@H](CC(=O)NCCCc1ccccc1)C(=O)N[C@H](C=O)CC(=O)O	IC50 (nM)	'='	444	1	Caspase-1	0.419	B (single protein format)	0.59	Training	1	95.0496
CHEMBL3984293	O=[N+]([O-])c1ccc(CN2CCN(c3cc(N4CCCC4)nc(N4CCCC4)n3)CC2)cc1	IC50 (nM)	'='	450	1	Caspase-1	0.419	B (assay format)	0.061	Training	1	100
CHEMBL3905486	c1c(N2CCCC2)nc(N2CCCC2)nc1N1CCNCC1	IC50 (nM)	'='	455	1	Caspase-1	0.419	B (assay format)	0.061	Training	1	100
CHEMBL210023	Cc1cccc(C(=O)NNC(=O)C2(C(=O)N[C@H]3CC(=O)OC3O)CCCC2)c1	IC50 (nM)	'='	490	1	Caspase-1	0.419	B (single protein format)	0.59	Test	-1	99.2824
CHEMBL6429	N#Cc1ccc(-c2cc(C(N)=O)c(Cl)nn2)cc1Cl	IC50 (nM)	'='	500	1	Caspase-1	0.419	B (single protein format)	0.59	Training	-1	81.6028
CHEMBL3678067	CC(C)[C@H](NC(=O)[C@H](CCC(=O)O)NC(=O)[C@H](Cc1ccc(O)cc1)NC(=O)OCc1ccccc1)C(=O)N[C@H](/C=C/S(C)(=O)=O)CC(=O)O	IC50 (nM)	'='	500	1	Caspase-1	0.419	B (single protein format)	0.59	Training	-1	85.5575
CHEMBL4218951	CC(C(=O)N[C@H]1CC(=O)OC1O)n1c(=O)c(NC(=O)c2ccc3ccccc3c2)cn(C)c1=O	IC50 (nM)	'='	501.19	1	Caspase-1	0.419	B (single protein format)	0.59	Training	1	61.1699
CHEMBL102005	CC(C)C[C@H](NC(=O)COc1ccccc1Cc1ccccc1)C(=O)N[C@H]1CC(=O)OC1O	IC50 (nM)	'='	521	1	Caspase-1	0.419	B (single protein format)	0.59	Test	1	52.9283
CHEMBL3133256	O=C1C(=O)N(Cc2ccccc2I)c2ccc(S(=O)(=O)N3CCC[C@H]3CF)cc21	IC50 (nM)	'='	522	1	Caspase-1	0.419	B (assay format)	0.061	Training	-1	85.7238
CHEMBL321074	CC(C)C[C@H](NC(=O)COc1ccccc1C1CCCC1)C(=O)N[C@H]1CC(=O)OC1O	IC50 (nM)	'='	538	1	Caspase-1	0.419	B (single protein format)	0.59	Training	1	99.9834
CHEMBL1221547	CC(C)[C@H](CC(=O)NCCOc1ccccc1)C(=O)N[C@H](C=O)CC(=O)O	IC50 (nM)	'='	539	1	Caspase-1	0.419	B (single protein format)	0.59	Training	1	83.7368
CHEMBL317796	CC(C)C[C@H](NC(=O)CC(=O)c1ccc2ccccc2c1)C(=O)N[C@H]1CC(=O)OC1O	IC50 (nM)	'='	543	1	Caspase-1	0.419	B (single protein format)	0.59	Test	-1	52.5955
CHEMBL316465	CC(C)C[C@H](NC(=O)CCSc1cccc2ccccc12)C(=O)N[C@H]1CC(=O)OC1O	IC50 (nM)	'='	563	1	Caspase-1	0.419	B (single protein format)	0.59	Training	1	90.0133
CHEMBL318386	CC(C)C[C@H](NC(=O)COc1cccc2ccccc12)C(=O)N[C@H]1CC(=O)OC1O	IC50 (nM)	'='	570	1	Caspase-1	0.419	B (single protein format)	0.59	Training	-1	68.4702
CHEMBL213553	Cc1ccc(C(=O)NNC(=O)C2(C(=O)N[C@H]3CC(=O)OC3O)CCC2)cc1	IC50 (nM)	'='	580	1	Caspase-1	0.419	B (single protein format)	0.59	Training	-1	78.0229
CHEMBL1221548	CC(C)[C@H](CC(=O)N(CCOc1ccccc1)C(C)C)C(=O)N[C@H](C=O)CC(=O)O	IC50 (nM)	'='	584	1	Caspase-1	0.419	B (single protein format)	0.59	Test	1	99.966
CHEMBL466747	CC(C)CC1(O)NC(=O)C2(OC(Cc3ccccc3)=CC2=O)C1O	IC50 (nM)	'='	610	1	Caspase-1	0.419	B (single protein format)	0.59	Training	1	98.8085
CHEMBL101728	CC(C)C[C@H](NC(=O)CCSc1ccc2ccccc2c1)C(=O)N[C@H]1CC(=O)OC1O	IC50 (nM)	'='	611	1	Caspase-1	0.419	B (single protein format)	0.59	Training	1	88.1168
CHEMBL99681	CC(C)C[C@H](NC(=O)COc1ccccc1-c1ccccc1)C(=O)N[C@H]1CC(=O)OC1O	IC50 (nM)	'='	636	1	Caspase-1	0.419	B (single protein format)	0.59	Training	1	52.5352
CHEMBL3968765	FC(F)(F)c1ccc(CN2CCN(c3cc(N4CCCC4)nc(N4CCCC4)n3)CC2)cc1	IC50 (nM)	'='	639	1	Caspase-1	0.419	B (assay format)	0.061	Test	1	100
CHEMBL101644	CC(C)C[C@H](NC(=O)/C=C/c1ccccc1)C(=O)N[C@H]1CC(=O)OC1O	IC50 (nM)	'='	650	1	Caspase-1	0.419	B (single protein format)	0.59	Training	1	98.0807
CHEMBL437105	O=C[C@H](CC(=O)O)NC(=O)[C@@H]1CCCN2C(=O)CC[C@H](NC(=O)c3nccc4ccccc34)C(=O)N12	IC50 (nM)	'='	670	1	Caspase-1	0.419	B (cell-based format)	0.053	Training	1	99.9966
CHEMBL3133146	O=C1C(=O)N(Cc2ccccc2[N+](=O)[O-])c2ccc(S(=O)(=O)N3CCC[C@H]3CF)cc21	IC50 (nM)	'='	672	1	Caspase-1	0.419	B (assay format)	0.061	Training	-1	98.063
CHEMBL183619	COc1ccc(I)cc1[C@@H](O)C(=O)N[C@H](C(=O)N[C@@H](CC(=O)O)C(=O)CSCc1ccccc1)C(C)C	IC50 (nM)	'='	675	1	Caspase-1	0.419	B (single protein format)	0.59	Test	1	99.9922
CHEMBL102901	CC(C)C[C@H](NC(=O)CCOc1cccc2ccccc12)C(=O)N[C@H]1CC(=O)OC1O	IC50 (nM)	'='	686	1	Caspase-1	0.419	B (single protein format)	0.59	Training	-1	87.2362
CHEMBL214044	COc1cccc(OC)c1C(=O)NNC(=O)C1(C(=O)N[C@H]2CC(=O)OC2O)CCCCC1	IC50 (nM)	'='	700	1	Caspase-1	0.419	B (single protein format)	0.59	Training	1	99.4293
CHEMBL6439	NC(=O)c1cc(-c2ccc([N+](=O)[O-])cc2)nnc1Cl	IC50 (nM)	'='	700	1	Caspase-1	0.419	B (single protein format)	0.59	Training	1	58.2649
CHEMBL3932441	c1ccc(CN2CCN(c3cc(N4CCCC4)nc(N4CCCC4)n3)CC2)cc1	IC50 (nM)	'='	700	1	Caspase-1	0.419	B (assay format)	0.061	Test	1	100
CHEMBL3678069	CC(C)[C@H](NC(=O)[C@H](Cc1c[nH]c2ccccc12)NC(=O)[C@H](CC(=O)O)NC(=O)OCc1ccccc1)C(=O)N[C@H](/C=C/S(C)(=O)=O)CC(=O)O	IC50 (nM)	'='	700	1	Caspase-1	0.419	B (single protein format)	0.59	Training	1	65.4265
CHEMBL3898411	FC(F)(F)c1cc(CN2CCN(c3cc(N4CCCC4)nc(N4CCCC4)n3)CC2)cc(C(F)(F)F)c1	IC50 (nM)	'='	706	1	Caspase-1	0.419	B (assay format)	0.061	Training	1	100
CHEMBL100114	COc1ccc(OCC(=O)N[C@@H](CC(C)C)C(=O)N[C@H]2CC(=O)OC2O)c2ccccc12	IC50 (nM)	'='	831	1	Caspase-1	0.419	B (single protein format)	0.59	Training	1	64.6447
CHEMBL103820	Cc1ccc2ccccc2c1OCC(=O)N[C@@H](CC(C)C)C(=O)N[C@H]1CC(=O)OC1O	IC50 (nM)	'='	843	1	Caspase-1	0.419	B (single protein format)	0.59	Test	1	57.7022
CHEMBL166992	CC(C)[C@H](NC(=O)c1cc(Br)cc(Br)c1)C(=O)N[C@@H](CC(=O)O)C(=O)CSCc1ccccc1	IC50 (nM)	'='	860	1	Caspase-1	0.419	B (single protein format)	0.59	Training	1	96.4296
CHEMBL23453	COC(=O)CC(NC(=O)[C@@H](NC(=O)OCc1ccccc1)C(C)C)C(=O)CF	IC50 (nM)	'='	900	1	Caspase-1	0.419	B (single protein format)	0.59	Training	1	87.8054
CHEMBL3673264	CC(C)[C@H](NC(=O)[C@@H](NC(=O)[C@H](CC(=O)O)NC(=O)OCc1ccccc1)C1Cc2ccccc2C1)C(=O)N[C@H](/C=C/S(C)(=O)=O)CC(=O)O	IC50 (nM)	'='	900	1	Caspase-1	0.419	B (single protein format)	0.59	Training	1	52.1096
CHEMBL74083	O=C(O)C[C@H](NC(=O)OCc1ccccc1)C(=O)COC(=O)Cc1c(Cl)ccc(Cl)c1Cl	IC50 (nM)	'='	936	1	Caspase-1	0.419	B (single protein format)	0.59	Test	-1	99.7948
CHEMBL1223108	CC(C)[C@H](NC(=O)OCc1ccccc1)C(=O)N[C@@H](C)C(=O)N[C@@H](CC(=O)O)C(=O)CCCCCc1ccccc1	IC50 (nM)	'='	976	1	Caspase-1	0.419	B (single protein format)	0.59	Training	1	80.1665
CHEMBL330143	CCC(C)c1ccc(Oc2ccccc2S(=O)(=O)N[C@H](C=O)C(=O)O)cc1C	IC50 (nM)	'='	1000	1	Caspase-1	0.419	B (single protein format)	0.59	Training	-1	77.7443
CHEMBL96334	Cc1cc(Oc2ccccc2S(=O)(=O)N[C@H](C=O)C(=O)O)ccc1C(C)C	IC50 (nM)	'='	1000	1	Caspase-1	0.419	B (single protein format)	0.59	Training	-1	81.2618
CHEMBL183109	C#CC[C@@H](C(=O)N[C@H](C(=O)N[C@@H](CC(=O)O)C(=O)CSCc1ccccc1)C(C)C)c1cc(Br)ccc1OC	IC50 (nM)	'='	1030	1	Caspase-1	0.419	B (single protein format)	0.59	Test	-1	99.9947
CHEMBL2324341	CCOC(=O)/C=C/[C@H](CC(=O)O)NC(=O)[C@@H](NC(=O)[C@@H](NC(=O)[C@H](CC(=O)O)NC(=O)OCc1ccccc1)c1ccccc1)C(C)C	IC50 (nM)	'='	1050	1	Caspase-1	0.419	B (single protein format)	0.59	Training	1	68.0961
CHEMBL3965572	c1cc(CN2CCN(c3cc(N4CCCC4)nc(N4CCCC4)n3)CC2)ccn1	IC50 (nM)	'='	1060	1	Caspase-1	0.419	B (assay format)	0.061	Training	1	100
CHEMBL99680	CC(C)C[C@H](NC(=O)COc1cccc(-c2ccccc2)c1)C(=O)N[C@H]1CC(=O)OC1O	IC50 (nM)	'='	1100	1	Caspase-1	0.419	B (single protein format)	0.59	Training	-1	74.3508
CHEMBL3673267	CC(C)[C@H](NC(=O)[C@H](Cc1ccc2ccccc2n1)NC(=O)[C@H](CC(=O)O)NC(=O)OCc1ccccc1)C(=O)N[C@H](/C=C/S(=O)(=O)Oc1ccccc1)CC(=O)O	IC50 (nM)	'='	1200	-1	Caspase-1	0.419	B (single protein format)	0.59	Training	-1	99.6445
CHEMBL4208767	CC(C)[C@H](NC(=O)c1ccc2ccccc2c1)c1ccc(C(=O)N[C@H]2CC(=O)OC2O)cn1	IC50 (nM)	'='	1258.93	-1	Caspase-1	0.419	B (single protein format)	0.59	Training	-1	77.2527
CHEMBL3678071	CC(C)[C@H](NC(=O)[C@H](Cc1ccc(O)cc1)NC(=O)OCc1ccccc1)C(=O)N[C@@H](C)C(=O)N[C@H](/C=C/S(=O)(=O)c1ccccc1)CC(=O)O	IC50 (nM)	'='	1300	-1	Caspase-1	0.419	B (single protein format)	0.59	Training	-1	99.9356
CHEMBL100802	CC(C)C[C@H](NC(=O)CCOc1ccc2ccccc2c1)C(=O)N[C@H]1CC(=O)OC1O	IC50 (nM)	'='	1320	-1	Caspase-1	0.419	B (single protein format)	0.59	Training	-1	97.8777
CHEMBL3673265	CC(C)[C@H](NC(=O)[C@H](CCC(=O)O)NC(=O)[C@H](CC(=O)O)NC(=O)OCc1ccccc1)C(=O)N[C@H](/C=C/S(C)(=O)=O)CC(=O)O	IC50 (nM)	'='	1400	-1	Caspase-1	0.419	B (single protein format)	0.59	Test	1	98.7093
CHEMBL319554	Cc1ccc(OCC(=O)N[C@@H](CC(C)C)C(=O)N[C@H]2CC(=O)OC2O)c(C23CC4CC(CC(C4)C2)C3)c1	IC50 (nM)	'='	1430	-1	Caspase-1	0.419	B (single protein format)	0.59	Training	-1	99.1269
CHEMBL267142	N#Cc1ccc(-c2cc(C(N)=O)c(Cl)nn2)cc1	IC50 (nM)	'='	1500	-1	Caspase-1	0.419	B (single protein format)	0.59	Training	-1	81.0155
CHEMBL183379	COc1ccc(Br)cc1[C@@H](O)C(=O)N[C@H](C(=O)N[C@@H](CC(=O)O)C(=O)CSCc1ccccc1)C(C)C	IC50 (nM)	'='	1540	-1	Caspase-1	0.419	B (single protein format)	0.59	Training	-1	99.9875
CHEMBL166754	COc1ccc(S(C)(=O)=O)cc1CC(=O)N[C@H](C(=O)N[C@@H](CC(=O)O)C(=O)CSCc1c(F)cccc1Cl)C(C)C	IC50 (nM)	'='	1600	-1	Caspase-1	0.419	B (single protein format)	0.59	Test	-1	98.3855
CHEMBL352426	CC(C)[C@H](NC(=O)[C@H](C)NC(=O)[C@H](CC(=O)O)NC(=O)c1ccccc1)C(=O)N[C@@H](CC(=O)O)C(=O)CCCc1ccccc1	IC50 (nM)	'='	1650	-1	Caspase-1	0.419	B (single protein format)	0.59	Training	1	76.1326
CHEMBL3133257	O=C1C(=O)N(Cc2cccc(I)c2)c2ccc(S(=O)(=O)N3CCC[C@H]3CF)cc21	IC50 (nM)	'='	1697	-1	Caspase-1	0.419	B (assay format)	0.061	Training	-1	82.2804
CHEMBL101220	CC(C)C[C@H](NC(=O)c1ccc2ccccc2c1)C(=O)N[C@H]1CC(=O)OC1O	IC50 (nM)	'='	1740	-1	Caspase-1	0.419	B (single protein format)	0.59	Training	-1	98.5248
CHEMBL322183	CC(C)C[C@H](NC(=O)COc1ccc(Cc2ccccc2)cc1)C(=O)N[C@H]1CC(=O)OC1O	IC50 (nM)	'='	1800	-1	Caspase-1	0.419	B (single protein format)	0.59	Test	-1	60.0222
CHEMBL353919	COc1ccc(OC)c(CC(=O)N[C@H](C(=O)N[C@@H](CC(=O)O)C(=O)CSCC2CCCCC2)C(C)C)c1	IC50 (nM)	'='	1800	-1	Caspase-1	0.419	B (single protein format)	0.59	Training	-1	93.1923
CHEMBL100769	CC(C)C[C@H](NC(=O)CCCc1ccc2ccccc2c1)C(=O)N[C@H]1CC(=O)OC1O	IC50 (nM)	'='	1800	-1	Caspase-1	0.419	B (single protein format)	0.59	Training	-1	98.7578
CHEMBL81038	CCOc1ccc(/C=C/C(=O)OC)cc1CC(=O)N[C@H](C(=O)N[C@@H](CC(=O)O)C(=O)CSCc1c(F)cccc1Cl)C(C)C	IC50 (nM)	'='	1800	-1	Caspase-1	0.419	B (single protein format)	0.59	Training	-1	95.6891
CHEMBL318035	CC(C)C[C@H](NC(=O)COc1cccc2c1CCCC2)C(=O)N[C@H]1CC(=O)OC1O	IC50 (nM)	'='	1810	-1	Caspase-1	0.419	B (single protein format)	0.59	Test	-1	99.9428
CHEMBL376760	N#CC(C#N)=C1C(=O)Nc2ccc(S(=O)(=O)N3CCC[C@H]3COc3ccccc3)cc21	IC50 (nM)	'='	1830	-1	Caspase-1	0.419	B (single protein format)	0.59	Training	-1	99.7372
CHEMBL418983	CC(C)C[C@H](NC(=O)COc1ccc(C23CC4CC(CC(C4)C2)C3)cc1)C(=O)N[C@H]1CC(=O)OC1O	IC50 (nM)	'='	1830	-1	Caspase-1	0.419	B (single protein format)	0.59	Training	-1	99.9786
CHEMBL101448	CC(C)C[C@H](NC(=O)CCc1cccc2ccccc12)C(=O)N[C@H]1CC(=O)OC1O	IC50 (nM)	'='	1860	-1	Caspase-1	0.419	B (single protein format)	0.59	Training	-1	69.5748
CHEMBL3895496	c1cncc(CN2CCN(c3cc(N4CCCC4)nc(N4CCCC4)n3)CC2)c1	IC50 (nM)	'='	1870	-1	Caspase-1	0.419	B (assay format)	0.061	Test	1	100
CHEMBL3133149	O=C1C(=O)N(Cc2nnnn2Cc2ccccc2)c2ccc(S(=O)(=O)N3CCC[C@H]3CF)cc21	IC50 (nM)	'='	1878	-1	Caspase-1	0.419	B (assay format)	0.061	Training	-1	62.1967
CHEMBL328155	CC(C)C(NC(=O)COc1cc2ccccc2cc1C(=O)O)C(=O)N[C@H]1CC(=O)OC1O	IC50 (nM)	'='	1890	-1	Caspase-1	0.419	B (single protein format)	0.59	Training	1	87.8359
CHEMBL101442	CC(C)C[C@H](NC(=O)COc1ccc(-c2ccccc2)cc1)C(=O)N[C@H]1CC(=O)OC1O	IC50 (nM)	'='	1900	-1	Caspase-1	0.419	B (single protein format)	0.59	Training	-1	74.774
CHEMBL6487	O=C(NCc1ccc(Cl)cc1Cl)c1cc(-c2ccncc2)nnc1Cl	IC50 (nM)	'='	2000	-1	Caspase-1	0.419	B (single protein format)	0.59	Test	-1	99.6541
CHEMBL6486	CCOC(=O)CNC(=O)c1cc(-c2ccncc2)nnc1Cl	IC50 (nM)	'='	2000	-1	Caspase-1	0.419	B (single protein format)	0.59	Training	-1	99.9999
CHEMBL3673262	CC(C)[C@H](NC(=O)[C@@H](NC(=O)[C@H](CC(=O)O)NC(=O)OCc1ccccc1)c1ccccc1)C(=O)N[C@H](/C=C/S(C)(=O)=O)CC(=O)O	IC50 (nM)	'='	2000	-1	Caspase-1	0.419	B (single protein format)	0.59	Training	-1	79.2025
CHEMBL100591	CC(C)C(NC(=O)COc1cc2ccccc2cc1NS(=O)(=O)C(F)(F)F)C(=O)N[C@H]1CC(=O)OC1O	IC50 (nM)	'='	2180	-1	Caspase-1	0.419	B (single protein format)	0.59	Training	-1	80.5716
CHEMBL99999	CC(C)C[C@H](NC(=O)COc1ccc(C2CCCC2)cc1)C(=O)N[C@H]1CC(=O)OC1O	IC50 (nM)	'='	2200	-1	Caspase-1	0.419	B (single protein format)	0.59	Test	1	99.9962
CHEMBL94912	CCC(C)c1ccc(Oc2ccccc2S(=O)(=O)N[C@H](C=O)C(=O)O)cc1	IC50 (nM)	'='	2200	-1	Caspase-1	0.419	B (single protein format)	0.59	Training	-1	74.2371
CHEMBL102154	CC(C)C[C@H](NC(=O)COc1ccc(Oc2ccccc2)cc1)C(=O)N[C@H]1CC(=O)OC1O	IC50 (nM)	'='	2210	-1	Caspase-1	0.419	B (single protein format)	0.59	Training	-1	94.3187
CHEMBL215385	O=C(CN1CCS(=O)(=O)C[C@H](NC(=O)c2ccccc2)C1=O)N[C@H]1CC(=O)OC1O	IC50 (nM)	'='	2300	-1	Caspase-1	0.419	B (single protein format)	0.59	Training	1	96.4466
[truncated: 1,161 more rows]

## Sheet: S4
TRAINING SET
tg	NTotal(tg)	NActive(tg)	NInactive(tg)	[Sn(%)]tg	[Sp(%)]tg
Caspase-1	466	216	250	87.037	92.8
TNF-alpha	645	248	397	92.3387	95.2141
[truncated: 18 more rows]

## Sheet: S5
TEST SET
[truncated: 21 more rows]
