# Supplementary material for: In Silico Drug Repurposing for Anti-Inflammatory Therapy: Virtual Search for Dual Inhibitors of Caspase-1 and TNF-Alpha
Source: Biomolecules. 2021 Dec 4;11(12):1832. doi: 10.3390/biom11121832 (PMC8699067; doi:10.3390/biom11121832)
Supplement: Supplementary file 1 [file biomolecules-11-01832-s001.zip › Supplementary Material 4_OK.xlsx]

## Sheet: S1
In Silico Drug Repurposing for Anti-Inflammatory Therapy: Virtual Search for Dual Inhibitors of Caspase-1 and TNF-alpha
Alejandro Speck-Planche1*, Valeria V. Kleandrova2, Marcus T. Scotti1
1Postgraduate Program in Natural and Synthetic Bioactive Products, Federal University of Paraíba, 58051-900, João Pessoa, Brazil 2Laboratory of Fundamental and Applied Research of Quality and Technology of Food Production, Moscow State University of Food Production, Volokolamskoe shosse 11, 125080, Moscow, Russian Federation
*Correspondence: Alejandro Speck-Planche (alejspivanovich@gmail.com)

## Sheet: S2
Molecule ChEMBL ID	RELATION	Smiles	nB	SM(Hyd)1	SM(Hyd)2	SM(Hyd)3	SM(Hyd)4	SM(Hyd)5	SM(Hyd)6	SM(Hyd)7	SM(Psa)1	SM(Psa)2	SM(Psa)3	SM(Psa)4	SM(Psa)5	SM(Psa)6	SM(Psa)7	SM(Mol)1	SM(Mol)2	SM(Mol)3	SM(Mol)4	SM(Mol)5	SM(Mol)6	SM(Mol)7	SM(Ato)1	SM(Ato)2	SM(Ato)3	SM(Ato)4	SM(Ato)5	SM(Ato)6	SM(Ato)7	SM(Ab-sumB2H)1	SM(Ab-sumB2H)2	SM(Ab-sumB2H)3	SM(Ab-sumB2H)4	SM(Ab-sumB2H)5	SM(Ab-sumB2H)6	SM(Ab-sumB2H)7	X(P)1	X(P)2	X(P)3	X(C)3	X(P)4	X(C)4	X(PC)4	X(P)5	X(C)5	X(PC)5	X(Ch)5
CHEMBL1200861	E334|TARTARIC ACID	O=C(O)[C@@H](O)[C@H](O)C(=O)O	9	-2.238	25.058	7.4969	109.624	115.713	596.292	1016.76	115.06	2243.78	43779	861323	1.70456e+07	3.39094e+08	6.77637e+09	20.3858	71.7342	297.131	1324.59	6134.76	29047.8	139483	144.039	2617.05	50593.8	1.00549e+06	2.02319e+07	4.09585e+08	8.32114e+09	1.302	24.4032	30.7678	132.101	289.832	960.736	2552.02	4.4641	4.2063	2.9325	1.0516	1.2142	0	2.4285	0.4444	0.496	2.2658	0
CHEMBL502135	XYLO-PFAN|XYLOSE	OC1OC[C@@H](O)[C@H](O)[C@H]1O	10	-2.567	29.2652	5.1065	132.29	115.564	734.961	1166.82	90.15	1707.61	33892.1	685668	1.39256e+07	2.83123e+08	5.75781e+09	18.6219	63.016	246.048	1029.91	4485.02	20048	91292.6	140.05	2261.22	40107.9	751760	1.45332e+07	2.85882e+08	5.68015e+09	1.483	28.4093	33.4909	158.803	339.541	1195.87	3201.75	4.6259	4.2502	3.7018	0.8563	2.088	0	2.3411	1.3456	0.3833	2.7558	0
CHEMBL31882	CI-908|DEZAGUANINE	Nc1cc2[nH]cnc2c(=O)[nH]1	12	-0.777	34.4869	18.7703	169.148	230.813	1074.94	2227.72	87.56	1334.83	25734.1	576586	1.38691e+07	3.45352e+08	8.75824e+09	33.1068	132.61	615.966	3078.95	16086.5	86682.8	478274	144.09	1910.13	27791.3	438219	7.36883e+06	1.30037e+08	2.3758e+09	1.725	34.3885	36.7094	185.39	370.646	1348.57	3513.32	5.2709	4.9087	3.928	0.8271	3.5298	0	1.7213	2.2062	0.1643	3.0049	0.1179
CHEMBL312311	B-360|H 365|PAROXYPROPIONE|Paroxypropione	CCC(=O)c1ccc(O)cc1	11	1.709	28.8398	29.8145	140.904	272.843	924.005	2296.82	37.3	728.638	13494.9	258425	4.97891e+06	9.65208e+07	1.8815e+09	30.3853	114.115	500.543	2378.78	11828.4	60504	315523	140.095	2006.34	31849.4	546923	9.9135e+06	1.86085e+08	3.57083e+09	0.692	28.2062	22.2632	134.99	212.603	827.37	1756.73	5.2364	4.4055	3.5092	0.691	2.1882	0	1.4975	1.6285	0.1179	1.6887	0
CHEMBL2104213	DESMENINOL	CSCCC(O)C(=O)O	8	0.38	19.1661	11.979	75.0925	97.7146	368.744	672.923	82.83	1447.94	26051.9	484450	9.2216e+06	1.78673e+08	3.50792e+09	24.2272	111.316	593.6	3421.95	20723.8	129885	834502	140.117	2798.99	60862.8	1.39901e+06	3.34611e+07	8.256e+08	2.09004e+10	0.826	18.2169	16.1513	80.1381	136.69	474.438	1060.29	4.1807	3.3635	2.1511	0.569	0.8594	0	1.2071	0.5577	0.2357	0.6179	0
CHEMBL29411	EFTAB|FEMA NO. 3066|GPPE MTHWSH TAB|LISTERINE|NSC-11215|NSC-47821|NSC-49142|SOTOL|TELLODONT|TELLORA|THYMOL|VALDA	Cc1ccc(C(C)C)c(O)c1	11	2.614	30.8786	43.1638	175.727	398.196	1312.05	3583.92	20.23	439.253	8424.57	171070	3.47632e+06	7.06843e+07	1.43727e+09	28.6316	107.374	474.932	2270.53	11329.3	58077.4	303380	136.106	1872.69	28151.4	452973	7.66293e+06	1.34463e+08	2.4243e+09	0.372	30.0948	26.3489	149.694	258.667	982.599	2289.18	5.1091	4.8034	3.3542	0.9938	2.6792	0	1.8385	1.4627	0.2323	2.7234	0
CHEMBL2426701	LEVOVERBENONE	CC1=CC(=O)[C@H]2C[C@@H]1C2(C)C	12	0.989	40.8459	56.0753	309.628	829.606	3422.77	11608.2	17.07	331.385	5124.36	87652.8	1.50345e+06	2.58426e+07	4.44306e+08	23.3872	92.377	399.597	1876.16	9158.84	45841.1	233298	136.106	1774.5	25900.9	410930	6.9162e+06	1.2137e+08	2.19519e+09	0.425	40.1126	51.0163	285.537	729.413	2959.59	9659.26	5.0317	5.4603	4.5365	1.6178	3.7239	0.1667	3.585	2.1748	0.6745	5.6259	0
CHEMBL22498	PHENIPRAZINE	CC(Cc1ccccc1)NN	11	1.538	27.6777	25.45	128.613	209.442	750.752	1616.33	38.05	1088.42	33255.5	1.05994e+06	3.39518e+07	1.08868e+09	3.49162e+10	29.5811	110.788	467.537	2092.82	9701.71	46070.7	222844	136.11	1822.77	26574.8	421031	7.18039e+06	1.29979e+08	2.46107e+09	1.095	26.6406	17.627	112.729	145.134	604.66	1073.11	5.3257	4.2532	3.1574	0.4928	2.1585	0	0.8619	1.6212	0	1.0764	0
CHEMBL3707265		C[N+](C)(C)CCOCCF	9	1.291	22.4233	30.995	128.345	314.286	1051.06	3057.57	9.23	64.5965	275.963	1455.19	7682.5	42155.5	235187	22.0445	78.137	335.086	1612.85	8328.85	44906.2	248727	133.079	2140.27	37593	719274	1.48384e+07	3.25108e+08	7.44635e+09	0.849	22.1372	31.7352	140.559	363.27	1279.81	3903.99	4.5607	4.3713	1.7803	1.5607	1.0821	0.3536	0.75	0.6402	0	0.7803	0
CHEMBL219568	GUANINE|VALACYCLOVIR HYDROCHLORIDE, GUANINE-	Nc1nc2[nH]cnc2c(=O)[nH]1	12	-1.456	34.563	13.482	166.176	195.412	1043.18	1997.31	100.45	1417.9	26385.6	582381	1.39411e+07	3.46712e+08	8.79242e+09	33.5562	137.885	650.329	3291.79	17372	94235.1	521405	146.086	1952.08	28470.9	448298	7.51352e+06	1.32103e+08	2.40566e+09	2.035	34.4419	39.5082	189.059	395.925	1404.28	3760.99	5.2709	4.9087	3.928	0.8271	3.5298	0	1.7213	2.2062	0.1643	3.0049	0.1179
CHEMBL112	ABDINE|ACEPHEN|ACETAMINOPHEN|ALVEDON|ANGIERS|APAP|Acetaminophen|CALPOL|CALPOL SIX PLUS|CALPOL SIX PLUS FASTMELTS|CHILD LEMSIP|CUPANOL|DAFALGAN|DISPROL|DISPROL INFANT|DISPROL JNR|DISPROL PAED|Datril|FENNINGS|GALPAMOL|HEDEX|INFADROPS|INFANTS' FEVERALL|INJECTAPAP|JUNIOR PARAPAED|MANDANOL|MEDINOL|MEDINOL FOR CHILDREN|MEDINOL OVER 6|MEDINOL UNDER 6|MEDISED PLAIN|MIRADOL|NEOPAP|NSC-109028|NSC-3991|OFIR…	CC(=O)Nc1ccc(O)cc1	11	0.87	28.5304	24.1996	126.469	196.593	706.616	1453.29	49.33	800.998	14038.4	262555	5.0176e+06	9.69984e+07	1.88898e+09	30.5477	113.713	492.527	2295.55	11119.3	55122.3	277607	142.091	2016.23	31313.8	525181	9.34376e+06	1.73399e+08	3.31204e+09	1.012	28.2606	25.3589	130.656	205.407	744.019	1502.85	5.1815	4.7554	2.9402	0.901	2.2315	0	1.0505	1.7456	0	1.3845	0
CHEMBL9419	BS 749|METACETAMOL|Metacetamol	CC(=O)Nc1cccc(O)c1	11	0.87	28.5304	24.1996	126.66	194.623	707.515	1455.11	49.33	800.998	14038.4	262555	5.0176e+06	9.69984e+07	1.88898e+09	30.5477	113.713	492.527	2295.89	11121.3	55117.9	277440	142.091	2016.23	31313.8	525197	9.34462e+06	1.73427e+08	3.31274e+09	1.012	28.2606	25.3589	130.657	205.352	749.869	1533.9	5.1815	4.7674	2.8497	0.901	2.4405	0	0.9865	1.5781	0	1.6049	0
CHEMBL2104183	CRESOTAMIDE	Cc1cccc(C(N)=O)c1O	11	0.729	31.1128	30.9106	164.333	331.954	1200.54	3187.76	63.32	1407.68	31273.6	724231	1.71904e+07	4.16637e+08	1.02715e+10	32.0572	123.934	559.532	2735.13	13976.8	73467.6	393993	142.091	2092.28	34047.5	593432	1.08189e+07	2.03115e+08	3.88899e+09	0.875	30.309	28.8078	158.766	295.91	1120.41	2777.19	5.1259	4.6752	3.6261	0.8976	2.5638	0	2.1254	1.5967	0.3507	2.8381	0
CHEMBL328875	4-(Aminomethyl)Benzoic Acid|4-Aminomethyl-Benzoic Acid|AMINOMETHYLBENZOIC ACID	NCc1ccc(C(=O)O)cc1	11	0.759	29.1652	27.9597	145.831	273.965	967.226	2363.34	63.32	1405.68	31189.6	720898	1.70623e+07	4.11965e+08	1.01097e+10	32.3957	123.759	547.336	2615.19	13062.4	67138.2	352093	142.091	2082.24	34022.3	602661	1.12667e+07	2.17911e+08	4.30416e+09	0.858	28.3375	21.2861	131.943	197.851	786.409	1602.12	5.2364	4.4331	3.4116	0.7041	2.2631	0	1.5332	1.5594	0.1667	1.5816	0
CHEMBL1593719	PHENICARBAZIDE	NC(=O)NNc1ccccc1	11	0.774	27.0877	17.4573	108.406	143.629	557.484	1063.7	67.15	1211.51	25217.8	580560	1.406e+07	3.50837e+08	8.9144e+09	30.3315	111.363	468.128	2108.49	9868.23	47289.3	230312	142.094	1966.36	29187	462826	7.77617e+06	1.37004e+08	2.50511e+09	1.75	26.6351	24.1479	119.616	189.312	682.468	1381.82	5.2877	4.4752	2.877	0.6124	2.0449	0	0.7217	1.6587	0	0.7603	0
CHEMBL61006	PHENYLPROPANOLAMINE	CC(N)C(O)c1ccccc1	11	0.998	29.5234	24.434	138.896	230.887	870.078	1990.12	46.25	1114.29	26191.3	635060	1.55875e+07	3.8679e+08	9.68767e+09	29.0519	107.497	458.984	2099.98	9998.3	48891.1	243881	138.102	1914.56	28917.9	468026	7.98657e+06	1.41747e+08	2.58903e+09	0.872	28.3321	23.4748	137.486	233.784	914.491	2117.56	5.2152	4.5012	3.445	0.6925	2.2043	0	1.6814	1.5357	0.2887	1.8232	0
CHEMBL1546	HYDROXYAMFETAMINE|Hydroxyamphetamine	CC(N)Cc1ccc(O)cc1	11	1.356	28.9871	28.5121	134.824	235.913	801.767	1808.16	46.25	1114.29	26191.3	635052	1.55871e+07	3.86776e+08	9.68719e+09	29.2993	108.675	467.403	2162.66	10414.1	51418.1	258395	138.102	1898.53	28460.6	459361	7.85325e+06	1.40035e+08	2.5727e+09	0.85	28.3296	23.3198	129.368	187.098	714.069	1346.78	5.1815	4.7554	2.9402	0.901	2.2315	0	1.0505	1.7456	0	1.3845	0
CHEMBL3989731	GEPEFRINE	C[C@H](N)Cc1cccc(O)c1	11	1.356	28.9871	28.5121	134.885	234.551	803.13	1819.31	46.25	1114.29	26191.3	635052	1.55871e+07	3.86776e+08	9.68719e+09	29.2993	108.675	467.403	2162.76	10413.8	51402.1	258222	138.102	1898.53	28460.6	459377	7.85411e+06	1.40063e+08	2.5734e+09	0.85	28.3296	23.3198	129.369	187.043	719.926	1376.4	5.1815	4.7674	2.8497	0.901	2.4405	0	0.9865	1.5781	0	1.6049	0
CHEMBL660	AMANTADINE|Amantadine|NSC-341865|Symadine|Symmetrel|TCMDC-125869	NC12CC3CC(CC(C3)C1)C2	13	1.679	42.8467	57.8812	278.868	654.969	2396.06	7060.47	26.02	719.04	17892.8	467391	1.22153e+07	3.19359e+08	8.34943e+09	19.0439	71.0266	272.54	1145.49	4995.24	22423.4	102906	134.114	1476.36	17468.2	222704	3.04839e+06	4.44018e+07	6.80163e+08	0.551	42.2407	47.1601	273.7	585.128	2384.04	6790.32	5.2349	5.7282	4.3444	1.5391	4.5437	0.1768	2.1855	3.4378	0	4.6876	0
CHEMBL443052	AN2690|KERYDIN|TAVABOROLE	OB1OCc2cc(F)ccc21	12	1.415	34.7728	37.4866	191.89	397.078	1448.08	3892.31	29.46	485.849	8690.37	172923	3.49722e+06	7.10591e+07	1.44544e+09	27.281	104.48	450.377	2122.53	10488.2	53464.8	278451	145.883	2045.28	32890	592103	1.15632e+07	2.38304e+08	5.0821e+09	0.551	34.1168	27.7198	174.639	299.262	1203.23	2880.73	5.2709	4.8968	4.0271	0.8271	3.2942	0	1.7893	2.3672	0.1643	2.7694	0.0962
CHEMBL859	NSC-76239|OXIPURINOL|OXYPURINOL|Oxypurinol	O=c1[nH]c(=O)c2c[nH]nc2[nH]1	12	-0.884	34.6228	19.6112	172.482	258.704	1177.15	2690.97	94.4	1175.6	16329.4	247682	3.94725e+06	6.4695e+07	1.07741e+09	32.1995	126.887	578.5	2827.07	14362.5	74792.7	396328	148.079	2033.82	30857.1	509121	8.96028e+06	1.65166e+08	3.14229e+09	2.093	34.5309	39.3875	188.673	391.277	1387.79	3689.32	5.2709	4.9087	3.928	0.8271	3.5298	0	1.7213	2.2062	0.1643	3.0049	0.1179
CHEMBL108545	ASPELLIN|BALMOSA|BENGUE'S BALSAM|BETULA OIL|BIRCH OIL, SWEET|DEEP HEAT|DUBAM|FEMA NO. 2745|GAULTHERIA OIL|GPPE LIN|GPPE RUB|LUMA|METHYL SALICYLATE|Methyl salicylate|NASCIODINE|NSC-8204|P.R.|RADIAN-B|Rhodiaflor|SLOANS|SWEET BIRCH OIL|TEABERRY OIL|THERA-GESIC|WINTERGREEN OIL	COC(=O)c1ccccc1O	11	1.552	28.6818	29.4489	143.317	284.385	996.409	2594.41	46.53	771.234	13746.9	260114	4.99608e+06	9.67777e+07	1.88615e+09	32.264	123.641	543.922	2572.12	12707.3	64720.7	337342	144.084	2134.09	34993.6	618341	1.14901e+07	2.20469e+08	4.31506e+09	0.697	28.1838	21.6248	137.319	225.665	906.738	2083.12	5.2532	4.3111	3.5527	0.6075	2.4931	0	1.5687	1.6292	0.1925	2.2924	0
CHEMBL13883	VANILLIN|vanilline	COc1cc(C=O)ccc1O	11	1.227	28.4951	28.5661	144.998	275.933	968.959	2386.55	46.53	771.234	13695.7	258497	4.95846e+06	9.59843e+07	1.87014e+09	33.1431	130.001	581.839	2792.39	13983.4	72084.9	379554	144.084	2166.09	36650.4	675674	1.3166e+07	2.6533e+08	5.45591e+09	0.903	28.2336	22.5317	137.009	222.015	863.699	1910.51	5.2744	4.2329	3.5728	0.6065	2.4524	0	1.5137	1.8093	0.1179	1.9395	0
CHEMBL1593874	EURESOL|RESORCIN ACETATE|RESORCINOL MONOACETATE	CC(=O)Oc1cccc(O)c1	11	1.401	28.5883	28.9933	131.812	233.226	776.477	1763.74	46.53	771.234	13774.6	260309	4.99723e+06	9.678e+07	1.88606e+09	29.749	110.011	472.429	2180.48	10453.8	51276.4	255508	144.084	2062.08	32123.5	538239	9.54753e+06	1.76566e+08	3.36201e+09	0.697	28.1813	22.7236	126.914	184.296	705.579	1364.41	5.1815	4.7674	2.8497	0.901	2.4405	0	0.9865	1.5781	0	1.6049	0
CHEMBL448399	3 MS|HYDROXYTOLUIC ACID	Cc1cccc(C(=O)O)c1O	11	1.457	30.6891	35.56	165.657	358.764	1240.86	3391.34	57.53	1139.89	21901.5	430752	8.52294e+06	1.69542e+08	3.38789e+09	31.5023	120.791	542.806	2641.68	13435.7	70286.8	375212	144.084	2168.03	36221.1	649156	1.21645e+07	2.34452e+08	4.60164e+09	0.68	30.2004	27.5458	156.153	285.565	1092.02	2680.22	5.1259	4.6752	3.6261	0.8976	2.5638	0	2.1254	1.5967	0.3507	2.8381	0
CHEMBL325372	E218|METHYL P-HYDROXYBENZOATE|METHYL PARAHYDROXYBENZOATE|METHYLPARABEN	COC(=O)c1ccc(O)cc1	11	1.552	28.6512	30.2973	141.662	278.467	938.696	2353.99	46.53	771.234	13746.9	260110	4.99595e+06	9.67747e+07	1.88608e+09	32.264	123.588	544.609	2580.76	12761.2	64911.5	337004	144.084	2126.07	34765	613937	1.14194e+07	2.19473e+08	4.30302e+09	0.697	28.1837	21.6578	133.412	204.985	805.895	1676.3	5.2364	4.4055	3.5092	0.691	2.1882	0	1.4975	1.6285	0.1179	1.6887	0
CHEMBL1609	MANDELIC ACID|Mandelic Acid	O=C(O)C(O)c1ccccc1	11	0.458	29.3438	19.8047	133.61	192.57	794.374	1653.61	57.53	1137.89	21895.5	430730	8.52287e+06	1.69546e+08	3.38812e+09	29.9058	111.386	478.903	2208.31	10595.4	52172.9	261812	144.084	2133.97	35011.9	619672	1.15494e+07	2.22633e+08	4.3854e+09	0.706	28.2021	21.7469	134.142	217.162	869.92	1948.96	5.2152	4.5012	3.445	0.6925	2.2043	0	1.6814	1.5357	0.2887	1.8232	0
CHEMBL96783	E-967|E967|INS NO.967|INS-967|NSC-25283|XYLITOL	OC[C@H](O)[C@@H](O)[C@H](O)CO	9	-2.676	23.2147	2.1041	99.0688	77.6447	510.447	750.682	101.15	2068.26	41899.5	851127	1.72885e+07	3.51181e+08	7.13362e+09	18.4672	60.2606	230.166	947.6	4079.51	18082.2	81751.8	140.05	2519.36	49235	1.00325e+06	2.08654e+07	4.38491e+08	9.26883e+09	1.568	22.4782	25.8238	116.922	249.104	830.665	2187.82	4.6294	3.6302	3.083	0.6639	1.3044	0	1.872	0.4646	0.2722	2.0412	0
CHEMBL1425	MERCAPTOPURINE|Mercaptopurine anhydrous	Sc1ncnc2nc[nH]c12	11	-0.505	30.4895	14.2855	152.395	201.329	1023.35	2108.78	93.26	1909.33	61660.8	2.30321e+06	8.87823e+07	3.44424e+09	1.33791e+11	37.7036	189.544	1141.1	7711.72	56351.6	433653	3.45097e+06	148.145	2620.68	63224.6	1.90756e+06	6.4277e+07	2.26412e+09	8.10743e+10	1.606	30.2836	29.9253	157.124	311.443	1149.36	3026.89	4.877	4.263	3.6832	0.5385	3.0892	0	1.4402	1.9794	0.1643	2.3436	0.1179
CHEMBL119423	EXURACID|TISOPURINE	Sc1[nH]cnc2nncc1-2	11	-0.298	30.7737	17.123	161.507	234.991	1144.74	2515.08	93.26	1992.41	63247.7	2.32821e+06	8.91534e+07	3.44994e+09	1.33894e+11	38.3345	204.47	1289.4	8930.95	65507	498315	3.88291e+06	148.145	2626.67	63437.3	1.9127e+06	6.43827e+07	2.26611e+09	8.11096e+10	1.568	30.3264	29.0838	155.714	300.139	1115.12	2878.5	4.877	4.263	3.6832	0.5385	3.0892	0	1.4402	1.9794	0.1643	2.3436	0.1179
CHEMBL236687	FEMA NO. 2664|NSC-641066|PERILLYL ALCOHOL	C=C(C)[C@@H]1CC=C(CO)CC1	11	0.582	28.8384	23.283	140.361	223.689	868.582	1876.4	20.23	437.253	8357.88	169253	3.43016e+06	6.95594e+07	1.41062e+09	25.3634	93.6599	395.349	1809.85	8678.83	42813	214991	136.106	1878.64	28827.6	485305	8.80024e+06	1.6876e+08	3.36993e+09	0.355	28.0948	19.2984	128.761	187.358	758.852	1522.12	5.2364	4.4331	3.4116	0.7041	2.2631	0	1.5332	1.5594	0.1667	1.5816	0
CHEMBL504760	CAMPHOR|CAMPHOR D-FORM|CAMPHORA|CINNAMOMUM CAMPHORA|D-CAMPHOR|DL-CAMPHOR|FEMA NO. 2230|FEMA NO. 4513|TRANS-PI-OXOCAMPHOR	CC1(C)[C@@H]2CC[C@@]1(C)C(=O)C2	12	1.494	43.0675	72.1677	372.15	1162.47	4855.14	18267.9	17.07	333.385	5136.36	87706.8	1.50382e+06	2.58462e+07	4.44363e+08	18.2794	72.674	297.412	1330.47	6214.39	30001.1	148342	136.106	1778.5	25885.8	407615	6.79805e+06	1.1832e+08	2.12712e+09	0.44	42.1131	63.3225	340.672	1017.82	4231.02	15486.2	4.983	5.5115	5.2305	1.8031	3.6042	0.2464	5.363	2.2912	1.5191	7.6199	0.1311
CHEMBL1169	4-AMINOSALICYLIC ACID|AMINOSALICYLIC ACID|AMINOSALICYLIC ACID RESIN COMPLEX|Aminosalicylic Acid|GRANUPAS|NSC-2083|P-AMINOSALICYLIC ACID|PARA-AMINOSALICYLIC ACID|PARASAL|PAS|PASER|Paskalium|REZIPAS|Teebacin	Nc1ccc(C(=O)O)c(O)c1	11	0.414	30.5539	29.118	152.996	292.531	1046.99	2654.64	83.55	1816.93	39674.2	894756	2.06339e+07	4.85638e+08	1.1638e+10	33.0159	131.579	610.891	3065.04	16046.7	86225.6	471508	146.08	2227.92	37739.4	684980	1.29664e+07	2.51677e+08	4.96011e+09	0.948	30.2759	29.2076	155.014	276.175	1028.75	2416.36	5.1091	4.8034	3.3542	0.9938	2.6792	0	1.8385	1.4627	0.2323	2.7234	0
CHEMBL704	APRISO|ASACOL|ASACOL HD|CANASA|COLTEC EC|DELZICOL|FISALAMINE|IPOCOL|LIALDA|MAX-002|MESALAMINE|MESALAZINE|MESALAZINE |MESREN MR|MEZAVANT XL|NSC-38877|OCTASA|PENTASA|PENTASA SR|ROWASA|SALOFALK|SFROWASA	Nc1ccc(O)c(C(=O)O)c1	11	0.414	30.5539	29.118	152.866	293.139	1047.26	2660	83.55	1816.93	39674.2	894756	2.06339e+07	4.85638e+08	1.1638e+10	33.0159	131.579	610.891	3064.81	16044.3	86215.5	471535	146.08	2227.92	37739.4	684980	1.29664e+07	2.51678e+08	4.96012e+09	0.948	30.2759	29.2076	155.014	276.175	1028.77	2413.45	5.1091	4.8034	3.3765	0.9938	2.5055	0	1.8514	1.8982	0.2323	2.5295	0
CHEMBL1240705	CARBAPENEM|SQ-27860	O=C(O)C1=CC[C@@H]2CC(=O)N12	12	0.206	36.6063	35.288	215.814	469.818	1858.61	5411.2	57.61	1031.52	18625.9	347454	6.55216e+06	1.24739e+08	2.39568e+09	27.8478	105.125	454.286	2122.33	10387.7	52471.5	271213	146.08	2071.08	33454.9	593098	1.11494e+07	2.16999e+08	4.30995e+09	1.055	36.2831	38.887	219.666	482.228	1887.57	5444.88	5.1984	5.0356	4.0974	0.9829	3.3831	0	2.258	2.2308	0.3156	3.2947	0.0962
CHEMBL2106246	HYDRACARBAZINE|TH-2151	N/N=c1/ccc(C(N)=O)n[nH]1	11	-1.128	29.6167	13.5751	133.505	165.26	758.437	1424.69	105.53	2288.54	58998.3	1.66164e+06	4.88587e+07	1.47239e+09	4.50726e+10	25.5293	97.4993	421.648	1960.74	9495.09	47167	238340	146.086	2162.28	35158.3	614999	1.13388e+07	2.16782e+08	4.24802e+09	2.302	29.0023	31.9278	145.869	281.274	962.817	2331.44	5.2364	4.4331	3.4116	0.7041	2.2631	0	1.5332	1.5594	0.1667	1.5816	0
CHEMBL53929	ND 50|OCTOPAMINE	NCC(O)c1ccc(O)cc1	11	0.406	28.94	23.8602	138.633	234.48	870.716	2003.13	66.48	1523.55	34513.8	803067	1.89678e+07	4.54477e+08	1.10338e+10	30.4665	114.138	494.389	2302.94	11193.5	55961	285461	142.091	2082.24	34022.3	602341	1.12408e+07	2.16643e+08	4.25556e+09	1.15	28.4225	23.7262	135.763	219.712	837.088	1803.62	5.2364	4.4055	3.5092	0.691	2.1882	0	1.4975	1.6285	0.1179	1.6887	0
CHEMBL358040	NORFENEFRINE|NORFENEFRINE HYDROCHLORIDE|WV 569 [AS HYDROCHLORIDE]	NCC(O)c1cccc(O)c1	11	0.406	28.94	23.8602	138.694	233.118	872.207	2012.53	66.48	1523.55	34513.8	803067	1.89678e+07	4.54477e+08	1.10338e+10	30.4665	114.138	494.389	2303.04	11193.2	55944.7	285280	142.091	2082.24	34022.3	602357	1.12417e+07	2.16671e+08	4.25626e+09	1.15	28.4225	23.7262	135.764	219.657	842.945	1833.22	5.2364	4.4174	3.4256	0.691	2.3312	0	1.4384	1.6836	0.1179	1.8226	0
CHEMBL59	Carbilev|DOPAMINE|Dopamine|Intropin|NSC-173182|Parcopa|Sinemet	NCCc1ccc(O)c(O)c1	11	0.764	28.5262	25.9515	138.979	249.306	896.203	2126.02	66.48	1523.55	34513.8	803067	1.89678e+07	4.54475e+08	1.10337e+10	30.7139	115.327	500.925	2346.84	11495.4	57982.5	298663	142.091	2082.24	34022.3	602341	1.1241e+07	2.16657e+08	4.25614e+09	1.128	28.4201	23.5602	135.609	217.567	841.215	1832.77	5.2364	4.4223	3.4037	0.6755	2.3295	0	1.514	1.718	0.1667	1.7019	0
CHEMBL2104251	ENBUCRILATE|HISTOACRYL|INDERMIL|N-BUTYL CYANOACRYLATE	C=C(C#N)C(=O)OCCCC	10	1.587	23.3506	22.1053	103.451	182.38	605.35	1393.65	50.09	921.945	18889.8	411812	9.20851e+06	2.09319e+08	4.81545e+09	25.9505	98.593	431.811	2038.76	10072	51287.3	266904	142.091	2196.66	36294.8	630317	1.13505e+07	2.09806e+08	3.95207e+09	0.607	22.1466	14.6273	92.4269	136.171	519.919	1088.67	5.2187	3.8586	2.8784	0.4714	1.4032	0	1.2071	0.691	0.1667	1.0893	0
CHEMBL2103950	BUCRILATE|BUCRYLATE|IBC	C=C(C#N)C(=O)OCC(C)C	10	1.526	25.3241	30.1507	129.526	259.918	829.342	2013.86	50.09	923.945	18895.8	411826	9.20857e+06	2.09319e+08	4.81546e+09	26.1231	101.077	451.029	2145.9	10599.1	53735.5	277931	142.091	2198.66	36288.7	627724	1.12337e+07	2.06126e+08	3.85412e+09	0.625	24.1468	20.7673	106.631	177.6	609.151	1324.88	5.0746	4.334	2.8147	0.8797	1.2831	0	1.4958	0.8079	0.1667	1.2343	0
CHEMBL2106267	DROPEMPINE	CN1C(C)(C)C=CCC1(C)C	11	2.124	36.941	70.3287	316.395	962.635	3626.27	12482.4	3.24	39.4992	96.6591	423.825	1536.95	6253.21	24787.1	23.508	94.5554	431.772	2090.79	10446	53328.1	276693	134.114	1784.32	25291.7	374478	5.7122e+06	8.89577e+07	1.40623e+09	0.784	36.155	63.1622	293.647	880.935	3321.77	11410	4.8618	5.5524	3.9867	2.2453	2.4904	0.4082	3.9496	1.1525	0.6969	5.6176	0
CHEMBL2104389	BUTYNAMINE	C#CC(C)(C)N(C)C(C)(C)C	10	2.267	33.0035	71.5318	305.443	978.164	3622.7	12651.6	3.24	35.4992	96.6591	399.825	1501.55	5982.3	23825.3	22.3471	95.6028	468.995	2424.56	12873.4	69675.1	382812	134.114	1960.64	30264.1	483059	7.87718e+06	1.3035e+08	2.18048e+09	0.797	32.1556	63.1165	269.686	849.084	3077.24	10662.1	4.7154	5.4298	3.3825	2.5608	1.4784	0.4928	3.93	0.3062	0.7815	5.0476	0
CHEMBL44814	CARBON TETRACHLORIDE	ClC(Cl)(Cl)Cl	4	2.179	13.187	44.2576	158.014	559.606	1983.9	7032.32	0	12	24	84	240	732	2184	24.0609	156.732	1111.14	8503.45	69068.8	584596	5.07931e+06	153.823	5927.36	228887	8.85811e+06	3.436e+08	1.33595e+10	5.20694e+11	0.037	12.0003	24.333	84.8942	243.906	745.428	2231.83	2	3	0	2	0	0.5	0	0	0	0	0
CHEMBL345714	ACIPIMOX|OLBETAM	Cc1cnc(C(=O)O)c[n+]1[O-]	11	-0.379	30.5467	22.5803	149.897	239.504	954.626	2086.81	78.18	1429.37	29400	642279	1.44494e+07	3.31407e+08	7.71223e+09	22.0393	85.6699	361.167	1637.46	7731.44	37559	186331	148.076	2257.87	38002.9	685648	1.29492e+07	2.51882e+08	4.99484e+09	1.004	30.1948	30.9344	154.839	293.61	1040.02	2525.33	5.1091	4.7717	3.5815	0.9714	2.1947	0	2.1263	1.7441	0.3333	2.0207	0
CHEMBL4297450	FEMA NO. 3737|NSC-3993|V-0018|V0018|VANILLYL ALCOHOL	COc1cc(CO)ccc1O	11	0.72	28.7431	25.523	144.05	254.392	938.9	2219.94	49.69	889.102	17010.4	341551	6.91399e+06	1.40287e+08	2.84816e+09	30.9073	116.162	505.72	2375.14	11664.4	58994.1	304636	144.084	2166.09	36650.4	675674	1.3166e+07	2.6533e+08	5.45591e+09	0.865	28.2125	22.3745	136.869	221.113	862.168	1904.23	5.2744	4.2329	3.5728	0.6065	2.4524	0	1.5137	1.8093	0.1179	1.9395	0
CHEMBL151938	MILAMELINE	CO/N=C/C1=CCCN(C)C1	11	1.007	26.2836	18.5896	110.898	149.233	593.34	1109.16	24.83	205.522	1749.68	17468.4	183627	1.98854e+06	2.18402e+07	29.3311	107.004	448.299	2019.11	9502.39	46083.8	228520	140.098	1915.87	28083.8	438593	7.2329e+06	1.24718e+08	2.2278e+09	1.1	26.2113	19.6447	114.159	163.115	635.07	1250.54	5.3257	4.28	3.0109	0.4928	2.3147	0	0.7773	1.6797	0	1.1719	0
CHEMBL1697839	CL 2422|GUANCIDINE|GUANCYDINE	CCC(C)(C)/N=C(\N)NC#N	10	0.832	27.1091	35.7009	171.816	424.5	1547.77	4664.1	74.2	1417.75	32465.7	796603	1.99333e+07	5.02208e+08	1.26943e+10	22.9913	87.0508	384.175	1808.09	8769.4	43187.9	214528	140.102	2119.03	34100.1	575204	1.00438e+07	1.79844e+08	3.28042e+09	1.522	26.4589	40.4724	169.811	435.495	1468.36	4388.75	5.0152	4.6157	2.6396	1.4958	1.6825	0.25	1.6948	0.6248	0	2.2212	0
CHEMBL485259	CINEOLE|EUCALYPTOL|FEMA NO. 2465|NSC-6171	CC12CCC(CC1)C(C)(C)O2	12	2.595	40.9832	75.7519	342.662	1011.93	3822.39	12965.1	9.23	82.5965	361.343	2187.48	12642.3	76313.7	463276	17.0048	64.4685	257.115	1122.03	5057.38	23305.2	108923	136.106	1658.56	21461.3	291498	4.11436e+06	5.98566e+07	8.91834e+08	0.317	40.0275	57.6775	300.126	790.999	3059.53	9746.04	5.0194	5.7503	4.1803	2.1216	3.5173	0.3809	3.2569	2.5289	0.3485	5.352	0
CHEMBL486208	(-) Borneol|BORNEOL|FEMA NO. 2157|NSC-60223	CC1(C)[C@@H]2CC[C@@]1(C)[C@@H](O)C2	12	2.101	43.3946	80.1312	393.086	1291.61	5369.57	20775.2	20.23	451.253	8460.57	171258	3.47716e+06	7.06906e+07	1.43736e+09	16.8376	66.3151	264.445	1160.11	5323.3	25307.4	123424	136.106	1778.5	25885.8	407615	6.79805e+06	1.1832e+08	2.12712e+09	0.424	42.0981	63.2633	340.52	1017.56	4230.21	15485.9	4.983	5.5115	5.2305	1.8031	3.6042	0.2464	5.363	2.2912	1.5191	7.6199	0.1311
CHEMBL93070	ALLOMETHADIONE|ALOXIDONE|Allomethadione	C=CCN1C(=O)OC(C)C1=O	11	1.179	31.1489	33.0187	169.703	361.34	1320.49	3695.68	46.61	658.865	10495.8	177072	3.0289e+06	5.20316e+07	8.94974e+08	27.6947	109.026	485.73	2298.21	11280.6	56759.6	290674	146.08	2172.16	35289.9	610839	1.10399e+07	2.05406e+08	3.89755e+09	1.284	30.284	34.5929	170.188	380.398	1375.06	3946.19	5.1639	4.5019	3.6694	0.7999	2.7968	0	2.0656	1.7057	0.3109	3.0809	0.0786
CHEMBL2104736	L-1777|MEDAZOMIDE|MEDAZONAMIDE	CN1N=C(C(N)=O)CCC1=O	11	-1.288	30.8263	16.4917	143.668	199.903	863.864	1778.77	75.76	1383.04	28711	646489	1.52633e+07	3.7218e+08	9.28212e+09	26.3545	96.794	409.999	1868.76	8867.52	43140.4	213460	146.083	2174.15	35445.6	616997	1.12271e+07	2.10409e+08	4.02233e+09	1.435	30.4567	33.8628	162.804	322.276	1137.03	2833.12	5.1091	4.7717	3.5815	0.9714	2.1947	0	2.1263	1.7441	0.3333	2.0207	0
CHEMBL17962	FEMA NO. 3694|HISTIDINE|L-HISTIDINE|NSC-137773	N[C@@H](Cc1c[nH]cn1)C(=O)O	11	-1.221	28.7422	9.303	120.698	120.321	623.04	981.915	92	1613.42	32978.7	737530	1.72709e+07	4.1591e+08	1.02092e+10	24.8349	91.8151	382.658	1715.68	8009.51	38392.7	187389	146.083	2146.09	34373.9	589033	1.06075e+07	1.97908e+08	3.78629e+09	1.583	28.4841	27.5748	135.524	245.588	846.226	1962.59	5.1984	4.6075	3.3179	0.7732	2.044	0	1.583	1.1275	0.2357	1.2594	0.1443
CHEMBL7303		COC(=O)C1=CCCN(C)C1	11	0.409	28.4039	20.8053	131.114	197.444	781.104	1635.3	29.54	365.481	5376.02	89267.3	1.52033e+06	2.60955e+07	4.48888e+08	28.6146	105.404	446.47	2025.71	9578.16	46597.5	231592	142.091	2031.69	31821	536426	9.54969e+06	1.76622e+08	3.35231e+09	1.017	28.2344	24.8373	137.454	231.638	863.891	1930.75	5.2364	4.4174	3.4256	0.691	2.3312	0	1.4384	1.6836	0.1179	1.8226	0
CHEMBL1214192	BEMEGRIDE|MEGIMIDE|METHETHARIMIDE	CCC1(C)CC(=O)NC(=O)C1	11	0.438	33.1503	39.0212	215.014	507.863	2002.37	6091.5	46.17	687.13	10732.2	179490	3.05754e+06	5.24582e+07	9.02362e+08	20.0899	72.6261	289.791	1244.93	5523.82	24936.2	113740	142.091	2068.31	33271.8	575696	1.04576e+07	1.9598e+08	3.74671e+09	0.964	32.2653	43.0768	207.413	487.374	1767.9	5138.24	5.0555	5.0185	3.3408	1.5041	2.9081	0.1768	2.0803	1.4642	0	3.7826	0
CHEMBL4297514	EMD-387008|IMEGLIMIN	C[C@H]1N=C(N(C)C)N=C(N)N1	11	0.179	30.514	24.4793	149.731	225.008	915.784	1857.13	66.01	935.67	19536.5	477911	1.22588e+07	3.18624e+08	8.31194e+09	27.6713	102.814	443.391	2051.28	9852.3	48414.9	241727	142.098	1969.37	29009.9	448820	7.20859e+06	1.19023e+08	2.00523e+09	2.107	30.5689	40.9818	168.492	364.137	1189.65	3102.26	5.0922	4.9215	3.1578	1.0774	2.5535	0	1.6639	1.8335	0.1667	2.2308	0
CHEMBL2107706	VALDETAMIDE	C=CCC(CC)(CC)C(N)=O	10	1.005	28.1235	28.6554	173.891	412.894	1639.81	5054.31	43.09	994.425	22879.1	553332	1.37146e+07	3.45959e+08	8.83441e+09	22.1869	87.9292	383.555	1809.53	8914.01	45002.5	230517	138.102	2161	36579.5	648243	1.18008e+07	2.1844e+08	4.08931e+09	0.609	26.2137	32.9974	178.859	468.74	1808.05	5827.18	5.1254	3.9742	3.3809	0.8985	2.2066	0.1021	2.7384	0.6422	0.433	3.7003	0
CHEMBL2105275	DRISTAN INHALER|PROPYLHEXEDRINE	CNC(C)CC1CCCCC1	11	2.454	26.9064	29.2509	125.738	232.177	756.891	1768.17	12.03	98.3604	519.428	3495.74	23199	159140	1.10228e+06	18.3654	59.6349	204.652	750.006	2841.73	11046.1	43770.7	134.114	1742.88	24168.7	356476	5.55414e+06	9.06013e+07	1.5331e+09	0.577	26.1523	15.538	109.94	133.512	580.75	991.61	5.3257	4.2532	3.1574	0.4928	2.1585	0	0.8619	1.6212	0	1.0764	0
CHEMBL1617409	PEMPIDINE	CN1C(C)(C)CCCC1(C)C	11	2.681	37.0845	76.6618	333.603	1060	3990.86	14086.8	3.24	39.4992	96.6591	423.825	1536.95	6253.21	24787.1	18.1734	68.7782	290.43	1320.91	6223.31	30043.8	147591	134.114	1784.32	25291.7	374478	5.7122e+06	8.89577e+07	1.40623e+09	0.762	36.1547	62.9972	293.505	879.388	3318.17	11390.5	4.8618	5.5524	3.9867	2.2453	2.4904	0.4082	3.9496	1.1525	0.6969	5.6176	0
CHEMBL427	CHLORMETHINE|MECHLORETHAMINE|Mechlorethamine|Mustargen|NSC-10107|NSC-128663	CN(CCCl)CCCl	7	2.141	15.1074	16.1228	59.4219	101.514	296.79	634.883	3.24	17.4992	35.6991	131.323	396.172	1334.66	4348.18	25.5578	131.631	776.603	4876.84	31623.5	208720	1.39189e+06	144.966	4246.19	153746	6.08176e+06	2.48225e+08	1.02399e+10	4.23989e+11	0.66	14.1452	11.298	57.4087	90.9313	307.567	645.504	3.8081	2.6825	1.5629	0.2887	1.1299	0	0.4082	0.2887	0	0.5526	0
CHEMBL15721	NIFUROXIME	O=[N+]([O-])c1ccc(/C=N/O)o1	11	2.009	28.8992	38.1826	159.576	379.575	1253.58	3570.9	88.87	1756.71	39579.6	948405	2.3324e+07	5.81981e+08	1.46613e+10	25.0607	91.4721	374.699	1627.99	7313.06	33580.3	156603	152.065	2388.87	41958.2	801428	1.62017e+07	3.39644e+08	7.28482e+09	0.396	28.2646	18.3574	127.372	183.802	750.801	1538.17	5.2364	4.4718	3.2215	0.7041	2.3896	0	1.4253	1.445	0.1667	1.6508	0.1179
CHEMBL1235017	NSC-9791|OROTIC ACID	O=C(O)c1cc(=O)[nH]c(=O)[nH]1	11	-1.165	30.7216	17.148	140.047	185.454	822.866	1615.93	103.02	1562.73	25906.3	455716	8.27895e+06	1.53414e+08	2.88228e+09	27.4564	101.432	432.748	1983.82	9447.66	45975.8	226766	152.065	2379.55	41043.6	756479	1.45302e+07	2.86043e+08	5.71368e+09	1.652	30.4251	35.5393	159.36	310.146	1055.24	2564.56	5.0922	4.9215	3.1578	1.0774	2.5535	0	1.6639	1.8335	0.1667	2.2308	0
CHEMBL1908316	ECTYLUREA	C/C=C(/CC)C(=O)NC(N)=O	10	-0.296	25.3258	13.4108	108.325	147.053	617.854	1258.26	72.19	1356.17	28486.9	645813	1.5295e+07	3.73483e+08	9.3215e+09	25.0305	89.9091	375.861	1700.66	8044.3	39076.5	193132	144.087	2304.54	39678.7	716571	1.33335e+07	2.52834e+08	4.85439e+09	1.419	24.4489	27.6511	124.327	244.311	807.805	1975.94	5.1126	4.1834	2.6967	0.8106	2.0294	0	1.323	0.5774	0.1179	1.9735	0
CHEMBL2106472	CIMEPANOL	CC(C)C(O)C1CCCCC1	11	2.428	29.5491	34.0068	152.33	304.681	1035.67	2622.9	20.23	437.253	8418.57	171052	3.47637e+06	7.06871e+07	1.43734e+09	16.9808	54.4995	188.994	710.397	2793.52	11368.1	47433.3	136.106	1846.65	27170.9	427829	7.11492e+06	1.23518e+08	2.21685e+09	0.354	28.0969	20.264	131.754	209.953	851.755	1901.58	5.2152	4.5012	3.445	0.6925	2.2043	0	1.6814	1.5357	0.2887	1.8232	0
CHEMBL256087	AQUA-COOL|AQUASOOTHE|ARJUN|CATARRH|DERMACOOL|DL-MENTHOL|FEMA NO. 2665|FISHERMAN'S FRIEND LOZENGES|HALLS|KARVOL|LOCKETS|MEGGEZONES|MENTHOL|MUIRS|RACEMENTHOL|THERAPEUTIC MINERAL ICE|TIXYLIX DECONGESTANT INH|VOCALZONE	CC1CCC(C(C)C)C(O)C1	11	2.367	31.5576	41.3615	179.601	391.447	1327.51	3551.38	20.23	439.253	8424.57	171070	3.47632e+06	7.06843e+07	1.43727e+09	17.1534	57.0941	205.134	790.745	3152.94	12878.7	53567.5	136.106	1872.69	28151.4	452973	7.66293e+06	1.34463e+08	2.4243e+09	0.372	30.097	26.394	149.896	259.365	985.438	2298.09	5.1091	4.8034	3.3542	0.9938	2.6792	0	1.8385	1.4627	0.2323	2.7234	0
CHEMBL398440	CHLOROXYLENOL	Cc1cc(O)cc(C)c1Cl	10	2.69	29.0971	45.4165	178.623	443.606	1473.5	4321.91	20.23	437.253	8424.57	171064	3.47621e+06	7.06813e+07	1.4372e+09	30.8709	132.233	673.751	3746.18	21898.4	132358	819923	147.538	3026.79	83807.2	2.80029e+06	1.02656e+08	3.92291e+09	1.52685e+11	0.343	28.0945	26.1529	143.523	255.782	946.298	2238.61	4.6091	4.3903	3.3434	0.9525	2.3557	0	2.0061	1.3047	0.2722	2.6985	0
CHEMBL181932	OTERACIL|OXONIC ACID	O=C(O)c1nc(=O)[nH]c(=O)[nH]1	11	-2.457	30.9368	5.4962	133.335	92.7699	705.169	857.848	115.91	1645.81	26557.7	461280	8.33605e+06	1.54132e+08	2.89312e+09	30.6485	121.783	562.491	2812.15	14712.8	79237.2	435576	154.06	2421.5	41723.2	766566	1.46755e+07	2.88138e+08	5.74459e+09	1.962	30.4668	38.3356	162.786	335.028	1107.65	2800.03	5.0922	4.9215	3.1578	1.0774	2.5535	0	1.6639	1.8335	0.1667	2.2308	0
CHEMBL221722	FAVIPIRAVIR|T-705	NC(=O)c1nc(F)cnc1O	11	-0.934	30.8744	18.2919	150.392	212.171	944.068	1950.46	89.1	1573.83	32557.2	733965	1.72764e+07	4.17638e+08	1.02876e+10	28.9258	117.739	538.449	2618.13	13169.5	67691.8	353338	153.071	2444.79	43418.2	829310	1.66073e+07	3.42911e+08	7.22722e+09	1.488	30.4136	33.9308	160.02	317.128	1110.93	2812.79	5.1091	4.8034	3.3765	0.9938	2.5055	0	1.8514	1.8982	0.2323	2.5295	0
CHEMBL1100	ISOETHADIONE|PARADIONE|PARAMETHADIONE|Paramethadione	CCC1(C)OC(=O)N(C)C1=O	11	1.032	35.2051	49.5673	247.893	663.204	2510.28	8177.71	46.61	662.865	10524.4	177303	3.0306e+06	5.20451e+07	8.95102e+08	22.8866	85.6258	366.531	1684.95	8073.36	39760.7	199755	146.08	2208.21	36552.5	641355	1.16727e+07	2.17506e+08	4.11808e+09	1.294	34.2875	52.4321	248.026	685.535	2550.85	8421.78	5.0099	4.8368	4.3815	1.3974	2.7011	0.1443	3.5877	1.5374	0.5513	5.0355	0.068
CHEMBL93047	ETHADIONE	CCN1C(=O)OC(C)(C)C1=O	11	1.371	35.2363	53.8748	255.94	702.276	2625.78	8624.08	46.61	662.865	10527.6	177303	3.0306e+06	5.2045e+07	8.951e+08	22.6532	83.0809	352.467	1602.34	7588.53	36956.2	183716	146.08	2188.2	35804.4	622295	1.126e+07	2.09326e+08	3.96432e+09	1.294	34.2846	53.0774	244.303	672.336	2472.29	8102.33	4.9872	5.0308	3.9253	1.5889	2.9954	0.2041	3.1975	1.5199	0.5666	4.795	0.068
CHEMBL2105297	OXANAMIDE	CCCC1OC1(CC)C(N)=O	11	0.211	33.8561	34.8537	231.775	563.345	2397.83	7701.71	52.32	1043.02	23184.6	555212	1.37264e+07	3.46035e+08	8.83493e+09	19.6969	70.9284	289.131	1308.19	6275.1	31208	158813	142.091	2094.53	33854.8	581085	1.03676e+07	1.89773e+08	3.53559e+09	0.801	32.2382	47.2579	254.76	745.182	3036.8	10750.2	5.1699	4.4311	3.5205	0.9574	2.4717	0.0833	2.4644	1.0581	0.439	3.1605	0
CHEMBL877	CL 65336|CYKLO-F HEAVY PERIOD RELIEF|CYKLOKAPRON|EXACYL|LB-1148|LB1148|LYSTEDA|MENSTRALITE|NSC-291305|RP-18429|TRANEXAMIC ACID|TRANS AMCHA|TRANS-AMCHA|Trans AMCHA	NC[C@H]1CC[C@H](C(=O)O)CC1	11	0.572	28.7832	24.478	137.013	236.091	854.344	1960.27	63.32	1405.68	31189.6	720898	1.70623e+07	4.11965e+08	1.01097e+10	20.6811	71.3337	266.883	1075.71	4515.85	19494.9	85795.6	142.091	2082.24	34022.3	602661	1.12667e+07	2.17911e+08	4.30416e+09	0.836	28.3365	21.1652	131.972	197.092	786.31	1596.62	5.2364	4.4331	3.4116	0.7041	2.2631	0	1.5332	1.5594	0.1667	1.5816	0
CHEMBL39736	BUFORMIN|BUFORMIN HYDROCHLORIDE|DBV|W 37	CCCC/N=C(/N)N=C(N)N	10	-0.624	23.1409	4.9219	79.9663	38.3733	317.583	229.547	102.78	2205.89	54478.2	1.40551e+06	3.66852e+07	9.61157e+08	2.52266e+10	25.4962	90.0481	372.3	1683.1	8006.26	39248.7	196089	142.098	2140.88	33950.4	561253	9.57917e+06	1.67392e+08	2.97548e+09	1.85	22.7341	24.3169	103.913	183.231	594.296	1313.27	5.1639	4.2305	2.1743	0.6969	1.6654	0	0.6065	0.7098	0	0.9979	0
CHEMBL2104369	DIPROBUTINE	CCCC(N)(CCC)CCC	10	2.882	26.2898	35.8605	154.343	379.369	1327.41	4018.56	26.02	701.04	17874.8	467277	1.22152e+07	3.19358e+08	8.34942e+09	16.1225	51.0953	184.811	756.722	3331.5	15346.2	72642	134.114	1963.26	30734.4	504574	8.55464e+06	1.48162e+08	2.60234e+09	0.539	24.2407	28.9261	159.434	402.666	1557.42	4863.47	5.182	4.0607	2.5607	0.9268	2.1857	0.1768	1.4357	0.75	0	2.4508	0
CHEMBL593429	ALLANTOIN	NC(=O)NC1NC(=O)NC1=O	11	-2.456	30.9653	6.635	131.716	116.409	713.922	1120.84	113.32	1798.28	34656.3	741785	1.68808e+07	4.00359e+08	9.78191e+09	24.7257	88.8101	364.755	1603.61	7307.67	33987.4	160114	152.068	2345.75	39549.7	710926	1.33351e+07	2.57002e+08	5.03814e+09	2.745	30.8242	44.8255	174.8	402.61	1296.07	3564.75	5.0922	4.9435	3.0582	1.0993	2.6065	0	1.5154	1.6302	0.1179	2.302	0.0962
CHEMBL36633	CGP 21690E|GNF-Pf-1005|OXIRACETAM	NC(=O)CN1CC(O)CC1=O	11	-2.272	31.1079	9.0497	135.314	143.212	774.725	1399.7	83.63	1702.56	36386.2	811769	1.8695e+07	4.42506e+08	1.07163e+10	24.7334	88.1123	362.22	1596.38	7306.5	34209.5	162601	148.076	2258.53	38096.7	688864	1.30092e+07	2.52134e+08	4.96242e+09	1.546	30.4866	34.897	160.287	319.18	1102.48	2797.27	5.0922	4.9435	3.0582	1.0993	2.6065	0	1.5154	1.6302	0.1179	2.302	0.0962
CHEMBL1410814	TILIQUINOL	Cc1ccc(O)c2ncccc12	13	1.62	36.7454	35.8091	198.193	377.096	1465.89	3758.71	33.12	528.329	9056.67	175603	3.50912e+06	7.09251e+07	1.43907e+09	39.0323	157.08	735.386	3720.78	19711.7	107771	603384	150.113	1908.6	26583.4	401750	6.5061e+06	1.11389e+08	1.99071e+09	0.728	36.1505	29.1272	185.912	321.091	1311.08	3190.42	5.7877	5.1441	4.414	0.7436	3.5552	0	1.9455	2.9332	0.248	3.0549	0
CHEMBL4297145	CP-24,877|DRINIDENE	N/C=C1\Cc2ccccc2C1=O	13	1.054	36.8046	34.5991	198.603	390.789	1509.24	4063.17	43.09	1004.43	22795	548649	1.35188e+07	3.38952e+08	8.6035e+09	37.2517	145.092	650.133	3129.63	15735.1	81553.2	432619	150.113	1962.61	28928.3	471740	8.29441e+06	1.53489e+08	2.93485e+09	0.87	36.3487	27.9624	188.728	328.438	1374.62	3427.69	5.8257	4.9715	4.5167	0.6619	3.7127	0	1.9766	2.7124	0.2428	3.2549	0.0786
CHEMBL2104457	CITIOLONE	CC(=O)NC1CCSC1=O	10	0.059	26.6614	17.8521	118.33	174.355	697.27	1464.05	71.47	1001.18	14952.6	235021	3.80033e+06	6.25988e+07	1.04432e+09	27.2081	114.53	562.03	3004.81	16948.3	99168.6	595902	150.135	2520.66	45899.2	882515	1.75801e+07	3.58462e+08	7.42614e+09	1.108	26.2961	26.3572	129.43	247.492	860.408	2132.69	4.6984	4.2978	2.8133	0.8106	2.1779	0	1.2343	1.2541	0.1179	1.663	0.1179
CHEMBL673	Eutonyl|Eutron|PARGYLINE|Pargyline	C#CCN(C)Cc1ccccc1	12	2.041	28.7597	24.219	123.017	185.292	676.963	1381.04	3.24	31.4992	41.6991	193.323	461.572	1692.62	4990.73	36.998	149.495	685.222	3351.71	17039.9	88887.7	472369	146.124	1880.49	25580.5	366746	5.51082e+06	8.61696e+07	1.39158e+09	0.743	28.1466	17.745	119.507	154.501	650.033	1188.87	5.8257	4.6336	3.2419	0.4928	2.6025	0	0.7773	1.67	0	1.2317	0
CHEMBL1059	ALZAIN|AXALID|CI-1008|LECAENT|LYRICA|LYRICA CR|PD-144723|PREGABALIN|REWISCA|YNP-1807	CC(C)C[C@H](CN)CC(=O)O	10	0.916	25.1516	26.8512	122.486	222.661	735.211	1677.35	63.32	1401.68	31189.6	720870	1.70621e+07	4.11959e+08	1.01096e+10	19.8799	67.2687	254.501	1025.73	4265.18	18080.6	77679.9	142.091	2238.53	38209.6	689804	1.29251e+07	2.48191e+08	4.84543e+09	0.85	24.3375	21.5241	104.844	159.51	552.015	1080.29	5.0577	4.5334	2.1868	1.0206	1.7629	0	0.9112	1.0516	0	1.4418	0
CHEMBL2104701	METHAMOCTOL	CNC(C)CCCC(C)(C)O	10	1.526	27.2144	41.2419	173.108	439.704	1482.26	4409.24	32.26	507.613	8998.68	176420	3.55038e+06	7.20903e+07	1.46802e+09	17.7061	59.963	231.975	957.836	4081.82	17750.3	78273	138.102	2046.86	32208.7	531788	9.11479e+06	1.6077e+08	2.89855e+09	0.924	26.2529	36.7204	159.716	386.202	1312.34	3751.8	4.9545	4.9663	2.3206	1.8493	1.185	0.3536	1.2428	0.6248	0	1.1288	0
CHEMBL2105215	METHYLCHROMONE	Cc1coc2ccccc2c1=O	13	2.231	36.8718	41.2107	199.649	416.063	1488.1	4020.36	30.21	413.715	5766.1	92367.7	1.53871e+06	2.61075e+07	4.46329e+08	34.6817	130.955	576.403	2743.63	13671.7	70254.9	369338	152.106	1958.44	27539.8	418294	6.77628e+06	1.15627e+08	2.05489e+09	0.481	36.1142	27.2143	184.456	307.654	1286.65	3056.62	5.7877	5.1221	4.5336	0.7309	3.4488	0	2.0673	2.7641	0.2827	3.0077	0
CHEMBL144399	MEDORINONE|WIN 49,016	Cc1nccc2nc(O)ccc12	13	1.185	36.6838	32.6397	191.897	333.068	1333.41	3171.87	46.01	611.405	9708.1	180838	3.56238e+06	7.16816e+07	1.45325e+09	37.1063	150.508	709.566	3600.11	19065.5	103925	578744	152.109	1942.54	27034.4	407472	6.58297e+06	1.12567e+08	2.01174e+09	1.038	36.202	31.9394	185.356	322.656	1257.01	2991.18	5.7709	5.2503	4.2687	0.8271	3.5193	0	1.7893	2.7404	0.1643	2.8063	0
CHEMBL2105367	PROPYLENE GLYCOL DIACETATE	CC(=O)OCC(C)OC(C)=O	10	1.006	24.8681	25.7678	108.801	192.879	593.565	1300.74	52.6	691.963	10716.2	178505	3.04142e+06	5.21925e+07	8.97676e+08	22.5734	76.3146	302.757	1287.18	5650.65	25215.1	113581	148.072	2322.16	38310.4	659688	1.17656e+07	2.15859e+08	4.05047e+09	0.71	24.1743	22.859	102.268	163.266	524.696	1043.22	5.0197	4.7059	2.1106	1.1052	1.5404	0	0.8952	0.8728	0	1.1381	0
CHEMBL276832	HYDRALAZINE|NSC-126699	NNc1nncc2ccccc12	13	0.688	35.8165	29.2544	191.481	338.821	1422.24	3551.29	63.83	1345.65	36112.6	1.09409e+06	3.43786e+07	1.09415e+09	3.49873e+10	42.3839	188.322	960.839	5296.54	30807.2	186719	1.16897e+06	152.112	1944.67	27243.2	417683	6.9547e+06	1.24089e+08	2.33511e+09	1.631	34.6744	27.4221	170.695	284.514	1162.41	2754.38	5.915	4.8076	4.2476	0.4694	3.5785	0	1.4295	2.8426	0.1361	2.4709	0
CHEMBL770	Priscoline|TOLAZOLINE|Tolazoline	c1ccc(CC2=NCCN2)cc1	13	1.773	32.6647	24.3417	144.448	212.527	822.608	1676.77	24.39	180.745	1102.23	7698.53	54446.8	396156	2.9291e+06	34.66	127.356	532.77	2381.51	11075.2	52894.2	257575	148.12	1734.76	20830.6	255703	3.1993e+06	4.06853e+07	5.24562e+08	0.796	32.1669	17.9621	137.174	172.987	761.497	1401.49	5.9495	4.8902	3.8662	0.4082	3.1403	0	0.8131	2.0206	0	1.279	0.1443
CHEMBL1896433		COC(=O)CCC[N+](C)(C)C	10	0.524	26.3487	33.8559	150.495	353.924	1187.87	3367.5	26.3	359.981	5358.32	89204	1.52001e+06	2.60923e+07	4.48837e+08	24.5305	90.3579	394.791	1907.18	9773.37	51934.6	282548	142.091	2171.59	35356.3	606078	1.08137e+07	1.98849e+08	3.73933e+09	1.02	26.2027	38.2377	166.863	418.159	1445.86	4273.09	4.9545	4.9663	2.3206	1.8493	1.185	0.3536	1.2428	0.6248	0	1.1288	0
CHEMBL978	METHACHOLINE|Methacholine|Provocholine	CC(=O)OC(C)C[N+](C)(C)C	10	0.796	28.5218	42.625	172.945	421.865	1381	3944.18	26.3	361.981	5392.01	89425.3	1.52144e+06	2.61001e+07	4.48859e+08	23.9959	87.9881	392.175	1929.33	9992.81	53325.3	290250	142.091	2141.65	33923.9	559853	9.55637e+06	1.6774e+08	3.01373e+09	1.038	28.2012	45.2277	181.991	466.96	1569.86	4690.01	4.8103	5.4995	1.8346	2.2576	1.9335	0.3536	1.1591	0.4167	0	2.5016	0
CHEMBL2106224	AL 0559|FENAMOLE|P-463|PAT	Nc1nnnn1-c1ccccc1	13	-0.513	35.2669	12.4838	165.16	164.991	988.799	1615.42	69.62	1155.7	23204.8	532012	1.30053e+07	3.28515e+08	8.43593e+09	44.4676	210.96	1149.25	6824.87	43066.3	284431	1.94508e+06	154.108	1935.95	25676.8	357984	5.2212e+06	7.92584e+07	1.2457e+09	1.614	34.4025	30.3977	172.568	322.025	1245.74	3177.71	5.877	4.9701	4.1832	0.5385	3.4368	0	1.4402	2.2515	0.1643	2.3436	0.1179
CHEMBL172513	CARNITINE|CARNITINE CHLORIDE|CARNITINE DL-FORM	C[N+](C)(C)CC(O)CC(=O)[O-]	10	-0.909	28.4713	30.7858	159.038	339.855	1225.54	3335.22	60.36	1260.4	25913.8	547242	1.17113e+07	2.53536e+08	5.54393e+09	22.4848	82.8667	368.413	1806.26	9343.16	49933.3	272812	146.08	2341.18	40275.6	728462	1.3635e+07	2.61276e+08	5.08974e+09	1.12	28.29	45.1149	183.226	465.377	1576.77	4684.54	4.8103	5.4995	1.8346	2.2576	1.9335	0.3536	1.1591	0.4167	0	2.5016	0
CHEMBL1482	BETHANECHOL|Bethanechol	CC(C[N+](C)(C)C)OC(N)=O	10	-0.082	28.8665	37.1148	169.528	392.461	1338.52	3773.25	52.32	1039.02	23164.7	555690	1.37522e+07	3.46873e+08	8.85979e+09	24.8025	92.0939	412.82	2039.3	10593.2	56598.7	307899	144.087	2209.57	35670.9	600114	1.04331e+07	1.86219e+08	3.39564e+09	1.512	28.3674	48.142	187.714	487.781	1622.01	4846.36	4.8103	5.4995	1.8346	2.2576	1.9335	0.3536	1.1591	0.4167	0	2.5016	0
CHEMBL2110918	CYPENAMINE	NC1CCCC1c1ccccc1	13	2.073	35.2606	31.9404	171.353	311.281	1158.9	2866.03	26.02	711.04	17790.7	464166	1.21115e+07	3.16105e+08	8.25028e+09	30.5933	112.839	467.164	2083.55	9720.66	46745.5	229786	146.124	1752.85	22386.1	303488	4.34994e+06	6.55586e+07	1.03192e+09	0.558	34.2355	21.5829	164.164	249.538	1088.35	2444.2	5.877	4.9701	4.1832	0.5385	3.4368	0	1.4402	2.2515	0.1643	2.3436	0.1179
CHEMBL2110598	ALFETAMINE	C=CCC(N)Cc1ccccc1	12	2.112	29.4581	24.4292	125.487	189.062	690.275	1428.17	26.02	705.04	17784.7	464120	1.21112e+07	3.161e+08	8.25013e+09	34.1095	132.894	584.342	2733.28	13247	65675.3	330811	146.124	1899.12	26351	388611	6.04152e+06	9.80283e+07	1.64378e+09	0.577	28.2361	15.5574	117.983	136.052	621.422	1040.17	5.8257	4.6336	3.2419	0.4928	2.6025	0	0.7773	1.67	0	1.2317	0
CHEMBL315795	CLOMETHIAZOLE|HEMINEVRIN|SCTZ [AS EDISYLATE]	Cc1ncsc1CCCl	9	1.239	22.7771	18.5681	108.462	185.4	711.04	1675.64	41.13	503.825	6486.23	89359.5	1.26682e+06	1.82641e+07	2.65999e+08	27.6994	134.657	727.475	4204.13	25252	155654	977369	153.589	3483.29	101876	3.52912e+06	1.34025e+08	5.32641e+09	2.16368e+11	0.382	22.0546	14.8467	100.186	160.349	633.806	1446.1	4.3425	3.4569	2.6986	0.4024	2.0219	0	1.0202	1.0166	0.1179	1.3595	0.1179
CHEMBL1903897	FENADIAZOLE|JL 512	Oc1ccccc1-c1nnco1	13	1.024	34.8983	26.1024	173.997	286.492	1186.29	2785.15	59.15	778.811	11935.4	210169	3.9416e+06	7.64563e+07	1.51073e+09	38.9762	168.754	848.637	4672.24	27338.1	167165	1.05603e+06	156.098	2022.26	28172.5	420353	6.6795e+06	1.12172e+08	1.9728e+09	1.051	34.2524	24.9618	164.626	269.03	1094.17	2539.58	5.877	4.9701	4.1832	0.5385	3.4308	0	1.4402	2.1809	0.1643	2.3436	0.1443
CHEMBL50444	CB-337|MEGLUTOL	CC(O)(CC(=O)O)CC(=O)O	10	-0.965	28.8588	28.6295	160.162	328.729	1237.79	3351.19	94.83	1838.53	35451.1	692404	1.36201e+07	2.69634e+08	5.36785e+09	20.4019	72.8532	301.252	1333.66	6065.21	27912.1	129268	152.061	2577.6	46945.3	892902	1.74234e+07	3.45306e+08	6.91227e+09	1.017	28.3121	42.6658	180.813	443.675	1543.88	4549.91	4.833	5.3602	1.9217	2.0236	2.2937	0.25	1.3938	0.3333	0	3.5317	0
CHEMBL2104626	ICI 8173|QUINDOXIN	[O-][n+]1cc[n+]([O-])c2ccccc21	13	0.48	36.7313	26.688	180.429	288.177	1196.32	2777.76	55.98	1267.31	30557.9	756091	1.87401e+07	4.64622e+08	1.15197e+10	27.3792	102.207	427.134	1920.99	9030.84	43799.6	217451	156.098	2110.16	32081.1	539905	9.81465e+06	1.88081e+08	3.72765e+09	0.746	36.0748	30.6662	188.77	339.671	1360.4	3396.39	5.7877	5.1441	4.414	0.7436	3.5552	0	1.9455	2.9332	0.248	3.0549	0
CHEMBL242273	SAFROLE|Safrole|Shikimol	C=CCc1ccc2c(c1)OCO2	13	2.713	34.9601	35.4645	174.415	332.382	1186.54	2980.13	18.46	119.193	549.615	3153.81	17888.3	105715	632750	36.3245	141.504	633.056	3024.06	15002.1	76270.8	394398	152.106	1892.54	24939.2	346250	5.03554e+06	7.62533e+07	1.1953e+09	0.485	34.0454	21.5402	160.454	236.041	1014.22	2187.14	5.8982	4.9188	4.0952	0.5375	3.4702	0	1.3277	2.4155	0.0833	2.1241	0.1179
CHEMBL106258	AMINOREX|AMINOXAPHEN|APIQUEL|Aminorex|MCN-742	NC1=NCC(c2ccccc2)O1	13	1.491	34.8517	28.9408	166.477	277.493	1065.8	2437.91	47.61	830.022	18635.1	470861	1.21968e+07	3.17935e+08	8.30053e+09	35.5199	133.418	573.585	2638.26	12625.3	62038.5	310815	152.109	1878.58	24461.5	335338	4.82868e+06	7.2772e+07	1.14228e+09	0.958	34.275	24.8738	163.458	254.1	1039.1	2271.25	5.8602	5.0764	4.0519	0.622	3.2848	0	1.292	2.3477	0.0833	1.9543	0.1179
CHEMBL132966	RIVANICLINE|TC-2403	CNCC/C=C/c1cccnc1	12	1.316	26.5149	16.0516	104.9	131.854	552.735	1018.7	24.92	181.436	1108.15	7572.48	52149.3	366820	2.61083e+06	35.7952	138.823	609.712	2862.3	14012.5	70655.5	364271	148.12	1917.03	26077.4	373327	5.62178e+06	8.87924e+07	1.46358e+09	0.935	26.2058	10.8773	95.9063	83.4028	442.313	597.372	5.9319	4.3534	3.1907	0.2041	2.3356	0	0.433	1.7077	0	0.6124	0
CHEMBL2105471	TERBUPROL	COCC(O)COC(C)(C)C	10	1.006	26.9173	39.9468	185.34	487.138	1781.97	5589.93	38.69	520.446	8948.34	173932	3.49276e+06	7.07772e+07	1.43778e+09	19.1487	64.748	254.235	1064.57	4595.26	20192.6	89771.4	144.084	2216.43	36095	616269	1.0928e+07	1.99613e+08	3.73053e+09	0.805	26.1454	35.3845	153.833	365.875	1232.66	3483.69	4.9545	4.9932	2.1686	1.8493	1.3165	0.3536	1.1582	0.9557	0	1.1335	0
CHEMBL3	HABITROL|NICABATE|NICODERM|NICODERM CQ|NICOPASS|NICOPATCH|NICORETTE INVISI|NICOTINE|NICOTINELL CLASSIC|NICOTINELL SUPPORT|NICOTINELL TTS 10|NICOTINELL TTS 20|NICOTINELL TTS 30|NICOTROL|NIQUITIN|NIQUITIN CLR|NIQUITIN MINIS CHERRY|NIQUITIN MINIS MINT|NIQUITIN MINIS ORANGE|NIQUITIN MINT|NIQUITIN PRE-QUIT|NIQUITIN STRIPS MINT|Nicotine|Nicotrol Inhaler|Nicotrol NS|PROSTEP|STOPPERS|STUBIT	CN1CCC[C@H]1c1cccnc1	13	1.404	34.545	28.1218	168.497	293.447	1152.99	2794.64	16.13	120.575	663.704	4534.2	31345.1	224178	1.62728e+06	32.3454	122.368	524.074	2399.18	11437.1	56025	279844	148.12	1781.49	22492.5	296508	4.06095e+06	5.75248e+07	8.39298e+08	1.036	34.2023	26.3046	168.181	289.386	1167.55	2832.72	5.877	4.9701	4.1832	0.5385	3.4368	0	1.4402	2.2515	0.1643	2.3436	0.1179
CHEMBL359965	ALLICIN|Diallyl Thiosulfinate	C=CCS[S+]([O-])CC=C	8	0.636	17.5062	3.87	59.179	20.1888	223.631	107.861	73.66	1683.48	43768.3	1.23342e+06	3.6324e+07	1.09773e+09	3.37055e+10	34.1814	172.379	969.908	5856.74	37116.6	243722	1.64462e+06	152.194	3144.25	69543.7	1.62232e+06	3.94022e+07	9.86207e+08	2.52428e+10	0.396	16.0342	8.8207	58.5026	69.2417	273.469	467.481	4.3081	3.0361	1.832	0.2887	1.1897	0	0.4082	0.5949	0	0.4928	0
CHEMBL1720051	CARSALAM|OXYPHENHYDRAZINE	O=c1[nH]c(=O)c2ccccc2o1	13	0.692	36.9242	30.2878	184.553	315.654	1256.43	3044.15	63.07	829.762	11988.5	191338	3.18176e+06	5.39855e+07	9.24588e+08	35.9857	137.018	604.892	2872.58	14217.2	72297.1	375090	158.09	2128.05	31629.7	513255	8.93517e+06	1.6378e+08	3.11024e+09	1.022	36.247	31.3132	186.552	318.88	1271.88	3003.86	5.7709	5.2623	4.178	0.8271	3.7006	0	1.7213	2.7402	0.1643	3.0049	0
CHEMBL176687	ACESULFAME|Acesulfame	CC1=CC(=O)NS(=O)(=O)O1	10	-0.68	30.7135	30.3809	172.612	340.234	1278.9	3334.05	80.85	1224.25	20960.8	382812	7.18675e+06	1.36845e+08	2.62877e+09	25.426	98.5807	453.197	2263.61	11759.4	62322.7	334178	158.112	2787.76	53821.5	1.11353e+06	2.42229e+07	5.46075e+08	1.26285e+10	1.297	30.3248	47.861	211.208	549.398	1980.84	6166.75	4.4948	5.0185	2.6068	1.7845	2.8235	0.25	1.6076	1.0202	0	3.655	0
CHEMBL1972318	NOREXIMIDE	O=C1NC(=O)C2C3C=CC(C3)C12	14	-0.636	44.7192	29.2866	242.14	401.476	1825.65	4522.76	46.17	699.13	10732.2	179542	3.05781e+06	5.24637e+07	9.02465e+08	29.5368	115.631	492.248	2238.07	10561.7	51154.9	252616	154.102	1952.08	28371.3	462375	8.18451e+06	1.52863e+08	2.94997e+09	0.979	44.2645	42.9296	258.262	527.354	2116.45	5896.84	5.7709	5.6782	5.1046	1.027	4.9691	0	2.5798	3.462	0.3053	5.0377	0.275
CHEMBL110458	AT-1001, GR-181314A|GALAFOLD|MIGALASTAT	OC[C@H]1NC[C@H](O)[C@@H](O)[C@H]1O	11	-2.526	31.0902	6.6744	144.143	136.609	828.466	1381.89	92.95	1739.37	34091	685585	1.38831e+07	2.81792e+08	5.72409e+09	21.7246	73.3345	285.896	1195.77	5215.9	23400.4	107103	150.069	2397.64	42841.6	819484	1.62937e+07	3.3111e+08	6.81495e+09	1.813	30.5323	35.0928	168.659	359.753	1269.94	3423.84	5.1639	4.4412	3.9877	0.7873	2.5262	0	2.2937	1.5455	0.3434	2.9831	0
CHEMBL1314	ACADIONE|CAPTIMER|THIOLA|THIOLA EC|TIOPRONIN|Tiopronin	CC(S)C(=O)NCC(=O)O	9	-0.471	22.7313	13.9479	98.1045	128.498	531.349	975.937	105.2	2591.82	77740.6	2.62979e+06	9.51216e+07	3.56501e+09	1.3605e+11	26.9903	136.384	896.398	6745.78	54419.6	455122	3.87873e+06	154.123	3234.43	81145.5	2.3345e+06	7.37174e+07	2.46652e+09	8.53771e+10	1.107	22.3044	24.3693	102.682	193.678	608.77	1405.85	4.5366	4.1925	2.3374	0.9773	0.9296	0	1.4958	0.7182	0.2357	0.7629	0
CHEMBL600	5052|A-CYS|ACC-600|ACETADOTE|ACETYLCYSTEINE|AIRBRON|CETYLEV|EN-CYS|FABROL|FLUIMUCIL|FLUIMUCIL 600|FLUIMUCIL LONG|FLUIMUCIL N|ILUBE|MUCOMYST|MUCOSIL|MUCOSIL-10|MUCOSIL-20|N-ACETYL-L-CYSTEINE|N-Acetyl-L-Cysteine|NSC-111180|ORONAC 600|PARVOLEX|RESPI-NAC|SIRAN|SOLMUCOL|YOURNAC	CC(=O)N[C@@H](CS)C(=O)O	9	-0.133	22.8076	14.4369	96.5581	131.193	523.462	998.979	105.2	2591.82	77642.3	2.62366e+06	9.48152e+07	3.55066e+09	1.354e+11	26.9903	141.685	958.464	7386.58	60960.6	521642	4.54949e+06	154.123	3334.76	88450.7	2.72273e+06	9.21264e+07	3.29248e+09	1.21254e+11	1.107	22.3037	24.9655	107.678	211.49	682.346	1662.83	4.5746	4.0419	2.2413	0.9082	1.5157	0	1.3033	0.8777	0.1667	1.489	0
CHEMBL1395071	FORMETAMIDE|FORMETOREX	CC(Cc1ccccc1)NC=O	12	1.802	28.9971	25.5524	129.684	207.453	749.211	1597.04	29.1	391.745	5562.62	90127.9	1.51063e+06	2.56907e+07	4.39288e+08	31.6604	116.033	480.427	2120.19	9723.17	45780	219930	150.113	2036.79	30237.8	491597	8.6778e+06	1.63818e+08	3.25181e+09	0.661	28.1283	16.2906	115.839	137.693	605.079	1029.53	5.8257	4.6336	3.2419	0.4928	2.6025	0	0.7773	1.67	0	1.2317	0
CHEMBL276443	ETILAMFETAMINE	CCNC(C)Cc1ccccc1	12	2.849	29.1939	29.1006	130.429	220.196	751.485	1651.67	12.03	100.36	537.473	3646.46	24407.4	168648	1.17644e+06	30.1037	107.374	437.697	1918.09	8786.11	41489.5	200460	146.124	1877.15	25418.5	361643	5.37877e+06	8.31174e+07	1.32597e+09	0.621	28.1491	16.6119	116.222	140.403	610.175	1049.42	5.8257	4.6336	3.2419	0.4928	2.6025	0	0.7773	1.67	0	1.2317	0
CHEMBL1201234	MEPHENTERMINE|Mephentermine	CNC(C)(C)Cc1ccccc1	12	2.569	33.0421	49.3204	214.877	541.135	1907.02	5745.02	12.03	104.36	555.473	3810.7	25802.1	180498	1.275e+06	29.7856	112.198	478.068	2165.22	10159.1	48802.1	238536	146.124	1903.16	26457.5	390413	6.0672e+06	9.84395e+07	1.65365e+09	0.654	32.1564	34.9993	189.75	416.879	1588.68	4471.13	5.639	5.2259	3.5231	1.4112	2.3171	0.25	1.7371	1.7175	0	2.1068	0
CHEMBL2105389	PENTOREX	CC(c1ccccc1)C(C)(C)N	12	2.472	35.6017	52.1831	229.551	585.458	2093.35	6432.87	26.02	711.04	17886.8	467335	1.22151e+07	3.19354e+08	8.34929e+09	29.2406	110.531	482.27	2250.98	10891.1	53899.8	271051	146.124	1921.16	26814.3	392035	5.94536e+06	9.28627e+07	1.48603e+09	0.605	34.2417	41.4873	218.244	525.614	2019.06	6117.42	5.5159	5.5528	3.723	1.6994	2.3413	0.2887	2.5874	1.6326	0.5833	2.8898	0
CHEMBL2106635	DIMETAMFETAMINE	C[C@@H](Cc1ccccc1)N(C)C	12	2.391	30.8236	34.2128	147.933	283.18	933.504	2231.84	3.24	33.4992	47.6991	219.963	544.036	2035.29	6184.39	31.9553	119.43	507.776	2309.93	10926	52966.6	261150	146.124	1895.83	26048.2	375835	5.6438e+06	8.74867e+07	1.3904e+09	0.74	30.1506	23.8455	139.558	218.476	848.012	1786.11	5.6984	4.961	3.5679	0.7732	2.2208	0	1.583	1.7398	0.2357	1.2594	0
CHEMBL14053	NSC-215204|TCAA|TRICHLOROACETIC ACID|Trichloroethanoic acid	O=C(O)C(Cl)(Cl)Cl	6	1.03	18.844	40.2303	167.693	538.928	1963.16	6807.57	37.3	718.638	13506.9	259804	5.04704e+06	9.88614e+07	1.95069e+09	24.308	135.015	862.408	6019.72	44702.3	346029	2.74986e+06	162.379	5303.84	188374	6.97125e+06	2.63732e+08	1.01017e+10	3.89765e+11	0.37	18.1043	31.4826	128.123	366.177	1247.78	3958.93	2.9434	3.5207	1.7321	1.6547	0	0.2887	2.5981	0	0.866	0.5774	0
CHEMBL1880349	2-DEOXY-D-GLUCOSE|2-Deoxy-D-glucose|BA 2758|BA-2758|NSC-15193	OCC1OC(O)CC(O)C1O	11	-2.209	31.1152	10.0505	142.95	151.119	817.658	1438.86	90.15	1709.61	33845.2	683997	1.38802e+07	2.81994e+08	5.7308e+09	20.0555	67.3944	255.521	1038.91	4389.22	19034.4	84158.3	152.061	2431.49	43287.7	825148	1.63732e+07	3.32466e+08	6.84271e+09	1.483	30.4078	32.8745	162.775	320.211	1145.38	2902.76	5.1471	4.5813	3.6448	0.8835	2.6801	0	1.9677	1.7703	0.2323	2.8099	0
CHEMBL469449	L-FUCOSE|L-Fucose	C[C@@H]1OC(O)[C@@H](O)[C@H](O)[C@@H]1O	11	-2.381	33.4836	11.4162	163.628	183.692	990.988	1832.03	90.15	1711.61	33911.9	685818	1.39267e+07	2.83132e+08	5.75793e+09	19.7543	67.8417	266.474	1121.94	4906.53	22005	100486	152.061	2433.55	42840.1	797012	1.52944e+07	2.98725e+08	5.89636e+09	1.501	32.4102	39.9595	187.918	416.876	1465.17	4039.35	5.0366	4.7676	4.1974	1.0488	2.531	0	2.887	1.5234	0.4944	3.6902	0
CHEMBL2104680	DANOSTEINE	O=C(O)CCSCC(=O)O	9	-0.097	20.4851	11.2339	70.4841	76.5925	286.366	424.912	99.9	1741.32	31166.2	573843	1.08021e+07	2.06995e+08	4.02331e+09	27.1209	113.653	555.596	2933.14	16204.9	92410.9	539930	156.116	2936.42	58167.1	1.18878e+06	2.4759e+07	5.21915e+08	1.10942e+10	0.834	20.2257	16.4288	79.2417	106.364	367.595	619.174	4.6259	4.0722	1.8129	0.8165	1.1052	0	0.5774	0.6607	0	0.4082	0
CHEMBL2104205	DAMETRALAST	Cc1cc2nc(N)nc(N)n2n1	13	-1.003	38.7676	22.2498	196.676	269.675	1301.06	2713.15	95.12	1666.74	37812.7	947498	2.445e+07	6.36379e+08	1.66054e+10	36.5692	153.602	730.881	3721.87	19698.8	106882	590139	156.104	2035.98	28689.5	431897	6.8506e+06	1.1298e+08	1.91615e+09	1.871	38.3782	45.9136	216.364	462.667	1640.78	4475.64	5.6647	5.5544	4.1953	1.1158	3.8354	0	2.0154	2.7022	0.1643	3.5099	0.0962
CHEMBL1469	PHENYLBUTANOIC ACID|Phenylbutyrate	O=C(O)CCCc1ccccc1	12	1.976	28.8399	25.8358	120.294	195.308	658.181	1418.61	37.3	728.638	13488.9	259786	5.04641e+06	9.88501e+07	1.95043e+09	30.4734	110.219	455.786	2030.85	9434.17	44981.5	218414	152.106	2094.49	31458.3	512712	8.95246e+06	1.6483e+08	3.15282e+09	0.388	28.1064	14.0728	111.662	112.644	544.462	785.032	5.7877	4.8288	3.1186	0.6124	2.2906	0	0.7217	1.6271	0	0.8165	0
CHEMBL42710	EUGENOL	C=CCc1ccc(O)c(OC)c1	12	2.191	30.8039	31.2295	151.224	281.891	985.768	2397.26	29.46	481.849	8670.53	172432	3.48401e+06	7.07285e+07	1.43754e+09	35.6637	141.565	640.555	3088.02	15432	78914.5	410013	152.106	2152.71	33635.8	568363	1.01587e+07	1.88569e+08	3.58755e+09	0.588	30.1189	21.531	142.486	216.771	882.51	1890.12	5.7744	4.6134	3.6924	0.6065	2.7521	0	1.4539	1.9743	0.1179	2.007	0
CHEMBL1672002	NSC-2228|THYMOQUINONE	CC1=CC(=O)C(C(C)C)=CC1=O	12	0.606	34.8117	34.2247	185.517	348.789	1288.51	3185.51	34.14	616.77	10182.7	174920	3.00581e+06	5.16806e+07	8.88597e+08	31.09	118.707	535.213	2606.91	13246.7	69132.4	367575	152.106	2196.66	35085.7	600750	1.07671e+07	1.98861e+08	3.74853e+09	0.62	34.2022	33.5657	180.289	337.831	1249.41	3059.61	5.5197	5.3111	3.9461	1.1765	2.8167	0	2.5269	1.9744	0.399	3.1867	0
CHEMBL2104321	FENIPENTOL	CCCCC(O)c1ccccc1	12	2.811	29.6826	29.015	132.629	233.863	801.079	1876.68	20.23	437.253	8412.57	171040	3.47621e+06	7.0684e+07	1.43727e+09	28.7799	102.653	421.408	1878.29	8803.01	42687.1	212175	148.117	1982.89	28753.1	448644	7.45049e+06	1.29996e+08	2.35389e+09	0.38	28.0971	14.355	119.459	148.28	689.707	1312.66	5.8425	4.5176	3.4676	0.4024	2.465	0	1.0202	1.8367	0.1179	1.325	0
CHEMBL45024		C[S+](C)CC[C@H](N)C(=O)O	9	0.841	23.5444	23.5991	113.595	202.188	676.677	1508.71	88.62	1613.04	33244.1	742002	1.73302e+07	4.16629e+08	1.02175e+10	27.5334	118.813	593.659	3246.27	18889.8	114856	720233	150.135	2764.33	54188.1	1.10509e+06	2.31387e+07	4.93768e+08	1.06927e+10	1.007	22.3511	23.7615	104.098	191.522	623.59	1418.51	4.5366	4.1925	2.3374	0.9773	0.9296	0	1.4958	0.7182	0.2357	0.7629	0
CHEMBL1341	DA-759|METHOXIFLURANE|METHOXY FLURANE|METHOXYFLURANE|Methoxyflurane|Metofane|NSC-110432|PENTHRANE|Pentrane	COC(F)(F)C(Cl)Cl	7	1.774	20.8968	42.7328	173.134	536.803	1922.07	6552.63	9.23	62.5965	295.808	1669.15	9440.55	54912.4	323170	20.8803	112.551	678.86	4388.19	29783.2	209149	1.50327e+06	160.934	4672.29	155038	5.55148e+06	2.07722e+08	7.97261e+09	3.10521e+11	0.194	20.0274	31.4736	142.258	406.359	1438.01	4657.51	3.504	3.4968	2.4742	1.3392	0.4082	0.2041	2.9371	0	0.6969	1.633	0
CHEMBL1483877	ETENZAMIDE|ETHENZAMIDE	CCOc1ccccc1C(N)=O	12	1.521	31.4975	27.8498	150.895	274.826	1014.29	2546.09	52.32	1041.02	23132.9	554751	1.37224e+07	3.45998e+08	8.83447e+09	33.4251	124.45	538.13	2522.34	12412.5	63117.9	328764	154.102	2180.64	33480.2	548419	9.43924e+06	1.68605e+08	3.09595e+09	0.79	30.2372	22.5667	144.609	230.673	945.696	2143.28	5.7532	4.7411	3.4836	0.6361	2.8432	0	1.4388	2.0012	0.2041	2.2194	0
CHEMBL440135	PARAPROPAMOL|Parapropamol	CCC(=O)Nc1ccc(O)cc1	12	1.123	30.7391	24.2305	135.421	203.382	750.738	1517.79	49.33	802.998	14038.4	262565	5.01773e+06	9.70007e+07	1.88902e+09	31.9813	117.52	502.973	2323.95	11198.9	55362.2	278412	154.102	2186.53	34105.1	575184	1.02746e+07	1.90869e+08	3.63768e+09	1.012	30.261	25.2429	140.594	216.833	805.031	1626.84	5.7195	4.875	3.5681	0.7815	2.3005	0	1.2701	1.9122	0	1.419	0
CHEMBL278172	AEZODENT|AMERICAINE|ANTHISAN PLUS|AR-01|AR01|BABY ANBESOL|BENZOCAINE|BURNEZE|CHILDREN'S CHLORASEPTIC|DEQUACAINE|ETHYL AMINOBENZOATE|LANACANE|MEDILAVE|NESTOSYL|NSC-41531|NSC-4688|ORAJEL|TYROSOLVEN|TYROZETS	CCOC(=O)c1ccc(N)cc1	12	1.838	31.1973	30.9549	147.988	277.011	949.237	2328.59	52.32	1041.02	23132.9	553285	1.36317e+07	3.42197e+08	8.69904e+09	34.7297	134.114	601.676	2926.98	14944.5	78745	424025	154.102	2172.63	33251.6	543758	9.34883e+06	1.6669e+08	3.0501e+09	0.665	30.1636	21.7739	139.043	205.168	828.17	1689.13	5.7364	4.7859	3.6093	0.691	2.5459	0	1.4285	1.7951	0.1179	1.7232	0
CHEMBL301523	FEMA NO. 3585|L-PHENYLALANINE|L-phenylalanine|NSC-79477|PHENYLALANINE	N[C@@H](Cc1ccccc1)C(=O)O	12	0.787	31.2062	23.4866	138.436	207.129	787.321	1622.26	63.32	1407.68	31267.6	723816	1.71579e+07	4.14965e+08	1.02012e+10	32.179	119.071	504.935	2292.12	10804.9	52155.5	256002	154.102	2196.46	34414.5	582185	1.04258e+07	1.94334e+08	3.7235e+09	0.88	30.3405	22.8638	138.591	205.736	822.049	1664.49	5.6984	4.961	3.5679	0.7732	2.2208	0	1.583	1.7398	0.2357	1.2594	0
CHEMBL279157	RACEPHEDRINE	CNC(C)C(O)c1ccccc1	12	1.388	31.1838	26.8809	150.501	257.229	961.736	2235.91	32.26	511.613	8925.99	174452	3.4995e+06	7.08468e+07	1.43847e+09	31.2031	115.155	484.754	2180.76	10227.4	49403.9	244112	150.113	2074.87	31331.7	508618	8.72686e+06	1.55928e+08	2.86769e+09	0.939	30.2494	23.795	145.378	244.285	962.464	2229.94	5.7532	4.6427	3.9349	0.5948	2.4964	0	1.7068	1.6718	0.2323	2.1434	0
CHEMBL2008672	PHOLEDRINE	CNC(C)Cc1ccc(O)cc1	12	1.746	30.6475	30.959	146.615	260.595	884.181	2006.13	32.26	511.613	8925.99	174444	3.49922e+06	7.08397e+07	1.4383e+09	31.4505	116.333	493.173	2244.27	10658	52087.7	259930	150.113	2058.85	30874.4	499897	8.59015e+06	1.5409e+08	2.84758e+09	0.917	30.2469	23.6399	137.264	198.644	762.456	1454.12	5.7195	4.875	3.5681	0.7815	2.3005	0	1.2701	1.9122	0	1.419	0
CHEMBL2111051	TALSACLIDINE	C#CCO[C@H]1CN2CCC1CC2	13	1.528	34.4182	28.3414	168.262	278.048	1112.45	2582.98	12.47	80.0957	316.747	1699.29	8948.76	49896.2	282284	28.6933	111.136	481.821	2259.03	11154.8	57217.3	301971	150.113	1838.04	23826.8	326067	4.69109e+06	7.05787e+07	1.10379e+09	0.914	34.1661	25.7969	166.875	264.478	1092.11	2456.23	5.8982	4.9188	4.1226	0.5375	3.3358	0	1.3277	2.9036	0.0833	2.0478	0
CHEMBL1509115	POLI 67|TETRIDAMINE|TETRYDAMINE	CNc1c2c(nn1C)CCCC2	13	0.906	36.4753	31.3562	195.119	365.114	1483.64	3886.87	29.85	220.721	1497.54	11462.9	89767.1	723518	5.94507e+06	29.3253	114.528	498.983	2347.24	11599.1	59397.4	312362	150.116	1890.86	25831	379135	5.90994e+06	9.66676e+07	1.6409e+09	1.071	36.2108	32.3758	194.598	373.271	1488.79	3948.14	5.8257	4.9935	4.3947	0.6745	3.8721	0	1.8736	2.7531	0.2198	3.3452	0.0786
CHEMBL2111165	TRIAMPYZINE	Cc1nc(C)c(N(C)C)nc1C	12	1.4	34.7242	40.5232	198.997	409.129	1493.99	3857.26	29.02	203.651	1362.57	9725.81	70583.8	520879	3.88891e+06	29.9424	125.19	582.6	2886.61	14783.6	77342.3	410771	150.116	2047.84	29825.7	454912	7.16083e+06	1.15172e+08	1.88032e+09	0.998	34.1406	38.5767	184.91	384.678	1341.07	3530.36	5.5197	5.3111	3.9461	1.1765	2.8167	0	2.5269	1.9744	0.399	3.1867	0
CHEMBL2110723		CCON(CC)C(=S)S	8	1.437	18.9274	16.88	83.1047	140.169	488.003	1094.44	83.36	2609.27	92280.8	3.35532e+06	1.2339e+08	4.57514e+09	1.70852e+11	30.6013	224.536	2033.5	20135.5	207731	2.19155e+06	2.34513e+07	154.19	3814.83	113141	3.72047e+06	1.2882e+08	4.57196e+09	1.64214e+11	1.117	18.2437	21.6492	91.8266	203.237	656.085	1765.64	4.2187	3.201	2.1267	0.5	1.3797	0	1.0893	0.5375	0.1667	1.2071	0
CHEMBL455917	CHLORAL HYDRATE|Chloral Hydrate|NOCTEC|NSC-3210|SK-CHLORAL HYDRATE	OC(O)C(Cl)(Cl)Cl	6	0.428	19.5418	36.9673	175.061	542.362	2048.29	7063.79	40.46	836.506	16831.1	343611	7.0394e+06	1.446e+08	2.97758e+09	22.6368	127.425	824.24	5811.79	43487	338238	2.69428e+06	162.379	5303.84	188374	6.97125e+06	2.63732e+08	1.01017e+10	3.89765e+11	0.662	18.1935	34.2315	134.04	397.591	1351.46	4380.17	2.9434	3.5207	1.7321	1.6547	0	0.2887	2.5981	0	0.866	0.5774	0
CHEMBL114062	TETRACHLOROETHYLENE|Tetrachloroethylene	ClC(Cl)=C(Cl)Cl	5	3.026	14.12	32.4324	101.052	289.29	882.179	2665.82	0	12	12	52	100	300	700	22.3848	124.722	741.158	4572.92	29006.1	187800	1.23424e+06	165.833	6303.4	247276	9.76867e+06	3.86665e+08	1.53192e+10	6.07365e+11	0	12	12	52	100	300	700	2.6427	2.488	1.3333	0.6667	0	0	1.3333	0	0.3333	0	0
CHEMBL321248	7-METHYLXANTHINE|NSC-7861	Cn1cnc2nc(O)nc(O)c21	13	-0.005	38.4422	30.2062	208.467	357.103	1537.17	3768.36	84.06	1113.84	18823.8	358122	7.11826e+06	1.43731e+08	2.91858e+09	36.4963	149.903	705.091	3553.83	18652	100524	552201	160.09	2208.81	33747.5	559802	9.86795e+06	1.81477e+08	3.43434e+09	1.954	38.3877	45.3895	218.566	470.601	1690.68	4669.06	5.6815	5.4459	4.3305	1.0379	4.0318	0	2.1234	2.4806	0.2127	4.039	0.0962
CHEMBL4297429	2-FLUOROFUCOSE|SGN-2FF	C[C@H](O)[C@@H](O)[C@@H](O)[C@H](F)C=O	10	-1.289	27.2678	14.3368	128.76	174.385	763.724	1523.24	77.76	1545.14	30250.8	598972	1.1903e+07	2.37315e+08	4.74475e+09	21.1894	73.6048	296.297	1269.84	5636.43	25604.4	118249	155.06	2788.63	54548	1.11468e+06	2.33163e+07	4.94483e+08	1.0584e+10	1.281	26.4062	30.9561	140.61	304.876	1024.35	2739.88	5.0021	4.3478	3.4224	0.9539	1.4971	0	2.4538	0.594	0.4396	2.5633	0
CHEMBL508676	ETHYL VANILLIN	CCOc1cc(C=O)ccc1O	12	1.924	30.8983	31.7444	153.82	290.678	1012.28	2481.48	46.53	773.234	13709.5	258588	4.95905e+06	9.5988e+07	1.87017e+09	34.3433	131.013	577.16	2747.79	13711.9	70605	371775	156.095	2288.39	37310.5	661156	1.24353e+07	2.43567e+08	4.90224e+09	0.903	30.2321	22.8479	143.048	224.094	890.08	1937.49	5.7744	4.6134	3.7079	0.6065	2.6566	0	1.4649	2.1082	0.1179	1.897	0
CHEMBL15841	E214|ETHYL HYDROXYBENZOATE|ETHYL PARAHYDROXYBENZOATE|ETHYLPARABEN	CCOC(=O)c1ccc(O)cc1	12	2.249	31.0544	33.4755	150.5	293.436	982.362	2448.06	46.53	773.234	13760.7	260201	4.99654e+06	9.67784e+07	1.8861e+09	33.4642	124.6	539.93	2536.05	12488.4	63418.5	329094	156.095	2248.38	35425.1	599419	1.06887e+07	1.9771e+08	3.74932e+09	0.697	30.1823	21.974	139.452	206.721	832.138	1701.26	5.7364	4.7859	3.6093	0.691	2.5459	0	1.4285	1.7951	0.1179	1.7232	0
CHEMBL346919	APOCYNIN|Acetovanillone|NSC-209524	COc1cc(C(C)=O)ccc1O	12	1.371	32.5977	34.5464	169.182	339.578	1183.17	3030.28	46.53	775.234	13752.9	259823	4.98673e+06	9.65664e+07	1.8818e+09	33.9653	129.567	574.084	2740.07	13645.5	69879.7	365149	156.095	2306.39	37778.8	666049	1.23266e+07	2.35291e+08	4.57992e+09	0.899	32.2299	29.5078	164.126	291.576	1092.86	2555.65	5.6471	4.9628	3.8702	0.9024	2.6262	0	2.0662	1.9336	0.2845	2.3373	0
CHEMBL1231107	CGA 72662|CYROMAZINE	Nc1nc(N)nc(NC2CC2)n1	13	-1.46	36.7408	17.6481	176.64	190.988	1038.13	1665.51	102.74	1711.67	38073.2	949562	2.44832e+07	6.37243e+08	1.66307e+10	36.3663	147.506	693.848	3538.15	18900.9	103923	582592	156.104	1998.57	27380.9	400477	6.20484e+06	1.00744e+08	1.69513e+09	1.939	36.3935	45.8858	197.479	404.185	1330.76	3316.64	5.7372	5.4626	3.3511	0.9856	3.0132	0	1.1381	1.8633	0	2.1727	0
CHEMBL2105062	IDRAMANTONE	O=C1C2CC3CC1CC(O)(C3)C2	14	0.299	46.668	52.1721	295.711	642.047	2498.4	7119.5	37.3	746.638	13585.6	260547	5.03061e+06	9.77808e+07	1.91141e+09	21.9457	82.7846	327.337	1399.38	6182.79	27988.8	128980	152.106	1880.11	26589.2	422699	7.32262e+06	1.34134e+08	2.5413e+09	0.711	46.2119	53.5711	303.418	667.228	2662.62	7630.93	5.6624	6.1397	5.0508	1.6567	4.6847	0.1768	2.9392	4.0849	0.1925	5.3119	0
CHEMBL1909286	FENOXYPROPAZINE|PHENOXYPROPAZINE	CC(COc1ccccc1)NN	12	1.671	29.6584	25.7817	132.531	207.78	742.111	1536.61	47.28	1133.02	33521.3	1.06141e+06	3.39602e+07	1.08873e+09	3.49165e+10	32.0624	117.996	491.715	2170.97	9911.64	46296.7	220021	152.109	2064.81	30150.4	473335	7.94277e+06	1.41084e+08	2.62292e+09	1.306	28.6629	19.2119	119.847	156.886	635.299	1131.43	5.8257	4.5948	3.4894	0.4928	2.2002	0	0.9258	1.7075	0	0.9156	0
CHEMBL1441	1314 TH|1314-TH|BAYER 5312|ETHIONAMIDE|NSC-255115|TRECATOR|TRECATOR-SC	CCc1cc(C(N)=S)ccn1	11	0.793	28.7413	23.7546	137.339	234.637	882.062	2034.02	71	1817.88	51660.6	1.54089e+06	4.67659e+07	1.43487e+09	4.44006e+10	36.9669	217.365	1734.24	16369.9	167592	1.7807e+06	1.92406e+07	156.164	2877.35	69506.4	2.04604e+06	6.7191e+07	2.32494e+09	8.23843e+10	0.913	28.29	24.1084	136.565	225.244	852.539	1880.07	5.2364	4.445	3.3435	0.7041	2.3089	0	1.4851	1.7818	0.1667	1.6173	0
CHEMBL1104	EDROPHONIUM|ENLON-PLUS|Edrophonium|Enlon|Reversol|Tensilon	CC[N+](C)(C)c1cccc(O)c1	12	2.49	34.7764	54.6532	236.929	651.924	2366.23	7727.03	20.23	443.253	8436.57	171130	3.47643e+06	7.06822e+07	1.4372e+09	34.0654	132.554	610.808	3087.87	16489.1	91181.5	516409	150.113	2075.9	31295.2	505211	8.58552e+06	1.51469e+08	2.74586e+09	0.693	34.1228	41.9616	218.684	527.782	2011.47	6105.04	5.5597	5.3108	3.9528	1.4835	2.4326	0.2041	2.6943	1.8599	0.3485	3.0438	0
CHEMBL102970	PYRIDOXAL	Cc1ncc(CO)c(C=O)c1O	12	-0.436	32.766	25.7786	176.588	315.793	1284.13	3197.31	70.42	1224.97	22421.7	430783	8.41363e+06	1.65742e+08	3.28237e+09	33.7993	134.215	613.642	3008.25	15372.7	80817.3	433902	158.09	2440.25	42611.1	808222	1.61344e+07	3.32205e+08	6.97105e+09	1.298	32.3572	30.4687	170.161	326.071	1222.04	3132.92	5.7019	4.6542	4.167	0.7309	3.0172	0	2.156	2.006	0.2827	3.1754	0
CHEMBL1232077	OXFENICINE|UK-25,842	N[C@H](C(=O)O)c1ccc(O)cc1	12	-0.015	33.2443	23.4933	157.76	237.67	959.578	2033.6	83.55	1818.93	39674.2	894762	2.06341e+07	4.8565e+08	1.16385e+10	33.2924	125.679	551.391	2604.45	12814.5	64698.4	332616	158.09	2374.18	39544.1	707463	1.32478e+07	2.55203e+08	5.00422e+09	1.176	32.4346	30.7127	163.939	291.605	1085.06	2523.05	5.6091	5.1231	3.8557	0.9811	2.356	0	2.0897	1.7527	0.2887	2.1726	0
CHEMBL727	LANVIS|NSC-752|NSC-76504|THIOGUANINE|TIOGUANINE|TIOGUANINE HEMIHYDRATE|Tabloid	Nc1nc2[nH]cnc2c(=S)[nH]1	12	-0.943	34.428	17.4113	168.682	223.905	1085.11	2225.31	115.47	2156.28	54547	1.5644e+06	4.68445e+07	1.42779e+09	4.39581e+10	41.1081	242.019	1880.25	17205.5	172083	1.80095e+06	1.92772e+07	162.152	2852.91	67486.8	1.98921e+06	6.58578e+07	2.29464e+09	8.16591e+10	1.867	34.3671	38.7615	187.356	390.457	1386.7	3710	5.2709	4.9087	3.928	0.8271	3.5298	0	1.7213	2.2062	0.1643	3.0049	0.1179
CHEMBL33720	OXEDRINE|Oxedrine|Synephrine	CNCC(O)c1ccc(O)cc1	12	0.796	30.7312	25.1679	143.683	241.354	895.494	2050.41	52.49	920.866	17308.5	345178	6.97366e+06	1.4151e+08	2.87549e+09	32.6177	120.921	518.274	2390.69	11517.8	57133.8	289503	154.102	2214.52	35158.5	603213	1.09301e+07	2.05313e+08	3.9461e+09	1.217	30.3413	24.6686	141.986	223.334	861.632	1829.84	5.7364	4.7859	3.6093	0.691	2.5459	0	1.4285	1.7951	0.1179	1.7232	0
CHEMBL1576	ETHINAMATE|Ethinamate|VALMID	C#CC1(OC(N)=O)CCCCC1	12	1.001	33.2752	35.5627	193.622	445.351	1703.53	5140.98	52.32	1043.02	23172.6	555878	1.37536e+07	3.46884e+08	8.85987e+09	26.0851	103.909	470.481	2329	12078.5	64467	350794	154.102	2166.66	33042.5	539043	9.26905e+06	1.65821e+08	3.05446e+09	0.885	32.256	36.2819	199.897	455.774	1775.93	5234.26	5.6843	5.0122	3.5055	1.1154	2.8698	0.125	1.7906	1.9751	0	3.1192	0
CHEMBL4297394	ISOAMYL 2-CYANOACRYLATE|ISOPENTYL 2-CYANOACRYLATE	C=C(C#N)C(=O)OCCC(C)C	11	1.884	27.4221	32.6549	138.226	276.526	877.934	2130.36	50.09	925.945	18895.8	411832	9.20855e+06	2.09319e+08	4.81545e+09	27.5567	105.189	461.072	2164.68	10597.7	53441.4	275636	154.102	2344.92	38093.3	650288	1.15196e+07	2.09799e+08	3.90198e+09	0.625	26.1468	20.7673	112.629	177.072	627.788	1319.21	5.5746	4.6876	3.0563	0.8797	1.535	0	1.4958	0.7406	0.1667	1.2934	0
CHEMBL1722501	PYRITHYLDIONE	CCC1(CC)C(=O)C=CNC1=O	12	0.681	35.3718	36.1846	227.866	554.434	2302.45	7410.3	46.17	689.13	10714.2	178917	3.0435e+06	5.21552e+07	8.96174e+08	26.3819	100.362	427.57	1976.45	9584.3	47912.8	244549	154.102	2278.67	37272.1	651258	1.18637e+07	2.21882e+08	4.22103e+09	0.995	34.2831	41.962	232.738	601.881	2394.33	7862.64	5.6699	4.6733	4.5537	0.9326	3.4347	0.0833	3.2123	1.4528	0.5375	5.3559	0
CHEMBL1215	AB-101 (PHENYLEPHRINE)|Cyclomydril|Duo-Medihaler|J8.601K|PHENYLEPHRINE|Phenylephrine	CNC[C@H](O)c1cccc(O)c1	12	0.796	30.7312	25.1679	143.744	239.991	896.985	2059.81	52.49	920.866	17308.5	345178	6.97366e+06	1.4151e+08	2.87549e+09	32.6177	120.921	518.274	2390.79	11517.4	57117.5	289322	154.102	2214.52	35158.5	603229	1.0931e+07	2.05341e+08	3.94681e+09	1.217	30.3413	24.6686	141.987	223.279	867.489	1859.45	5.7364	4.7978	3.5257	0.691	2.6889	0	1.3694	1.8566	0.1179	1.8571	0
CHEMBL1201319	METARAMINOL	C[C@H](N)[C@H](O)c1cccc(O)c1	12	0.592	33.3252	28.6338	162.644	278.137	1037.06	2404.28	66.48	1527.55	34597.8	806008	1.90635e+07	4.5747e+08	1.11249e+10	31.5989	117.876	512.602	2399.59	11702.8	58582.7	298718	154.102	2230.52	35623.6	611462	1.10234e+07	2.05263e+08	3.90422e+09	1.168	32.4262	31.3128	164.804	297.448	1101.79	2601.41	5.6091	5.135	3.7721	0.9811	2.5029	0	2.0306	1.7737	0.2887	2.3133	0
CHEMBL267936	MECAMYLAMINE	CNC1(C)C2CCC(C2)C1(C)C	13	2.446	45.1156	80.8315	395.195	1263.69	5171.88	19541.3	12.03	116.36	585.473	3974.7	26552.4	184957	1.30442e+06	19.8354	77.666	310.244	1350.49	6165.57	29233.5	142542	146.124	1861.07	26069	391648	6.19463e+06	1.01812e+08	1.72288e+09	0.665	44.1568	65.524	355.687	1064.6	4410.52	16146.2	5.521	5.6996	5.5607	1.7433	3.9524	0.2464	5.3081	2.3044	1.4258	7.888	0.1768
CHEMBL1200733	DESFLURANE|I-653|SUPRANE	FC(F)OC(F)C(F)(F)F	9	2.055	26.7836	51.8113	207.615	610.24	2182.12	7256.68	9.23	68.5965	315.653	1739.42	9623.65	54964.8	318628	14.975	51.3764	205.636	878.854	3873.24	17415.6	79470.3	166.022	3402.66	73627	1.63857e+06	3.70372e+07	8.45098e+08	1.94057e+10	0.054	26.0293	36.8569	161.816	415.627	1433.8	4361.44	4.3372	4.8966	2.3034	1.9784	1.0607	0.2887	2.4443	0.7071	0.6124	1.7892	0
CHEMBL792	NSC-3975|URIC ACID	Oc1nc(O)c2nc(O)[nH]c2n1	13	-0.486	38.4156	24.8966	196.335	281.401	1301.25	2757.75	115.15	1639.65	28312.3	540056	1.07263e+07	2.16412e+08	4.39289e+09	35.9085	148.076	709.498	3654.4	19558.2	107201	597639	164.078	2335.8	37080.2	641304	1.17765e+07	2.24774e+08	4.39305e+09	2.337	38.5304	48.4583	220.079	477.167	1665.19	4536.69	5.6647	5.5544	4.1953	1.1158	3.8354	0	2.0154	2.7022	0.1643	3.5099	0.0962
CHEMBL284127	DEHYDROACETIC ACID|Dehydroacetic acid|E265	CC(=O)C1C(=O)C=C(C)OC1=O	12	-0.588	34.7902	25.0394	173.17	266.86	1113.6	2451.29	60.44	950.751	15538.7	264185	4.52703e+06	7.7782e+07	1.3375e+09	29.9798	112.903	492.787	2313.98	11304.9	56577.1	287909	160.083	2428.13	40495.6	719858	1.33344e+07	2.53649e+08	4.91009e+09	1.043	34.3104	36.4662	184.487	358.699	1312.49	3350.63	5.5197	5.3525	3.6322	1.2045	3.5548	0	2.1363	1.4226	0.2682	4.2401	0
CHEMBL442687	THIOXOLONE|TIOXOLONE	O=c1oc2cc(O)ccc2s1	12	1.351	34.5333	36.4435	180.779	359.953	1285.81	3352.26	78.68	1219.72	20070.9	350595	6.32272e+06	1.16667e+08	2.19046e+09	37.3684	160.044	804.318	4408.29	25472.5	152550	937769	164.138	2534.37	43178.6	789038	1.50945e+07	2.97185e+08	5.95728e+09	0.596	34.1712	27.6995	172.113	277.576	1118.56	2508.31	5.254	5.015	3.8123	0.9107	3.2903	0	1.5821	2.4959	0.0833	2.521	0.0962
CHEMBL485747	HYDROXYTYROSOL	OCCCc1ccc(O)c(O)c1	12	1.189	30.556	28.3583	145.373	260.88	921.365	2188.12	60.69	1257.76	25159	511107	1.03822e+07	2.10926e+08	4.28522e+09	31.3079	114.786	490.942	2284.3	11170.8	56405.3	291192	156.095	2312.22	38473.4	699391	1.34952e+07	2.70321e+08	5.53976e+09	0.954	30.283	22.9558	141.016	215.392	858.879	1821.42	5.7364	4.7759	3.6727	0.6755	2.414	0	1.514	1.9299	0.1667	1.6596	0
CHEMBL593019	PYRIDOXAMINE	Cc1ncc(CO)c(CN)c1O	12	-1.01	33.1013	22.449	176.331	291.321	1249.84	2972.13	79.37	1610.62	35091.2	805804	1.89548e+07	4.53595e+08	1.10089e+10	32.4031	124.971	559.053	2690.18	13515	69895.8	369190	156.098	2356.52	39964.7	733735	1.41665e+07	2.82242e+08	5.73677e+09	1.434	32.4733	30.9159	170.614	328.159	1225.49	3147.4	5.7019	4.6542	4.167	0.7309	3.0172	0	2.156	2.006	0.2827	3.1754	0
CHEMBL2111075		CCCCCOS(=O)(=O)O	9	1.29	23.3206	28.4637	119.157	263.892	846.653	2290.28	71.98	1321.32	26283.9	544773	1.15012e+07	2.45927e+08	5.31406e+09	18.1581	61.4174	253.647	1191.24	6017.71	31658.4	170373	156.116	2962.26	60672.8	1.31854e+06	2.99192e+07	7.00044e+08	1.67403e+10	1.005	22.2469	32.9282	147.517	388.919	1396.4	4332.85	4.5607	4.3713	1.7803	1.5607	1.0821	0.3536	0.75	0.6402	0	0.7803	0
CHEMBL3989888	AD 106|CICROTOIC ACID	C/C(=C\C(=O)O)C1CCCCC1	12	1.656	30.7989	28.7103	139.551	240.552	843.401	1936.01	37.3	730.638	13494.9	259808	5.04648e+06	9.88503e+07	1.95043e+09	24.4846	86.1359	346.482	1541.36	7253.96	35371.2	176468	152.106	2128.55	32667.5	542197	9.56772e+06	1.76657e+08	3.36937e+09	0.362	30.1048	19.961	133.825	182.005	769.705	1483.23	5.6984	5.0049	3.2978	0.8106	2.6392	0	1.2253	1.7024	0.1179	1.7925	0
CHEMBL2106160	ETRABAMINE	CNC1CCc2ncsc2C1	12	0.103	32.2376	19.6274	156.723	229.149	1004.94	2168.81	53.16	586.185	6999.66	92803.3	1.29004e+06	1.84237e+07	2.67107e+08	28.4005	117.498	525.975	2539.26	12828.4	67090.7	360311	156.164	2301.26	37938	682974	1.30842e+07	2.61284e+08	5.36191e+09	0.934	32.2067	24.2127	157.912	254.743	1027.73	2311.82	5.3982	4.5384	3.9756	0.5375	3.1705	0	1.3875	2.2505	0.0833	2.0565	0.1179
CHEMBL211538	AN-2718|AN2718	OB1OCc2cc(Cl)ccc21	12	1.876	35.2625	40.6673	200.81	428.916	1546.46	4208.93	29.46	485.849	8690.37	172923	3.49722e+06	7.10591e+07	1.44544e+09	30.8917	133.749	661.751	3618.4	20962	126109	778106	162.338	3073.01	82245.4	2.74553e+06	1.01381e+08	3.8975e+09	1.52245e+11	0.551	34.1168	27.7198	174.639	299.262	1203.23	2880.73	5.2709	4.8968	4.0271	0.8271	3.2942	0	1.7893	2.3672	0.1643	2.7694	0.0962
CHEMBL472566	ZOXAZOLAMINE	Nc1nc2cc(Cl)ccc2o1	12	1.281	35.2069	33.3768	187.165	333.1	1286	3045.76	52.05	880.446	19133.6	475455	1.22454e+07	3.18654e+08	8.31604e+09	37.3523	164.727	842.796	4672.3	27180	163169	1.00116e+06	163.541	3054.74	80962.8	2.70516e+06	1.0035e+08	3.87344e+09	1.51709e+11	0.714	34.1313	29.6356	173.355	296.558	1155.34	2711.36	5.254	5.015	3.8123	0.9107	3.2903	0	1.5821	2.4959	0.0833	2.521	0.0962
CHEMBL1449249	CHLORINDANOL|CLORINDANOL	Oc1ccc(Cl)c2c1CCC2	12	2.498	34.9394	43.8988	203.843	470.748	1671.34	4826.44	20.23	443.253	8424.57	171098	3.47637e+06	7.06845e+07	1.43727e+09	33.1057	139.423	695.396	3812.04	22123.4	133258	823425	159.549	3016.77	81424.6	2.73627e+06	1.01324e+08	3.89823e+09	1.52273e+11	0.329	34.0944	26.0359	177.316	306.28	1257.55	3064.29	5.2877	4.7905	4.164	0.7436	3.3844	0	1.9455	2.4026	0.248	3.0549	0.1179
CHEMBL1364	Hexa-Betalin|M.V.I.-12|PYRIDOXINE|PYRIDOXINE (VIT B6)|Vitamin B6	Cc1ncc(CO)c(CO)c1O	12	-0.943	33.014	22.7355	175.893	292.838	1248.25	2981.06	73.58	1342.83	25736.4	513837	1.03692e+07	2.10045e+08	4.26038e+09	31.5635	120.376	537.522	2592.06	13065.2	67788.2	359004	158.09	2440.25	42611.1	808222	1.61344e+07	3.32205e+08	6.97105e+09	1.26	32.3361	30.3115	170.021	325.115	1220.25	3124.73	5.7019	4.6542	4.167	0.7309	3.0172	0	2.156	2.006	0.2827	3.1754	0
CHEMBL337702	OXIDOPAMINE|Oxidopamine	NCCc1cc(O)c(O)cc1O	12	0.358	32.3586	29.303	164.507	302.973	1120.88	2755.89	86.71	1936.8	42920.3	974019	2.2444e+07	5.25158e+08	1.2471e+10	33.2609	125.758	553.857	2638.68	13157.1	67569.4	354301	158.09	2406.22	40956.6	750166	1.43479e+07	2.81149e+08	5.58292e+09	1.424	32.5142	31.3651	166.834	302.278	1125.21	2689.86	5.6471	4.952	3.8537	0.8738	2.7265	0	2.0449	2.1022	0.2845	2.4389	0
CHEMBL1437	Levophed|NOREPINEPHRINE|Norepinephrine|R-norepinephrine	NC[C@H](O)c1ccc(O)c(O)c1	12	0	32.8376	26.781	163.954	283.664	1077.51	2549.21	86.71	1936.8	42920.3	974019	2.24441e+07	5.25166e+08	1.24713e+10	33.0135	124.685	547.671	2592.27	12814.4	65191.4	338543	158.09	2406.22	40956.6	750086	1.43427e+07	2.80947e+08	5.57659e+09	1.446	32.5166	31.5311	166.981	305.966	1123.55	2668.98	5.6471	4.9132	4.0874	0.8738	2.4393	0	2.1751	1.8671	0.2845	2.3205	0
CHEMBL334786	IPRONIDAZOLE|Ipronidazole|RO 7-1554	CC(C)c1ncc([N+](=O)[O-])n1C	12	1.921	35.0544	48.0993	218.801	532.649	1899.82	5614.2	60.96	1031.87	20827.9	456468	1.03419e+07	2.38735e+08	5.58106e+09	25.2205	98.6498	421.234	1909.65	8968.55	43265.5	213170	158.094	2359.79	38766	681510	1.25578e+07	2.39241e+08	4.67109e+09	0.494	34.176	33.7239	183.06	375.117	1387.29	3732.45	5.5366	5.2522	3.8966	1.1313	3.1091	0	2.5168	1.426	0.4293	3.7549	0.0962
CHEMBL20835	ACECLIDINE|GLAUCOSTAT	CC(=O)OC1CN2CCC1CC2	13	1.481	36.5641	36.2402	185.644	341.184	1252.74	3056.07	29.54	373.481	5412.95	89523.3	1.52177e+06	2.61017e+07	4.48867e+08	25.7047	88.7666	345.077	1435.88	6197.57	27383.8	123007	154.102	1975.71	27459.5	412793	6.66297e+06	1.14208e+08	2.05311e+09	1.021	36.2297	32.6507	183.256	311.405	1205.75	2764.55	5.754	5.4061	3.9683	0.9457	3.4101	0	1.5418	2.9076	0.0833	2.4013	0
CHEMBL3707370	PIPERIDIONE	CCC1(CC)C(=O)CCNC1=O	12	0.71	35.353	36.2961	227.771	555.605	2304.09	7426.65	46.17	689.13	10714.2	178917	3.0435e+06	5.21552e+07	8.96174e+08	22.7237	80.6234	318.868	1377.29	6281.83	29728.9	144399	154.102	2278.67	37272.1	651258	1.18637e+07	2.21882e+08	4.22103e+09	0.973	34.2799	41.8123	232.645	600.849	2392.78	7853.37	5.6699	4.6733	4.5537	0.9326	3.4347	0.0833	3.2123	1.4528	0.5375	5.3559	0
CHEMBL2111037	RISTIANOL	OCCSCc1ccncc1	11	1.004	24.6555	15.1405	99.1886	129.418	535.622	1018.25	58.42	836.374	13159	227909	4.17001e+06	7.90724e+07	1.53458e+09	35.9369	152.375	740.456	3874.94	21232.5	120115	695849	158.157	2551.3	45648.7	884859	1.81219e+07	3.84372e+08	8.33e+09	0.84	24.1638	10.1913	89.1856	80.3369	416.927	582.654	5.4319	3.9998	2.9407	0.2041	2.1588	0	0.433	1.5732	0	0.6124	0
CHEMBL2110954	NERAMEXANE	CC1(C)CC(C)(C)CC(C)(N)C1	12	2.852	43.8322	100.866	426.048	1359.04	5009.91	17457.8	26.02	719.04	17922.8	467463	1.22156e+07	3.19355e+08	8.34929e+09	17.5855	69.209	297.655	1369.67	6395.89	30139.2	142955	146.124	1945.19	27776.3	417271	6.49294e+06	1.0352e+08	1.67911e+09	0.627	42.2422	77.9274	348.092	984.094	3566.32	11466.2	5.1213	7.023	2.8713	3.6213	4.074	0.75	2.5607	1.0152	0	8.057	0
CHEMBL1371	CHLORZOXAZONE|Chlorzoxazone|NSC-26189|PARAFLEX|PARAFON|PARAFON FORTE DSC|Parafon Forte|Parafon-Forte|STRIFON|STRIFON FORTE DSC	O=c1[nH]c2cc(Cl)ccc2o1	12	1.293	35.2022	33.9451	186.562	341.302	1290.59	3135.59	46	536.377	6912.12	103416	1.66087e+06	2.77034e+07	4.7073e+08	35.0084	146.544	723.918	3902.88	22221.7	131380	798344	165.533	3130.49	83136.3	2.76084e+06	1.01692e+08	3.90455e+09	1.52412e+11	0.772	34.1696	30.0889	174.244	300.822	1167.38	2756.73	5.254	5.015	3.8123	0.9107	3.2903	0	1.5821	2.4959	0.0833	2.521	0.0962
CHEMBL2104472	APAFLURANE	FC(C(F)(F)F)C(F)(F)F	9	3.014	31.183	81.2553	319.644	1095.95	4041.46	14615.5	0	30	54	234	690	2448	8064	14.0907	52.2071	227.815	1049.11	4945.57	23653.1	114252	169.021	3561.55	78345.6	1.75245e+06	3.95213e+07	8.96175e+08	2.04143e+10	-0.167	30.0057	52.7489	230.789	675.215	2393.34	7855.05	4.1547	5.4537	2.5981	2.8764	1.299	0.5774	3.4641	0	0.866	4.7631	0
CHEMBL2111170		CC(O)C(=O)OP(=O)(O)O	9	-0.95	27.009	28.7581	150.194	318.951	1114.84	2962.53	113.87	2208.01	45455.2	963694	2.07839e+07	4.54199e+08	1.00399e+10	15.6684	56.7518	231.626	1004.71	4478.63	20312.7	93269.4	163.002	3229.9	67818.1	1.48042e+06	3.32287e+07	7.61802e+08	1.77629e+10	1.218	26.3151	45.1076	181.403	483.68	1630.35	4923.19	4.3272	4.9861	2.0724	2.1297	1.2016	0.3536	1.7707	0.7071	0.2357	1.8772	0
CHEMBL288114	GALLIC ACID|Gallate|Gallic acid	O=C(O)c1cc(O)c(O)c(O)c1	12	0.419	34.3738	34.1287	180.811	353.063	1267.9	3215.07	97.99	1962.4	38708.6	772623	1.54751e+07	3.10914e+08	6.26269e+09	34.2974	132.727	602.778	2961.9	15181.7	79849.6	427449	164.072	2627.65	46847.3	888306	1.74032e+07	3.46813e+08	6.97465e+09	1.276	34.3887	37.2126	186.632	366.006	1324.06	3313.88	5.5197	5.2892	4.087	1.1639	2.5858	0	2.67	1.9818	0.4388	2.9777	0
CHEMBL1189150	LINSIDOMINE	N=c1c[n+](N2CCOCC2)[n-]o1	13	-0.067	34.178	15.2724	150.353	166.038	846.182	1451.44	48.79	697.347	14325.2	331977	7.89339e+06	1.88732e+08	4.51818e+09	26.9882	100.438	413.537	1862.2	8841.87	43620.7	221144	160.09	2073.77	28195.1	400885	5.9336e+06	9.09733e+07	1.43768e+09	1.928	34.4636	35.245	178.609	359.138	1305.86	3439.55	5.8602	5.0764	4.0519	0.622	3.2848	0	1.292	2.3477	0.0833	1.9543	0.1179
CHEMBL1400561	ETIRACETAM	CCC(C(N)=O)N1CCCC1=O	12	-0.358	33.3902	19.1308	158.524	244.219	1041.6	2399.48	63.4	1295.31	27988.9	640877	1.52194e+07	3.71833e+08	9.27931e+09	24.9998	87.4701	348.959	1506.5	6827.66	31916.4	152262	156.098	2298.53	37352.2	650717	1.18679e+07	2.22929e+08	4.26857e+09	1.246	32.391	33.4456	176.333	367.015	1343.86	3643.21	5.6639	4.8882	3.8055	0.8412	3.0787	0	1.9839	1.5687	0.2879	3.0819	0.1179
CHEMBL2105310	OLPIMEDONE	CC1CC(=O)N2CCSC2=N1	12	1.274	34.7616	35.3289	188.398	377.104	1416.48	3765.87	57.97	725.314	9961.4	147365	2.26583e+06	3.57529e+07	5.74792e+08	31.9738	134.058	651.523	3432.82	19067.6	110036	653627	160.153	2428.97	41089.9	753793	1.46083e+07	2.9339e+08	6.03109e+09	1.086	34.2106	33.8324	183.91	362.983	1363.59	3587.84	5.2709	4.9087	3.928	0.8271	3.5298	0	1.7213	2.2062	0.1643	3.0049	0.1179
CHEMBL1518	NSC-6498|NSC-70461|PROPYLTHIOURACIL|Propacil|Propylthiouracil|Prothyran|Thyreostat	CCCc1cc(=O)[nH]c(=S)[nH]1	11	0.57	28.8876	20.6355	128.293	178.203	719.084	1418.18	80.74	1598.48	40584.8	1.17851e+06	3.61707e+07	1.13738e+09	3.61715e+10	31.965	190.85	1584.25	15490.6	162016	1.74043e+06	1.88979e+07	160.153	2983.04	71996	2.10395e+06	6.85054e+07	2.35328e+09	8.29408e+10	1.158	28.2573	27.3202	136.699	235.391	837.887	1893.31	5.2195	4.5722	2.9731	0.7815	2.7576	0	1.0467	1.5673	0	2.0143	0
CHEMBL459048	SOBREROL|Sobrerol	CC1=CC[C@H](C(C)(C)O)C[C@@H]1O	12	0.761	37.2849	48.4375	241.467	586.158	2170.07	6528.58	40.46	854.506	16903.8	344028	7.00365e+06	1.42619e+08	2.90427e+09	23.1056	84.4725	354.673	1600.48	7489.43	35863.2	174484	152.106	2162.63	33673.4	560769	9.80014e+06	1.77276e+08	3.28742e+09	0.705	36.1974	47.5256	233.589	564.061	2085.63	6186.67	5.4097	5.8306	3.8229	1.9818	2.3341	0.2887	2.9506	1.8917	0.5997	2.9917	0
CHEMBL325436	CRYOFLUORANE|DICHLOROTETRAFLUOROETHANE	FC(F)(Cl)C(F)(F)Cl	7	2.786	25.2628	74.2583	293.525	1087.23	4234.28	16484.4	0	24	48	204	660	2436	8652	18.8038	101.268	626.853	4099.5	27377.7	184583	1.25101e+06	170.921	4953.93	158195	5.39785e+06	1.92872e+08	7.10484e+09	2.66785e+11	-0.07	24.0034	47.5364	202.804	655.016	2416.39	8575.45	3.25	4.5	2.25	2.5	0	0.5	4.5	0	2.25	1.5	0
CHEMBL137	ACEA|ANABACT|BAY-5360|BAYER 5360|DRAZIFON|ELYZOL|FLAGYL|FLAGYL COMPAK|FLAGYL ER|FLAGYL-400|FLAGYL-S|Flagyl 375|Flagyl i.v. rtu in plastic container|METRO I.V.|METROCREAM|METROGEL|METROGEL-VAGINAL|METROLOTION|METROLYL|METROMIDOL|METRONIDAZOLE|METROSA|METROTOP|Metric 21|NEUTRATOP|NORITATE|NORZOL|NSC-50364|NSC-69587|NUVESSA|PROTOSTAT|ROSICED|ROZEX|RP 8823|SATRIC|VAGINYL|VANDAZOLE|ZADSTAT|ZIDOVAL|ZYO…	Cc1ncc([N+](=O)[O-])n1CCO	12	0.774	32.8465	36.9726	193.062	443.196	1654.85	4839.5	81.19	1439.13	29166.7	625586	1.37717e+07	3.08291e+08	6.99162e+09	25.9817	97.9021	409.831	1830.53	8497.44	40553.5	197730	162.083	2501.41	43044.9	801044	1.5704e+07	3.18376e+08	6.59582e+09	0.776	32.2685	28.8226	165.245	318.606	1211.59	3173.64	5.6639	4.915	3.7145	0.8412	2.9651	0	1.9441	1.9654	0.2879	2.9159	0.0962
CHEMBL96868	DIETHADIONE|DIETROXINE|Diethadione	CCC1(CC)COC(=O)NC1=O	12	0.855	35.4916	36.4594	217.05	495.855	1981.87	5984.73	55.4	731.727	10998	181394	3.07728e+06	5.27473e+07	9.07478e+08	23.1688	82.3155	329.254	1432.47	6537.07	30727.6	147280	158.09	2358.44	38586.2	672215	1.22016e+07	2.27479e+08	4.317e+09	1.175	34.2761	44.3783	229.335	578.626	2198.05	6914.68	5.643	4.8501	4.3446	1.1026	3.0521	0.1021	2.9209	1.7252	0.3062	4.2385	0
CHEMBL2106500	TIZOPROLIC ACID	CCCc1ncc(C(=O)O)s1	11	0.596	28.8644	20.5799	133.817	207.369	820.932	1778.39	78.43	1210.46	20011.5	349978	6.33102e+06	1.17438e+08	2.22212e+09	28.609	117.292	548.639	2773.91	14703.5	80487.4	451176	162.145	2654.81	46925.9	872851	1.67743e+07	3.29178e+08	6.54946e+09	0.715	28.1601	22.3086	133.118	219.71	834.608	1870.74	5.2364	4.4718	3.2215	0.7041	2.3896	0	1.4253	1.445	0.1667	1.6508	0.1179
CHEMBL1490434	ABOB|MOROXYDINE|SKF 8898-A	N=C(N)/N=C(\N)N1CCOCC1	12	0.157	30.7171	21.2288	138.933	215.843	874.599	1957.34	100.72	2075.38	50144.4	1.26646e+06	3.23624e+07	8.30668e+08	2.13782e+10	30.7672	115.345	500.245	2355.71	11696	60194.3	317696	158.097	2229.3	33385.6	525832	8.62343e+06	1.45932e+08	2.52955e+09	2.226	30.6871	34.8339	156.321	309.721	1069.39	2683.73	5.6984	5.0049	3.2978	0.8106	2.6392	0	1.2253	1.7024	0.1179	1.7925	0
CHEMBL1235738	AZILECT|RASAGILINE MESILATE|RASAGILINE MESYLATE|RASAGILINE METHANESULFONATE|TVP-1012	C#CCN[C@H]1CCc2ccccc21	14	2.109	36.776	32.5508	184.696	341.964	1338.99	3465.97	12.03	108.36	543.473	3702.46	24617.7	170052	1.18576e+06	38.1787	152.637	695.688	3408.93	17462.2	92149.5	496604	158.135	1901.18	24245.1	326844	4.64019e+06	6.90606e+07	1.0716e+09	0.624	36.1496	22.5889	172.181	264.484	1158.01	2673.49	6.415	5.188	4.4101	0.4694	3.6823	0	1.3807	2.8015	0.1361	2.3983	0.0962
CHEMBL940	CI-945|DM-1796|GABAPENTIN|GOE 3450|GRALISE|NEURONTIN	NCC1(CC(=O)O)CCCCC1	12	1.032	32.9695	40.0716	204.796	501.647	1904.9	5943.92	63.32	1409.68	31201.6	720958	1.70625e+07	4.11965e+08	1.01097e+10	21.3836	75.3277	285.651	1182.69	5119.16	22821.7	103730	154.102	2234.5	36019.4	629486	1.16351e+07	2.23107e+08	4.38021e+09	0.851	32.3375	33.7081	193.456	425.57	1690.43	4903.54	5.6843	5.0122	3.5055	1.1154	2.8698	0.125	1.7906	1.9751	0	3.1192	0
CHEMBL2111168	GUANOCTINE	CC(C)(C)CC(C)(C)NC(=N)N	11	2.525	35.3907	79.1165	320.677	1009.02	3647.06	12518.2	61.9	1352.22	32097.8	800193	2.02094e+07	5.13407e+08	1.30933e+10	21.1153	84.05	383.523	1866.7	9352.83	47720.9	246690	150.116	2193.31	33782.4	541304	8.93311e+06	1.50763e+08	2.58931e+09	1.331	34.4243	64.9917	256.585	720.183	2433.68	7619.08	5.1236	6.4996	1.9697	3.176	2.613	0.6036	1.654	0.3608	0	4.8446	0
CHEMBL2103925	IPROHEPTINE|IPROHEPTINE HYDROCHLORIDE	CC(C)CCCC(C)NC(C)C	11	3.319	27.6329	38.9265	140.306	281.856	843.989	1960.36	12.03	98.3604	561.518	3829.3	26118	182325	1.28601e+06	18.4632	57.4109	201.996	758.053	2924.98	11466.5	45425.5	146.124	2039.46	29693.3	447409	6.92531e+06	1.09438e+08	1.75706e+09	0.609	26.1509	23.3622	109.033	171.843	564.792	1133.26	5.5197	5.0595	2.3522	1.1052	1.7972	0	0.8952	0.7559	0	1.202	0
CHEMBL1232903		O=P(O)(O)OC(CO)CO	9	-1.142	24.6209	24.5372	138.385	285.128	1022.58	2694.01	117.03	2323.87	48652.1	1.04332e+06	2.26557e+07	4.96584e+08	1.09752e+10	14.8493	52.3218	195.585	790.495	3279.91	13878.8	59447.2	163.002	3275.87	70379.8	1.57441e+06	3.61045e+07	8.41523e+08	1.98444e+10	1.39	24.3429	38.9374	163.992	429.673	1471.65	4458.07	4.4925	4.4473	2.0557	1.7648	1.4434	0.3536	1.1227	0.866	0	1.7846	0
CHEMBL1329029	HPEK-1|TETROQUINONE|THQ	O=C1C(O)=C(O)C(=O)C(O)=C1O	12	-0.552	36.3336	32.2386	201.874	390.678	1501.43	3918.6	115.06	2255.78	43791	858645	1.69108e+07	3.34444e+08	6.63871e+09	31.9596	121.622	555.589	2763.7	14375.7	76837.7	418341	168.061	2821.4	52434.2	1.02175e+06	2.03205e+07	4.07617e+08	8.20635e+09	1.794	36.5791	46.5354	222.339	512.073	1831.16	5207.13	5.4641	5.1547	4.9761	1.1547	2.8729	0	3.6427	1.6587	0.6667	4.9761	0
CHEMBL590	KAYQUINONE|Kappaxin|MENADIONE|MENAPHTHENE|MENAPHTHONE|Menadione|NSC-4170|Vitamin K 3	CC1=CC(=O)c2ccccc2C1=O	14	1.584	40.9393	44.0736	226.719	474.509	1743.83	4805.67	34.14	622.77	10182.7	174954	3.00594e+06	5.1683e+07	8.88642e+08	41.1465	162.054	744.67	3699.4	19210.3	102692	560717	164.117	2186.64	32703.1	536378	9.40642e+06	1.72672e+08	3.26714e+09	0.628	40.2025	33.5407	213.922	378.286	1545.57	3808.98	6.1984	5.6616	4.9222	0.936	3.9454	0	2.5114	3.0971	0.3664	3.8829	0
CHEMBL21	SULFANILAMIDE|Sulfanilamide	Nc1ccc(S(N)(=O)=O)cc1	11	-0.131	33.0715	34.118	181.369	392.274	1412.97	3961.44	94.56	2238.48	54749.4	1.38524e+06	3.58223e+07	9.42662e+08	2.51476e+10	34.2625	142.712	699.735	3751.88	21188.2	123588	736542	164.141	2828.59	54897.3	1.15839e+06	2.57941e+07	5.94153e+08	1.39904e+10	1.022	32.324	43.7299	214.57	526.878	1987.7	6021.86	4.999	5.3228	3.2406	1.799	2.1261	0.2887	2.2701	1.5202	0.433	2.4567	0
CHEMBL2110826		O=C(O)CC1(CO)CCCCC1	12	1.099	32.9117	40.3102	204.561	503.169	1905.98	5958.14	57.53	1141.89	21846.8	428991	8.47679e+06	1.68413e+08	3.36113e+09	20.544	70.7322	264.12	1087.87	4706.56	21002.1	95501.3	156.095	2318.23	38665.8	703965	1.36025e+07	2.73043e+08	5.61346e+09	0.677	32.2004	33.1038	192.857	421.649	1680.07	4856.59	5.6843	5.0122	3.5055	1.1154	2.8698	0.125	1.7906	1.9751	0	3.1192	0
CHEMBL1651998	NSC-403856|TERPIN	CC1(O)CCC(C(C)(C)O)CC1	12	1.577	39.5767	66.4864	296.438	829.105	2979.99	9559.68	40.46	856.506	16976.5	346035	7.05483e+06	1.4387e+08	2.93398e+09	18.0048	65.2597	265.147	1167.15	5303.69	24560.6	115029	152.106	2136.61	32598	529854	9.03158e+06	1.59511e+08	2.89301e+09	0.72	38.2012	60.6763	285.808	771.917	2837.48	8871.8	5.3123	6.3045	3.5639	2.7175	2.2653	0.5387	3.069	1.665	0.433	3.3614	0
CHEMBL3707367	2-(4-CHLORPHENOXY)-ETHANOL	OCCOc1ccc(Cl)cc1	11	2.398	27.2653	30.9242	133.579	262.383	862.106	2108.47	29.46	477.849	8617.68	170686	3.43831e+06	6.96045e+07	1.41085e+09	32.5407	132.426	638.505	3401.75	19348.5	115138	707256	163.537	3240.73	86850	2.856e+06	1.03986e+08	3.95903e+09	1.53698e+11	0.562	26.1169	14.8648	107.683	126.826	555.629	934.866	5.3257	4.2681	3.1014	0.4928	2.1106	0	0.8413	1.7975	0	0.955	0
CHEMBL2105828	LOPRODIOL	OCC(CO)(CCl)CCl	8	1.074	21.3446	32.1681	159.588	455.795	1696.81	5605.65	40.46	838.506	16703.8	338390	6.86052e+06	1.39125e+08	2.82139e+09	24.8307	128.946	769.445	4857.52	31561.3	208398	1.38941e+06	162.958	4750.59	167588	6.43411e+06	2.56712e+08	1.04366e+10	4.28394e+11	0.651	20.1888	26.3439	141.69	378.339	1398.48	4424.42	4.2426	2.9142	3	0.7071	1.5	0.125	2.1213	0	0	2.6213	0
CHEMBL1095699	AZASERINE|Azaserine|CL 337|CN-15,757|P-165	[N-]=[N+]=CC(=O)OC[C@H](N)C(=O)O	11	-0.538	26.9818	13.9164	107.76	130.444	533.079	933.919	89.62	1737.66	36609.8	812939	1.86782e+07	4.41061e+08	1.065e+10	27.4902	97.2766	402.365	1791.15	8291.1	39298.3	189248	166.071	2766.07	49419	925157	1.78533e+07	3.51433e+08	7.01065e+09	1.375	26.448	25.4436	121.255	211.692	720.602	1604.36	5.5746	4.6925	3.0344	0.8577	1.5179	0	1.6154	0.8689	0.2357	1.0625	0
CHEMBL2107460	FORMINITRAZOLE	O=CNc1ncc([N+](=O)[O-])s1	11	0.14	28.6355	24.0016	146.857	268.903	1036.46	2550.16	113.37	1780.27	32188.4	632381	1.31155e+07	2.83011e+08	6.29451e+09	31.3698	130.519	613.312	3074.32	16083.5	86889.4	481582	170.126	2925.6	54365.6	1.06331e+06	2.14759e+07	4.42508e+08	9.23416e+09	0.838	28.2915	22.4066	131.42	216.419	812.188	1814.13	5.2364	4.4718	3.2215	0.7041	2.3896	0	1.4253	1.445	0.1667	1.6508	0.1179
CHEMBL1407356	OXACEPROL	CC(=O)N1C[C@H](O)C[C@H]1C(=O)O	12	-0.913	34.738	24.0699	170.976	283.769	1158.03	2749.08	77.84	1438.77	27023.3	518335	1.00279e+07	1.95416e+08	3.83283e+09	25.3109	89.7734	365.625	1595.62	7227.35	33499.6	157768	162.079	2519.94	43440.1	799829	1.53169e+07	3.00211e+08	5.96778e+09	1.369	34.3775	40.4517	191.067	413.268	1462.34	4007.19	5.5197	5.3923	3.6116	1.2275	2.9081	0	2.2407	2.2598	0.3277	3.1566	0.0962
CHEMBL2105922	ACETAMINOCAPROIC ACID|ACEXAMIC ACID|CY 153	CC(=O)NCCCCCC(=O)O	11	0.598	24.758	15.3646	86.3273	98.0579	354.279	534.698	66.4	1088.38	19090.8	351080	6.58615e+06	1.25153e+08	2.4021e+09	22.5601	73.2652	272.587	1099.22	4628.75	19988.2	87661.9	158.09	2448.4	40609.3	713266	1.30979e+07	2.48556e+08	4.82953e+09	0.928	24.2742	17.8423	91.8519	117.219	419.685	690.592	5.6259	4.7793	2.3129	0.8165	1.4587	0	0.5774	0.9065	0	0.4082	0
CHEMBL1875805	ACETYLLEUCINE	CC(=O)NC(CC(C)C)C(=O)O	11	0.631	29.1496	27.6469	140.097	235.652	835.896	1804.79	66.4	1092.38	19120.8	351313	6.58821e+06	1.25174e+08	2.40238e+09	22.4315	76.5513	301.957	1279.82	5622.68	25234.3	114901	158.09	2504.5	42664	764737	1.41978e+07	2.70155e+08	5.2326e+09	0.964	28.2757	30.6177	133.765	249.972	819.494	1920.72	5.4304	5.2632	2.4911	1.3165	1.8516	0	1.4686	1.4736	0.1667	1.703	0
CHEMBL371197	Swainsonine|TRIDOLGOSIR	O[C@@H]1[C@H](O)CN2CCC[C@@H](O)[C@H]12	13	-1.072	39.1472	21.6756	196.957	288.452	1337.87	3042.24	63.93	1269.26	25267.9	513073	1.04292e+07	2.12059e+08	4.31203e+09	24.177	83.4887	327.744	1379.25	6054.96	27399.6	126911	158.09	2222.66	35404.9	617865	1.14409e+07	2.19588e+08	4.30423e+09	1.618	38.4335	42.6174	221.803	477.435	1798.04	5074.43	5.6984	5.3177	4.615	0.9416	3.8456	0	2.4261	2.71	0.3344	4.0164	0.0786
CHEMBL511099	BICIFADINE	Cc1ccc(C23CNCC2C3)cc1	15	2.284	46.7267	64.598	334.078	898.63	3589.9	12104.9	12.03	118.36	555.428	3655.62	23497.2	158887	1.08908e+06	34.0929	130.66	567.39	2667.24	13122.9	66540	344612	158.135	1790.96	21552	272807	3.60158e+06	4.92476e+07	6.93555e+08	0.64	46.1472	52.2781	317.156	803.481	3399.46	11362.9	6.3113	5.9832	5.099	1.1017	4.0978	0.0833	2.4476	2.9842	0.2489	3.6693	0.1021
CHEMBL2103836	IMAGABALIN|PD-0332334|PF-00195889	CCC[C@@H](C)C[C@H](N)CC(=O)O	11	1.163	27.6042	24.5789	121.032	193.093	669.722	1407.19	63.32	1403.68	31267.6	723792	1.71576e+07	4.14949e+08	1.02006e+10	20.8397	68.5279	255.004	1025.44	4289.36	18358.3	79738.2	154.102	2376.79	39588.4	697001	1.27451e+07	2.39099e+08	4.56604e+09	0.85	26.3409	22.9487	115.597	174.382	617.005	1211.43	5.5577	4.8643	2.46	0.9856	2.1985	0	0.9398	0.6758	0	1.7229	0
CHEMBL1398657		O=S(=O)(O)c1ccc(O)cc1	11	0.691	32.7926	40.3887	190.738	447.24	1569.29	4564.82	82.98	1678.64	34228.5	711165	1.49052e+07	3.15019e+08	6.71171e+09	30.8528	119.495	550.543	2762.38	14503.9	78289.8	430696	168.127	2996.08	60258.5	1.31309e+06	3.00354e+07	7.0726e+08	1.69611e+10	1.138	32.3292	45.0667	217.543	544.782	2047.73	6281.74	4.999	5.3228	3.2406	1.799	2.1261	0.2887	2.2701	1.5202	0.433	2.4567	0
CHEMBL290916	ANTIPYRINE RELATED COMPOUND A|EDARAVONE|MCI-186|NORPHENAZONE|NSC-12|NSC-26139|NSC-2629|RADICAVA|Radicut	CC1=NN(c2ccccc2)C(=O)C1	14	1.485	38.8172	33.3994	191.197	327.499	1266.7	2996.03	32.67	422.618	5868.45	93385.1	1.54952e+06	2.62297e+07	4.4788e+08	37.2817	139.964	606.835	2821.4	13658.9	67980.1	345586	164.12	2080.13	28581	424666	6.77067e+06	1.14522e+08	2.02956e+09	0.822	38.163	30.9241	191.668	333.743	1339.76	3277.57	6.2709	5.6158	4.4349	0.8271	3.822	0	1.7253	2.6967	0.1643	2.9319	0.0962
CHEMBL3039113	L-THEANINE|NSC-21308|THEANINE	CCNC(=O)CC[C@H](N)C(=O)O	11	-0.696	27.1527	11.2037	105.781	109.341	502.504	788.857	92.42	1767.42	36869.5	815114	1.86978e+07	4.4127e+08	1.06529e+10	24.2657	82.2496	320.988	1352.47	5948.97	26877	123635	160.087	2574.41	44552.1	810252	1.52209e+07	2.92052e+08	5.68414e+09	1.42	26.5097	26.3251	122.768	217.942	735.432	1645.48	5.5746	4.6925	3.0344	0.8577	1.5179	0	1.6154	0.8689	0.2357	1.0625	0
CHEMBL1485	ARGININE|Arginine|L-ARGININE|NSC-206269	N=C(N)NCCC[C@H](N)C(=O)O	11	-0.484	26.9218	14.6162	103.561	125.106	490.336	844.324	125.22	2721.9	63275.3	1.52332e+06	3.73627e+07	9.28336e+08	2.32942e+10	26.619	97.7643	417.168	1938.89	9481.56	47881.8	246994	160.09	2542.53	43138.9	767243	1.41006e+07	2.65158e+08	5.06902e+09	2.047	26.7577	30.8032	127.223	242.157	773.735	1788.9	5.5366	4.8996	2.829	0.9773	1.3522	0	1.4958	0.8354	0.2357	0.822	0
CHEMBL2105609	CARFIMATE	C#CC(OC(N)=O)c1ccccc1	13	1.206	33.3824	25.1989	148.605	232.619	890.576	1980.91	52.32	1043.02	23146.7	555670	1.3752e+07	3.46873e+08	8.8598e+09	38.7809	155.62	713.652	3501.1	17851.1	93344.6	497221	166.113	2310.9	34774.7	559926	9.52325e+06	1.68964e+08	3.09422e+09	0.914	32.2551	23.9942	149.45	223.452	901.745	1875.77	6.2364	5.196	3.615	0.7416	2.9035	0	1.2057	2.2024	0.0833	1.8991	0
CHEMBL444814	L-CITRULLINE	NC(=O)NCCC[C@H](N)C(=O)O	11	-1.469	27.36	8.0139	101.552	90.5917	458.266	666.105	118.44	2444.46	54642.2	1.28152e+06	3.09354e+07	7.62294e+08	1.9072e+10	25.0723	86.2238	342.382	1469.33	6582.67	30260.8	141436	162.083	2618.28	45312.5	822976	1.54465e+07	2.96485e+08	5.78047e+09	2.105	26.7762	31.0748	127.941	244.35	780.469	1807.9	5.5366	4.8996	2.829	0.9773	1.3522	0	1.4958	0.8354	0.2357	0.822	0
CHEMBL13881	PHENAMAZOLINE	c1ccc(NCC2=NCCN2)cc1	14	1.374	34.5712	20.9179	146.062	184.463	779.365	1406.52	36.42	255.106	1627.7	11239	78834.5	565492	4.11865e+06	37.94	138.669	578.463	2578.98	11962.9	57000.1	276968	162.127	1926.96	23449.8	291375	3.68607e+06	4.73467e+07	6.15984e+08	1.211	34.253	21.0925	145.88	196.581	813.172	1554.4	6.4495	5.2319	4.1827	0.4082	3.2463	0	0.866	2.0955	0	1.1873	0.1443
CHEMBL169901	DEBRISOQUINE	N=C(N)N1CCc2ccccc2C1	14	2.21	38.825	43.1552	205.725	422.69	1488.6	3906.21	53.11	1287.36	31542.4	795288	2.01395e+07	5.11819e+08	1.3049e+10	38.3507	149.419	670.786	3242.48	16380.7	85171.5	451832	162.127	2031.69	27504.3	399717	6.17589e+06	1.00319e+08	1.69461e+09	1.378	38.4139	35.0632	200.181	358.151	1396.1	3351.73	6.2709	5.6218	4.5231	0.8333	3.5152	0	1.94	2.93	0.25	2.4544	0
CHEMBL2104128	CLOPROTHIAZOLE	Cc1ncsc1CCCCl	10	1.597	24.9052	20.762	116.26	196.631	743.607	1727.59	41.13	505.825	6486.23	89365.5	1.26682e+06	1.82641e+07	2.65999e+08	29.133	138.712	739.023	4239.69	25362.1	155991	978325	165.6	3629.55	103680	3.55167e+06	1.3431e+08	5.33005e+09	2.16415e+11	0.382	24.0546	14.8467	106.186	160.349	653.806	1446.1	4.8425	3.8105	2.9676	0.4024	2.1174	0	1.0202	1.1532	0.1179	1.325	0.1179
CHEMBL180570	MEDRONIC ACID	O=P(O)(O)CP(=O)(O)O	8	-1.609	26.6324	31.9509	164.983	363.76	1293.35	3450.23	134.68	2858.27	62865.7	1.39937e+06	3.14213e+07	7.11037e+08	1.62057e+10	9.1306	37.8615	151.845	649.162	2762.3	11813.4	50605.3	169.955	3786.39	87164.2	2.05119e+06	4.89978e+07	1.18294e+09	2.87888e+10	1.108	26.3042	57.4415	224.992	666.669	2287.12	7293.62	3.7071	5.2981	1.0607	3.1213	1.591	0.7071	1.0607	0	0	3.5355	0
CHEMBL196	ASCOR|ASCORBIC ACID|ASCORBIC ACID (VIT C)|ASCORBICAP|ASCUR|Ascorbic Acid|BASSETT'S|CEBIONE|CECON|CENOLATE|CETANE|CETANE-CAPS TC|CEVALIN|CEVEX|CEVITAMIC ACID|E-300|E300|FEMA NO. 2109|HALIBORANGE|INS NO.300|INS-300|NSC-218455|NSC-33832|REDOXON|REDOXON C|REDOXON CHEW-C|REDOXON SLOW RELEASE|TOP C|VITAL LIFE|VITAMIN C|Vitamin C	O=C1O[C@H]([C@@H](O)CO)C(O)=C1O	12	-1.191	34.7213	22.8314	178.989	298.723	1262.91	3078.47	107.22	2004.99	38927.6	771344	1.53801e+07	3.07729e+08	6.17193e+09	27.9587	100.754	430.654	2001.83	9772.63	49288.5	254504	168.061	2763.48	50450.7	977250	1.95432e+07	3.9768e+08	8.17362e+09	1.589	34.4677	38.8525	195.208	421.688	1529.92	4233.26	5.5746	4.9806	4.4211	0.9924	2.82	0	2.7547	1.8174	0.422	3.756	0.0786
CHEMBL2107425	GLUCUROLACTONE|GLUCURONOLACTONE	O=C1O[C@H]2[C@H](O[C@@H](O)[C@@H]2O)C1O	13	-2.536	41.2778	16.6521	211.545	284.282	1453.21	3181.07	96.22	1644.34	30873.4	604212	1.1972e+07	2.3855e+08	4.76943e+09	24.775	88.855	361.12	1572.65	7134.22	33289.2	158565	168.061	2537.36	42927.4	780955	1.48341e+07	2.88933e+08	5.71074e+09	1.526	40.4015	46.1473	239.482	528.103	1975.71	5624.65	5.6091	5.4719	4.9837	1.1285	3.6906	0	3.1032	2.7875	0.4849	4.413	0.1571
CHEMBL2105084	FOSMENIC ACID	O=[PH](O)C(O)C1CC=CCC1	11	-0.165	29.1153	15.6345	128.086	164.009	731.495	1416.95	81	1905.12	46812.5	1.19602e+06	3.11335e+07	8.21645e+08	2.19253e+10	21.0911	77.424	306.42	1307.82	5839.62	26941	127273	163.047	2860.82	58067.2	1.30865e+06	3.15138e+07	7.89554e+08	2.02542e+10	0.598	28.185	20.9297	133.065	210.662	855.547	1889.92	5.2152	4.5012	3.445	0.6925	2.2043	0	1.6814	1.5357	0.2887	1.8232	0
CHEMBL12208	CANTABILINE|HYMECROMONE|LM-94|NSC-19026|NSC-9408	Cc1cc(=O)oc2cc(O)ccc12	14	1.996	40.7375	47.81	224.496	472.445	1664.84	4495.31	50.44	826.968	14192.4	263985	5.031e+06	9.7141e+07	1.89076e+09	38.9136	149.355	671.882	3265.27	16542.1	85976.9	454935	168.105	2258.41	33735.2	550771	9.61746e+06	1.7607e+08	3.32777e+09	0.571	40.1723	33.4723	205.965	335.805	1356.82	3066.92	6.1647	5.896	4.5136	1.1158	3.9648	0	2.0705	2.9309	0.1643	3.4704	0
CHEMBL1177	CYLERT|FENOXAZOL|LA-956|NSC-169499|NSC-25159|PEMOLINE|RONYL|TRADON|VOLITAL|YH-1	NC1=NC(=O)C(c2ccccc2)O1	14	0.682	39.0381	27.2267	186.435	279.327	1185.4	2572.08	64.68	1125.41	23736	558886	1.37148e+07	3.44102e+08	8.75151e+09	38.0611	144.069	626.444	2919.37	14158.2	70470.5	357389	168.108	2198.56	31260.8	480102	7.87762e+06	1.36288e+08	2.45416e+09	1.005	38.3303	30.6175	192.243	321.4	1302.83	3057.97	6.2709	5.6158	4.4349	0.8271	3.822	0	1.7253	2.6967	0.1643	2.9319	0.0962
CHEMBL39	5-HT|5-HYDROXYTRYPTAMINE|SEROTONIN	NCCc1c[nH]c2ccc(O)cc12	14	1.27	38.5474	37.2002	203.136	402.967	1509.41	4023.84	62.04	1248.96	27221.8	641531	1.55718e+07	3.84479e+08	9.60225e+09	36.9734	138.013	600.351	2826.74	13968.2	71342.2	373329	164.12	2146.79	31319	503160	8.72014e+06	1.59533e+08	3.02608e+09	1.285	38.4174	31.3027	193.683	330.238	1328.99	3185.7	6.3089	5.4683	4.4835	0.7581	3.7948	0	1.7338	2.9946	0.1361	2.8312	0.0962
CHEMBL578211	COTININE|NICOTINE RELATED COMPOUND C	CN1C(=O)CC[C@H]1c1cccnc1	14	0.391	38.5421	27.4451	191.166	318.282	1319.2	3153.62	33.2	415.96	5749.3	92022.1	1.5361e+06	2.61043e+07	4.46733e+08	34.8866	133.514	576.854	2657.99	12723.6	62489.5	312665	164.12	2102.8	29354.2	442940	7.14396e+06	1.21622e+08	2.15959e+09	1.083	38.2357	32.3828	197.576	364.359	1446.91	3688.6	6.2877	5.4757	4.7836	0.7309	3.6304	0	2.0673	2.5486	0.2827	3.0105	0.0962
CHEMBL2111053		CC[N+]1(C)CCc2ccccc2C1	14	2.558	40.9301	53.4977	256.295	610.297	2232.94	6568.11	0	40	36	236	470	1924	5180	35.9228	135.684	599.55	2873.45	14430.7	74626.3	393624	158.135	1918.22	24929.4	345030	5.04283e+06	7.71119e+07	1.22268e+09	0.711	40.1094	43.7452	254.221	575.548	2283.21	6707.35	6.2341	5.7116	4.7937	1.2601	3.5232	0.1768	2.4544	3.0101	0.0833	3.4002	0
CHEMBL1180550		C[N+](C)(C)CC(O)C[N+](C)(C)C	11	-0.272	34.3104	53.6566	234.807	608.364	2086.88	6200.91	20.23	443.253	8454.57	171154	3.47656e+06	7.06824e+07	1.4372e+09	28.0192	108.165	514.171	2705.45	14911.2	83991.4	478481	152.109	2259.05	35544.3	585074	9.97411e+06	1.74783e+08	3.13104e+09	1.666	34.3238	69.1098	270.001	780.435	2650.9	8380.95	5.101	6.6347	1.9217	3.41	2.1629	0.7071	1.5134	0.433	0	3.4372	0
CHEMBL3184437	DICHLOROBENZYL ALCOHOL	OCc1ccc(Cl)cc1Cl	10	2.455	27.9836	39.5862	166.917	383.141	1287.59	3549.94	20.23	435.253	8357.88	169247	3.43016e+06	6.95594e+07	1.41062e+09	33.9049	156.531	848.616	4999	30839.9	195543	1.26114e+06	170.98	4333.11	141944	5.20327e+06	1.99137e+08	7.75298e+09	3.04117e+11	0.34	26.0945	19.2139	122.565	186.761	742.597	1574.51	4.7364	4.0638	3.1335	0.691	2.3346	0	1.4092	1.3943	0.1179	1.9475	0
CHEMBL146927		N[C@H]1C[C@@H](C(=O)O)CC1=C(F)F	12	-0.438	34.761	26.811	176.681	301.788	1200.63	2828.21	63.32	1411.68	31279.6	723860	1.71581e+07	4.1496e+08	1.02008e+10	23.5937	83.2227	334.535	1443.54	6478.53	29812.6	139555	168.077	2809.84	53042.9	1.07564e+06	2.27156e+07	4.91418e+08	1.08002e+10	0.764	34.3426	34.1787	182.262	351.816	1295.26	3261.22	5.5197	5.3607	3.7795	1.2051	2.804	0	2.4472	1.7889	0.399	3.0704	0.0962
CHEMBL4297915	BMS-986231|CIMLANOD|CXL-1427	Cc1ccc(S(=O)(=O)NO)o1	11	0.56	33.0068	41.5912	205.448	500.279	1791.5	5363.69	87.92	1611.89	33972.6	771746	1.82145e+07	4.40712e+08	1.08606e+10	22.7405	83.1208	356.524	1681.74	8407.37	43646.7	232325	170.123	2973.92	57764.3	1.21387e+06	2.69052e+07	6.17163e+08	1.44687e+10	1.146	32.4716	42.8203	215.326	547.772	2063.28	6448.11	5.0597	4.9573	3.7112	1.4835	2.2056	0.2041	2.6943	1.3925	0.3485	3.0041	0.1179
CHEMBL2064047	TIDIACIC	O=C(O)C1CSC(C(=O)O)N1	11	-0.803	30.5202	17.0881	140.311	196.581	842.782	1701.61	111.93	1823.68	31759.7	578690	1.0849e+07	2.07534e+08	4.03037e+09	30.0994	125.383	608.787	3194.59	17570.3	99897.2	582539	170.123	2988.3	56754.1	1.12604e+06	2.2891e+07	4.72045e+08	9.82434e+09	1.397	30.3752	33.1954	158.943	322.111	1117.83	2843.18	5.1091	4.8212	3.3994	1	2.2637	0	2.0376	1.4118	0.3333	1.9812	0.1179
CHEMBL1201208	PHENMETRAZINE|Phenmetrazine|Preludin	CC1NCCOC1c1ccccc1	14	2.245	36.8874	31.7682	177.781	297.378	1166.99	2702.44	21.26	150.957	809.281	5153.77	32938.4	217861	1.465e+06	34.0041	123.629	510.906	2267.12	10517.5	50354.8	246998	162.124	1972.92	25029.4	328808	4.44873e+06	6.17249e+07	8.75194e+08	0.836	36.1721	24.3079	169.523	256.859	1100.32	2447.39	6.377	5.3237	4.4332	0.5385	3.6076	0	1.4402	2.7933	0.1643	2.3436	0
CHEMBL2105245	DIMEPROPION|METAMFEPRAMONE|MG 559	CC(C(=O)c1ccccc1)N(C)C	13	1.913	34.9579	37.0303	177.012	352.414	1228.07	3143.16	20.31	328.884	5130.06	87624.8	1.50348e+06	2.58444e+07	4.44352e+08	36.1805	137.964	603.461	2833.55	13874.1	69837.5	358638	162.124	2227.82	33211.1	527996	8.81743e+06	1.5284e+08	2.72561e+09	1.074	34.2622	31.8978	175.169	328.062	1236.01	3062.9	6.1259	5.3603	4.2743	0.8849	2.6964	0	2.2886	1.7687	0.3998	2.6854	0
CHEMBL4094396	J2.756.280I|Mephedrone	CNC(C)C(=O)c1ccc(C)cc1	13	1.9	35.0366	38.6443	184.99	371.02	1280.09	3243.41	29.1	397.745	5607.79	90924.5	1.52621e+06	2.60025e+07	4.45468e+08	35.4276	133.541	583.207	2744.25	13500.3	68435	354535	162.124	2247.17	34116.9	556213	9.55402e+06	1.70296e+08	3.11565e+09	0.951	34.2643	29.8632	169.699	295.222	1114.45	2591.12	6.1471	5.2646	4.3456	0.8835	2.648	0	2.115	1.8888	0.2323	2.4929	0
CHEMBL2111121	MODALINE	Cc1nccnc1N1CCCCC1	14	2.182	36.9998	35.6832	191.795	364.597	1409.3	3616.69	29.02	205.651	1318.38	9289.71	66494.9	485488	3.58807e+06	32.682	125.755	546.06	2540.93	12321.4	61481.8	313285	162.127	1961.7	24659	320421	4.28615e+06	5.88185e+07	8.25634e+08	0.992	36.1411	26.2201	172.008	277.693	1149.87	2679.26	6.377	5.3237	4.4332	0.5385	3.6076	0	1.4402	2.7933	0.1643	2.3436	0
CHEMBL1201260	BETANIDINE|Bethanidine	C/N=C(\NC)NCc1ccccc1	13	1.958	30.6223	25.8406	135.21	212.985	760.862	1591.25	36.42	251.106	1591.12	11218.9	81427.7	611558	4.704e+06	37.05	140.221	598.516	2719.04	12831.6	62157.3	306987	162.127	2163.31	30948.8	473005	7.65795e+06	1.29897e+08	2.28302e+09	1.351	30.3185	20.9915	131.205	186.281	735.446	1429.94	6.3637	4.7639	3.8626	0.4082	2.6441	0	0.9856	1.7563	0	1.1698	0
CHEMBL48802	4-(Methylsulfinyl)Butyl Isothiocyanate|SULFORAPHANE	C[S+]([O-])CCCCN=C=S	9	1.856	20.443	15.4296	74.7536	92.2622	317.959	504.915	92.81	2258.23	66444.8	2.07507e+06	6.57828e+07	2.09353e+09	6.66972e+10	30.3963	184.615	1517.85	14493.3	147869	1.55201e+06	1.64892e+07	166.2	3744.74	101073	3.10742e+06	1.03662e+08	3.63118e+09	1.31007e+11	0.446	18.0353	8.634	59.7841	53.9901	238.053	299.273	4.7701	3.5967	1.885	0.4082	1.1561	0	0.2887	0.6925	0	0.2041	0
CHEMBL1439973	CHLORBUTOL|CHLORETONE|CHLOROBUTANOL|NSC-44794|TRICHLORISOBUTYLALCOHOL	CC(C)(O)C(Cl)(Cl)Cl	7	1.94	25.5937	65.5469	271.073	955.868	3698.69	14023.2	20.23	433.253	8509.26	173088	3.52783e+06	7.19396e+07	1.46709e+09	23.4966	133.566	861.453	6012.69	44501.9	343153	2.71732e+06	170.401	5308.46	186091	6.88735e+06	2.61415e+08	1.0044e+10	3.88387e+11	0.395	24.1011	51.7531	215.223	714.635	2654.6	9579.92	3.25	4.5	2.25	2.5	0	0.5	4.5	0	2.25	1.5	0
CHEMBL1200829	E575|GLUCONOLACTONE	O=C1O[C@H](CO)[C@@H](O)[C@H](O)[C@H]1O	12	-2.645	35.3667	12.4444	173.022	204.64	1062.11	2059.04	107.22	2004.99	38927.6	771344	1.53802e+07	3.07731e+08	6.17201e+09	24.6203	85.6938	345.687	1497.11	6757.3	31327.5	147963	168.061	2763.48	50450.7	977186	1.9539e+07	3.97517e+08	8.16846e+09	1.611	34.4719	39.0746	195.565	414.96	1498.35	4044.68	5.5746	4.9587	4.4987	0.9797	2.8716	0	2.8486	1.8867	0.4545	3.8354	0
CHEMBL2106850	COMPOUND 56063|MELIZAME	Oc1cccc(Oc2nnn[nH]2)c1	14	0.237	36.9409	21.323	173.014	216.327	1002.06	1823.74	83.92	1129.66	17060	284089	5.00831e+06	9.19035e+07	1.73553e+09	45.7491	213.838	1157.97	6851.38	43110.8	284118	1.94009e+06	172.101	2244.37	31158	460820	7.24192e+06	1.20233e+08	2.09207e+09	1.94	36.5272	31.6033	169.646	275.456	1016.9	2189.53	6.3433	5.524	4.1864	0.6969	3.4913	0	1.1574	2.1568	0	1.842	0.1443
CHEMBL2104115	CIAPILOME	CC(=O)Nn1cnc(=O)c(C#N)c1	13	-0.949	34.7956	20.3614	162.824	218.834	970.87	1902.88	87.78	1366.04	25172.8	509273	1.08048e+07	2.36185e+08	5.27352e+09	35.7399	144.224	665.384	3298.62	17087.9	91280.7	499141	172.101	2531.3	40808.2	706605	1.28768e+07	2.42946e+08	4.69018e+09	1.806	34.4423	36.5845	173.946	327.652	1134.13	2723.31	6.1302	5.4542	3.8002	1.0147	2.9624	0	1.6632	2.0972	0.1179	2.3977	0
CHEMBL50882	SR-259075|SR259075|TIRAPAZAMINE|WIN 59075	Nc1n[n+]([O-])c2ccccc2[n+]1[O-]	14	-0.823	41.0649	22.1817	203.619	276.098	1330.44	2793.05	94.89	2052.61	49249.9	1.22928e+06	3.09806e+07	7.83428e+08	1.98406e+10	35.0109	140.685	635.726	3068.48	15396.6	79271.9	415896	172.101	2399	37492.1	641733	1.17218e+07	2.23587e+08	4.38526e+09	1.32	40.2338	41.4037	224.625	455.194	1726.14	4621.04	6.1984	5.6616	4.9222	0.936	3.9454	0	2.5114	3.0971	0.3664	3.8829	0
CHEMBL918	PHENACEMIDE|PHENURONE|Phenacemide	NC(=O)NC(=O)Cc1ccccc1	13	0.231	33.3534	20.1782	138.707	176.333	736.277	1371.85	72.19	1364.17	28486.9	645837	1.52949e+07	3.73481e+08	9.32145e+09	34.8603	128.819	544.321	2460.77	11538.1	55302.9	269128	168.108	2376.65	36670.1	610583	1.07933e+07	1.99265e+08	3.79099e+09	1.449	32.4492	28.0541	148.763	225.504	846.651	1680.7	6.1815	5.4745	3.3342	0.901	2.8928	0	0.9756	1.7141	0	1.7417	0
CHEMBL46730	NSC-26256|PHENANTHRENE	c1ccc2c(c1)ccc1ccccc12	16	4.554	45.3401	60.0904	258.337	601.38	2104.06	6159.11	0	44	24	216	300	1448	3136	48.1066	188.714	853.984	4167.97	21289.8	112236	606160	168.15	1847.21	21041.8	246738	2.96053e+06	3.61765e+07	4.4857e+08	0.186	44.0022	25.557	217.213	312.933	1470.44	3259.08	6.9495	5.9941	5.3939	0.6055	4.745	0	1.8265	4.108	0.1916	3.2691	0
CHEMBL2106646	BUPICOMIDE|SCH 10595	CCCCc1ccc(C(N)=O)nc1	13	0.941	33.5971	23.6205	151.891	221.621	882.931	1795.21	55.98	1083.5	23499.2	557797	1.37469e+07	3.46192e+08	8.83603e+09	32.2822	120.374	516.548	2390.99	11572.9	57667.1	293285	164.12	2269.04	34099.9	549793	9.36905e+06	1.66454e+08	3.04929e+09	0.889	32.268	23.3486	147.401	218.524	879.28	1817.99	6.2364	5.1671	3.8001	0.7041	2.6364	0	1.4735	1.9832	0.1667	1.5991	0
CHEMBL2104607	CORAMINE|NICETHAMIDE|NIKETHAMIDE|NIKETHYL	CCN(CC)C(=O)c1cccnc1	13	1.711	33.2363	27.6011	160.439	279.415	1068.83	2551.32	33.2	409.96	5743.3	91975.4	1.53606e+06	2.61059e+07	4.46776e+08	34.637	129.44	556.64	2573.13	12436.4	61959.3	315526	164.12	2275.8	34289.1	552852	9.38942e+06	1.65689e+08	3.0057e+09	1.079	32.2311	25.9733	156.839	271.865	1057.38	2524.65	6.2912	4.8338	4.1857	0.5258	3.0771	0	1.6392	1.8079	0.1925	2.4359	0
CHEMBL2106654	BAY VA 9387|ETISAZOLE	CCNc1nsc2ccccc12	13	2.899	35.0727	39.0392	187.753	399.431	1455.08	4058.53	53.16	770.192	12632.2	232318	4.4843e+06	8.89196e+07	1.79158e+09	42.153	192.386	1043.57	6281.6	40561.6	275229	1.93473e+06	168.175	2463.56	40468.7	730607	1.41596e+07	2.88538e+08	6.08673e+09	0.868	34.1467	24.5876	167.584	280.199	1170.48	2837.66	5.915	4.8345	4.1411	0.4694	3.5868	0	1.3807	2.6443	0.1361	2.4328	0.0962
CHEMBL1512677	AMYLMETACRESOL|THROATIES	CCCCCc1ccc(C)cc1O	13	3.395	33.2745	40.1795	165.531	335.211	1094.45	2769.65	20.23	441.253	8418.57	171064	3.47626e+06	7.06841e+07	1.43727e+09	31.3262	113.013	478.641	2227.25	10939	55553.6	288456	160.128	2155.19	31538.3	496255	8.27851e+06	1.44393e+08	2.60256e+09	0.354	32.0946	20.1979	143.462	197.429	843.416	1700.92	6.2364	5.1514	3.7876	0.691	2.8135	0	1.3604	1.9646	0.1179	1.8642	0
CHEMBL526	DIPRIVAN|DISOPROFOL|Disoprivan|ICI 35,868|ICI 35-868|ICI35,868|NSC-5105|PROPOFOL|Rapinovet	CC(C)c1cccc(C(C)C)c1O	13	3.16	37.1754	51.8272	218.225	507.7	1728.33	4895.11	20.23	445.253	8430.57	171108	3.47651e+06	7.06876e+07	1.43734e+09	31.6714	117.546	515.259	2437.24	12065	61646.1	322514	160.128	2207.27	33198.5	532037	8.92481e+06	1.5483e+08	2.75579e+09	0.39	36.095	32.4459	187.775	350.795	1345.9	3384.92	6.0366	5.6058	4.1382	1.1313	3.3135	0	2.5168	1.9334	0.4293	3.7798	0
CHEMBL2104018	26P|ALIFLURANE	COC1(F)C(F)(F)C1(F)Cl	10	2.01	38.8932	96.067	481.673	1945.84	8871.17	39393.6	9.23	80.5965	343.808	1951.15	10809	62752.1	369398	20.8761	99.9763	548.838	3312.94	21135.5	139547	941516	175.489	4082.69	111195	3.36911e+06	1.10608e+08	3.8502e+09	1.3947e+11	0.185	38.0298	79.8366	425.885	1651.03	7429.66	32072.8	4.3107	4.9357	4.841	2.0669	2.2374	0.3384	6.3865	0.3536	1.8839	7.1543	0
CHEMBL1231101	ACIVICIN|AT-125|U-42,126	N[C@H](C(=O)O)[C@@H]1CC(Cl)=NO1	11	-0.215	31.1808	21.3959	152.159	230.864	942.755	2007.22	84.91	1583.7	33027.8	741523	1.73447e+07	4.16986e+08	1.02234e+10	27.5318	112.835	542.974	2871.9	16120.5	94109.4	564283	171.518	3530.34	94026.3	3.00693e+06	1.0687e+08	4.01035e+09	1.54555e+11	1.247	30.4042	31.7153	157.073	309.71	1090.98	2751.03	5.1091	4.7814	3.5305	0.9811	2.273	0	2.0306	1.3358	0.2887	2.2715	0.1179
CHEMBL1709559	ACETSALICYLAMIDE|L-749|SALACETAMIDE	CC(=O)NC(=O)c1ccccc1O	13	0.891	34.8438	31.0017	166.641	295.597	1089.48	2639.08	66.4	1098.38	19120.8	350376	6.53342e+06	1.23141e+08	2.33963e+09	35.6509	134.122	585.878	2758.62	13555.2	68523.8	353908	170.101	2494.47	40281.4	699973	1.28077e+07	2.42593e+08	4.7002e+09	1.271	34.3588	32.7865	171.339	307.954	1139.22	2711.82	6.1091	5.5324	3.7519	1.0157	3.1087	0	1.7048	1.8308	0.1925	2.7677	0
CHEMBL112687	ACEDOBEN|Acedoben	CC(=O)Nc1ccc(C(=O)O)cc1	13	0.891	34.824	31.7256	164.819	290.483	1034.65	2410.73	66.4	1098.38	19120.8	351343	6.5882e+06	1.25173e+08	2.40233e+09	36.2101	135.872	596.451	2826.78	13958.3	70708	364739	170.101	2486.46	40052.8	695856	1.27606e+07	2.42771e+08	4.73367e+09	1.038	34.2722	30.8898	164.208	269.541	994.48	2123.97	6.0922	5.6544	3.639	1.1124	2.7573	0	1.6827	1.9312	0.1667	2.0286	0
CHEMBL493287	GLUCOSAMINE	N[C@H]1C(O)O[C@H](CO)[C@@H](O)[C@@H]1O	12	-3.306	35.5073	6.8367	169.383	160.471	996.311	1690.09	116.17	2390.65	51623.9	1.14804e+06	2.59919e+07	5.98116e+08	1.39818e+10	23.1947	80.3081	316.831	1342.75	5931.44	26947.2	124906	166.068	2687.73	48277.2	921557	1.82015e+07	3.66598e+08	7.47279e+09	1.975	34.6428	42.0063	200.804	442.962	1575.36	4350	5.5746	4.9587	4.4987	0.9797	2.8716	0	2.8486	1.8867	0.4545	3.8354	0
CHEMBL396416	AHR-3053|CARBOCISTEIN|CARBOCISTEINE|CARBOCYSTEINE|L-CARBOCISTEINE|L-CARBOCYSTEINE|LJ 206|LOVISCOL|MUCODYNE|MUCODYNE FTE|MUCOFAN|MUCOLEX|NSC-14156|PULMOCLASE|R05CB03	N[C@@H](CSCC(=O)O)C(=O)O	10	-0.928	24.8768	11.5888	95.8363	107.987	453.17	750.264	125.92	2422.36	48944.9	1.03788e+06	2.29137e+07	5.23113e+08	1.22741e+10	30.2601	126.794	619.374	3259.28	17927.3	101762	591929	170.123	3184.65	62927.9	1.2807e+06	2.65109e+07	5.54792e+08	1.17029e+10	1.326	24.4599	25.2198	112.172	199.858	660.451	1474.16	5.0366	4.5461	2.579	0.9773	1.1814	0	1.4958	0.6573	0.2357	0.822	0
CHEMBL112797	CGP-36742|LU-AE-58479|SGS-742|SGS742	CCCCP(=O)(O)CCCN	10	0.395	25.2676	22.6813	127.229	244.306	902.34	2319.8	73.13	1608.69	37297.5	885959	2.13072e+07	5.17759e+08	1.26949e+10	15.5229	52.7714	181.676	683.955	2656.92	10583.8	42844.9	161.054	2831.59	53942.9	1.09757e+06	2.34752e+07	5.20582e+08	1.18466e+10	0.735	24.3497	27.2275	144.295	330.289	1246.96	3613.3	5.1213	4.3713	2.4142	1.2071	1.4357	0.25	1.2071	1.1339	0	1.4571	0
CHEMBL39677	ACRIDINE|NSC-3408	c1ccc2nc3ccccc3cc2c1	16	2.83	45.1757	43.9511	234.675	423.606	1635.79	3977.73	12.89	127.076	675.435	4929	35091	258856	1.92533e+06	50.1035	204.749	966.89	4941.68	26524.1	147341	840176	170.146	1881.14	21492.8	252301	3.02766e+06	3.69861e+07	4.58416e+08	0.496	44.0576	28.3513	216.487	318.236	1426.67	3112.27	6.9327	6.0806	5.344	0.6667	4.5879	0	1.7991	4.0525	0.1667	2.9164	0
CHEMBL1979022	BUTAFOSFAN	CCCCNC(C)(C)[PH](=O)O	10	0.808	27.4194	30.6037	167.205	380.819	1474.96	4298.8	72.8	1566.23	38990.9	1.02882e+06	2.76693e+07	7.50607e+08	2.04743e+10	15.555	52.0257	187.943	744.737	3092.9	13314.6	58770.7	161.054	2922.76	59346.2	1.32014e+06	3.13629e+07	7.78495e+08	1.98746e+10	0.846	26.2388	35.7859	167.491	444.738	1623.31	5179.86	5.004	4.6004	2.9876	1.3392	1.1193	0.2041	2.714	0.6513	0.6969	1.6552	0
CHEMBL1079576	MH-532|PHENPROBAMATE	NC(=O)OCCCc1ccccc1	13	1.863	31.4007	25.6388	128.185	198.109	683.884	1444.93	52.32	1041.02	23126.9	555522	1.3751e+07	3.46867e+08	8.85975e+09	34.1072	123.216	509.633	2268.23	10533.8	50255.6	244290	166.113	2260.78	32860.5	509452	8.37937e+06	1.44996e+08	2.61441e+09	0.875	30.2535	17.4835	122.426	136.919	611.722	955.747	6.2877	5.1823	3.3686	0.6124	2.4614	0	0.7217	1.8009	0	0.8165	0
CHEMBL2104353	HOMARYLAMINE	CNCCc1ccc2c(c1)OCO2	14	1.997	36.5349	33.3763	179.091	328.285	1209.16	2990.25	30.49	193.553	1039	6356.71	39286.8	250510	1.62418e+06	35.9925	130.658	547.868	2471.42	11674	56979.5	285070	166.113	2100.72	28248.2	402499	6.04955e+06	9.53772e+07	1.56732e+09	1.003	36.1949	23.9304	167.656	245.681	1040.37	2226.65	6.3982	5.2724	4.3642	0.5375	3.5547	0	1.3277	2.6273	0.0833	2.0818	0.1179
CHEMBL2107010	RISOCAINE	CCCOC(=O)c1ccc(N)cc1	13	2.196	33.4026	32.9277	155.482	286.964	978.997	2374.77	52.32	1043.02	23132.9	553291	1.36317e+07	3.42197e+08	8.69904e+09	36.1633	137.79	612.87	2963.59	15069.8	79188.6	425635	166.113	2318.88	35056.3	566257	9.63044e+06	1.70188e+08	3.09233e+09	0.665	32.1636	21.7739	145.04	205.695	848.222	1693.03	6.2364	5.1395	3.8783	0.691	2.6167	0	1.4285	2.0481	0.1179	1.6744	0
CHEMBL16073	ACETOPHENETIDIN|ACETPHENETIDIN|PHENACETIN	CCOc1ccc(NC(C)=O)cc1	13	1.888	32.9949	29.2599	147.094	235.699	840.676	1786.97	38.33	438.342	5903.69	93102.1	1.54994e+06	2.63653e+07	4.52054e+08	34.2145	123.335	518.405	2349.83	11106.6	53905.4	266548	166.113	2284.91	33760.3	532055	8.85517e+06	1.53997e+08	2.77132e+09	0.923	32.1887	25.0938	144.543	212.694	815.122	1604.44	6.2195	5.305	3.468	0.8165	2.8308	0	1.0752	2.0628	0	1.6216	0
CHEMBL315818	PHENIBUT	NCC(CC(=O)O)c1ccccc1	13	0.986	32.9941	26.7087	151.129	245.246	930.908	2104	63.32	1409.68	31189.6	720910	1.70621e+07	4.11959e+08	1.01096e+10	34.0864	125.731	525.704	2349.83	10922.6	52122.3	253690	166.113	2374.75	37631.7	647931	1.18474e+07	2.25598e+08	4.41054e+09	0.88	32.3378	21.7371	144.765	200.978	848.584	1683.55	6.2364	5.196	3.615	0.7416	2.9035	0	1.2057	2.2024	0.0833	1.8991	0
CHEMBL6731	TENAMFETAMINE|Tenamfetamine	CC(N)Cc1ccc2c(c1)OCO2	14	1.793	39.1022	37.5499	195.021	359.203	1303.79	3197.75	44.48	800.233	18328.3	467182	1.21289e+07	3.16201e+08	8.25063e+09	34.9737	127.771	543.744	2487.98	11875	58327.1	292700	166.113	2108.71	28484.7	406449	6.0782e+06	9.45472e+07	1.51954e+09	0.954	38.2798	30.5525	186.406	296.808	1177.25	2587.29	6.254	5.7597	4.203	0.9457	3.6805	0	1.5369	2.5383	0.0833	2.5147	0.1179
CHEMBL92401	IPRONIAZID|IPRONIAZIDE|Iproniazide|MARSILID	CC(C)NNC(=O)c1ccncc1	13	1.434	32.9437	29.1142	156.546	263.726	975.87	2181.24	54.02	623.542	8063.82	118464	1.85315e+06	3.00363e+07	4.96909e+08	33.0416	123	530.85	2470.37	12011.1	60127.8	307439	166.116	2274.96	33208.1	513275	8.33927e+06	1.4136e+08	2.48206e+09	1.519	32.52	28.1261	146.106	237.531	866.288	1864.77	6.1984	5.3466	3.6539	0.8106	2.5351	0	1.3089	2.0099	0.1179	1.47	0
CHEMBL1206440	CYCLAMIC ACID|HEXAMIC ACID	O=S(=O)(O)NC1CCCCC1	11	0.867	30.9296	33.6448	160.335	321.559	1103.56	2801.15	74.78	1364.95	26683.8	549059	1.15553e+07	2.46832e+08	5.33321e+09	20.6159	72.048	297.865	1392.95	6974.3	36367	194360	166.134	2884.38	56636.9	1.21804e+06	2.77985e+07	6.57991e+08	1.59257e+10	1.339	30.3575	42.8181	200.073	498.093	1834.95	5532.82	5.0783	5.2688	2.6258	1.7648	2.2573	0.3536	1.0031	1.5732	0	1.8269	0
CHEMBL1555183	FUDOSTEINE	N[C@@H](CSCCCO)C(=O)O	10	-0.187	23.1311	11.365	86.7973	99.09	406.387	685.082	108.85	2128.98	43801.9	947312	2.12972e+07	4.93816e+08	1.17341e+10	28.8678	118.075	566.201	2950.61	16197.7	92194.9	538792	166.134	3054.96	59912.3	1.22139e+06	2.54912e+07	5.40008e+08	1.15563e+10	1.3	22.4483	18.4599	95.0248	152.212	546.16	1185.22	5.1807	4.0706	2.6511	0.569	1.2264	0	1.2071	0.7422	0.2357	0.6179	0
CHEMBL2010507	METHOXYPHENAMINE	CNC(C)Cc1ccccc1OC	13	2.067	32.7394	31.9927	160.031	292.196	1040.09	2515.14	21.26	146.957	777.391	4903.86	31019.9	203242	1.35374e+06	33.9171	124.995	523.043	2335.5	10872	52194.4	256802	162.124	2213.24	32889.4	525742	8.90637e+06	1.57589e+08	2.87729e+09	0.828	32.1765	23.0256	149.022	223.876	904.539	1903.5	6.2744	4.962	3.9929	0.622	2.8157	0	1.4253	2.1244	0.0833	1.9552	0
CHEMBL558	MEXILETINE|Mexiletine	Cc1cccc(C)c1OCC(C)N	13	2.347	35.3258	40.8864	182.81	378.892	1292.95	3420.31	35.25	753.637	18062.5	465621	1.21196e+07	3.16144e+08	8.2503e+09	33.8314	123.715	532.521	2479.34	12054.3	60272.6	307624	162.124	2185.24	31358.2	472260	7.37742e+06	1.18499e+08	1.94481e+09	0.757	34.2577	29.0187	165.273	276.144	1052.14	2394.6	6.1091	5.5205	3.8581	1.0157	2.8456	0	1.7883	1.8832	0.1925	2.4476	0
CHEMBL1589978	DL-METHYLEPHEDRINE HYDROCHLORIDE|DL-METHYLEPHEDRINE SACCHARINATE|L-METHYLEPHEDRINE HYDROCHLORIDE|METHYLEPHEDRINE	CC([C@H](O)c1ccccc1)N(C)C	13	1.627	35.1617	34.3346	175.462	328.399	1181.44	2899.67	23.47	446.752	8454.27	171176	3.47682e+06	7.06888e+07	1.43735e+09	34.2549	128.631	552.975	2545.87	12200.3	60004.3	300575	162.124	2227.82	33211.1	527996	8.81743e+06	1.5284e+08	2.72561e+09	1.058	34.2472	31.8385	174.989	327.588	1234.02	3057.24	6.1259	5.3603	4.2743	0.8849	2.6964	0	2.2886	1.7687	0.3998	2.6854	0
CHEMBL2105027	HEXAZOLE	CCc1nncn1C1CCCCC1	14	1.78	37.3156	30.2302	189.551	329.164	1344.96	3273.59	30.71	293.33	2936.68	34425.1	426201	5.44684e+06	7.0709e+07	29.6136	125.277	611.893	3393.23	20423.5	129690	851808	162.127	1989.07	25785.7	351952	5.03601e+06	7.51731e+07	1.16444e+09	0.992	36.1928	26.1238	176.334	298.206	1226.34	2975.12	6.415	5.1612	4.4976	0.4694	3.7553	0	1.4295	2.5808	0.1361	2.4709	0.1179
CHEMBL959	RIMANTADINE|Rimantadin	CC(N)C12CC3CC(CC(C3)C1)C2	15	2.312	49.1144	70.4071	339.019	870.428	3291.52	10538.9	26.02	725.04	17820.7	464308	1.21119e+07	3.16107e+08	8.2503e+09	22.0767	82.6841	311.072	1277.9	5433.14	23787	106584	158.135	1822.95	23002.1	315707	4.65743e+06	7.27997e+07	1.18926e+09	0.569	48.2356	51.9096	307.3	665.939	2752.75	8071.56	6.1783	6.4346	5.3103	1.5108	4.8847	0.1021	3.2979	4.2265	0.433	5.3632	0
CHEMBL807	D-145|DRG-0267|MEMANTINE|Memantine|Namenda	CC12CC3CC(C)(C1)CC(N)(C3)C2	15	2.469	55.2962	104.447	483.013	1433.78	5441.93	18682.3	26.02	731.04	17928.8	467547	1.22159e+07	3.19361e+08	8.34943e+09	20.7941	84.3171	346.068	1547.76	7074.83	32889.2	154773	158.135	1824.96	23020.2	313849	4.54975e+06	6.89984e+07	1.08019e+09	0.617	54.2417	83.9206	431.656	1136.59	4422.52	14114.3	5.9067	7.4407	4.9051	2.9845	6.0188	0.5303	3.5087	3.6085	0	9.3475	0
CHEMBL225164	CLOXIQUINE|CLOXYQUIN	Oc1ccc(Cl)c2cccnc12	13	2.016	37.1918	38.5781	205.987	406.654	1563.99	4102.43	33.12	528.329	9056.67	175603	3.50912e+06	7.09251e+07	1.43907e+09	42.0125	182.989	927.649	5098.96	29455.8	176052	1.07853e+06	173.555	3208.97	84043.9	2.77195e+06	1.01811e+08	3.90491e+09	1.52365e+11	0.721	36.1504	29.0852	185.855	320.774	1310.31	3187.55	5.7877	5.1441	4.414	0.7436	3.5552	0	1.9455	2.9332	0.248	3.0549	0
CHEMBL25	8-HOUR BAYER|ACETYLSALIC ACID|ACETYLSALICYLIC ACID|ALKA RAPID|ANADIN ALL NIGHT|ANGETTES 75|ASPIRIN|ASPRO CLR|Acetosalic Acid|Acetylsalicylic Acid|Aspirin|BAY1019036|BAYER EXTRA STRENGTH ASPIRIN FOR MIGRAINE PAIN|DANAMEP|DISPRIN CV|DISPRIN DIRECT|DURLAZA|ENPRIN|Ecotrin|Equi-Prin|GENCARDIA|LEVIUS|MAX STRGH ASPRO CLR|MEASURIN|MICROPIRIN EC|NSC-27223|NSC-406186|NU-SEALS 300|NU-SEALS 600|NU-SEALS 75|N…	CC(=O)Oc1ccccc1C(=O)O	13	1.422	34.9125	35.671	171.587	335.222	1169.65	3003.73	63.6	1068.62	18856.9	349101	6.56786e+06	1.24955e+08	2.39941e+09	35.4114	132.223	575.666	2703.07	13237.1	66630.8	342393	172.094	2540.33	41091.2	713368	1.30384e+07	2.4707e+08	4.80014e+09	0.723	34.1929	28.2215	164.378	267.974	1050.98	2359.5	6.1091	5.582	3.5983	1.0443	3.0122	0	1.6528	2.1587	0.2041	2.5412	0
CHEMBL145	CAFFEIC ACID|NSC-57197|NSC-623438|trans-Caffeate	O=C(O)/C=C/c1ccc(O)c(O)c1	13	1.097	34.5179	32.9856	164.393	296.247	1025.13	2411.88	77.76	1553.14	30302.1	601680	1.19987e+07	2.4022e+08	4.8251e+09	39.4684	156.05	715.262	3536.09	18215.6	96231.8	517275	172.094	2588.17	43293.7	781331	1.48054e+07	2.88983e+08	5.74141e+09	1.002	34.2936	29.8809	164.28	263.789	993.705	2112.2	6.0922	5.6048	3.859	1.0838	2.4903	0	1.8027	2.0786	0.1667	1.8075	0
CHEMBL1236183	D-TAGATOSE|TAGATOSE	O=C(CO)[C@@H](O)[C@@H](O)[C@H](O)CO	11	-3.565	29.6571	2.05	130.943	101.127	698.466	1029.67	118.22	2365.65	46981.8	938534	1.87914e+07	3.77025e+08	7.57806e+09	23.6422	80.0068	317.249	1359.48	6100.84	28207.6	133065	168.061	2989.59	57974	1.17355e+06	2.42522e+07	5.06427e+08	1.06366e+10	1.902	28.5897	33.8761	154.529	337.412	1142.17	3074.9	5.5401	4.4893	3.9124	0.8563	1.78	0	2.4792	0.7531	0.3833	2.8608	0
CHEMBL604608	DIETADE DIETARY FOODS|FRUCTOSE|Fructose|LEVULOSE|TOPIRAMATE IMPURITY, FRUCTOSE-	OC[C@H]1O[C@](O)(CO)[C@@H](O)[C@@H]1O	12	-2.908	37.2501	21.371	220.533	390.583	1801.61	4779.78	110.38	2124.86	42277.6	855332	1.73645e+07	3.52873e+08	7.17289e+09	22.1958	78.3973	315.775	1380.79	6335.48	30026	145540	168.061	2789.5	51664.3	1.01747e+06	2.07073e+07	4.29077e+08	8.98507e+09	1.816	36.507	53.4418	261.291	715.429	2715.91	9005.8	5.5479	5.0278	4.6921	1.3284	2.9961	0.1443	3.5546	1.9065	0.5115	5.1107	0.068
CHEMBL195923	D-GALACTOSE|GALACTOSE|NSC-8102	OC[C@H]1OC(O)[C@H](O)[C@@H](O)[C@H]1O	12	-3.239	35.4311	7.3038	169.177	163.672	998.144	1713.08	110.38	2122.86	42251.8	854953	1.73567e+07	3.52692e+08	7.16857e+09	22.3551	76.3941	297.961	1248.51	5449.43	24441.7	111763	168.061	2763.48	50450.7	977186	1.9539e+07	3.97517e+08	8.16846e+09	1.801	34.5044	40.8785	198.249	431.98	1539.88	4221.35	5.5746	4.9587	4.4987	0.9797	2.8716	0	2.8486	1.8867	0.4545	3.8354	0
CHEMBL1222251	CYCLOHEXANEHEXOL|INOSITOL|MESO-INOSITOL|NSC-25142|NSC-404118|NSC-55551|NSC-8101	O[C@H]1[C@H](O)[C@@H](O)[C@H](O)[C@@H](O)[C@H]1O	12	-4.032	37.8316	5.9522	185.188	177.458	1118.02	1964.06	121.38	2491.52	50439.4	1.02575e+06	2.08575e+07	4.24134e+08	8.62481e+09	22.3992	77.8341	314.168	1357.7	6101.07	28122.3	131960	168.061	2821.4	52434.2	1.02175e+06	2.03205e+07	4.07617e+08	8.20635e+09	1.908	36.5794	47.8919	224.42	526.414	1868.91	5373.72	5.4641	5.1547	4.9761	1.1547	2.8729	0	3.6427	1.6587	0.6667	4.9761	0
CHEMBL190	ACCURBRON|AEROLATE|AEROLATE III|AEROLATE JR|AEROLATE SR|AQUAPHYLLIN|BRONKODYL|DIMETHYLXANTHINE|DURAPHYL|ELIXICON|ELIXOMIN|ELIXOPHYLLIN|ELIXOPHYLLIN SR|LABID|LANOPHYLLIN|LASMA|NSC-2066|NUELIN|NUELIN SA|NUELIN SA-250|PRO-VENT|QUIBRON-T|QUIBRON-T/SR|Quibron|Respbid|SLO-BID|SLO-PHYLLIN|SOMOPHYLLIN-CRT|SOMOPHYLLIN-T|SUSTAIRE|T-PHYL|THEO-24|THEO-DUR|THEOBID|THEOBID JR.|THEOCHRON|THEOCLEAR L.A.-130|THEO…	Cn1c(=O)c2nc[nH]c2n(C)c1=O	14	0.206	42.9704	42.4088	255.878	541.313	2109.02	5915.11	72.68	848.711	12048.7	189867	3.13435e+06	5.28756e+07	9.0109e+08	36.1455	145.527	666.638	3275.92	16827.1	89207.7	484297	172.101	2408.49	37432.5	627625	1.10823e+07	2.02625e+08	3.79395e+09	1.919	42.386	50.7056	253.591	581.416	2120.25	6130.72	6.1259	5.6951	5.4636	1.042	4.0605	0	3.2871	2.7044	0.546	5.0719	0.1179
CHEMBL1114	FEMA NO. 3591|NSC-5039|SC-15090|THEOBROMINE|Theobromine|Theobromine(20%)	Cn1cnc2c1c(=O)[nH]c(=O)n2C	14	-0.056	42.8992	39.7479	248.104	497.748	1987.57	5418.56	72.68	848.711	12067.4	190876	3.16519e+06	5.36273e+07	9.17501e+08	36.1455	143.486	644.431	3076.59	15228.3	77276.1	399533	172.101	2399.14	37141.6	621658	1.0984e+07	2.01291e+08	3.78088e+09	1.919	42.3708	51.2261	251.18	565.25	2052.7	5863.66	6.1091	5.8452	5.0803	1.1468	4.2387	0	2.9208	2.8953	0.4171	4.8412	0.0962
CHEMBL194014	E216|PROPYL PARAHYDROXYBENZOATE|PROPYLPARABEN	CCCOC(=O)c1ccc(O)cc1	13	2.607	33.2597	35.4483	157.994	303.389	1012.12	2494.24	46.53	775.234	13760.7	260207	4.99656e+06	9.67786e+07	1.88611e+09	34.8978	128.276	551.124	2572.67	12613.7	63862.1	330704	168.105	2394.63	37229.8	621918	1.09703e+07	2.01207e+08	3.79155e+09	0.697	32.1823	21.974	145.45	207.249	852.189	1705.17	6.2364	5.1395	3.8783	0.691	2.6167	0	1.4285	2.0481	0.1179	1.6744	0
CHEMBL224265	NICOTHIAZONE|NICOTINALDEHYDE THIOSEMICARBAZONE|SRI-286	NC(=S)N/N=C/c1cccnc1	12	1.083	28.6972	20.8648	118.123	168.395	632.88	1235.68	95.39	2040.98	54066.9	1.56951e+06	4.71542e+07	1.4413e+09	4.454e+10	43.0422	239.626	1790.45	16023.3	157997	1.63357e+06	1.72705e+07	172.167	3067.38	71092.2	2.04627e+06	6.67968e+07	2.31283e+09	8.21232e+10	1.669	28.5134	23.0676	120.608	172.94	640.073	1202.64	5.7877	4.8288	3.1186	0.6124	2.2906	0	0.7217	1.6271	0	0.8165	0
CHEMBL192451	BUTYLATED HYDROXYANISOLE|Butylated hydroxyanisole|E320	COc1ccc(O)c(C(C)(C)C)c1	13	2.504	38.7403	62.4443	274.356	746.769	2717.87	8793.72	29.46	489.849	8694.53	172524	3.4843e+06	7.07288e+07	1.43752e+09	32.2214	123.391	549.991	2617.7	12943	65705.3	340269	164.117	2316.99	35867.2	596173	1.04455e+07	1.90117e+08	3.55568e+09	0.616	38.1192	46.002	235.968	543.496	2031.14	5909.07	5.9477	6.0371	3.9941	1.9237	2.987	0.2887	2.6526	2.1269	0.4369	3.9599	0
CHEMBL289480	RILMENIDINE	C1COC(NC(C2CC2)C2CC2)=N1	15	1.928	42.6197	51.0488	251.531	535.046	1934.29	5144.53	33.62	233.342	1410.08	9661.8	68389.8	502069	3.77309e+06	27.8734	98.27	387.529	1630.69	7103.23	31716.7	144323	164.12	1876.62	22285.6	273240	3.4407e+06	4.42968e+07	5.80888e+08	0.985	42.1908	44.3373	231.35	461.805	1686.06	4325.09	6.4327	5.7249	3.9579	0.6735	3.2571	0	1.2981	2.0038	0.1361	1.8948	0.1443
CHEMBL1378024	EKTEBIN|PETEHA|PROTHIONAMIDE|PROTIONAMIDE|RP 9778|TH-1321|TREVINTIX	CCCc1cc(C(N)=S)ccn1	12	1.151	30.9972	25.5684	145.08	241.08	911.245	2066.71	71	1819.88	51660.6	1.5409e+06	4.67659e+07	1.43487e+09	4.44006e+10	38.4005	221.42	1745.79	16405.2	167699	1.78102e+06	1.92416e+07	168.175	3023.61	71311.1	2.06864e+06	6.74791e+07	2.3287e+09	8.2435e+10	0.913	30.29	24.1084	142.565	225.208	878.447	1894.87	5.7364	4.8254	3.4631	0.7041	2.6085	0	1.4253	1.939	0.1667	1.6849	0
CHEMBL143941	ABBOTT-16900|DA-708|TEFLURANE|Teflurane	FC(Br)C(F)(F)F	6	2.745	19.6076	52.3562	191.364	652.069	2339.54	8361.18	0	18	30	126	360	1230	3906	17.1987	114.977	950.608	8474.28	78023.4	729048	6.85948e+06	179.919	9088.8	636583	5.06537e+07	4.18951e+09	3.50252e+11	2.93674e+13	-0.107	18.0034	29.2334	124.211	351.605	1199.83	3790.41	2.9434	3.5207	1.7321	1.6547	0	0.2887	2.5981	0	0.866	0.5774	0
CHEMBL2104534	STYRAMATE	NC(=O)OCC(O)c1ccccc1	13	0.741	33.6244	24.3	145.736	224.03	842.96	1845.33	72.55	1452.27	31533.4	726468	1.72272e+07	4.17551e+08	1.0297e+10	34.9732	128.52	544.831	2479.82	11751.3	57152.6	283200	170.101	2438.5	37990.1	634698	1.11995e+07	2.05787e+08	3.89261e+09	1.193	32.35	25.4545	147.792	223.455	873.472	1786.15	6.1984	5.3466	3.6539	0.8106	2.5351	0	1.3089	2.0099	0.1179	1.47	0
CHEMBL2103996	ADRENALONE|ADRENONE	CNCC(=O)c1ccc(O)c(O)c1	13	0.336	34.5352	28.1701	170.876	296.25	1133.07	2683.64	69.56	1216.25	22390.9	432579	8.47658e+06	1.67356e+08	3.31998e+09	37.0903	141.093	622.892	2971.52	14833.8	76297.2	400921	170.101	2538.49	42092.9	750958	1.4032e+07	2.69617e+08	5.26713e+09	1.529	34.4505	32.5438	173.412	310.156	1150.19	2701	6.1471	5.2937	4.1875	0.8738	2.7971	0	2.1061	2.0401	0.2845	2.355	0
CHEMBL925	FEMA NO. 3736|L-TYROSINE|LEVODOPA IMPURITY, L-TYROSINE-|LEVODOPA RELATED COMPOUND L-TYROSINE|NSC-82624|TYROSINE	N[C@@H](Cc1ccc(O)cc1)C(=O)O	13	0.381	35.008	27.6864	162.122	255.742	952.815	2027.02	83.55	1820.93	39674.2	894764	2.06339e+07	4.85646e+08	1.16384e+10	34.726	129.451	558.553	2591.62	12509.7	61863.5	311020	170.101	2512.42	41120.2	725606	1.34618e+07	2.57822e+08	5.03798e+09	1.176	34.4346	30.7017	165.91	269.456	1003.49	2118.74	6.0922	5.5829	3.9786	1.0618	2.3628	0	1.9913	2.0308	0.2357	1.602	0
CHEMBL2000716	CARICOTAMIDE	NC(=O)CN1C=CCC(C(N)=O)=C1	13	-1.393	35.4409	16.0559	156.06	192.845	886.845	1705.57	89.42	1974.35	45755.1	1.10656e+06	2.74283e+07	6.91896e+08	1.76682e+10	35.2725	132.721	578.16	2700.14	13080.3	64744.2	325080	170.105	2477.96	39605.2	679883	1.22794e+07	2.29602e+08	4.39487e+09	1.742	34.576	35.7718	173.178	310.336	1100.13	2522.17	6.0922	5.6663	3.5709	1.1124	2.8188	0	1.6346	2.0584	0.1667	2.0755	0
CHEMBL1201293	ACAMPROSATE	CC(=O)NCCCS(=O)(=O)O	10	-0.655	26.7217	22.8913	127.05	230.484	813.456	1956.92	91.85	1627.13	31417.5	631474	1.29683e+07	2.70629e+08	5.72586e+09	23.6239	83.5555	360.847	1732.11	8810.72	46385	249679	170.123	3188.33	64804.6	1.40052e+06	3.1614e+07	7.35514e+08	1.74785e+10	1.382	26.4029	41.1392	168.784	434.161	1482.39	4448.05	4.9165	5.2003	1.9583	1.9689	1.2079	0.3536	1.0387	0.7358	0	0.9845	0
CHEMBL1115	Mestinon|PYRIDOSTIGMINE|Pyridostigmine|Regonol	CN(C)C(=O)Oc1ccc[n+](C)c1	13	1.559	34.6657	37.0507	170.32	323.585	1078.08	2579.81	34.47	379.582	5462.47	89783.1	1.52476e+06	2.61513e+07	4.49816e+08	31.6421	116.238	485.925	2168.2	10030.6	47468.1	228197	168.108	2348.86	35219.8	560645	9.36357e+06	1.62335e+08	2.89631e+09	1.378	34.2447	34.3472	169.208	303.278	1072.79	2454.56	6.0922	5.5948	3.8882	1.0618	2.5718	0	1.9274	1.8725	0.2357	1.8224	0
CHEMBL86882	EFFORTIL|EFFORTIL DEPOT PERLONGETTEN|ETILEFRINE|ETILEFRINE HYDROCHLORIDE	CCNCC(O)c1cccc(O)c1	13	1.493	33.0794	27.5093	151.299	248.374	923.27	2091.13	52.49	922.866	17326.6	345329	6.97487e+06	1.4152e+08	2.87556e+09	33.8179	122.341	516.416	2362.25	11337	56172.3	284740	166.113	2348.79	36408.4	608347	1.07523e+07	1.97718e+08	3.73506e+09	1.217	32.3375	25.4785	148.263	228.775	890.761	1887.54	6.2364	5.1514	3.7947	0.691	2.7597	0	1.3694	2.1096	0.1179	1.8083	0
CHEMBL2104292	HEXAPROPYMATE	C#CCC1(OC(N)=O)CCCCC1	13	1.4	35.3456	39.3929	206.887	487.833	1868.94	5770.16	52.32	1045.02	23172.6	555884	1.37536e+07	3.46884e+08	8.85987e+09	27.5187	108.168	474.739	2273.54	11417.1	59031.7	311024	166.113	2312.92	34847.2	561662	9.55853e+06	1.69634e+08	3.10664e+09	0.885	34.256	36.2819	205.896	455.54	1806.88	5272.91	6.1843	5.4086	3.5358	1.1154	3.2543	0.125	1.6353	2.1694	0	3.2514	0
CHEMBL30400	OXILOFRINE|Oxilofrine	CNC(C)C(O)c1ccc(O)cc1	13	0.982	34.9856	31.0807	174.187	305.842	1127.23	2640.67	52.49	924.866	17332.6	345399	6.97552e+06	1.41527e+08	2.87567e+09	33.7501	125.534	538.372	2480.26	11932.2	59111.9	299130	166.113	2390.84	38037.4	652039	1.17629e+07	2.19416e+08	4.18217e+09	1.235	34.3435	31.6329	172.696	308.004	1143.91	2684.19	6.1471	5.2646	4.3456	0.8835	2.648	0	2.115	1.8888	0.2323	2.4929	0
CHEMBL2105515	ETHYPICONE	CCC1(CC)C(=O)NC=C(C)C1=O	13	0.825	39.4356	42.9174	258.257	628.791	2561.36	8175.34	46.17	693.13	10720.2	178945	3.04369e+06	5.21579e+07	8.96222e+08	27.0302	99.441	415.115	1888.58	9028.56	44547.5	224603	166.113	2458.99	40285.9	703209	1.27587e+07	2.37146e+08	4.47827e+09	0.991	38.283	47.938	260.78	674.857	2651.29	8678.98	6.0806	5.1846	5.1134	1.1309	3.6566	0.0833	3.7488	1.889	0.606	6.1268	0
CHEMBL149616	AZEPEXOLE|Azepexole	CCN1CCc2nc(N)oc2CC1	14	1.043	38.7554	30.9499	192.343	318.477	1258.39	2884.59	55.29	887.945	19166.5	475557	1.22458e+07	3.18655e+08	8.31605e+09	28.8094	107.795	441.199	1968.29	9234.57	44923.8	224331	166.116	2112.21	28757	417196	6.39722e+06	1.02657e+08	1.70685e+09	1.303	38.2704	34.92	196.221	349.257	1305.32	3104.77	6.292	5.5257	4.5457	0.8261	3.674	0	1.7257	2.695	0.0833	2.5907	0.0962
CHEMBL2104354	LEPTACLINE	C1CCC(CN2CCCCC2)CC1	14	3.561	35.046	36.454	158.699	280.458	941.328	2145.82	3.24	37.4992	44.9391	223.989	521.07	1998.1	5975.84	23.4864	74.6288	257.753	961.779	3758.55	15216.7	63276	158.135	1830.41	21664.7	261556	3.21274e+06	4.00518e+07	5.05634e+08	0.664	34.1422	18.0069	145.597	171.206	807.365	1419.12	6.4495	5.2438	4.1162	0.4082	3.3171	0	0.8131	2.633	0	1.279	0
CHEMBL538393	DIMECAMINE|Dimecamine	CN(C)C1(C)C2CCC(C2)C1(C)C	14	2.685	49.0912	88.5807	425.731	1375.91	5636.4	21500.5	3.24	51.4992	98.9391	483.909	1618.66	6793.97	26638.3	22.8872	91.1734	377.633	1710.16	8120.07	39889.7	200657	158.135	2018.69	28069.4	413176	6.31822e+06	9.92039e+07	1.58777e+09	0.784	48.154	73.4254	388.391	1175.56	4868.06	17996.7	5.9037	6.366	5.889	1.9434	4.363	0.2277	5.9135	2.4668	1.6817	9.2541	0.1768
CHEMBL477874	FLUROTHYL|FLUROTYL|HEXAFLUORODIETHYL ETHER|INDOKLON|SK&F 6539	FC(F)(F)COCC(F)(F)F	10	2.87	31.0425	74.186	287.356	913.737	3210.97	10786.4	9.23	72.5965	299.963	1539.19	8044.8	43853	244257	16.625	57.8492	244.904	1099.8	5059.62	23572.5	110630	178.033	3488.86	72473.6	1.55848e+06	3.42407e+07	7.63186e+08	1.719e+10	0.069	30.0267	48.0457	202.888	533.691	1780.72	5258	4.7071	5.9749	1.8536	3.1213	1.149	0.7071	1.5	0.5303	0	1.5607	0
CHEMBL62382	Methylselenocysteine|Se-Methylselenocysteine	C[Se]C[C@H](N)C(=O)O	7	-1.186	16.5993	3.5817	63.3666	52.7518	298.879	417.356	63.32	1393.68	31261.6	723754	1.71579e+07	4.14965e+08	1.02012e+10	13.4991	46.3518	181.313	784.032	3552.96	16548.4	78392.4	173.008	6025.11	254961	1.18041e+07	5.68412e+08	2.7868e+10	1.37909e+12	0.832	16.34	16.5218	76.4967	143.587	482.499	1143.25	3.6807	3.01	1.8821	0.569	0.7887	0	1.2071	0.3333	0.2357	0.6667	0
CHEMBL1086863	FLUDEOXYGLUCOSE	OC[C@H]1O[C@H](O)[C@H](F)[C@@H](O)[C@@H]1O	12	-2.065	35.2753	15.9091	177.232	235.156	1139.09	2360.92	90.15	1713.61	33851.2	684029	1.38805e+07	2.82e+08	5.73095e+09	22.3552	76.3945	297.963	1248.52	5449.47	24441.9	111764	171.06	2892.45	54635.3	1.09828e+06	2.28316e+07	4.83623e+08	1.03614e+10	1.458	34.4089	38.7905	194.711	413.514	1485.39	4016.22	5.5746	4.9587	4.4987	0.9797	2.8716	0	2.8486	1.8867	0.4545	3.8354	0
CHEMBL1605835	FLOPROPIONE|PHLOROPROPIOPHENONE	CCC(=O)c1c(O)cc(O)cc1O	13	0.897	36.5045	36.5174	192.137	376.468	1372.24	3580.66	77.76	1555.14	30308.1	600328	1.19312e+07	2.37888e+08	4.75604e+09	35.4793	134.979	606.405	2961.52	15137	79534.6	425790	172.094	2654.29	45718.1	842621	1.61294e+07	3.15132e+08	6.22572e+09	1.284	36.3945	37.8731	197.439	381.916	1412.79	3607.34	6.0577	5.494	4.1635	1.1069	3.6345	0	2.2267	1.8412	0.2357	4.2076	0
CHEMBL830	EFLORNITHINE|Eflornithine|Ornidyl|Vaniqa	NCCCC(N)(C(=O)O)C(F)F	11	-0.271	31.5632	30.782	188.548	424.533	1683.81	5043.1	89.34	2084.72	49058.3	1.1881e+06	2.92778e+07	7.31339e+08	1.84598e+10	23.0109	81.6671	334.129	1487.22	6970.99	33887.9	169253	170.073	3046.05	59394.6	1.21501e+06	2.55827e+07	5.491e+08	1.1953e+10	1.271	30.578	43.2339	211.143	590.313	2274.73	7679.12	5.4474	4.9188	3.7069	1.2701	1.8017	0.1179	3.6455	0.7891	0.9773	3.8219	0
CHEMBL82700	STRINOLINE|Strinoline	c1ccc2c(c1)ncc1ncnnc12	16	-0.655	45.1036	18.4688	225.801	258.041	1502.35	2821.82	51.56	459.38	4139.34	43314.2	492316	5.94517e+06	7.45072e+07	55.3228	251.439	1313.5	7417.98	44040.7	270896	1.71128e+06	176.134	2036.97	24512.8	304439	3.87689e+06	5.03731e+07	6.65331e+08	1.426	44.2705	34.4527	224.237	377.746	1575.52	3819.48	6.9495	5.9941	5.3939	0.6055	4.745	0	1.8265	4.108	0.1916	3.2691	0
CHEMBL1682	7B5697N|D-SORBITOL|E 420|E420|FEMA NO. 3029|ISOMALT IMPURITY, SORBITOL-|NSC-25944|SORBITOL|Sorbitol	OC[C@H](O)[C@@H](O)[C@H](O)[C@H](O)CO	11	-3.348	29.52	3.0961	129.934	107.221	694.784	1065.94	121.38	2483.52	50306	1.02209e+06	2.07647e+07	4.2187e+08	8.57109e+09	22.2004	73.2329	282.528	1173.88	5096.36	22767.3	103706	168.061	2989.59	57974	1.17355e+06	2.42522e+07	5.06427e+08	1.06366e+10	1.886	28.5747	33.8058	154.326	336.84	1140.15	3069.34	5.5401	4.4893	3.9124	0.8563	1.78	0	2.4792	0.7531	0.3833	2.8608	0
CHEMBL476	DACARBAZINE|DIC|DTIC|DTIC-DOME|NCI C04717|NSC-45388	CN(C)/N=N/c1[nH]cnc1C(N)=O	13	-1.223	35.0965	17.768	164.434	238.333	1068.16	2385.77	99.73	1456.17	27325.3	598309	1.41995e+07	3.51441e+08	8.89859e+09	34.0081	131.869	573.304	2663.82	12852.2	63524.9	319284	172.104	2477.47	38181.5	621181	1.05464e+07	1.85182e+08	3.33953e+09	2.342	34.608	39.9959	178.725	366.238	1242.23	3195.13	6.1091	5.5701	3.689	1.0443	2.849	0	1.7274	1.7438	0.2041	2.3363	0.1179
CHEMBL229128	CRESOXYDIOL|DECONTRACTYL|MEPHENESIN|TOLSEROL	Cc1ccccc1OCC(O)CO	13	1.33	33.1172	29.1199	155.055	268.901	973.908	2305.08	49.69	893.102	17024.2	341644	6.91451e+06	1.40291e+08	2.84824e+09	33.2937	119.248	497.859	2243.24	10567.1	51276.9	254320	168.105	2410.6	38128.5	655886	1.20495e+07	2.32328e+08	4.63541e+09	0.887	32.2135	22.8338	144.99	213.439	849.251	1736.52	6.2364	5.1126	4.0163	0.691	2.5246	0	1.513	1.8639	0.1179	1.6316	0
CHEMBL1201073	CHEMET|DIM-SA|DMS-A|DMSA|Dimercaptosuccinic Acid|RO 1-7977|SUCCIMER	O=C(O)[C@H](S)[C@H](S)C(=O)O	9	-0.342	24.6162	19.8194	119.311	211.566	785.38	1861.68	152.2	4436.16	144266	5.07688e+06	1.87164e+08	7.07746e+09	2.71201e+11	33.2486	203.623	1521.57	12341	103839	889476	7.68947e+06	176.17	4418.7	128626	4.08692e+06	1.36884e+08	4.7324e+09	1.66715e+11	1.024	24.2691	29.05	128.889	274.389	914.439	2383.71	4.4641	4.2063	2.9325	1.0516	1.2142	0	2.4285	0.4444	0.496	2.2658	0
CHEMBL2104853	TENILSETAM	O=C1NCCNC1c1cccs1	13	0.157	34.6571	16.543	157.218	191.143	948.685	1787.38	69.37	868.855	11987.4	179409	2.78925e+06	4.43181e+07	7.13887e+08	32.5675	126.113	555.689	2636.12	13131	67839.4	360665	172.163	2563.16	42350.4	760546	1.4517e+07	2.88999e+08	5.91782e+09	1.216	34.3188	26.2723	165.773	279.788	1108.34	2644.05	5.877	4.9701	4.1832	0.5385	3.4308	0	1.4402	2.1809	0.1643	2.3436	0.1443
CHEMBL1160385	GUANACLINE	CC1=CCN(CCNC(=N)N)CC1	13	0.891	32.3491	24.8339	139.343	202.317	749.452	1450.88	65.14	1353.72	32058.6	799743	2.02053e+07	5.13373e+08	1.30931e+10	33.0138	123.259	532.526	2480.75	12090	60670.8	310626	164.123	2202.52	31369.6	471667	7.43006e+06	1.21615e+08	2.05242e+09	1.893	32.5599	32.3348	152.337	258.828	886.092	1893.99	6.1815	5.4506	3.5293	0.901	2.4326	0	1.1299	1.9112	0	1.1591	0
CHEMBL2106494	CHLORAZODIN|CHLOROAZODIN	NC(/N=N/C(N)=N/Cl)=N\Cl	9	1.124	21.6262	15.7032	84.1524	122.78	409.59	805.335	101.48	1756	39195.5	967541	2.47384e+07	6.40613e+08	1.66719e+10	36.7244	211.745	1460.4	10960.7	85882.3	689142	5.6065e+06	178.968	4954.62	173788	6.84277e+06	2.82317e+08	1.18582e+10	5.0153e+11	1.762	20.5627	23.4086	96.6766	184.718	563.491	1285.96	4.7019	3.6042	2.5461	0.5774	0.9773	0	0.9856	0.7214	0	0.644	0
CHEMBL203125	FOSMIDOMYCIN	O=CN(O)CCCP(=O)(O)O	10	-1.263	26.8547	20.7099	132.515	233.41	869.943	2085.01	107.88	2189.97	46291	996130	2.16893e+07	4.77226e+08	1.06009e+10	17.6824	63.3215	245.664	1012.53	4278.49	18398.1	80097.5	173.02	3333.98	69496	1.52544e+06	3.45947e+07	8.01238e+08	1.8827e+10	1.561	26.5166	41.2288	171.804	434.004	1467.51	4283.96	4.9545	4.9663	2.3206	1.8493	1.185	0.3536	1.2428	0.6248	0	1.1288	0
CHEMBL310671	BENZOSULFINIDE|E-954(I)|E954|GLUSIDE|INS NO.954(I)|INS-954(I)|NSC-5349|SACCHARIN|SWEETA	O=C1NS(=O)(=O)c2ccccc21	13	0.452	41.1004	45.1112	250.353	575.52	2234.37	6764.76	71.62	1172.32	20484.9	378420	7.12805e+06	1.35772e+08	2.60579e+09	35.7547	140.355	649.103	3259.45	17153.5	93081.4	516469	178.145	2846.19	52036.4	1.05323e+06	2.28333e+07	5.17162e+08	1.20416e+10	0.854	40.2337	48.4357	267.942	647.358	2588.59	8080.99	5.611	5.7248	4.4022	1.5401	3.9435	0.2041	2.8021	2.8108	0.4289	4.9328	0.068
CHEMBL1740	RACEPINEFRINE|RACEPINEPHRINE|VAPONEFRIN	CNCC(O)c1ccc(O)c(O)c1	13	0.39	34.6288	28.0886	169.005	290.538	1102.29	2596.49	72.72	1334.12	25715.1	516130	1.04499e+07	2.12199e+08	4.31295e+09	35.1647	131.468	571.556	2680.02	13138.7	66364.2	342584	170.101	2538.49	42092.9	750958	1.4032e+07	2.69617e+08	5.26713e+09	1.513	34.4355	32.4735	173.204	309.588	1148.09	2695.21	6.1471	5.2937	4.1875	0.8738	2.7971	0	2.1061	2.0401	0.2845	2.355	0
CHEMBL764	Aldoclor-150|Aldoclor-250|Methylnoradrenaline	CC(N)C(O)c1ccc(O)c(O)c1	13	0.186	37.2228	31.5545	187.904	328.684	1242.36	2940.97	86.71	1940.8	43004.4	976960	2.25398e+07	5.28159e+08	1.25623e+10	34.1459	128.423	565.884	2688.81	13324	67829.5	351981	170.101	2554.5	42557.9	759192	1.41245e+07	2.69539e+08	5.22454e+09	1.464	36.5203	39.1177	196.021	383.757	1382.39	3437.17	6.0197	5.6308	4.4339	1.1639	2.6111	0	2.7673	1.9622	0.4553	2.8112	0
CHEMBL2106596	OXISURAN|W 6495	C[S+]([O-])CC(=O)c1ccccn1	12	-0.423	30.9896	14.3957	132.007	146.438	730.655	1253.59	78.32	1538.53	38477.5	1.098e+06	3.30605e+07	1.01956e+09	3.18041e+10	33.5469	130.981	584.337	2775.11	13647.8	68645.1	350854	174.156	2923.9	55864.9	1.1798e+06	2.67404e+07	6.35776e+08	1.56137e+10	0.874	30.1755	23.9566	137.093	214.27	827.766	1776.38	5.6984	5.0049	3.2978	0.8106	2.6392	0	1.2253	1.7024	0.1179	1.7925	0
CHEMBL1200790	METHYPRYLON|NOLUDAR	CCC1(CC)C(=O)NCC(C)C1=O	13	1.003	39.5528	43.6814	259.781	634.651	2577.41	8228.74	46.17	693.13	10720.2	178945	3.04369e+06	5.21579e+07	8.96222e+08	24.3299	87.1551	349.536	1525.95	7012.9	33368.9	162730	166.113	2458.99	40285.9	703209	1.27587e+07	2.37146e+08	4.47827e+09	0.991	38.2801	47.9533	260.829	675.112	2652.28	8682.95	6.0806	5.1846	5.1134	1.1309	3.6566	0.0833	3.7488	1.889	0.606	6.1268	0
CHEMBL1697833	CLORTERMINE	CC(C)(N)Cc1ccccc1Cl	12	2.801	35.8974	56.7875	235.129	595.823	2033.44	6010.25	26.02	711.04	17886.8	467327	1.2215e+07	3.19349e+08	8.34913e+09	32.9135	138.947	692.592	3757.51	21478.9	127462	778350	169.567	3209.51	83952.9	2.75651e+06	1.01168e+08	3.88541e+09	1.51852e+11	0.576	34.2414	41.2306	209.895	470.285	1744.76	4876.95	5.489	5.7866	3.1637	1.963	2.4829	0.3536	1.5981	1.9884	0.1179	2.3645	0
CHEMBL1201269	CHLORPHENTERMINE|Chlorphentermine	CC(C)(N)Cc1ccc(Cl)cc1	12	2.801	35.8876	57.1987	232.623	577.417	1927.37	5540.04	26.02	711.04	17886.8	467323	1.22149e+07	3.19348e+08	8.34913e+09	32.9135	138.894	693.279	3766.49	21530.7	127507	775333	169.567	3201.49	83724.3	2.75228e+06	1.01114e+08	3.88542e+09	1.51892e+11	0.576	34.2413	41.2636	205.982	450.754	1655.89	4544.69	5.4721	5.8907	3.0365	2.0535	2.3993	0.3536	1.4114	1.8683	0	2.1694	0
CHEMBL2103952	BTS 7706|DEBROPOL	CC(Br)(CO)[N+](=O)[O-]	7	0.705	20.7849	39.9952	178.59	561.163	2088.68	7253.04	63.37	1335.95	28476.1	620799	1.37378e+07	3.08054e+08	6.9901e+09	19.5847	120.682	950.19	8354.11	76744.6	717196	6.74729e+06	177.941	8597.48	604188	4.80208e+07	3.9411e+09	3.26041e+11	2.70267e+13	0.198	20.1728	29.0482	137.085	371.268	1324.92	4164.67	3.504	3.4968	2.4742	1.3392	0.4082	0.2041	2.9371	0	0.6969	1.633	0
CHEMBL1025	DYFLOS|FLOROPRYL|FLUOSTIGMINE|Fluostigmine|ISOFLUROPHATE|Isoflurophate	CC(C)OP(=O)(F)OC(C)C	10	1.898	29.1844	48.4139	188.951	473.076	1548.65	4501.03	45.34	557.638	8844.41	160946	3.08414e+06	6.02593e+07	1.18602e+09	13.4469	51.0168	178.268	699.912	2742.39	10879	43330.1	170.035	3116.53	61667.2	1.31095e+06	2.9638e+07	7.03653e+08	1.73299e+10	0.376	28.0979	39.3112	169.93	412.651	1419.55	4173.04	4.833	5.3602	1.9217	2.0236	2.2937	0.25	1.3938	0.3333	0	3.5317	0
CHEMBL444	BARBITAL|BARBITONE|DIEMAL|DIETHYLBARBITURIC ACID	CCC1(CC)C(=O)NC(=O)NC1=O	13	0.011	39.539	37.2957	248.167	569.018	2401.04	7494.59	75.27	1056.88	16358.1	271611	4.61516e+06	7.91276e+07	1.3613e+09	25.3555	92.0793	374.05	1649.68	7620.79	36252.1	175965	172.097	2632.58	44522.5	801768	1.49911e+07	2.86641e+08	5.55606e+09	1.691	38.4422	54.2599	267.611	711.289	2706.27	8883.12	6.0637	5.3189	4.7912	1.2213	3.9023	0.0833	3.4927	1.6557	0.5375	5.9751	0
CHEMBL2111012	PENTIZIDONE	CC(=O)/C=C(/C)N[C@@H]1CON=C1O	13	0.775	34.4285	28.9489	160.128	263.991	967.493	2147.21	70.92	983.021	15784.8	280246	5.20838e+06	9.91889e+07	1.91653e+09	32.2359	117.689	503.218	2330.73	11284.2	56114.5	283977	172.097	2496.49	39160.8	653796	1.14464e+07	2.07635e+08	3.86713e+09	1.629	34.4177	35.8914	169.218	322.022	1099.91	2692.52	6.0922	5.6387	3.618	1.0993	2.9902	0	1.5676	1.4675	0.1179	2.3781	0.1179
CHEMBL25141	PHENTYDRONE|Phentydrone	O=C1C2=C(CCCC2)c2ccccc21	16	2.28	46.8889	47.967	260.878	543.666	2110.11	5996.93	17.07	337.385	5106.36	87614.8	1.50324e+06	2.58437e+07	4.44347e+08	39.8044	151.105	667.261	3208.69	16247.4	85272.2	459702	172.138	2032.94	26400	376437	5.85379e+06	9.80408e+07	1.74077e+09	0.378	46.112	32.3383	245.67	420.173	1876.75	4786.84	6.877	6.0834	5.6504	0.7368	5.0628	0	2.3573	4.2235	0.3238	4.3748	0.0642
CHEMBL216913	MITOGUAZONE	CC(/C=N/N=C(N)N)=N\N=C(N)N	12	0.114	28.7201	19.9787	110.472	154.875	528.16	999.607	153.52	3194.47	76181.7	1.92214e+06	4.96154e+07	1.29411e+09	3.39388e+10	35.3267	133.322	581.201	2724.73	13257.2	65860.2	331477	172.107	2607.17	41355.1	680617	1.15279e+07	1.9963e+08	3.51707e+09	2.742	29.0467	35.8338	137.555	258.969	782.348	1734.52	6.0197	5.4011	2.7152	1.1052	1.6367	0	0.9856	1.1913	0	0.7773	0
CHEMBL2205807	ABAMETAPIR|HA-44|HA44|Xeglyze	Cc1ccc(-c2ccc(C)cn2)nc1	15	2.088	40.9441	40.245	211.058	371.346	1382.38	3133.7	25.78	206.152	1288.2	9182.58	65774	480768	3.55116e+06	40.966	161.492	719.465	3411	16734.1	83966.6	428345	172.142	2087.37	26629.6	355310	4.92571e+06	7.04939e+07	1.03547e+09	0.722	40.1072	29.4114	188.24	281.894	1140.17	2377.87	6.754	6.0399	4.7877	0.9107	3.5145	0	1.7593	3.0061	0.0833	2.1989	0
CHEMBL219828	DIBENZOTHIOPHENE	c1ccc2c(c1)sc1ccccc12	15	4.135	43.1861	57.2771	249.601	592.045	2103.31	6309.32	28.24	440.749	5908.49	85518.7	1.24171e+06	1.81313e+07	2.65836e+08	48.2627	204.883	1011.59	5440.24	30925.5	183018	1.11722e+06	176.193	2303.49	33498.9	536491	9.29709e+06	1.7089e+08	3.27318e+09	0.207	42.0033	25.7791	211.488	325.193	1498.45	3525.86	6.4495	5.6525	5.0912	0.6055	4.5742	0	1.7832	3.8206	0.1916	3.2691	0.0786
CHEMBL509282	APRONAL|Sedormid	C=CCC(C(=O)NC(N)=O)C(C)C	12	0.253	31.8922	22.4741	149.31	227.584	925.061	2038.72	72.19	1362.17	28492.9	645843	1.52951e+07	3.73484e+08	9.3215e+09	28.1836	107.577	462.735	2127.14	10147.6	49523.1	245378	168.108	2607.07	43510.5	763573	1.38639e+07	2.57703e+08	4.87128e+09	1.46	30.4492	33.9426	154.666	306.245	1039.43	2594.51	5.9853	5.3034	3.0524	1.1134	2.5266	0	1.7034	1.1926	0.2323	2.6771	0
CHEMBL1276010	UNDECYLENIC ACID|Undecylenic Acid	C=CCCCCCCCCC(=O)O	12	2.671	25.3536	20.4875	85.8139	112.49	344.987	575.505	37.3	724.638	13482.9	259754	5.04635e+06	9.88498e+07	1.95043e+09	24.8851	87.9222	351.638	1547.2	7212.04	34903.9	173172	164.117	2403.05	37685.1	629256	1.10749e+07	2.03124e+08	3.84219e+09	0.363	24.1064	7.8163	79.5707	50.8253	310.968	296.005	6.2701	4.6574	2.635	0.4082	1.6865	0	0.2887	1.0675	0	0.2041	0
CHEMBL2008565	GUANAZODINE	N=C(N)NCC1CCCCCCN1	13	1.596	30.7391	21.9566	120.088	156.129	572.492	999.74	73.93	1420.58	32545.2	803174	2.02293e+07	5.1354e+08	1.30942e+10	26.7785	93.8945	376.647	1669.63	7911.82	39262.3	201109	164.123	2181.14	30545.1	450148	6.95525e+06	1.12058e+08	1.87066e+09	1.774	30.5661	24.4993	130.786	190.654	701.599	1360.11	6.2877	5.1823	3.377	0.6124	2.3984	0	0.7217	1.9087	0	0.7603	0
CHEMBL1256	AERRANE|COMPOUND 469|COMPOUND-469|FORANE|ISOFLURANE	FC(F)OC(Cl)C(F)(F)F	9	2.192	26.8864	52.6918	209.529	618.602	2210.63	7371.2	9.23	68.5965	315.653	1739.42	9623.65	54964.8	318628	19.1982	85.51	456.717	2654.04	16181.5	101853	655059	182.476	4430.39	122982	3.79192e+06	1.26849e+08	4.50396e+09	1.66553e+11	0.09	26.0283	37.073	162.114	417.463	1439.16	4383.74	4.3372	4.8966	2.3034	1.9784	1.0607	0.2887	2.4443	0.7071	0.6124	1.7892	0
CHEMBL1257	ANESTHETIC COMPOUND NO. 347|Anesthetic Compound No. 347|ENFLURANE|ETHRANE	FC(F)OC(F)(F)C(F)Cl	9	2.214	26.9398	51.2647	202.999	589	2090.35	6911.52	9.23	68.5965	329.498	1902.45	10953.3	64684.1	386202	19.1982	85.895	455.779	2653.13	16240.6	102669	662934	182.476	4452.41	124069	3.82967e+06	1.28021e+08	4.54006e+09	1.67726e+11	0.09	26.0298	37.5144	168.415	449.107	1590.2	5019.92	4.3599	4.7413	2.4973	1.7474	1.2879	0.2041	2.8193	0.4714	0.6969	2.5211	0
CHEMBL1441646	CHLOROTHYMOL|MONOCHLOROTHYMOL	Cc1cc(O)c(C(C)C)cc1Cl	12	3.236	35.3842	54.4911	218.673	533.877	1779.39	5122.62	20.23	443.253	8430.57	171098	3.47639e+06	7.06845e+07	1.43727e+09	33.9107	142.353	714.765	3922.28	22688.9	135970	835751	171.559	3353.37	88625.7	2.87516e+06	1.03866e+08	3.94336e+09	1.53059e+11	0.361	34.0947	32.2829	177.692	328.371	1220.88	2974.97	5.5197	5.3111	3.9461	1.1765	2.8167	0	2.5269	1.9744	0.399	3.1867	0
CHEMBL284377	DEXFOSFOSERINE|Dexfosfoserine|GNF-Pf-1028	N[C@@H](COP(=O)(O)O)C(=O)O	10	-1.326	28.9529	25.6445	151.876	295.281	1069.29	2707.85	139.89	2887.05	63214.1	1.42865e+06	3.29527e+07	7.72424e+08	1.83551e+10	18.5148	68.0529	274.566	1194.98	5373.03	24705.1	115396	177.009	3452.05	71651.4	1.54997e+06	3.45287e+07	7.86594e+08	1.82437e+10	1.59	28.4936	47.1227	190.72	499.048	1678.11	4988.12	4.8272	5.3206	2.4878	2.1297	0.994	0.3536	1.9571	0.8497	0.2357	1.2663	0
CHEMBL8759	EGLUMEGAD|EGLUMETAD|LY-354740	N[C@@]1(C(=O)O)CC[C@H]2[C@H](C(=O)O)[C@H]21	14	-1.224	47.1069	47.2464	319.152	750.183	3179.42	10002.3	100.62	2124.32	44864.6	986826	2.23092e+07	5.17091e+08	1.22513e+10	26.2289	100.293	422.641	1945.08	9340.03	46070.6	231464	174.09	2616.01	44700.9	822766	1.57756e+07	3.09553e+08	6.16003e+09	1.217	46.4498	67.8106	358.062	988.277	3982.38	13538.3	5.9819	6.2102	4.9036	1.6582	3.7298	0.1179	3.9005	2.7017	0.7626	5.1584	0.0833
CHEMBL185647	TERNIDAZOLE	Cc1ncc([N+](=O)[O-])n1CCCO	13	1.132	34.9016	39.1363	199.052	453.16	1676.77	4893.56	81.19	1441.13	29166.7	625592	1.37717e+07	3.08291e+08	6.99161e+09	27.4153	101.237	416.985	1839.19	8461.2	40141.6	195023	174.093	2647.67	44849.6	823591	1.5989e+07	3.22015e+08	6.64274e+09	0.776	34.2685	28.8226	171.245	318.606	1231.39	3172.15	6.1639	5.2686	3.9835	0.8412	3.0716	0	1.9441	2.0551	0.2879	2.8877	0.0962
CHEMBL498847	PM-185184|RP 14539|SECNIDAZOLE|SOLOSEC|SYM-1219	Cc1ncc([N+](=O)[O-])n1CC(C)O	13	0.96	37.227	42.2305	213.568	475.619	1760.3	5039.66	81.19	1443.13	29233.4	627405	1.38177e+07	3.09413e+08	7.01819e+09	27.1141	101.993	430.939	1937.94	9020.52	43029.2	209249	174.093	2633.7	43944.7	787009	1.47924e+07	2.8724e+08	5.70337e+09	0.794	36.2709	35.8637	188.261	368.73	1352.91	3510.24	6.0197	5.7559	3.8361	1.2494	3.0846	0	2.1621	2.2151	0.2879	3.162	0.0962
CHEMBL1256391	AMR-69|ESBRIET|PIRFENIDONE	Cc1ccc(=O)n(-c2ccccc2)c1	15	3.232	41.2204	49.7618	219.442	470.027	1611.87	4376.92	22	339.486	5167.9	87911.8	1.50709e+06	2.59084e+07	4.45592e+08	40.0943	150.764	647.793	2977.37	14212	69485.9	345548	174.135	2183.12	29662.8	436180	6.89326e+06	1.15802e+08	2.0422e+09	0.655	40.1226	29.3797	195.614	309.682	1293.35	2932.84	6.7709	5.9575	4.7756	0.8271	3.7956	0	1.7933	3.2521	0.1643	2.7242	0
CHEMBL2104652	PROCYMATE	CCC(OC(N)=O)C1CCCCC1	13	1.993	33.7667	30.6896	154.922	275.3	978.89	2364.27	52.32	1043.02	23146.7	555670	1.3752e+07	3.46873e+08	8.8598e+09	23.2679	77.3277	283.879	1143.58	4861.02	21408.3	96484.1	166.113	2310.9	34774.7	559926	9.52325e+06	1.68964e+08	3.09422e+09	0.849	32.2538	23.6781	149.472	221.877	901.669	1866.98	6.2364	5.196	3.615	0.7416	2.9035	0	1.2057	2.2024	0.0833	1.8991	0
CHEMBL593430	ATAGABALIN|PD-0200,390|PD0200390	C[C@H]1CC(CN)(CC(=O)O)C[C@@H]1C	13	1.268	39.2126	55.5334	267.176	692.976	2575.27	8192.55	63.32	1415.68	31213.6	721004	1.70626e+07	4.11965e+08	1.01097e+10	23.1624	84.5304	330.456	1392.06	6073.42	27124.2	123126	166.113	2440.86	40013.7	706549	1.30765e+07	2.49262e+08	4.84346e+09	0.887	38.3378	45.9901	239.807	558.023	2116.31	6302.17	5.9888	5.8143	4.0726	1.5868	3.3174	0.125	2.6935	2.2426	0.1667	4.3878	0.0833
CHEMBL2106939	POLIHEXANIDE|POLYHEXANIDE	CCCCCCNC(=N)NC(=N)N	12	2.124	27.0974	23.8614	103.27	153.303	485.783	927.784	97.78	1985.41	46272.7	1.13294e+06	2.81383e+07	7.03133e+08	1.76386e+10	27.7326	103.453	449.597	2152.08	10904	57113.8	304992	166.119	2433.4	37559.8	606347	1.01491e+07	1.7467e+08	3.06932e+09	1.97	26.6041	26.44	115.761	199.585	654.046	1446.62	6.1639	4.9376	2.6743	0.6969	2.0189	0	0.6065	0.9693	0	0.9979	0
CHEMBL2110907	ETOFORMIN	CCCCN/C(=N\CC)NC(=N)N	12	1.633	27.0046	19.7598	104.667	140.335	511.393	940.489	86.29	1492.97	33128	807676	2.02661e+07	5.13848e+08	1.30969e+10	28.5322	101.541	420.975	1912.07	9201.68	45983.4	235682	166.119	2435.47	37614	607068	1.0149e+07	1.74332e+08	3.05612e+09	1.977	26.5841	26.755	118.666	213.319	701.406	1620.58	6.2019	4.78	2.7176	0.6124	2.138	0	0.6422	1.2675	0	1.0842	0
CHEMBL2107651	VALDIPROMIDE	CCCC(CCC)(CCC)C(N)=O	12	2.087	32.5089	36.2872	195.491	463.62	1804.78	5592.93	43.09	998.425	22879.1	553344	1.37146e+07	3.45959e+08	8.83441e+09	20.5641	69.4286	258.2	1076.11	4795.83	22360.5	107390	162.124	2453.51	40188.8	693481	1.23798e+07	2.26066e+08	4.1937e+09	0.586	30.2132	32.9119	190.855	468.325	1871.33	5906.37	6.1254	4.7671	3.4684	0.8985	2.7347	0.1021	2.4658	1.616	0.433	3.5474	0
CHEMBL2103914	FER-1443|TICLATONE	O=c1[nH]sc2cc(Cl)ccc12	12	2.295	35.2534	43.7143	203.396	454.377	1599.6	4474.47	61.1	1071.75	19407.7	375745	7.52794e+06	1.54636e+08	3.23603e+09	41.2276	189.955	1013.28	5825.94	34992.7	216222	1.36251e+06	181.599	3717.38	99224.2	3.15836e+06	1.11075e+08	4.1214e+09	1.57377e+11	0.768	34.1768	29.2921	176.037	311.129	1226.15	2992.11	5.2709	4.8968	4.0271	0.8271	3.2942	0	1.7893	2.3672	0.1643	2.7694	0.0962
CHEMBL164660	NSC-404562|PSORALEN	O=c1ccc2cc3ccoc3cc2o1	16	2.545	46.8552	51.9791	255.377	530.33	1900.52	5102.99	43.35	510.045	6457.54	97906.5	1.59062e+06	2.6725e+07	4.55546e+08	42.3447	160.808	714.401	3431.12	17233.6	89096.7	470084	180.116	2192.49	28974.5	416022	6.462e+06	1.07552e+08	1.89349e+09	0.364	46.0805	32.4214	233.298	359.13	1540.47	3404.18	6.8265	6.3609	5.4295	0.9553	4.6724	0	2.1483	3.7871	0.1667	3.3734	0.1179
CHEMBL4297349	AMPION|ASPARTYL-ALANYL-DIKETOPIPERAZINE	C[C@@H]1NC(=O)[C@H](CC(=O)O)NC1=O	13	-1.487	36.7766	17.9945	169.482	200.92	978.138	1749.64	95.5	1464.13	24746.7	442876	8.13005e+06	1.51497e+08	2.85423e+09	27.7911	98.4885	400.61	1744.75	7870.41	36239.8	169133	176.086	2706.13	45862.1	830998	1.57119e+07	3.05026e+08	6.02061e+09	1.538	36.4479	40.6183	191.694	374.684	1307.39	3255.45	6.0029	5.7929	3.9684	1.282	2.8874	0	2.259	2.3103	0.2845	2.7452	0
CHEMBL2104057	AMPHENIDONE	Nc1cccc(-n2ccccc2=O)c1	15	2.189	41.101	42.777	209.235	417.087	1489.66	3934.55	48.02	1016.53	22940.6	551920	1.36182e+07	3.42007e+08	8.69572e+09	41.6079	161.452	716.526	3416.41	17010.1	87170.7	456086	176.131	2251.03	31409.8	476350	7.76255e+06	1.33911e+08	2.40972e+09	0.923	40.1982	31.0085	198.382	320.867	1319.57	3013.14	6.7709	5.9575	4.7603	0.8271	3.9152	0	1.7893	2.9876	0.1643	2.8453	0
CHEMBL508102	ATHYROMAZOLE|CARBIMAZOLE|NEO-MERCAZOLE 20|NEO-MERCAZOLE 5	CCOC(=O)n1ccn(C)c1=S	12	1.665	33.1002	37.2931	179.332	394.387	1388.11	3902.06	68.25	1411.95	38729.2	1.15924e+06	3.59162e+07	1.1321e+09	3.60147e+10	34.4772	201.074	1628.32	15655.7	162313	1.73611e+06	1.88084e+07	176.152	3273.84	77296	2.19791e+06	7.01144e+07	2.37948e+09	8.33233e+10	1.199	32.1801	33.8423	173.336	366.735	1324.03	3621.87	5.6639	4.8436	4.0032	0.7999	2.8753	0	2.1268	1.5295	0.3109	2.9915	0.0962
CHEMBL419	4-HOMOSULFANILAMIDE|D06BA03|MAFENIDE|Mafenide|NSC-34632|SULFAMYLON	NCc1ccc(S(N)(=O)=O)cc1	12	-0.192	35.5152	36.3111	199.737	426.269	1558.44	4314.3	94.56	2240.48	54671.4	1.38233e+06	3.57268e+07	9.39672e+08	2.50566e+10	36.1893	145.324	689.111	3593.23	19856.9	114010	672250	176.152	3006.88	58114.5	1.22391e+06	2.7202e+07	6.24899e+08	1.46617e+10	1.228	34.4797	43.6134	222.726	532.73	2032.66	6096.18	5.537	5.4919	3.6488	1.7145	2.4367	0.2887	2.3547	1.6381	0.433	2.6341	0
CHEMBL2104038	CILEXETIL	CC(C)OC(=O)OC1CCCCC1	13	2.912	33.2582	38.6915	157.938	297.065	945.043	2198.09	35.53	408.578	5653.67	91375.1	1.54105e+06	2.63816e+07	4.53802e+08	23.6328	77.0635	283.784	1129.97	4692.06	20027	87135.6	168.105	2298.73	33301.7	510582	8.25149e+06	1.39673e+08	2.45779e+09	0.525	32.0847	21.9433	137.04	179.818	731.866	1321.59	6.1815	5.4745	3.3342	0.901	2.8928	0	0.9756	1.7141	0	1.7417	0
CHEMBL1269155	EFETOZOLE	Cc1nccn1C(C)c1ccccc1	15	2.587	41.0476	42.3969	216.088	434.084	1596.45	4210.29	17.82	131.178	723.644	4972.5	34690.1	250953	1.84444e+06	37.2705	143.141	620.084	2874.22	13856.4	68589.9	346118	172.142	2093.41	26785.5	357932	4.96053e+06	7.08601e+07	1.03781e+09	0.744	40.0905	30.6567	199.373	348.37	1400.66	3435.45	6.7877	5.8292	4.9966	0.7309	3.9648	0	2.0306	2.5118	0.271	3.1674	0.1179
CHEMBL10758	AZEPINDOLE|Azepindole|MCN-2453	c1ccc2c(c1)cc1n2CCCNC1	16	2.542	44.814	45.5065	243.611	499.337	1921.36	5371.85	16.96	124.462	598.972	3796.46	24156.8	161238	1.09579e+06	38.0275	139.284	581.211	2616.41	12378.3	60749.3	306846	172.142	1933.11	22504.6	269859	3.31477e+06	4.15218e+07	5.28543e+08	0.955	44.1831	31.6155	223.084	371.87	1597.41	3958.6	6.9495	6.006	5.3412	0.6055	4.7509	0	1.7832	3.9414	0.1916	3.2691	0.0786
CHEMBL52091	CYCLOBUTOIC ACID|Cyclobutoic acid	CC(O)(CC(=O)O)C1CCCCC1	13	1.307	37.2912	44.0733	217.548	502.133	1871.83	5574.85	57.53	1145.89	21974.2	432770	8.57394e+06	1.70788e+08	3.4175e+09	21.6834	74.9786	286.624	1200.68	5263.55	23752.3	109205	168.105	2430.51	38619.7	660472	1.19194e+07	2.23396e+08	4.29773e+09	0.695	36.2064	41.1047	221.507	507.865	1995.67	5961.42	6.0217	5.9215	3.6447	1.6031	3.1029	0.2041	2.2244	1.7605	0.3485	3.6706	0
CHEMBL1697739	CYCLOBUTYROL	CCC(C(=O)O)C1(O)CCCCC1	13	1.303	37.5466	39.8712	217.67	486.578	1876.57	5562.03	57.53	1145.89	21974.2	432782	8.57427e+06	1.70796e+08	3.41769e+09	21.6834	74.9861	285.575	1200.8	5325.81	24444.7	114683	168.105	2474.59	40265.2	702957	1.2862e+07	2.42687e+08	4.67346e+09	0.695	36.2055	40.7936	232.57	556.432	2229.29	6921.36	6.0992	5.4734	4.1355	1.2538	3.4992	0.1443	2.5966	1.7243	0.3434	4.6921	0
CHEMBL3707255	EPOMEDIOL	CC1(C)OC2(C)C(O)CC1CC2O	14	0.535	49.3479	71.7996	387.681	1053.64	4223.37	14054.1	49.69	909.102	17174.5	344099	6.96524e+06	1.41452e+08	2.87521e+09	21.604	82.0965	337.329	1502.84	6939.19	32869.1	158552	168.105	2314.52	35516.5	589927	1.03581e+07	1.88996e+08	3.54183e+09	0.953	48.2207	73.697	371.151	1029.37	4016.42	13440.3	5.8608	6.6416	5.4694	2.2958	4.0865	0.322	5.0236	3.5038	1.0395	7.1562	0
CHEMBL2110829	DETOMIDINE	Cc1cccc(Cc2c[nH]cn2)c1C	15	2.221	40.8556	41.2211	215.159	420.759	1549.43	4003.43	28.68	247.738	1735.05	13907.8	113244	946697	8.04554e+06	38.1131	145.484	637.848	3023.69	14987.4	76482.4	398381	172.142	2099.38	26993.2	362796	5.0562e+06	7.25625e+07	1.06618e+09	0.805	40.1445	29.389	191.232	304.288	1211.05	2697.17	6.7709	5.9136	4.9863	0.7989	3.6991	0	2.0226	2.3706	0.2323	2.7225	0.1443
CHEMBL111659	ALTINICLINE|SIB-1508Y|SIB-1765F	C#Cc1cncc([C@@H]2CCCN2C)c1	15	1.902	40.6848	38.1086	209.963	393.24	1475.87	3672.09	16.13	126.575	669.704	4568.2	31437.4	224721	1.63072e+06	41.0528	168.371	783.629	3900.59	20223.2	107782	586138	172.142	2124.09	28069.1	394379	5.83815e+06	9.01937e+07	1.44137e+09	1.053	40.2029	32.3557	202.267	350.746	1387.2	3341.13	6.8089	5.773	4.934	0.7426	3.9667	0	1.8849	2.684	0.1643	2.9398	0.1179
CHEMBL392861	CAPURIDE|MCN-X-94|PACINOX	CCC(C)C(CC)C(=O)NC(N)=O	12	0.619	32.1392	23.8433	151.627	248.533	976.976	2267.95	72.19	1362.17	28492.9	645847	1.52951e+07	3.73484e+08	9.3215e+09	23.6936	80.9967	313.335	1317.37	5802.83	26270.5	120954	168.108	2631.11	44497.2	791149	1.45185e+07	2.71933e+08	5.16455e+09	1.437	30.4486	33.8471	158.606	315.925	1075.14	2705.13	6.0233	5.0645	3.4203	1.0157	2.5867	0	1.8137	0.9789	0.1925	2.9324	0
CHEMBL108030	FEMA NO. 3245|NSC-7885|UNDECANOATE	CCCCCCCCCCC(=O)O	12	3.037	25.6003	22.6709	88.6197	124.291	365.531	638.869	37.3	724.638	13482.9	259754	5.04635e+06	9.88498e+07	1.95043e+09	20.3951	61.3112	203.188	742.009	2883.86	11724.5	49228.7	164.117	2403.05	37685.1	629256	1.10749e+07	2.03124e+08	3.84219e+09	0.34	24.1059	7.7308	79.5677	50.5127	310.955	294.853	6.2701	4.6574	2.635	0.4082	1.6865	0	0.2887	1.0675	0	0.2041	0
CHEMBL3187683	ARUNDIC ACID|MK-0724|MK0724|ONO-2506PO	CCCCCC[C@@H](CCC)C(=O)O	12	2.972	27.8405	26.5013	114.71	190.792	622.194	1356.07	37.3	726.638	13488.9	259780	5.04662e+06	9.88552e+07	1.95055e+09	20.5677	63.8754	219.853	835.497	3384.31	14351.2	62866.4	164.117	2461.15	39880.9	686381	1.235e+07	2.29407e+08	4.35945e+09	0.358	26.1052	13.5539	104.898	128.678	568.065	1064.82	6.2187	4.6421	3.0307	0.5	2.0151	0	1.0404	1.2797	0.1667	1.0893	0
CHEMBL1872946	ACINITRAZOLE|AMINITROZOLE|CL 5,279|NITHIAMIDE	CC(=O)Nc1ncc([N+](=O)[O-])s1	12	0.376	32.7111	30.0599	165.979	306.238	1137.66	2774.8	113.37	1784.27	32263.6	633896	1.31465e+07	2.83639e+08	6.307e+09	32.3543	132.182	621.596	3131.78	16447.5	88988.2	492955	182.137	3053.89	55130.4	1.04621e+06	2.05053e+07	4.10329e+08	8.32399e+09	0.845	32.3068	29.841	155.619	272.802	970.205	2213.77	5.5922	5.3127	3.3293	1.1124	2.5999	0	1.6346	1.5679	0.1667	2.0415	0.1179
CHEMBL12856	AMRINONE|INAMRINONE|INOCOR|WIN 40680	Nc1cc(-c2ccncc2)c[nH]c1=O	15	0.486	40.7851	30.7773	201.555	336.624	1362.6	3218.87	71.77	1216.16	24588.5	565719	1.37432e+07	3.43305e+08	8.712e+09	43.2937	171.781	788.08	3890.24	20029.8	105964	571327	178.126	2310.95	32660.7	498798	8.13473e+06	1.39802e+08	2.50032e+09	1.316	40.2998	32.3887	196.691	319.436	1273.64	2848.3	6.7709	5.9258	4.9552	0.8047	3.6229	0	2.0287	2.9771	0.25	2.4939	0
CHEMBL13589	AMANOZINE|AMENOZINE|Amanozine	Nc1ncnc(Nc2ccccc2)n1	15	-0.108	38.963	15.4815	166.924	146.175	883.064	1187.08	76.72	1036.63	20249.9	483763	1.23097e+07	3.19153e+08	8.31959e+09	46.4677	186.262	849.524	4162.56	21289.5	111987	601075	178.13	2205.12	28526.7	386201	5.47149e+06	8.09799e+07	1.24783e+09	1.719	38.3204	31.5824	177.513	277.103	1061.68	2243.84	6.8433	5.8775	4.4364	0.6969	3.668	0	1.1574	2.7692	0	1.842	0
CHEMBL2110690	NAFOMINE	Cc1ccc2ccccc2c1CON	15	2.193	42.0628	46.0551	237.118	502.228	1883.12	5230.48	35.25	999.801	28992.9	885928	2.71554e+07	8.32876e+08	2.55468e+10	43.6196	168.916	756.939	3659.37	18522.8	96822	518756	174.135	2247.14	32292.3	514075	8.95041e+06	1.67431e+08	3.30378e+09	0.803	40.3563	27.4984	198.538	307.719	1340.12	3073.73	6.8257	5.7156	4.8635	0.6745	4.1034	0	1.886	3.4464	0.2198	3.1902	0
CHEMBL2104276		c1ccc(C2CN=C3NCCN32)cc1	16	2.586	44.924	44.2535	240.909	484.084	1851.21	4982.58	27.63	196.244	1153.65	7947.81	55899.7	406403	3.00863e+06	40.7028	151.835	642.86	2907.39	13712.5	66644.3	331385	174.138	1975.05	23184.2	279884	3.45613e+06	4.34644e+07	5.54771e+08	1.46	44.3107	37.2976	233.051	445.277	1795.91	4780.01	6.9495	5.9941	5.3939	0.6055	4.7558	0	1.8265	3.3711	0.1916	3.2719	0.2141
CHEMBL1870796	CXB-722|CXB722|PIVAGABINE	CC(C)(C)C(=O)NCCCC(=O)O	12	0.629	32.9047	41.7072	207.311	515.898	1935.95	6038.61	66.4	1096.38	19114.8	351176	6.58683e+06	1.25162e+08	2.40225e+09	23.6078	81.7427	328.658	1415.43	6330.15	28997.6	135076	170.101	2636.72	43827.4	768408	1.40239e+07	2.63712e+08	5.07022e+09	0.979	32.2746	41.5169	187.052	445.02	1564.33	4593.88	5.8372	5.9454	3.147	1.9784	1.4361	0.2887	2.5238	0.8947	0.6124	1.665	0
CHEMBL972	EMSAM|Eldepryl|SELEGILINE|Zelapar	C#CCN(C)[C@H](C)Cc1ccccc1	14	2.659	34.973	34.4547	163.682	289.969	1010.74	2330.91	3.24	37.4992	50.9391	240.629	603.534	2284.77	7124.14	39.564	157.493	709.97	3418.17	17131.3	88246.2	463829	170.146	2204.39	30326.3	439910	6.67091e+06	1.04835e+08	1.69409e+09	0.761	34.1483	24.5395	155.657	237.204	949.75	2018.44	6.7364	5.483	4.1453	0.6755	2.9208	0	1.514	2.036	0.1667	1.7488	0
CHEMBL4297316	PD 0299685|PD-0299685	CCC[C@@H](C)C[C@H](CN)CC(=O)O	12	1.632	29.5034	29.9148	137.092	243.815	809.635	1843.23	63.32	1405.68	31189.6	720886	1.70621e+07	4.11959e+08	1.01096e+10	22.7471	75.4094	276.647	1090.73	4467.51	18748.5	80002.9	166.113	2555.08	42805.6	762523	1.41531e+07	2.69845e+08	5.23732e+09	0.85	28.3374	21.5141	120.787	169.514	633.764	1192.79	6.0958	5.0334	2.8993	0.901	2.2759	0	1.0463	1.2591	0	1.6316	0
CHEMBL1663	DEFINITY|DMP 115|FS-069|FS069|MRX-115|PERFLUOROPROPANE|PERFLUTREN	FC(F)(F)C(F)(F)C(F)(F)F	10	3.393	37.3387	104.259	430.705	1607.68	6445.13	25715.6	0	36	72	324	1080	4194	15624	15.0862	58.9863	265.186	1264.72	6200.07	31016.1	157560	188.019	3980.51	87502	1.94932e+06	4.37204e+07	9.85501e+08	2.23144e+10	-0.177	36.0064	70.7399	320.727	1065.39	4135.94	15389	4.5	6.125	3.75	3.25	1.125	0.625	6.75	0	3	6.5	0
CHEMBL93309	FLORETIONE|FLUORESONE|Fluoresone	CCS(=O)(=O)c1ccc(F)cc1	12	1.696	35.2719	45.5504	211.941	510.121	1791.41	5297.48	42.52	777.372	14534.4	282199	5.50903e+06	1.07944e+08	2.12152e+09	32.641	123.741	561.228	2791.97	14637.6	79348.1	440252	179.148	3071.48	59202.5	1.2415e+06	2.74978e+07	6.30041e+08	1.47427e+10	1.167	34.4233	47.5832	240.819	635.247	2457.87	7976.35	5.5597	5.2989	4.0323	1.4835	2.3302	0.2041	2.7505	1.6755	0.3485	2.9918	0
CHEMBL1238	AZELAIC ACID|AZELEX|FINACEA|NSC-19493|SKINOREN|ZK 62498	O=C(O)CCCCCCCC(=O)O	12	1.08	26.9192	18.4542	93.6847	115.262	386.646	625.505	74.6	1427.28	26965.9	519446	1.00927e+07	1.97699e+08	3.90086e+09	22.9546	73.9468	269.683	1078.06	4530.38	19606.9	86370.2	172.094	2692.37	45520	818585	1.5398e+07	2.98783e+08	5.92027e+09	0.666	26.2116	15.4197	97.135	100.885	425.909	589.216	6.1259	5.1328	2.5629	0.8165	1.6355	0	0.5774	1.0315	0	0.4082	0
CHEMBL277474	ANTIPYRINE|Antipyrin|Antipyrine|NSC-7945|PHENAZONE|Phenazon	Cc1cc(=O)n(-c2ccccc2)n1C	15	1.497	42.8685	39.3116	222.612	413.323	1595.77	4068.31	26.93	354.989	5268.07	88421.6	1.50988e+06	2.59236e+07	4.45679e+08	37.469	142.269	608.892	2778.92	13179.5	64168.9	318577	176.131	2267.36	31882.2	484700	7.85841e+06	1.33992e+08	2.37389e+09	0.961	42.1801	38.7988	227.902	448.275	1769.58	4782.97	6.6984	6.0248	5.0995	0.9416	4.2688	0	2.4171	2.9505	0.3344	4.0895	0.0786
CHEMBL256147	L-NMMA|NG-METHYLARGININE|TARGININE|TILARGININE|Targinine	CNC(=N)NCCC[C@H](N)C(=O)O	12	-0.021	28.8244	17.531	116.256	152.594	577.708	1056.55	111.23	2119.22	46010.1	1.06032e+06	2.51128e+07	6.04872e+08	1.47477e+10	28.7702	104.996	440.577	1996.46	9481.84	46478.3	232981	172.101	2702.85	45552.7	807695	1.48312e+07	2.78919e+08	5.33316e+09	2.114	28.6765	31.114	134.736	254.477	823.687	1915.08	6.0746	5.0192	3.4414	0.8577	1.4966	0	1.6999	0.9374	0.2357	0.9663	0
CHEMBL2105566	FENPROPOREX	CC(Cc1ccccc1)NCCC#N	14	2.077	33.029	27.1889	141.546	214.885	788.079	1631.61	35.82	670.324	14073.1	326238	7.7123e+06	1.83386e+08	4.36762e+09	36.2952	134.75	567.466	2548.02	11876.5	56732.6	275865	172.142	2245.57	31200.8	462148	7.27553e+06	1.2094e+08	2.10425e+09	0.856	32.2076	17.3311	128.452	144.175	651.455	1071.28	6.8257	5.3407	3.7609	0.4928	2.8525	0	0.7773	2.0263	0	1.1719	0
CHEMBL2104690	AZAQUINZOLE	c1ccc2c(c1)CCN1CCNCC21	16	2.222	44.5876	40.8903	233.222	431.997	1702.89	4360.98	15.27	119.86	567.607	3656.92	23450.9	157975	1.08076e+06	39.3144	144.228	608.478	2764.98	13174.7	64970.2	329086	172.142	1935.77	22577.2	271215	3.33635e+06	4.18368e+07	5.32895e+08	1.249	44.2905	34.2651	227.193	385.446	1620.41	3962.61	6.9495	5.9941	5.3939	0.6055	4.745	0	1.8265	4.108	0.1916	3.2691	0
CHEMBL130880	IPIDACRINE|Ipidacrine	Nc1c2c(nc3c1CCC3)CCCC2	16	1.009	46.5431	38.2843	246.89	444.306	1811.97	4580.1	38.91	806.116	18454.1	468963	1.21466e+07	3.16368e+08	8.25235e+09	34.4784	134.642	599.132	2917.68	14988.3	79759.4	434806	172.142	1991.13	24677.5	326355	4.5825e+06	6.7904e+07	1.05426e+09	0.596	46.1271	34.5681	244.101	421.077	1780.31	4402.11	6.8602	6.158	5.6419	0.7979	4.9779	0	2.3573	3.7681	0.2932	4.1623	0.1179
CHEMBL2104577	DIMETHYLANE|PROMOXOLANE	CC(C)C1(C(C)C)OCC(CO)O1	13	1.82	39.4783	53.6134	273.904	710.906	2782.35	9099.62	38.69	532.446	8955.03	172807	3.45239e+06	6.97006e+07	1.41155e+09	21.875	76.62	293.724	1224.55	5349.39	24143.9	111493	168.105	2428.89	38254.9	644350	1.14512e+07	2.1263e+08	4.09349e+09	0.827	38.1444	48.0344	254.846	677.26	2649.33	8812.67	6.0257	5.5596	4.5638	1.3059	3.2783	0.0833	3.6427	1.8687	0.7601	5.1178	0.1021
CHEMBL1619758	ETRYPTAMINE	CCC(N)Cc1c[nH]c2ccccc12	15	2.22	41.4049	39.0984	209.679	400.977	1500.47	3921.17	41.81	841.702	18899.3	473530	1.21915e+07	3.16793e+08	8.25616e+09	36.9924	135.462	577.053	2661.54	12891.3	64617.2	332487	172.142	2141.4	28777.3	414563	6.33367e+06	1.0142e+08	1.68341e+09	1.007	40.3269	31.0193	201.271	334.677	1363.72	3209.47	6.8089	5.7949	4.8837	0.7581	3.8337	0	1.8144	2.944	0.1361	2.8044	0.0962
CHEMBL406050	PX-12	CCC(C)SSc1ncc[nH]1	11	1.976	27.1228	23.3583	123.42	200.822	716.323	1518.77	79.28	1193.87	22369.1	487517	1.15006e+07	2.82136e+08	7.05372e+09	33.6875	164.72	974.242	6443.34	45702.1	339130	2.59232e+06	176.218	3263.28	70046.1	1.71126e+06	4.6141e+07	1.33112e+09	4.00993e+10	1.119	26.185	20.3563	112.93	180.584	632.27	1350.39	5.3257	4.2413	3.2394	0.4928	2.0234	0	0.9258	1.0951	0	0.9156	0.1443
CHEMBL2110996		C[N+](C)(C)CCCCC[N+](C)(C)C	12	1.474	34.4026	58.4071	229.22	620.988	2035.79	6154.34	0	34	48	218	540	1864	5376	28.5868	106.967	491.825	2548.03	14004.1	79159.3	453500	160.131	2235.6	32448	486708	7.5059e+06	1.18506e+08	1.90876e+09	1.348	34.2272	61.1498	254.661	714.531	2480.48	7749.3	5.7071	6.682	2.3536	3.1213	1.4874	0.7071	1.5	0.9268	0	1.5607	0
CHEMBL2068841	FLUOROMISONIDAZOLE|FMISO|KU-2210|NSC-292930|RO-07-0741|SR-1367	O=[N+]([O-])c1nccn1CC(O)CF	13	0.658	35.0937	30.4514	179.719	336.788	1287.61	3282.57	81.19	1441.13	29222.4	627388	1.3818e+07	3.0942e+08	7.01835e+09	28.1066	103.459	429.461	1907.29	8810.35	41856.2	203176	181.081	2926.96	53600.3	1.07333e+06	2.27874e+07	5.02272e+08	1.13494e+10	0.755	34.2734	29.4278	169.152	304.127	1135.74	2764.42	6.1471	5.348	3.9762	0.9248	2.9193	0	1.8725	1.7531	0.2041	2.591	0.1179
CHEMBL299155	Kynurenic Acid|TRANSTORINE	O=C(O)c1cc(=O)c2ccccc2[nH]1	15	1.44	42.8711	42.7445	224.456	438.799	1607.7	4168.35	70.16	1158.68	19709.6	356903	6.63312e+06	1.25425e+08	2.4013e+09	39.7706	151.011	661.433	3117.71	15339.8	77667.1	401723	182.112	2510.49	38879.4	660745	1.20001e+07	2.27764e+08	4.44671e+09	1.175	42.307	37.9918	221.532	395.11	1551.2	3760.68	6.6815	6.1612	4.9216	1.0385	3.9599	0	2.3852	3.3215	0.3309	3.3215	0
CHEMBL2142890		CC(=O)NC(CCC(=O)O)C(=O)O	12	-0.907	30.6533	17.2683	125.608	156.566	647.618	1151.28	103.7	1795.02	32597.7	610997	1.16345e+07	2.24024e+08	4.35281e+09	26.252	90.7009	362.287	1559.65	6961.14	31660.9	145591	178.079	2938.08	52309.8	979175	1.89208e+07	3.73072e+08	7.45391e+09	1.272	30.3813	32.1666	143.13	259.407	860.486	1954.62	5.9304	5.6048	2.8318	1.3165	1.8763	0	1.5432	1.4687	0.1667	1.5289	0
CHEMBL9116	CARACEMIDE	CNC(=O)ON(C(C)=O)C(=O)NC	12	-1.219	30.5731	16.3899	137.272	189.769	802.961	1661.01	87.74	1104.94	16672.2	272927	4.61133e+06	7.88566e+07	1.35471e+09	28.5277	102.134	412.588	1767.96	7839.85	35568.7	164071	178.082	2907.18	50822.8	929891	1.75199e+07	3.36353e+08	6.53702e+09	2.467	30.6404	41.6759	167.834	389.871	1258.44	3500.63	6.0233	5.0425	3.6026	0.9938	2.0956	0	2.005	1.422	0.2323	2.4811	0
CHEMBL797	MILONTIN|PHENSUXIMIDE|Phensuximide	CN1C(=O)CC(c2ccccc2)C1=O	15	1.345	43.1644	40.6635	229.736	440.189	1691.56	4369.92	37.38	628.269	10218.9	175215	3.01017e+06	5.17647e+07	8.90264e+08	38.0793	144.615	619.818	2833.86	13465.3	65679.5	326675	178.123	2376.84	35339	574486	9.98495e+06	1.81871e+08	3.41919e+09	1.098	42.2743	38.3188	228.109	437.481	1735.54	4546.78	6.6984	5.9932	5.3015	0.9234	3.9508	0	2.6262	2.9138	0.3938	3.8363	0.0786
CHEMBL2106585	CROTONIAZIDE|CROTONYLIDENISONIAZID	C/C=C/C=N\NC(=O)c1ccncc1	14	1.63	32.9408	22.4861	139.188	201.562	809.684	1708.29	54.35	629.552	8132.78	119650	1.87178e+06	3.03168e+07	5.00995e+08	42.7232	168.125	749.931	3576.28	17743.2	90306.1	467779	178.126	2423.21	35153.9	541460	8.79829e+06	1.49643e+08	2.64187e+09	1.193	32.3007	19.1832	133.039	172.649	740.597	1436.21	6.8425	5.2247	3.9676	0.4024	2.832	0	1.0202	2.0213	0.1179	1.325	0
CHEMBL2106043	AZOLIMINE|CL 90,748	CN1C(=N)N(c2ccccc2)CC1=O	15	2.304	42.9663	50.2529	242.18	542.13	1960	5621.98	47.4	909.206	18891.5	416392	9.37243e+06	2.14227e+08	4.95439e+09	42.0249	165.506	746.282	3596.04	18033.4	92999.9	490049	178.126	2337.05	33678.8	525732	8.73814e+06	1.52153e+08	2.73957e+09	1.283	42.2536	41.1348	231.99	469.69	1819.21	4941.23	6.6984	5.9932	5.3015	0.9234	3.9508	0	2.6262	2.9138	0.3938	3.8363	0.0786
CHEMBL671	NSC-6396|TEPADINA|THIOPLEX|THIOTEPA|Thiotepa	S=P(N1CC1)(N1CC1)N1CC1	13	4.21	43.6705	107.621	438.186	1553.64	6131.36	24088.5	51.62	1279.62	41943.5	1.44261e+06	4.9927e+07	1.72948e+09	5.99174e+10	31.5314	177.145	1268.74	10756.4	98427.5	935684	9.05842e+06	177.123	3205.32	83086.5	2.78194e+06	1.04515e+08	4.09058e+09	1.62264e+11	3.213	43.2096	98.6757	414.74	1438.27	5708.44	22263.5	5.3155	5.1888	3.505	1.0292	2.866	0.0962	2.7555	1.4142	0.6443	3.9814	0
CHEMBL2105861	PRENISTEINE	CC(C)=CCSC[C@H](N)C(=O)O	11	0.469	26.9799	20.9031	113.581	168.095	590.946	1152.47	88.62	1723.72	35468	778207	1.78673e+07	4.2426e+08	1.03236e+10	33.6835	140.914	685.869	3600.96	19780.1	112147	651432	174.156	3043.58	56891.5	1.11142e+06	2.23625e+07	4.59364e+08	9.58283e+09	1.018	26.3543	23.6765	114.799	190.01	652.269	1404.64	5.5366	4.8996	2.829	0.9773	1.3522	0	1.4958	0.8354	0.2357	0.822	0
CHEMBL2106188	ENEFEXINE	CCc1ccc(C2CCNCC2)cc1	15	3.095	38.9385	39.5118	191.676	363.508	1291.87	3195.25	12.03	110.36	525.428	3511.62	22837	155461	1.06923e+06	35.1112	125.499	516.209	2305.21	10841.2	52833.6	264151	170.146	2043.42	25956.1	347968	4.90739e+06	7.24917e+07	1.11571e+09	0.603	38.1468	21.7466	171.773	220.4	1001.14	1900.16	6.8982	5.5871	4.7853	0.5375	3.6735	0	1.4356	2.8924	0.0833	2.0268	0
CHEMBL2106787	NF-71|NIFURMERONE	O=C(CCl)c1ccc([N+](=O)[O-])o1	12	2.147	33.1231	42.5576	185.658	437.038	1464.79	4166.42	73.35	1316.41	25889	544109	1.18481e+07	2.64612e+08	6.02575e+09	30.1603	130.564	657.533	3626.54	21255.3	130123	822009	185.522	3877.55	107560	3.62075e+06	1.35569e+08	5.35168e+09	2.16725e+11	0.212	32.1994	24.4266	157.951	262.377	1021.38	2311.66	5.6471	4.9628	3.9052	0.9024	2.5084	0	2.0864	1.5465	0.2845	2.281	0.1179
CHEMBL83628	CHROMOCARB|Chromocarb	O=C(O)c1cc(=O)c2ccccc2o1	15	1.709	42.954	45.1882	228.012	462.329	1664.87	4417.63	67.51	1120.35	19268.7	352301	6.58732e+06	1.24981e+08	2.39705e+09	39.2411	148.985	650.583	3058.52	15010.4	75806.4	391096	184.105	2556.34	39689.1	673708	1.21979e+07	2.30703e+08	4.48964e+09	0.807	42.2197	34.6611	217.415	364.561	1485.17	3455.21	6.6815	6.1612	4.9216	1.0385	3.9599	0	2.3852	3.3215	0.3309	3.3215	0
CHEMBL1454910	A-82|NITROHYDROXYQUINOLINE|NITROXOLINE	O=[N+]([O-])c1ccc(O)c2ncccc12	15	1.286	42.6349	40.4843	229.543	439.538	1713.88	4436.54	76.26	1441.03	29165.8	627151	1.38162e+07	3.09408e+08	7.01826e+09	43.0533	172.313	802.132	4024.24	21122.1	114450	635518	184.108	2587.71	41048.8	715575	1.33283e+07	2.59307e+08	5.18713e+09	0.53	42.237	32.8825	217.759	370.86	1540.71	3726.6	6.6984	6.0747	4.9673	0.9773	4.1375	0	2.3899	3.3218	0.3434	3.7653	0
CHEMBL1201780	CARBAGLU|CARGLUMIC ACID|OE 312|OE 312 (LABORATORY CODE DESIGNATION)|OE-312	NC(=O)N[C@@H](CCC(=O)O)C(=O)O	12	-1.785	30.9918	11.7567	123.048	129.195	617.24	1009.44	129.72	2472.06	50370.4	1.07741e+06	2.38723e+07	5.4505e+08	1.27719e+10	27.0586	94.8067	382.932	1669.06	7553.69	34861.4	162674	180.075	3006	54056.8	1.01943e+06	1.97969e+07	3.91525e+08	7.83487e+09	1.957	30.6491	36.6081	152.291	293.817	950.966	2235.44	5.9304	5.6048	2.8318	1.3165	1.8763	0	1.5432	1.4687	0.1667	1.5289	0
CHEMBL1232131		O=S(=O)(O)c1cc(O)ccc1O	12	0.285	36.625	43.7402	216.169	499.239	1792.72	5216.7	103.21	2091.89	42635.1	882116	1.83813e+07	3.85703e+08	8.14899e+09	33.3998	130.042	603.825	3052.81	16133	87528.5	483372	184.126	3320.05	67192.8	1.4609e+06	3.31414e+07	7.71725e+08	1.82872e+10	1.434	36.4233	52.8716	248.768	629.205	2342.2	7234.85	5.4097	5.868	3.5704	2.0083	2.7394	0.2887	2.5571	2.0781	0.4369	3.8393	0
CHEMBL596009	PROCODAZOLE	O=C(O)CCc1nc2ccccc2[nH]1	15	0.356	40.7083	24.9125	185.824	246.425	1100.57	2170.12	65.98	948.376	15278.7	274424	5.169e+06	9.98951e+07	1.95948e+09	39.0897	151.904	679.965	3301.36	16837.8	88957.1	483179	180.119	2366.7	34200.7	541210	9.25613e+06	1.68128e+08	3.1891e+09	1.151	40.249	33.0383	196.13	325.372	1283.57	2963.07	6.754	6.1132	4.4909	0.9457	3.6623	0	1.5683	2.9614	0.0833	2.2706	0.0962
CHEMBL35505	DIHYDRALAZINE|NSC-526654	NNc1nnc(NN)c2ccccc12	15	0.17	42.748	35.4789	237.519	436.372	1829.2	4738.22	101.88	2414.07	69381.5	2.15434e+06	6.83354e+07	2.1829e+09	6.99041e+10	48.4766	216.353	1101.33	6020.78	34608.3	207038	1.27998e+06	180.126	2429.11	36688.9	612072	1.10404e+07	2.10581e+08	4.16936e+09	2.516	41.1896	38.108	215.071	400.902	1562.29	3972.29	6.8637	5.5262	5.0429	0.6055	4.2289	0	1.9241	3.3875	0.1916	3.3532	0
CHEMBL248594	N-Butylphthalide|RAC-3-N-BUTYLPHTHALIDE	CCCCC1OC(=O)c2ccccc21	15	3.246	41.516	46.4167	220.024	466.511	1690.44	4743.94	26.3	373.981	5380.01	89461.3	1.52164e+06	2.61053e+07	4.48955e+08	36.5833	135.334	581.765	2726.48	13478	69136.1	364545	176.127	2267.02	31854.2	484618	7.89004e+06	1.35639e+08	2.43038e+09	0.401	40.0889	26.4967	199.151	319.009	1401.82	3370.59	6.8257	5.7275	4.8143	0.6745	4.1054	0	1.8338	3.2301	0.2198	3.217	0.0786
CHEMBL2106531	CB 309|FENABUTENE	C/C=C(\C)c1ccc(OC(C)=O)cc1	14	2.779	37.0927	44.1796	189.118	393.426	1294.13	3339.32	26.3	369.981	5380.01	89429.3	1.52133e+06	2.61e+07	4.48859e+08	38.351	143.235	623.352	2926.71	14336.1	72172.4	370632	176.127	2415.29	35812.9	567228	9.47177e+06	1.64786e+08	2.95835e+09	0.415	36.0873	26.9817	167.784	251.769	989.568	2026.26	6.6302	5.7959	4.1448	1.0147	2.993	0	1.7315	2.1106	0.1179	2.3131	0
CHEMBL497939	6039 SOPHARMA|CYTISINE|CYTISINICLINE|NSC-407282|Tabex	O=c1cccc2n1C[C@@H]1CNC[C@H]2C1	16	1.621	46.7216	45.3981	254.653	494.116	1912.42	5045.38	34.03	417.847	5681.33	91299.5	1.52988e+06	2.60639e+07	4.46666e+08	33.4677	122.256	490.88	2114.67	9486.41	43823.9	207064	176.131	2102.81	27405.6	390682	6.0626e+06	1.01245e+08	1.79216e+09	1.156	46.2674	38.4361	243.044	418.58	1720.89	4174.82	6.8433	6.2643	5.5121	0.8787	4.8385	0	2.2267	4.2018	0.2198	3.7765	0
CHEMBL1171272	GIRACODAZOLE	NC[C@H](Cl)[C@@H](O)c1cnc(N)[nH]1	12	-0.886	33.1092	19.9255	162.472	242.738	1030.8	2230.71	100.95	2003.07	45650.3	1.11202e+06	2.77893e+07	7.03166e+08	1.79258e+10	31.6762	138.433	691.706	3783.7	21968.7	132899	827330	179.543	3575.06	93817.3	2.9921e+06	1.06451e+08	3.99964e+09	1.54266e+11	1.832	32.5431	35.5576	170.358	350.198	1206.02	3129.85	5.6471	4.923	4.0205	0.8835	2.5651	0	2.0559	1.4771	0.2323	2.5918	0.1179
CHEMBL2104302	DICHLOROMETAXYLENOL|DICHLOROXYLENOL	Cc1cc(O)c(Cl)c(C)c1Cl	11	3.312	33.6332	55.8954	222.636	588.6	1999.54	6133.76	20.23	441.253	8430.57	171096	3.47641e+06	7.06846e+07	1.43727e+09	36.15	167.38	913.249	5384.72	33126.9	209317	1.3469e+06	182.991	4515.49	144510	5.22663e+06	1.98908e+08	7.7316e+09	3.03274e+11	0.332	32.0944	32.0539	175.427	346.561	1275.09	3292.28	5.0366	4.7676	4.1974	1.0488	2.531	0	2.887	1.5234	0.4944	3.6902	0
CHEMBL1311	AHR-4698|ANGEZE 10|ANGEZE 20|ANGEZE 40|ANGEZE SR 40|ANGEZE SR 60|ANGITATE|ASTRODUR MR|BM 22.145|BM 22.145IS 5-MNAHR-4698|BM-22-145|BM-22.145|BM-22145|CARMIL XL|CHEMYDUR 60 XL|CIBRAL 10|CIBRAL 20|CIBRAL 40|CIBRAL XL 60|DILUTED ISOSORBIDE MONONITRATE|DYNAMIN|DYNAMIN XL 25|DYNAMIN XL 50|ELANTAN 10|ELANTAN 20|ELANTAN 40|ELANTAN LA 25|ELANTAN LA 50|EUMON 40 XL|EUMON 60 XL|IMDUR|IMO LA|IS 5-MN|IS-5-MN|…	O=[N+]([O-])O[C@@H]1CO[C@@H]2[C@@H](O)CO[C@H]12	14	-1.538	40.6898	17.9797	193.717	259.315	1257.61	2690.44	91.06	1493	29420	628567	1.38436e+07	3.10211e+08	7.04113e+09	28.0479	101.171	412.924	1814.64	8329.09	39306.3	188930	182.067	2672.19	43395.2	761712	1.41459e+07	2.73294e+08	5.42605e+09	1.114	40.2315	37.9878	213.518	413.942	1576.78	4126.41	6.1815	5.8493	4.4866	1.0828	3.9081	0	2.1001	2.6281	0.2198	3.4933	0.1925
CHEMBL70971	A 118|BAS-67054F|Bavistin|CARBENDAZIM|EK-578|FB-642|FENBENDAZOLE RELATED COMPOUND A|NSC-109874	COC(=O)Nc1nc2ccccc2[nH]1	15	0.632	40.7804	26.4625	191.116	263.061	1152.4	2318.6	67.01	654.08	7673.59	108403	1.68965e+06	2.77373e+07	4.67003e+08	41.6562	163.007	732.745	3546.03	17986.1	94435.9	509672	182.115	2408.77	34862	549855	9.33481e+06	1.67762e+08	3.14008e+09	1.69	40.3267	37.6383	205.223	375.289	1404.97	3442.38	6.792	5.8912	4.7713	0.8261	3.7857	0	1.7085	2.8626	0.0833	2.5936	0.0962
CHEMBL2106282	FENMETRAMIDE|MCN-1075	CC1NC(=O)COC1c1ccccc1	15	1.255	41.063	31.116	198.856	305.496	1279.38	2799.6	38.33	446.342	5909.69	93154.1	1.55025e+06	2.63697e+07	4.52125e+08	36.5453	134.5	564.473	2542.4	11932.1	57552.6	283233	178.123	2284.89	31600.2	469167	7.42677e+06	1.24233e+08	2.17457e+09	0.883	40.1955	30.8256	196.271	315.802	1288.96	2927.84	6.7709	5.9575	4.7532	0.8271	3.9514	0	1.7804	2.9373	0.1643	2.8924	0
CHEMBL102358	IDROCILAMIDE	O=C(/C=C/c1ccccc1)NCCO	14	1.538	32.9945	24.6023	137.125	200.694	745.147	1519.16	49.33	804.998	13953.7	260567	4.96986e+06	9.58628e+07	1.86229e+09	40.8815	155.522	678.596	3196.94	15788.3	80517.9	420520	178.123	2472.96	37767.7	632476	1.14539e+07	2.20109e+08	4.40861e+09	0.972	32.2636	17.2814	128.827	142.322	646.217	1023.88	6.8257	5.3288	3.8429	0.4928	2.693	0	0.8413	2.1235	0	1.0002	0
CHEMBL1514085	AMIPHENAZOLE	Nc1nc(N)c(-c2ccccc2)s1	14	1.625	38.932	37.347	199.161	381.958	1433.96	3714.25	93.17	1873.91	42105.4	1.0214e+06	2.56442e+07	6.55706e+08	1.6932e+10	43.7334	183.703	870.59	4433.02	23615.2	129815	730742	182.181	2637.54	41859.8	714028	1.28415e+07	2.39749e+08	4.59485e+09	0.969	38.2042	30.9889	191.754	326.038	1311.81	3122.09	6.2709	5.6158	4.4349	0.8271	3.822	0	1.7253	2.6967	0.1643	2.9319	0.0962
CHEMBL2111184	TREBENZOMINE	CC1Oc2ccccc2CC1N(C)C	15	2.133	42.7239	44.5867	226.595	437.292	1606.8	4066.13	12.47	88.0956	339.352	1877.38	9974.64	56629.8	325205	37.2355	139.615	598.441	2749.45	13148.8	64538.3	322748	174.135	2179.96	29149.3	411740	6.07908e+06	9.29624e+07	1.4615e+09	0.951	42.1736	37.802	221.722	398.258	1564.42	3810.62	6.6815	6.1612	4.9032	1.0385	4.0685	0	2.3496	3.162	0.3156	3.5688	0
CHEMBL2105009	INDANOREX	CCC(N)C1(O)Cc2ccccc2C1	15	1.288	45.7488	47.4654	269.775	577.882	2246.96	6395.84	46.25	1130.29	26276	637161	1.56392e+07	3.88054e+08	9.71777e+09	34.4677	130.023	560.565	2605.06	12645.7	63182.6	322372	174.135	2263.18	32540.4	507479	8.40338e+06	1.45077e+08	2.57584e+09	0.887	44.3357	48.6665	283.672	659.144	2664.29	8148.63	6.6548	6.1762	5.3256	1.34	3.9983	0.1443	3.2051	3.0443	0.4741	4.688	0.0833
CHEMBL1453317	DEET|DIETHYLTOLUAMIDE|ENT-20218|ENT-22542|NSC-33840	CCN(CC)C(=O)c1cccc(C)c1	14	3.189	37.5506	44.5287	197.949	415.701	1400.18	3679.93	20.31	330.884	5136.54	87717.8	1.50542e+06	2.58844e+07	4.45157e+08	37.1136	136.879	588.818	2748.27	13467.6	68137.5	352606	174.135	2398.16	36124.7	584221	9.95416e+06	1.75949e+08	3.19064e+09	0.765	36.1761	30.1131	180.421	312.042	1207.43	2844.38	6.6851	5.4676	4.5129	0.8145	3.3757	0	1.9883	2.0562	0.1925	2.9261	0
CHEMBL1615439	NSC-169187|PHENDIMETRAZINE	C[C@H]1[C@H](c2ccccc2)OCCN1C	15	2.484	40.8872	39.8514	207.862	385.97	1445.3	3588.74	12.47	86.0956	322.747	1741.93	9079.7	50664.3	286313	37.0559	137.241	576.568	2593.51	12160.5	58675.4	289252	174.135	2153.91	28132.5	384570	5.45846e+06	7.98983e+07	1.19926e+09	0.955	40.1706	32.1725	202.962	351.852	1424.06	3456.54	6.7877	5.8292	5.0252	0.7309	3.8506	0	2.0673	2.9686	0.2827	3.0446	0
CHEMBL1615775	HMDP|OXIDRONIC ACID	O=P(O)(O)C(O)P(=O)(O)O	9	-2.6	31.2903	27.7266	197.625	394.571	1616.51	4247.31	154.91	3271.52	71287	1.57082e+06	3.49113e+07	7.82088e+08	1.76525e+10	11.4302	46.1462	187.196	809.693	3565.97	15947.2	72024.5	185.954	4088.44	93360.3	2.18141e+06	5.17236e+07	1.23914e+09	2.99243e+10	1.426	30.3993	64.8547	266.747	833.474	3004.02	10221.4	4.1547	5.4537	2.5981	2.8764	1.299	0.5774	3.4641	0	0.866	4.7631	0
CHEMBL446918	CLOPIDOL	Cc1[nH]c(C)c(Cl)c(=O)c1Cl	11	2.58	33.6374	50.3484	213.796	532.811	1828.62	5415.04	32.86	448.047	6232.68	97186.7	1.58663e+06	2.65694e+07	4.50718e+08	29.449	138.387	755.961	4455.32	27396.7	172838	1.10792e+06	184.987	4557.43	145190	5.23668e+06	1.99051e+08	7.73358e+09	3.03301e+11	0.763	32.1978	35.8781	180.231	381.2	1354.17	3645.28	5.0366	4.7676	4.1974	1.0488	2.531	0	2.887	1.5234	0.4944	3.6902	0
CHEMBL1261	ANHYDROUS CITRIC ACID|CITRIC ACID|CITRIC ACID HYDRATE|CITRIC ACID, ANHYDROUS|Citric Acid|E-330|E330|FEMA NO. 2306|INS NO.330|INS-330|NSC-112226|NSC-30279|NSC-626579|Urologic G	O=C(O)CC(O)(CC(=O)O)C(=O)O	12	-2.247	35.042	22.0615	180.265	300.208	1308.01	3213.4	132.13	2545.17	48934	952124	1.86671e+07	3.68505e+08	7.31892e+09	25.8286	93.5883	390.814	1755.91	8165.65	38703	185780	184.06	3207.52	60128.4	1.17114e+06	2.32705e+07	4.675e+08	9.45487e+09	1.343	34.4158	49.7524	223.737	566.46	2078.49	6473.51	5.7764	6.0047	3.143	1.9078	2.42	0.1443	2.9014	1.2761	0.5526	3.9419	0
CHEMBL2106511	NICOPHOLINE	O=C(c1cccnc1)N1CCOCC1	15	1.013	38.5866	26.5755	179.658	276.182	1150.7	2560.66	42.43	458.557	5995.27	93330.6	1.54349e+06	2.61473e+07	4.47009e+08	38.8386	144.872	618.533	2827.89	13498	66442.5	334785	180.119	2313.44	31757.2	465202	7.24839e+06	1.19454e+08	2.06626e+09	1.276	38.2533	27.1996	179.049	280.193	1167.39	2634.8	6.877	5.6553	4.7868	0.5258	3.7048	0	1.5415	2.846	0.1925	2.2855	0
CHEMBL2104676	16842|BITOSCANATE	S=C=Nc1ccc(N=C=S)cc1	12	4.346	31.5488	35.9619	147.371	264.12	854.401	1918.61	88.9	2240.31	67424.6	2.13855e+06	6.85196e+07	2.20015e+09	7.06786e+10	50.1662	336.688	2925.51	28603.8	294452	3.10025e+06	3.29722e+07	188.229	4196.69	126000	4.40417e+06	1.6307e+08	6.15613e+09	2.33883e+11	0.586	28.0504	15.7607	118.367	144.151	635.89	1119.32	5.8637	4.4641	3.3602	0.4082	2.6253	0	0.866	1.9107	0	1.2344	0
CHEMBL341812	DYTRANSIN|IBUFENAC|Ibufenac|RD 11654	CC(C)Cc1ccc(CC(=O)O)cc1	14	2.583	37.3567	43.2696	187.373	358.849	1183.49	2818.04	37.3	736.638	13500.9	259834	5.04651e+06	9.88504e+07	1.95043e+09	34.3785	125.407	531.544	2425.57	11534.1	56314.5	280228	176.127	2439.09	37028.7	608079	1.06182e+07	1.94017e+08	3.66276e+09	0.402	36.1064	26.2008	159.951	213.341	860.64	1546.34	6.5754	6.1458	3.5758	1.2247	3.0362	0	1.2845	2.215	0	2.0089	0
CHEMBL1762	TOCAINIDE|Tocainide|W-36095	Cc1cccc(C)c1NC(=O)C(C)N	14	1.15	39.4206	37.9064	203.617	378.316	1398.9	3447.42	55.12	1078.79	23422.6	555705	1.36532e+07	3.42427e+08	8.70221e+09	37.1713	138.383	605.599	2861.11	14093.9	71311.3	367872	176.131	2455.38	37201.2	600295	1.01452e+07	1.77371e+08	3.18048e+09	1.2	38.4016	38.3708	199.053	379.63	1380.65	3424.38	6.5197	6.0063	4.5628	1.1765	2.9169	0	2.6585	2.1863	0.4282	2.8111	0
CHEMBL127071	A-87089.0|A-870890|ABT-089|POZANICLINE	Cc1ncccc1OC[C@@H]1CCCN1	15	1.705	38.683	28.6883	176.274	270.848	1063.98	2277.92	34.15	236.033	1441.38	9655.06	65630.9	456878	3.23148e+06	34.1563	123.361	508.814	2252.73	10427.3	49791.1	243380	176.131	2157.11	27420.1	360019	4.86105e+06	6.72375e+07	9.49616e+08	1.124	38.2243	26.4545	173.208	261.862	1042.85	2217.14	6.8602	5.7497	4.7096	0.6065	3.5707	0	1.4532	2.2582	0.1179	1.9033	0.1443
CHEMBL3989773	AMIFLAMINE	Cc1cc(N(C)C)ccc1C[C@H](C)N	14	2.197	39.1848	48.0105	212.806	455.469	1549.02	4119.49	29.26	718.54	17832.4	464280	1.21117e+07	3.16097e+08	8.25e+09	38.4558	148.188	666.718	3242.06	16474.7	86125.3	459388	172.142	2316.35	33594.2	515851	8.25542e+06	1.36053e+08	2.28981e+09	0.874	38.2728	36.081	192.273	335.474	1238.81	2821.85	6.5029	6.1841	4.1045	1.3106	3.0617	0	2.2225	2.4541	0.2845	2.6649	0
CHEMBL2103924	CHLORALFORMAMIDE	O=CNC(O)C(Cl)(Cl)Cl	8	0.401	23.4018	37.669	191.705	555.566	2169.31	7342.06	49.33	794.998	13981.2	261568	5.00431e+06	9.68384e+07	1.88788e+09	28.3845	149.067	909.761	6163.11	44966.5	344550	2.72132e+06	188.397	5682.31	194683	7.09117e+06	2.66243e+08	1.01574e+10	3.91033e+11	0.943	22.2245	36.1681	150.339	421.294	1460.07	4669.37	3.9814	4.0557	2.2001	1.5701	0.866	0.2887	2.2351	0.433	0.6124	1.5032	0
CHEMBL2111114	LOFEMIZOLE	Cc1[nH]cnc1-c1ccc(Cl)cc1	14	2.891	39.3595	46.6616	220.561	468.225	1653.15	4390.82	28.68	245.738	1758.73	14214.2	116708	982342	8.40223e+06	38.3086	162.519	789.342	4187.3	23525.5	137698	830431	183.573	3249.49	82514	2.70762e+06	1.00039e+08	3.86263e+09	1.51436e+11	0.798	38.1422	29.9853	187.026	314.615	1244.88	2910.86	6.2709	5.592	4.5938	0.8271	3.5885	0	1.8484	2.4812	0.1643	2.6931	0.1179
CHEMBL2105826	DA-893|ROFLURANE	COC(F)(F)C(F)Br	7	1.975	21.271	44.4314	178.601	556.767	1994.31	6826.93	9.23	62.5965	295.808	1669.15	9440.55	54912.4	323170	19.6652	124.483	981.703	8576.52	78365.6	730199	6.86309e+06	188.931	9128.22	635272	5.05905e+07	4.18749e+09	3.50195e+11	29365828328981	0.147	20.0285	31.1916	141.889	404.25	1431.82	4632.1	3.504	3.4968	2.4742	1.3392	0.4082	0.2041	2.9371	0	0.6969	1.633	0
CHEMBL2106690	FOSFOCREATININE	CN1CC(=O)N/C1=N\P(=O)(O)O	12	-1.081	36.6794	32.6257	201.236	372.387	1446.32	3540.24	112.04	1926.08	38098	802142	1.74107e+07	3.8505e+08	8.63347e+09	24.4792	91.2166	389.047	1755.85	8168.47	38736.8	186253	185.034	3275.75	64543.3	1.36888e+06	3.04623e+07	6.9964e+08	1.64197e+10	2.002	36.4673	59.3885	247.31	644.556	2210.19	6669.59	5.3828	6.0787	3.1586	2.2517	2.7436	0.3536	1.8792	1.7972	0.1179	3.0051	0.0962
CHEMBL2105885	BA 4197|FLUCRILATE|FLUCRYLATE|MBR-4197	C=C(C#N)C(=O)OC(C)C(F)(F)F	12	1.785	35.3131	59.0772	256.436	716.92	2580.6	8404.86	50.09	933.945	18933.7	412051	9.20981e+06	2.09327e+08	4.8155e+09	28.3614	112.73	513.705	2479.7	12350.2	62810.8	324524	187.076	3301.19	63015	1.26288e+06	2.6121e+07	5.52332e+08	1.18752e+10	0.547	34.1497	44.4913	207.973	505.463	1769.24	5198.45	5.7859	5.8656	3.8191	2.0416	1.5459	0.2887	3.3851	1.0024	0.779	2.4875	0
CHEMBL1729883	GLUCURONAMIDE	NC(=O)[C@H]1O[C@@H](O)[C@H](O)[C@@H](O)[C@@H]1O	13	-4.084	39.8955	5.7764	188.577	171.91	1111.45	1864.82	133.24	2686.03	56767	1.23901e+06	2.76407e+07	6.29084e+08	1.45922e+10	25.7359	91.5813	372.873	1632.51	7439.18	34766	165276	182.067	2971.69	53326.1	1.00779e+06	1.95741e+07	3.85857e+08	7.67093e+09	2.022	38.6239	48.6035	227.242	505.292	1788.85	4941.45	5.9473	5.6982	4.7319	1.2825	3.1248	0	3.2914	2.1384	0.573	4.4335	0
CHEMBL1231530	BETAMIPRON	O=C(O)CCNC(=O)c1ccccc1	14	1.241	34.952	27.4301	151.949	240.725	891.442	1971.8	66.4	1098.38	19096.8	351138	6.58647e+06	1.25158e+08	2.40219e+09	37.423	137.122	579.545	2639.96	12571	61682.4	309563	182.112	2610.67	41012	696249	1.25488e+07	2.36094e+08	4.57461e+09	0.976	34.276	23.5891	149.193	205.763	843.588	1635.52	6.6984	5.7001	3.8955	0.8106	2.787	0	1.3089	1.9363	0.1179	1.5291	0
CHEMBL1885632	ACTARIT	CC(=O)Nc1ccc(CC(=O)O)cc1	14	0.703	36.8272	29.7683	164.679	253.221	939.029	1958.3	66.4	1100.38	19120.8	351345	6.58799e+06	1.25168e+08	2.40221e+09	37.1599	136.727	586.545	2705.59	12959.1	63485.7	315910	182.112	2624.7	41628.9	714111	1.29814e+07	2.45654e+08	4.77572e+09	1.038	36.2722	31.1978	166.992	251.838	939.795	1845.95	6.5754	6.1458	3.5758	1.2247	3.0362	0	1.2845	2.215	0	2.0089	0
CHEMBL2106185	DIACETAMATE	CC(=O)Nc1ccc(OC(C)=O)cc1	14	1.061	36.8337	32.4317	166.463	269.285	955.688	2041.96	55.4	733.727	10999.9	180932	3.06278e+06	5.24172e+07	9.0064e+08	36.7557	134.25	572.666	2624.01	12472.4	60599	298958	182.112	2568.84	39197.7	641280	1.11087e+07	2.01125e+08	3.76287e+09	1.051	36.253	32.0107	166.925	260.34	948.789	1918.1	6.5754	6.1458	3.5758	1.2247	3.0362	0	1.2845	2.215	0	2.0089	0
CHEMBL2106760	FLUTONIDINE|ST 600	Cc1ccc(F)cc1NC1=NCCN1	15	2.099	40.6353	40.4387	207.672	386.838	1385.28	3361.11	36.42	261.106	1657.75	11771.2	85851.4	647128	4.98969e+06	39.2735	144.487	620.813	2875.05	13890.1	68977.6	349344	181.125	2401.95	35414.3	582341	1.05745e+07	2.07916e+08	4.32992e+09	1.196	40.2527	33.658	194.156	327.44	1230.27	2799.99	6.754	6.0418	4.7355	0.8952	3.6528	0	1.7543	2.6394	0.1179	2.3662	0.1443
CHEMBL2218853	EXEPANOL	CNC1COc2ccccc2C(O)C1	15	1.302	40.9029	34.176	202.717	348.634	1341.15	3212.76	41.49	564.21	9197.8	175961	3.50784e+06	7.08914e+07	1.43865e+09	36.7845	134.85	565.65	2543.55	11947.5	57921.9	287855	178.123	2324.92	33276.6	517370	8.61194e+06	1.51058e+08	2.75249e+09	1.132	40.2714	31.2608	200.359	324.153	1313.86	2976.47	6.8089	5.773	4.9269	0.7426	3.9829	0	1.8759	3.1226	0.1643	2.9659	0
CHEMBL127516	BUTAMBEN|BUTESIN|BUTYL AMINOBENZOATE	CCCCOC(=O)c1ccc(N)cc1	14	2.554	35.5308	35.1216	163.19	298.397	1011.18	2431.88	52.32	1045.02	23132.9	553297	1.36317e+07	3.42197e+08	8.69904e+09	37.5969	141.845	624.418	2997.72	15174.5	79520.3	426717	178.123	2465.14	36861	588804	9.9154e+06	1.73827e+08	3.13925e+09	0.665	34.1636	21.7739	151.04	205.695	868.217	1693.77	6.7364	5.493	4.1283	0.691	2.8069	0	1.4285	2.0981	0.1179	1.6744	0
CHEMBL43048	3,4-Methylenedioxymethamphetamine|MDMA|METHYLENEDIOXYMETHAMPHETAMINE|MIDOMAFETAMINE|Methylenedioxy Methamphetamine	CNC(C)Cc1ccc2c(c1)OCO2	15	2.183	40.7626	39.9968	206.812	383.885	1386.2	3395.72	30.49	197.553	1063.04	6573.55	41027.3	264487	1.73455e+06	37.1249	135.429	569.514	2569.6	12118.8	58996.7	294235	178.123	2269.02	30898.5	446985	6.8151e+06	1.08602e+08	1.79443e+09	1.021	40.1971	30.8727	194.302	308.353	1225.64	2694.63	6.792	5.8793	4.8309	0.8261	3.7495	0	1.7566	2.7114	0.0833	2.5493	0.1179
CHEMBL1985617	ISOBUTAMBEN	CC(C)COC(=O)c1ccc(N)cc1	14	2.493	37.5043	43.1671	189.265	375.936	1235.17	3052.1	52.32	1047.02	23138.9	553311	1.36318e+07	3.42198e+08	8.69904e+09	37.7695	144.329	643.636	3104.85	15701.6	81968.4	437744	178.123	2467.14	36854.8	586212	9.79857e+06	1.70146e+08	3.04129e+09	0.683	36.1638	27.9139	165.244	247.124	957.449	1929.97	6.5922	5.9684	4.0646	1.0993	2.6868	0	1.7171	2.2213	0.1179	1.8195	0
CHEMBL2106893	METHOPHEDRINE|METHOXYPHEDRINE	CNC(C)C(=O)c1ccc(OC)cc1	14	1.589	36.8504	35.7566	187.886	355.552	1268.57	3132.1	38.33	442.342	5859.75	92304.7	1.53393e+06	2.60461e+07	4.45717e+08	38.1423	143.476	619.416	2866.9	13864	69188	353660	178.123	2537.21	39823.8	673431	1.2005e+07	2.21777e+08	4.19512e+09	1.162	36.288	31.1108	180.723	313.702	1190.71	2764.81	6.6851	5.4337	4.7539	0.7989	2.9587	0	2.1996	1.9991	0.2323	2.6703	0
CHEMBL2110935	GUANOXYFEN	N=C(N)NCCCOc1ccccc1	14	2.45	32.8518	28.3483	131.198	201.961	675.631	1383.22	71.13	1392.82	32285.5	801101	2.02132e+07	5.13419e+08	1.30933e+10	37.7807	140.268	598.314	2754.37	13292	66184.2	336845	178.126	2377.24	33306.2	489343	7.51676e+06	1.20175e+08	1.98896e+09	1.488	32.4405	22.2502	133.937	172.083	695.894	1216.95	6.7877	5.5359	3.6186	0.6124	2.6382	0	0.7217	1.9217	0	0.8165	0
CHEMBL134641	SABCOMELINE|SB-202026	CO/N=C(\C#N)[C@H]1CN2CCC1CC2	15	1.386	40.5528	36.2364	209.007	375.265	1457.07	3578.36	48.62	785.486	15319.1	340345	7.87369e+06	1.85228e+08	4.38857e+09	32.8708	121.171	495.742	2164.59	9829.48	45916.6	219183	178.126	2346.42	34206.9	545337	9.33792e+06	1.68543e+08	3.15577e+09	1.335	40.2657	33.3607	205.499	351.43	1411.98	3354.51	6.8469	5.6374	4.8918	0.6735	4.0985	0	1.8184	3.4579	0.1361	3.0089	0
CHEMBL131428	ALVAMELINE|Alvameline	CCn1nnc(C2=CCCN(C)C2)n1	15	-1.061	40.932	12.5856	189.647	167.126	1077.02	1562.75	46.84	426.27	4147.29	45560.2	531650	6.4716e+06	8.10036e+07	45.2735	195.885	995.97	5551.92	32861.5	202932	1.2934e+06	178.13	2248.57	30095.1	425014	6.2917e+06	9.69108e+07	1.54181e+09	1.962	40.4545	40.0753	207.82	391.659	1417.44	3472.28	6.792	5.8793	4.8028	0.8261	3.8218	0	1.7367	2.7529	0.0833	2.5525	0.1179
CHEMBL2110926	ETAFEDRINE	CCN(C)C(C)C(O)c1ccccc1	14	2.324	37.5319	37.3056	188.282	356.005	1276.05	3158.92	23.47	448.752	8457.51	171190	3.47687e+06	7.0689e+07	1.43735e+09	35.4551	130.186	548.559	2480.54	11703	56812.3	281582	174.135	2390.13	35684.6	569491	9.5575e+06	1.66467e+08	2.97986e+09	1.058	36.2441	32.4695	185.092	345.055	1309.59	3261.26	6.6639	5.5019	4.7643	0.7873	2.9792	0	2.3139	1.9373	0.3434	2.9829	0
CHEMBL1235649		O=C[C@H](O)[C@@H](O)[C@H](O)[C@H](O)C(=O)O	12	-3.168	33.5261	7.5952	150.721	147.902	834.561	1394.44	135.29	2661.03	52134.3	1.02961e+06	2.04259e+07	4.06868e+08	8.13315e+09	26.616	94.3799	387.446	1698.6	7723.15	35930.5	169790	184.06	3273.56	63023	1.25981e+06	2.56288e+07	5.25942e+08	1.08466e+10	1.95	32.6066	40.426	180.765	401.994	1361.67	3699.2	5.9128	5.2069	4.2518	1.1464	1.9759	0	3.0609	0.8644	0.5508	3.3927	0
CHEMBL810	CCRG-81045|M&B 39831|M-39831|NSC-362856|SCH 52365|TEMODAL|TEMODAR|TEMOMEDAC|TEMOZOLOMIDE	Cn1nnc2c(C(N)=O)ncn2c1=O	15	-2.114	45.5743	25.366	247.794	396.585	1865.84	4521.83	108.17	1671.88	31836.7	683084	1.57161e+07	3.77965e+08	9.35753e+09	43.2051	194.111	986.574	5447.78	31825.7	193941	1.22098e+06	188.103	2658.58	41445.8	695126	1.22781e+07	2.24831e+08	4.22244e+09	2.409	44.6115	53.7923	259.987	580.92	2098.04	5933.59	6.6091	6.2267	5.3178	1.1697	4.1795	0	3.017	3.0136	0.4618	4.4492	0.0962
CHEMBL323348	DIMETHYL PHTHALATE|DIMETHYLPHTHALATE|Dimethyl phthalate|METHYL PHTHALATE	COC(=O)c1ccccc1C(=O)OC	14	1.894	37.0272	39.4221	194.392	409.185	1452.41	4001.49	52.6	703.963	10680.6	178292	3.03988e+06	5.21883e+07	8.97768e+08	40.987	157.718	696.532	3307.23	16432.6	84369	444354	184.105	2750.7	45519	810250	1.51334e+07	2.91339e+08	5.71389e+09	0.736	36.1787	27.2107	180.094	299.321	1220.21	2859.67	6.7019	5.3832	4.6246	0.7436	3.2067	0	2.0836	2.4427	0.248	3.0962	0
CHEMBL463	AMINOHIPPURIC ACID|Aminohippuric Acid|Aminohippuric acid|NSC-13064|P-AMINOHIPPURIC ACID|PAHA|PARA-AMINOHIPPURIC ACID	Nc1ccc(C(=O)NCC(=O)O)cc1	14	-0.008	36.9578	26.0623	166.913	253.474	995.919	2139.62	92.42	1777.42	36875.5	815164	1.86977e+07	4.41259e+08	1.06524e+10	39.8019	153.431	687.885	3334.38	16899.1	88120.2	468746	184.108	2704.62	43739.4	761454	1.39595e+07	2.64907e+08	5.14252e+09	1.24	36.3515	31.2269	169.991	269.258	1004.17	2093.31	6.5922	5.9684	4.0646	1.0993	2.6868	0	1.7171	2.2213	0.1179	1.8195	0
CHEMBL2104702	OLMIDINE	N=C(N)C(O)c1ccc2c(c1)OCO2	15	0.484	43.2031	33.0414	217.104	364.331	1459.73	3443.69	88.56	1782.31	40444.4	968921	2.36255e+07	5.82375e+08	1.44799e+10	40.2288	155.366	698.896	3385.57	17135.3	89254.2	474221	184.108	2508.61	37394.6	598747	1.01206e+07	1.78049e+08	3.22551e+09	1.454	42.4127	39.621	223.914	415.849	1583.23	3894.92	6.6815	6.1273	5.1254	1.0258	3.7607	0	2.581	2.6276	0.372	3.2449	0.1179
CHEMBL493737	Cathrtomannitol|D-Pinitol|METHYLINOSITOL|NDI 18|NIC5-15|NSC-128700|PINITOL	CO[C@@H]1[C@@H](O)[C@@H](O)[C@H](O)[C@H](O)[C@H]1O	13	-3.513	39.5458	9.1106	196.336	208.846	1223.64	2286.77	110.38	2126.86	42290.8	856203	1.73891e+07	3.53488e+08	7.18751e+09	24.8658	86.9737	346.239	1471.11	6506.76	29589.7	137330	180.071	2967.77	54220.6	1.04327e+06	2.05708e+07	4.10302e+08	8.22951e+09	1.819	38.5075	47.3206	232.258	529.684	1914.2	5456.5	6.0021	5.3677	5.1395	1.0983	3.4387	0	3.4883	1.9853	0.6016	5.1917	0
CHEMBL113	ANHYDROUS CAFFEINE|CAFFEINE|CAFFEINE MELTING POINT STANDARD|COFFEINE|Cafcit|Caffeine|FEMA NO. 2224|METHYLTHEOBROMINE|NODOZ|NODOZ CAPLETS AND CHEWABLE TABLETS|NSC-5036|PRO-PLUS|THEINE|YEAST-VITE|ZANTHINE	Cn1c(=O)c2c(ncn2C)n(C)c1=O	15	0.769	47.0037	53.7204	290.708	659.622	2479.97	7222.15	61.82	736.151	11009.7	180599	3.05187e+06	5.21382e+07	8.94452e+08	38.6121	154.524	697.724	3343.31	16610	84673.2	440234	184.111	2589.47	40535.6	683452	1.20957e+07	2.20922e+08	4.12134e+09	1.832	46.3334	56.5445	282.936	654.895	2401.38	7011.87	6.5366	6.2323	5.8773	1.2527	4.4818	0	3.7053	3.1243	0.6	5.9349	0.0962
CHEMBL279898	D 4028|ENPROFYLLINE	CCCn1c(=O)[nH]c(=O)c2[nH]cnc21	15	-0.004	43.2143	30.6709	227.969	395.251	1686.21	4264.25	83.54	965.272	13111.3	200161	3.24755e+06	5.43623e+07	9.24112e+08	36.3127	136.813	593.947	2774.43	13541.4	68080.8	349662	184.111	2526.73	38316.6	630098	1.10108e+07	2.00881e+08	3.77467e+09	2.006	42.4219	45.6869	237.782	505.538	1875.74	5209.46	6.7364	5.9014	5.0022	0.8797	4.4454	0	2.3301	3.159	0.3036	4.094	0.1179
CHEMBL459008	BUTYL P-HYDROXYBENZOATE|BUTYL PARAHYDROXYBENZOATE|BUTYLPARABEN	CCCCOC(=O)c1ccc(O)cc1	14	2.965	35.3879	37.6422	165.703	314.822	1044.3	2551.35	46.53	777.234	13760.7	260213	4.99656e+06	9.67786e+07	1.88611e+09	36.3314	132.331	562.672	2606.79	12718.4	64193.8	331786	180.116	2540.89	39034.5	644465	1.12552e+07	2.04847e+08	3.83846e+09	0.697	34.1823	21.974	151.45	207.249	872.185	1705.9	6.7364	5.493	4.1283	0.691	2.8069	0	1.4285	2.0981	0.1179	1.6744	0
CHEMBL43184	9-Aminoacridine|AMINOACRIDINE	Nc1c2ccccc2nc2ccccc12	17	2.013	49.1816	43.9336	259.46	463.88	1867.17	4638.84	38.91	808.116	18454.1	468969	1.21466e+07	3.16368e+08	8.25235e+09	53.916	224.747	1080.88	5613.98	30573.3	172087	992956	184.153	2137.39	26482.2	348902	4.86745e+06	7.15427e+07	1.10115e+09	0.76	48.133	35.9611	251.321	422.923	1810.58	4404.51	7.3602	6.5116	5.8919	0.7979	5.1487	0	2.3573	4.3021	0.2932	4.1623	0
CHEMBL2104808	NERBACADOL	Cc1oncc1C(=O)N1CCCCC1	15	1.475	40.8113	35.9004	208.16	384.29	1470.21	3699.16	46.34	588.977	8068.35	122955	1.94935e+06	3.16252e+07	5.20463e+08	33.5493	124.955	530.553	2422.24	11597.8	57451.3	291718	180.119	2343.5	32846	492363	7.82896e+06	1.30892e+08	2.28085e+09	1.086	40.2376	32.1129	201.105	355.709	1409.84	3464.11	6.7877	5.8292	4.9966	0.7309	3.9648	0	2.0306	2.5118	0.271	3.1674	0.1179
CHEMBL4297620	ADX-N-05|JZP-110|R-228060|SKL-N-05|SOLRIAMFETOL|YKP-10A	NC(=O)OC[C@H](N)Cc1ccccc1	14	0.766	35.6769	24.6009	148.77	208.505	792.804	1575.89	78.34	1722.06	40905.6	1.01955e+06	2.58622e+07	6.62967e+08	1.71099e+10	37.2464	136.205	570.863	2563.73	11961	57123.4	277240	180.119	2501	37392.7	597211	1.00754e+07	1.77459e+08	3.22942e+09	1.367	34.4884	26.5714	152.313	210.887	825.201	1511.6	6.6815	5.8161	3.6973	0.901	2.7276	0	1.066	2.1893	0	1.3121	0
CHEMBL149579	AZIMEXON|Azimexon	CC(C)(N1CC1C#N)N1CC1C(N)=O	15	-0.589	49.2159	65.1289	371.897	971.598	3948.22	12993.8	73.36	1589.39	36536	876393	2.14044e+07	5.29182e+08	1.32008e+10	32.5529	128.084	574.505	2746.95	13529.1	67777.2	343442	180.123	2484.43	38410.6	645080	1.14563e+07	2.11116e+08	3.98795e+09	2.149	48.5686	85.9428	392.906	1161.7	4415.52	15284.8	6.4804	6.582	4.583	1.7825	3.381	0.1667	3.3751	1.9177	0.644	4.2174	0
CHEMBL443605	HEXYLRESORCINOL|Hexylresorcinol|SUCRETS	CCCCCCc1ccc(O)cc1O	14	3.121	35.1551	37.6037	164.309	306.438	1024.47	2470.13	40.46	852.506	16819.1	341994	6.95223e+06	1.41365e+08	2.87447e+09	33.0079	118.394	495.841	2286.14	11154.1	56394	291928	176.127	2445.11	37263.5	614628	1.07723e+07	1.97152e+08	3.71599e+09	0.654	34.1888	22.0269	152.637	210.702	894.945	1802.15	6.7364	5.5049	4.0376	0.691	2.9902	0	1.3604	2.0991	0.1179	1.8642	0
CHEMBL2106875	PRISOTINOL	CC(C)NC(C)Cc1ccc(O)cn1	14	1.466	36.9221	32.8275	175.152	263.084	992.767	1925.37	45.15	600.689	9600.18	179306	3.5349e+06	7.11032e+07	1.44028e+09	32.2543	118.943	501.695	2265.47	10627	51186.7	251691	176.131	2383.32	34602.4	535114	8.72816e+06	1.48636e+08	2.61895e+09	1.245	36.2985	33.7359	168.126	274.279	964.657	2017.12	6.5754	6.0963	3.7449	1.1897	3.0348	0	1.3838	2.0051	0	2.0842	0
CHEMBL2110817		CC[N+](C)(C)Cc1cccc(OC)c1	14	2.353	38.8431	50.7935	229.561	528.393	1833.07	5143.43	9.23	80.5965	287.963	1584.11	8137.78	45179.8	252956	38.0697	144.498	641.448	3087.08	15557.2	80663.4	426211	174.135	2358.51	34612.3	544129	9.03624e+06	1.5645e+08	2.79388e+09	0.936	38.1355	44.6417	233.493	526.622	1973.73	5644.04	6.5708	6.0288	4.2671	1.6154	2.8843	0.25	2.1769	2.1094	0	2.7536	0
CHEMBL1765294	FLUPAROXAN|Fluparoxan	Fc1cccc2c1O[C@H]1CNC[C@@H]1O2	16	1.829	46.5347	43.032	248.192	460.332	1783.95	4493.97	30.49	203.553	1096.73	6730.46	41646	265659	1.72439e+06	37.4676	136.226	573.458	2593.35	12242.4	59515.4	295699	185.111	2371.43	34055.6	550868	9.9433e+06	1.95961e+08	4.10975e+09	1.018	46.1928	37.5395	239.844	418	1688.95	4118.03	6.8433	6.2546	5.5677	0.8718	4.7849	0	2.3005	3.7194	0.2476	3.7149	0.1179
CHEMBL2105396	L-4269|PYRIDARONE	c1ccc2oc(-c3ccncc3)cc2c1	17	3.168	46.9967	50.0524	250.064	512.395	1887.17	5077.12	26.03	215.406	1322.21	9539.73	68689.4	506214	3.76849e+06	46.174	178.364	785.716	3702.44	18155.2	91421	469297	186.145	2123.19	25056.7	304061	3.77418e+06	4.77174e+07	6.12475e+08	0.505	46.0578	27.4312	219.655	311.783	1419.96	3033.36	7.4327	6.4342	5.594	0.6667	4.7695	0	1.7991	3.8496	0.1667	2.9192	0.0962
CHEMBL2103933	AC-601|BURAMATE	O=C(NCc1ccccc1)OCCO	14	1.43	33.107	23.832	137.392	191.17	729.859	1405.88	58.56	847.595	14219.5	262448	4.98928e+06	9.6146e+07	1.86729e+09	37.1922	133.416	548.84	2428.81	11232.5	53517.9	260687	182.112	2568.75	39538.7	662345	1.19385e+07	2.27858e+08	4.53245e+09	1.242	32.2916	19.3569	130.784	158.694	674.259	1157.13	6.8257	5.3288	3.8429	0.4928	2.693	0	0.8413	2.1235	0	1.0002	0
CHEMBL2106268	FENACETINOL|PM-1952	CCOc1ccc(NC(=O)CO)cc1	14	0.851	35.3375	24.1511	156.384	214.795	873.078	1701.88	58.56	849.595	14243.6	262237	4.98005e+06	9.59291e+07	1.86284e+09	36.8153	132	551.221	2488.5	11750.3	57095.3	282963	182.112	2614.84	41370.9	711965	1.30813e+07	2.51989e+08	5.01599e+09	1.223	34.2833	25.9068	154.828	228.754	882.28	1757.9	6.7576	5.4245	4.0959	0.6969	2.8998	0	1.2949	2.2295	0	1.6561	0
CHEMBL1330596	RACEMETIROSINE|RACEMETYROSINE|SM-88	CC(N)(Cc1ccc(O)cc1)C(=O)O	14	0.491	41.2822	43.3286	233.058	482.152	1785.04	4763.05	83.55	1826.93	39770.3	897966	2.0738e+07	4.88905e+08	1.17377e+10	35.6081	135.083	595.938	2827.59	13937.6	70286.9	359928	182.112	2674.71	43367.3	755824	1.38399e+07	2.61903e+08	5.0666e+09	1.209	40.4393	50.2211	252.059	588.985	2223.17	6581.02	6.4155	6.4733	4.5132	1.832	2.513	0.2041	3.4141	2.1154	0.6969	2.7935	0
CHEMBL2104036	AMINOMETRADINE	C=CCn1c(N)cc(=O)n(CC)c1=O	14	1.052	39.4511	40.1464	218.189	455.885	1690.02	4667.44	70.02	1314.01	28090.5	639948	1.51346e+07	3.68189e+08	9.14899e+09	37.2706	148.024	664.716	3177.41	15759.1	80039.3	413159	182.115	2685.1	43670.7	759683	1.37911e+07	2.57029e+08	4.86936e+09	1.443	38.3112	41.2225	215.33	453.281	1674.57	4588.36	6.6126	5.574	4.6495	0.936	3.9448	0	2.4983	2.2966	0.3496	4.3269	0
CHEMBL2105979	AMISOMETRADINE	C=C(C)Cn1c(N)cc(=O)n(C)c1=O	14	0.646	41.315	45.0496	233.392	482.142	1764.32	4731.78	70.02	1316.01	28091.6	639947	1.51346e+07	3.68188e+08	9.14899e+09	36.7187	143.745	643.706	3078.68	15262.2	77337.5	397691	182.115	2671.05	42995.7	737977	1.32076e+07	2.42875e+08	4.54808e+09	1.439	40.3125	46.9723	225.56	481.162	1711.58	4647.66	6.4304	6.2019	4.6203	1.4006	3.3935	0	2.8908	2.4784	0.422	4.1649	0
CHEMBL1200570	MEGLUMINE|N-METHYLGLUCAMINE|NSC-52907|NSC-7391	CNC[C@H](O)[C@@H](O)[C@H](O)[C@H](O)CO	12	-3.025	31.3691	4.1652	135.301	113.018	720.668	1107.28	113.18	2148.62	42455.5	856163	1.73562e+07	3.52454e+08	7.16136e+09	25.1912	84.6117	327.943	1357.95	5846.89	25840.1	116350	178.079	3038.14	56463.8	1.09993e+06	2.19735e+07	4.45134e+08	9.0928e+09	2.127	30.6307	35.3525	161.144	343.509	1170.29	3117.04	6.0401	4.8697	4.0124	0.8563	2.1264	0	2.4101	0.9531	0.3833	2.8787	0
CHEMBL231616	3-AP|NSC-663249|OCX-0191|OCX-191|PAN-811|TRIAPINE	NC(=S)N/N=C/c1ncccc1N	13	0.355	32.7475	20.8439	138.209	187.262	758.65	1475.75	121.41	2722.02	71865	2.03376e+06	5.92676e+07	1.75742e+09	5.27905e+10	45.5036	252.112	1859.25	16411.7	160223	1.64648e+06	1.7346e+07	186.173	3311.61	75718	2.13533e+06	6.85035e+07	2.34524e+09	8.27334e+10	1.933	32.5872	31.137	152.748	263.278	936.377	2100.48	6.1984	5.3466	3.6455	0.8106	2.6102	0	1.3089	1.8233	0.1179	1.5291	0
CHEMBL109378	DETERENOL	CC(C)NCC(O)c1ccc(O)cc1	14	1.679	37.1615	36.0219	180.054	315.164	1110	2518.26	52.49	926.866	17350.6	345542	6.9766e+06	1.41534e+08	2.87567e+09	34.9503	126.855	538.696	2469.48	11834.2	58423.6	294788	178.123	2493.05	38071.9	625224	1.08612e+07	1.96636e+08	3.66672e+09	1.235	36.3397	32.4308	170.966	281.481	1025.07	2196.1	6.5922	5.9684	4.0646	1.0993	2.6868	0	1.7171	2.2213	0.1179	1.8195	0
CHEMBL327122	METATEROL|Metaterol	CC(C)NCC(O)c1cccc(O)c1	14	1.679	37.1615	36.0219	180.115	313.801	1111.49	2527.65	52.49	926.866	17350.6	345542	6.9766e+06	1.41534e+08	2.87567e+09	34.9503	126.855	538.696	2469.59	11833.8	58407.3	294607	178.123	2493.05	38071.9	625240	1.0862e+07	1.96664e+08	3.66742e+09	1.235	36.3397	32.4308	170.966	281.426	1030.93	2225.71	6.5922	5.9803	3.9811	1.0993	2.8298	0	1.6581	2.2828	0.1179	1.9534	0
CHEMBL2005520	NA-66|PIMECLONE	O=C1CCCCC1CN1CCCCC1	15	2.118	38.8703	31.8794	175.517	273.167	1032.49	2210.4	20.31	332.884	5127.3	87624.8	1.50334e+06	2.58419e+07	4.44303e+08	27.2278	89.8925	330.148	1311.32	5463.38	23553.5	104076	174.135	2154.39	28599	409365	6.31873e+06	1.04516e+08	1.83171e+09	0.998	38.2537	26.0592	177.208	257.944	1090.2	2264.07	6.8602	5.7616	4.6499	0.6065	3.5942	0	1.4051	2.8801	0.1179	1.9281	0
CHEMBL284907	ELMUSTINE	O=NN(CCCl)C(=O)NCCO	11	-0.193	25.0398	10.924	101.942	115.951	538.643	968.941	82	1392.6	27064.7	559285	1.1883e+07	2.56627e+08	5.60702e+09	30.8292	128.396	632.769	3453	20188.5	123783	784096	185.525	4060.53	113565	3.7841e+06	1.39802e+08	5.45934e+09	2.1944e+11	2.293	24.6964	27.2546	119.671	251.748	842.117	2246.99	5.7567	4.0765	3.0016	0.4024	2.0236	0	1.069	1.1785	0.1179	1.4428	0
CHEMBL360328	LORCASERIN	C[C@H]1CNCCc2ccc(Cl)cc21	14	3.001	39.2319	47.403	219.661	467.52	1649.28	4447.34	12.03	110.36	531.428	3523.62	22927.1	155906	1.07215e+06	37.5231	152.244	735.693	3917.73	22206.9	131354	800502	181.577	3207.54	81834.4	2.69758e+06	9.9896e+07	3.86064e+09	1.51408e+11	0.592	38.1467	27.6906	183.832	281.424	1161.34	2555.45	6.2709	5.6039	4.5256	0.8271	3.6298	0	1.7933	3.0716	0.1643	2.7305	0
CHEMBL113178	SELENOMETHIONINE	C[Se]CC[C@H](N)C(=O)O	8	-0.828	18.627	6.2739	70.5239	70.6525	336.375	534.884	63.32	1395.68	31261.6	723760	1.71579e+07	4.14965e+08	1.02012e+10	14.9327	50.407	192.861	819.476	3668.16	16954	79948.8	185.019	6171.37	256766	1.18269e+07	5.68723e+08	2.78734e+10	1.37923e+12	0.832	18.34	16.5218	82.4967	143.587	502.498	1143.23	4.1807	3.3635	2.1511	0.569	0.8594	0	1.2071	0.5577	0.2357	0.6179	0
CHEMBL3989665	ALAFOSFALIN	C[C@H](N)C(=O)N[C@@H](C)P(=O)(O)O	11	-1.325	33.2933	28.6652	181.805	349.229	1356.27	3476.63	122.46	2488.92	54850.8	1.2554e+06	2.9365e+07	6.97968e+08	1.68056e+10	19.9197	72.4976	293.933	1273.8	5696.83	26007.8	120447	183.038	3404.98	68587.7	1.45943e+06	3.22634e+07	7.33207e+08	1.70132e+10	1.659	32.5575	54.0359	222.668	604.767	2088.19	6528.7	5.2479	5.7241	3.3418	2.1392	1.1834	0.2887	3.3851	0.9659	0.8481	1.9982	0
CHEMBL48449	CANTHARIDIN|NSC-61805	C[C@]12C(=O)OC(=O)[C@@]1(C)[C@@H]1CC[C@H]2O1	16	-0.117	57.0886	65.3972	424.078	1111.75	4904.61	17120.8	52.6	723.963	10784	178963	3.04418e+06	5.22191e+07	898038808	27.3261	107.253	446.06	2018.33	9576.99	47086.2	237706	184.105	2460.38	36818.2	598431	1.03293e+07	1.86263e+08	3.46713e+09	0.788	56.1756	77.1482	438.936	1273.83	5420.04	19961.3	6.5089	6.8101	7.044	1.7743	5.837	0.1667	6.1191	3.9519	1.5056	10.9469	0.2357
CHEMBL2106321	COMPOUND 93819|FLURETOFEN	C#Cc1ccc(-c2ccccc2F)cc1	16	4.621	43.3738	58.991	241.196	556.855	1857.82	5231.83	0	42	24	198	270	1230	2506	49.8016	203.172	954.084	4815.84	25352.5	137259	758517	187.148	2446.43	36125.5	600656	1.10448e+07	2.19021e+08	4.57448e+09	0.116	42.0016	24.711	198.277	274.823	1235.39	2543.36	7.3089	6.1146	5.2521	0.7426	4.0699	0	1.933	3.1332	0.1643	2.8704	0
CHEMBL1988479	ETALLOBARBITAL	C=CCC1(CC)C(=O)NC(=O)NC1=O	14	0.003	41.515	36.2472	250.084	539.005	2306.71	6972.42	75.27	1058.88	16358.1	271617	4.61516e+06	7.91277e+07	1.3613e+09	31.2791	122.746	534.048	2488.73	12056.6	59845.3	301963	184.108	2778.84	46327.2	824387	1.52805e+07	2.90454e+08	5.60826e+09	1.714	40.4428	54.3454	273.614	711.633	2738.23	8926.57	6.5637	5.7154	4.8484	1.2213	4.0904	0.0833	3.3736	2.2764	0.5375	5.8069	0
CHEMBL2106179	FASORACETAM	O=C1CC[C@H](C(=O)N2CCCCC2)N1	15	0.517	40.8066	26.6498	188.926	276.156	1152.84	2441.14	49.41	698.629	10756.4	179245	3.04707e+06	5.22053e+07	8.97008e+08	29.1524	99.7362	384.716	1599.57	6969.35	31357.4	144356	180.119	2371.39	34335.6	543377	9.26453e+06	1.67159e+08	3.13864e+09	1.299	40.3466	34.4248	202.936	361.727	1398.52	3390.45	6.7709	5.9355	4.8723	0.8145	3.7735	0	1.8907	2.6564	0.1925	2.7339	0.1179
CHEMBL3989458	ROLGAMIDINE|WY-25,021	CC1C=CC(C)N1CC(=O)N=C(N)N	14	-0.12	39.076	27.9717	188.076	299.28	1235.62	2842.84	84.71	1763.35	41274.5	1.02419e+06	2.60058e+07	6.69135e+08	1.73681e+10	36.0533	136.978	601.508	2836.06	13890.5	69624.5	354547	180.123	2551.23	39232.9	643246	1.10538e+07	1.96437e+08	3.57574e+09	1.92	38.6846	45.1782	209.216	434.736	1509.73	3975.05	6.5029	6.1662	4.0875	1.3044	3.345	0	2.0511	1.9204	0.1925	3.2371	0.0962
CHEMBL2104246	DARSIDOMINE|MARSIDOMINE	C[C@H]1CCC[C@@H](C)N1[n+]1[cH-]c(=N)on1	15	1.648	42.8337	38.2137	220.522	383.979	1497.71	3556.33	51.59	803.621	15640.7	347416	8.06591e+06	1.90635e+08	4.53911e+09	26.1766	97.4051	390.764	1722.81	7983.31	38303.5	188251	180.123	2325.3	32024.8	465690	7.07359e+06	1.11159e+08	1.79313e+09	2.294	42.7659	51.7812	245.728	561.272	2022.78	5876.68	6.6815	6.1411	4.9128	1.0379	4.2375	0	2.1915	2.6888	0.2127	3.8683	0.1179
CHEMBL2106026	BORNYL ACETATE	CC(=O)OC1C[C@]2(C)CC[C@H]1C2(C)C	15	2.841	51.385	92.624	435.602	1384.3	5630.1	21401.3	26.3	383.981	5422.01	89631.3	1.52212e+06	2.61034e+07	4.48874e+08	23.9243	91.6956	368.669	1614.32	7334.77	34226.3	162783	176.127	2327.11	33676.4	522389	8.55206e+06	1.46131e+08	2.58488e+09	0.463	50.089	69.8973	372.668	1039.21	4257.33	15007	6.3668	7.0213	5.5456	2.2487	4.3688	0.2693	5.1453	3.0355	1.3258	7.5547	0.1311
CHEMBL2105504	SPIRGETINE	N=C(N)NCCN1CCC2(CC1)CC2	15	1.982	42.5771	59.575	285.775	766.061	2902.13	9584.82	65.14	1363.72	32082.6	799865	2.02057e+07	5.13374e+08	1.30931e+10	30.3134	113.868	477.83	2180.8	10442.9	51653.5	261309	176.134	2224.54	30166	436837	6.70135e+06	1.07899e+08	1.80658e+09	1.912	42.5602	56.6543	275.275	664.466	2465.36	7367.32	6.7019	6.2681	4.2668	1.3195	2.8934	0.125	1.7217	2.1942	0	1.8968	0
CHEMBL2104686	MANOZODIL	CNCC1CCc2sc(C)nc2C1	14	0.839	38.3388	31.0881	192.935	320.513	1282.21	2965.17	53.16	592.185	7049.31	93768.6	1.30796e+06	1.87414e+07	2.72549e+08	31.6453	128.639	580.163	2853.15	14755.1	79233.3	437903	180.185	2579.67	40628.2	690718	1.24245e+07	2.32524e+08	4.47205e+09	0.93	38.2027	29.922	187.02	300.516	1212.27	2743.64	6.292	5.5645	4.3556	0.8261	3.8232	0	1.6178	2.8456	0.0833	2.6908	0.0962
CHEMBL2104179	CLOMINOREX|MCN-1107	NC1=NCC(c2ccc(Cl)cc2)O1	14	2.113	39.3474	40.6792	206.974	394.009	1420.84	3470.51	47.61	834.022	18641.1	470885	1.21968e+07	3.17935e+08	8.30053e+09	40.799	168.345	814.106	4299.25	24039.7	139994	840177	187.562	3351.25	84707.1	2.75332e+06	1.00979e+08	3.88174e+09	1.5182e+11	0.947	38.2748	30.8408	187.544	304.265	1188.41	2624.35	6.254	5.6983	4.4626	0.9107	3.4365	0	1.7002	2.5718	0.0833	2.3037	0.1179
CHEMBL478	1-M-Chlorophenyl Piperazine Metabolite|CHLOROPHENYLPIPERAZINE|mCPP	Clc1cccc(N2CCNCC2)c1	14	3.353	37.2647	44.2233	197.593	411.039	1426.28	3739.89	15.27	111.86	561.607	3600.92	23305.4	157135	1.07644e+06	40.2569	162.453	774.096	4057.64	22658.4	132350	798762	183.573	3212.11	81211.2	2.67634e+06	9.93941e+07	3.85036e+09	1.51213e+11	0.906	36.1811	24.8293	165.679	238.995	1007.39	2094.34	6.3602	5.4299	4.2935	0.622	3.5148	0	1.292	2.7821	0.0833	1.996	0
CHEMBL2104114	COP|CREATINOLFOSFATE	CN(CCOP(=O)(O)O)C(=N)N	11	0.409	30.7069	39.6773	172.759	404.688	1312.19	3622.84	129.68	2760.73	63479.6	1.50007e+06	3.59341e+07	8.69277e+08	2.12029e+10	23.2534	92.2955	402.748	1898.26	9339.77	47444.8	246868	185.034	3425.51	68265.9	1.43793e+06	3.15753e+07	7.15609e+08	1.66167e+10	2.106	30.5702	52.7781	206.213	551.78	1832.24	5501.83	5.3272	5.6742	2.7243	2.1297	1.2877	0.3536	1.9571	0.7029	0.2357	1.3982	0
CHEMBL1565322	NIFURHYDRAZONE|NIHYDRAZONE	CC(=O)N/N=C/c1ccc([N+](=O)[O-])o1	14	2.325	37.0445	44.9573	191.831	423.756	1399.77	3822.96	97.74	1543.5	28320.6	571981	1.21861e+07	2.68862e+08	6.08072e+09	31.7929	115.079	472.287	2055.53	9231.71	42297.2	196516	190.093	2841.66	46315	810069	1.49484e+07	2.8678e+08	5.65556e+09	0.684	36.3315	27.8325	163.548	250.558	943.22	1948.6	6.5922	6.0079	3.9184	1.1124	2.7961	0	1.714	1.7706	0.1667	1.8127	0.1179
CHEMBL3989624	GENTISIC ACID ETHANOLAMIDE	O=C(NCCO)c1cc(O)ccc1O	14	0.454	36.5869	30.3759	177.103	311.27	1175.06	2856.02	89.79	1627.5	30766.8	602459	1.19222e+07	2.37229e+08	4.73681e+09	38.2575	142.295	618.745	2921.67	14479.1	74063.8	387539	186.101	2828.4	48027	883024	1.70972e+07	3.41795e+08	6.96776e+09	1.542	36.4527	32.4721	178.556	306.467	1159.7	2689.84	6.6471	5.6789	4.2642	0.8962	3.1096	0	1.8528	2.5076	0.1925	2.6625	0
CHEMBL472562	FORFENIMEX	N[C@H](C(=O)O)c1ccc(CO)c(O)c1	14	-0.826	39.5758	26.8038	198.704	310.675	1294.89	2902.33	103.78	2234.18	48020.1	1.06392e+06	2.40643e+07	5.55212e+08	1.30492e+10	38.1921	143.642	633.913	3029.52	15140.9	77860	408466	186.101	2884.43	50168.5	939636	1.83908e+07	3.69384e+08	7.53733e+09	1.472	38.5287	37.5967	202.317	377.57	1404.78	3422.19	6.5577	5.8219	4.707	1.0948	3.1289	0	2.6983	2.0624	0.4065	3.2007	0
CHEMBL1009	BENDOPA|BROCADOPA|Bendopa|DOPAR|INBRIJA|LARODOPA|LEVODOPA|NSC-118381|V-1512	N[C@@H](Cc1ccc(O)c(O)c1)C(=O)O	14	-0.025	38.9055	30.6071	187.444	304.926	1159.48	2574.86	103.78	2234.18	48080.8	1.06572e+06	2.41102e+07	5.56334e+08	1.30758e+10	37.273	139.998	611.835	2880.95	14130.6	71094.2	364109	186.101	2836.4	48054.5	873351	1.65637e+07	3.22126e+08	6.359e+09	1.472	38.5287	38.5067	197.127	355.71	1289.95	2984.12	6.5029	6.0906	4.55	1.2446	2.6711	0	2.664	2.129	0.4024	2.3101	0
CHEMBL489079	MOFEGILINE	NC/C(=C/F)CCc1ccc(F)cc1	14	2.007	35.3519	34.6202	172.255	302.964	1059.46	2384.98	26.02	711.04	17712.7	461238	1.20158e+07	3.1311e+08	8.15915e+09	37.0629	135.551	571.422	2596.2	12311.7	59982.2	297664	184.121	2822.96	50263.8	1.00562e+06	2.17204e+07	4.91102e+08	1.14041e+10	0.5	34.2327	19.8423	147.207	180.064	774.042	1327.66	6.7576	5.3858	4.2733	0.6969	2.7861	0	1.3938	2.0404	0	1.5124	0
CHEMBL31159		CCC(N)C(O)c1ccc(O)c(O)c1	14	0.544	39.5236	32.1712	197.165	336.316	1287.07	3012.11	86.71	1942.8	43004.4	976970	2.25399e+07	5.28164e+08	1.25625e+10	35.5795	132.356	576.444	2717.82	13408.5	68098.6	352921	182.112	2724.8	45349.3	809315	1.50635e+07	2.87356e+08	5.56215e+09	1.464	38.5203	39.1077	205.951	396.09	1451.06	3595.68	6.5577	5.7723	4.9238	1.0662	2.9031	0	2.7926	2.1035	0.399	3.1314	0
CHEMBL416557	DIOXIFEDRINE|Dioxifedrine	CNC(C)C(O)c1ccc(O)c(O)c1	14	0.576	38.8832	34.0015	199.509	355.027	1334.02	3186.75	72.72	1338.12	25739.1	516351	1.04518e+07	2.12216e+08	4.31314e+09	36.2971	136.081	591.654	2769.59	13553	68342.3	352211	182.112	2714.81	44971.7	799784	1.48648e+07	2.8372e+08	5.50319e+09	1.531	38.4376	39.4378	203.914	394.258	1430.37	3549.55	6.5577	5.7723	4.9238	1.0662	2.9031	0	2.7926	2.1035	0.399	3.1314	0
CHEMBL2106836	MCN-2378|MEFENIDIL	Cc1[nH]c(-c2ccccc2)nc1CC#N	16	1.848	43.0162	38.5911	218.051	391.659	1508.73	3671.35	52.47	815.702	15337.4	337340	7.81061e+06	1.84264e+08	4.37551e+09	40.5584	160.993	707.651	3317.32	16117.6	80240	406669	186.149	2333.6	31552.5	459338	7.16163e+06	1.18549e+08	2.06142e+09	1.04	42.1968	31.7953	206.348	345.216	1406.09	3338.09	7.3089	6.1556	5.0607	0.7357	4.151	0	1.8676	3.1308	0.2012	2.8135	0.0962
CHEMBL2107172	PILDRALAZINE	CC(O)CN(C)c1ccc(NN)nn1	14	0.384	38.2754	33.3819	197.635	339.203	1326.89	3046.36	87.3	1760.4	44571.5	1.26535e+06	3.78573e+07	1.16485e+09	3.64246e+10	41.4949	180.667	916.526	5040.91	29320.8	178102	1.11957e+06	182.119	2605.79	40709.8	684486	1.2183e+07	2.26152e+08	4.32735e+09	2.213	36.8044	38.2156	181.062	335.201	1161.3	2740.1	6.6302	5.7959	4.1167	1.0147	3.1015	0	1.7181	2.0241	0.1179	2.3193	0
CHEMBL4297414	PD-217,014|PD-217014	COC(=O)C[C@@]1(CN)C[C@@H]2CC[C@@H]2C1	15	1.249	44.8605	56.5249	301.802	750.471	2872.71	8994.38	52.32	1055.02	23065	550426	1.3536e+07	3.39207e+08	8.60814e+09	27.0242	100.7	390.667	1637.8	7117.56	31727.6	143984	178.123	2422.94	37384.2	636451	1.1587e+07	2.19974e+08	4.28175e+09	0.886	44.3209	45.8811	280.659	608.657	2449.51	7043.11	6.6886	6.0769	5.1937	1.3291	3.6878	0.125	2.7557	2.8811	0.0833	4.0588	0.0833
CHEMBL931	FLUOTHANE|HALOTHANE|Halothane|Rhidialothan	FC(F)(F)C(Cl)Br	6	2.882	19.7532	53.2949	194.289	663.748	2383.08	8534.14	0	18	30	126	360	1230	3906	21.4219	149.11	1201.69	10380.1	93685.5	869032	8.1961e+06	196.374	10116.5	685938	5.28118e+07	4.28027e+09	3.54035e+11	2.95282e+13	-0.071	18.0024	29.4494	124.492	353.217	1204.52	3809.35	2.9434	3.5207	1.7321	1.6547	0	0.2887	2.5981	0	0.866	0.5774	0
CHEMBL64195	BECLAMIDE|BENZCHLORPROPAMIDE|BENZYLAMIDE|NEURACEN|NYDRANE	O=C(CCCl)NCc1ccccc1	13	2.015	31.3186	23.6953	130.498	180.035	688.816	1308.49	29.1	393.745	5613.83	91436	1.54001e+06	2.63064e+07	4.51715e+08	38.3366	160.069	785.831	4231.67	24187.5	144154	885961	185.566	3561.29	96624.9	3.33559e+06	1.28879e+08	5.20267e+09	2.1351e+11	0.643	30.1702	16.1663	122.358	139.258	626.531	1028.01	6.3257	4.9752	3.5739	0.4928	2.6332	0	0.8413	1.8173	0	1.06	0
CHEMBL2111065		O=c1[nH]c(=O)n(Cl)c(=O)n1Cl	11	0.61	34.5778	37.4724	206.539	444.807	1679.25	4656.37	76.86	1047.02	16510.6	274030	4.64381e+06	7.94195e+07	1.36399e+09	37.0124	194.53	1222.7	8374.99	60117.2	443544	3.32717e+06	196.956	4995.04	159947	5.77233e+06	2.20344e+08	8.63598e+09	3.42793e+11	1.774	32.3816	43.6049	193.329	453.199	1551.96	4418.83	5.0366	4.7676	4.1974	1.0488	2.531	0	2.887	1.5234	0.4944	3.6902	0
CHEMBL869	ACTIN-N|FURACILIN|FURACIN|FURACINE|Furazone|NITROFURAL|NITROFURAZONE|NSC-1602|NSC-2100|Nitrofural|Nitrofurazone	NC(=O)N/N=C/c1ccc([N+](=O)[O-])o1	14	1.447	37.3836	39.4455	189.199	396.15	1366.81	3681.25	123.76	2220.54	46093.3	1.03839e+06	2.44238e+07	5.89889e+08	1.44999e+10	32.5995	119.185	492.933	2164.93	9824.26	45501.4	213660	192.089	2909.57	48062	850321	1.58246e+07	3.05233e+08	6.03653e+09	1.369	36.5993	32.2741	172.736	284.652	1033.24	2219.89	6.5922	6.0079	3.9184	1.1124	2.7961	0	1.714	1.7706	0.1667	1.8127	0.1179
CHEMBL980	Amonidron|CVT-2534|FAMEL|FRANOLYN CHESTY|GLYCERYL GUAIACOLATE|GUAIACOL GLYCERYL ETHER|GUAIFENESIN|GUAIPHENESIN|Gecolate|Glycerol Guaiacolate|Guaiphenesin|Humabid|LIQUFRUTA|METHPHENOXYDIOL|MUCINEX|NIROLEX FOR CHESTY COUGH DECONGESTANT|NSC-62112|Robitussin|TIXYLIX CHESTY COUGH	COc1ccccc1OCC(O)CO	14	1.019	34.9962	25.8015	157.914	245.01	944.246	2087.12	58.92	937.699	17276.2	343024	6.92226e+06	1.40335e+08	2.84849e+09	36.0084	129.299	534.419	2365.82	10916.6	51854.5	251829	184.105	2700.64	43835.5	773136	1.45024e+07	2.83877e+08	5.71681e+09	1.098	34.2373	24.0814	156.012	232.378	933.895	1953.03	6.7744	5.3036	4.3181	0.622	2.9047	0	1.4844	2.1389	0.0833	1.8614	0
CHEMBL2107424	FLOVERINE	COc1cc(OC)cc(OCCO)c1	14	1.606	34.4958	31.3494	164.635	285.902	1021.61	2358.47	47.92	571.042	9127.61	173470	3.45382e+06	6.96919e+07	1.41134e+09	37.2888	135.477	566.336	2538.52	11867.5	57123.7	281074	184.105	2692.75	43588.5	767689	1.43954e+07	2.8184e+08	5.67786e+09	0.987	34.1643	23.411	153.93	214.35	876.235	1725.9	6.7956	5.2639	4.1206	0.6124	3.0981	0	1.2597	2.548	0	1.9443	0
CHEMBL2110696		CCC1(C(C)C)C(=O)NC(=O)NC1=O	14	0.308	43.6811	46.2845	285.645	683.853	2866.37	9236.16	75.27	1060.88	16364.1	271639	4.61525e+06	7.9128e+07	1.3613e+09	26.9617	98.7	402.353	1775.28	8192.29	38962.4	189395	184.108	2792.86	46642.9	827653	1.52534e+07	2.87999e+08	5.52529e+09	1.709	42.4425	60.4496	295.977	803.076	3093.09	10404.2	6.4464	5.9993	5.0341	1.4354	4.4711	0.068	4.0173	1.7089	0.8013	7.4423	0
CHEMBL450	ENDIEMAL|GEMONIL|METHARBITAL|Metharbital	CCC1(CC)C(=O)NC(=O)N(C)C1=O	14	0.836	43.7072	51.595	292.633	736.293	2919.13	9393.75	66.48	992.014	15856.8	267231	4.5656e+06	7.83972e+07	1.3486e+09	28.4073	105.692	439.526	1977.39	9310.47	45168.6	223786	184.108	2822.91	47916.5	863549	1.61021e+07	3.06248e+08	5.89592e+09	1.81	42.4516	61.6661	303.454	824.737	3129.08	10349	6.4912	5.7021	5.6164	1.3233	4.0631	0.0833	4.3055	2.0421	0.7205	6.9561	0
CHEMBL3707390	MEBICAR	CN1C(=O)N(C)C2C1N(C)C(=O)N2C	15	-1.214	48.3832	38.2085	278.874	527.784	2232.96	6013.24	47.1	644.767	10345.4	175779	3.01591e+06	5.18547e+07	8.91968e+08	34.231	132.931	573.955	2628.56	12485.2	60885.6	303033	184.111	2626.88	41917.3	718416	1.28515e+07	2.35957e+08	4.40615e+09	3.178	48.7364	77.216	339.238	929.231	3366.63	11026.6	6.4641	6.3094	6.1903	1.3769	4.7195	0	4.275	3.4602	0.7381	6.9601	0.1283
CHEMBL95	TACRINE|Tacrine	Nc1c2c(nc3ccccc13)CCCC2	17	1.69	48.9264	42.2059	256.862	454.864	1844.37	4580.45	38.91	808.116	18454.1	468969	1.21466e+07	3.16368e+08	8.25235e+09	44.914	181.722	845.78	4281.95	22803.6	125693	710238	184.153	2137.39	26482.2	348902	4.86745e+06	7.15427e+07	1.10115e+09	0.678	48.1301	35.2646	250.711	416.999	1799.44	4346.17	7.3602	6.5116	5.8919	0.7979	5.1487	0	2.3573	4.3021	0.2932	4.1623	0
CHEMBL467084	AR-R15896AR|AZD-6765|AZD6765|LANICEMINE	N[C@@H](Cc1ccccn1)c1ccccc1	16	1.952	41.4164	31.277	187.092	276.345	1105.33	2287.99	38.91	800.116	18422.8	468679	1.21441e+07	3.16344e+08	8.25204e+09	43.9034	167.883	726.021	3353.03	16083	79131.5	396811	184.153	2229.55	28386.2	379809	5.33313e+06	7.83845e+07	1.20116e+09	0.912	40.2892	24.1586	179.99	237.218	1063.31	2061.12	7.3602	6.1151	4.8844	0.6065	3.8443	0	1.3962	2.9446	0.1179	1.9998	0
CHEMBL1408759	GUAIAZULEN|Guaiazulene	Cc1ccc(C(C)C)cc2c(C)ccc1-2	16	4.512	47.4396	72.0294	293.772	737.182	2492.16	7429.51	0	46	36	238	410	1648	3948	43.2133	166.019	753.838	3708.47	19096.1	101370	550236	180.161	2217.87	29452	415093	6.11644e+06	9.30969e+07	1.45069e+09	0.094	46.0008	36.685	238.615	415.305	1657.95	3995.68	7.0922	6.6768	5.4776	1.2436	4.1831	0	2.9466	3.1961	0.4147	3.9664	0.0962
CHEMBL765	Esimil|GUANETHIDINE|Guanethidine|Ismelin	NC(N)=NCCN1CCCCCCC1	14	1.411	32.9226	21.7203	128.46	162.393	622.74	1094.03	67.64	1465.96	36155.1	936100	2.44877e+07	6.4297e+08	1.69172e+10	30.2135	102.021	392.247	1641.35	7238.94	33074.5	154887	176.134	2322.74	32193.8	469166	7.17281e+06	1.14525e+08	1.89829e+09	1.815	32.6249	25.4045	141.36	204.205	769.39	1497.84	6.7877	5.5359	3.6186	0.6124	2.6441	0	0.7217	1.8771	0	0.8165	0
CHEMBL430497		Clc1ccc(OC[C@H]2CCN2)cn1	14	1.743	36.9669	29.8816	181.888	272.734	1085.41	2160.86	34.15	234.033	1441.38	9653.06	65708.1	457814	3.24136e+06	36.6568	145.015	663.082	3303.28	17419.9	95723.7	542585	187.562	3303.2	82847.2	2.70356e+06	9.9837e+07	3.85775e+09	1.51349e+11	1.117	36.2242	26.4455	171.236	246.973	991.523	1946.19	6.3433	5.5002	4.3433	0.6969	2.6665	0	1.2743	2.1755	0	1.2237	0
CHEMBL777	BRL 14151|CLAVULANIC ACID|Clavulanate|Clavulanic Acid|RX-10100	O=C(O)[C@H]1/C(=C/CO)O[C@@H]2CC(=O)N21	15	-1.619	45.0181	24.4537	242.511	372.856	1791.87	4251.09	87.07	1491.37	27251.5	518221	9.9916e+06	1.94351e+08	3.80657e+09	33.8365	126.553	536.858	2459.52	11781.4	58091.6	292357	190.089	2815.38	47373.4	871005	1.69289e+07	3.40188e+08	6.97454e+09	1.584	44.4013	47.871	266.37	584.901	2298.21	6712.11	6.6471	6.1562	4.8995	1.1246	4.4016	0	2.5673	3.1796	0.3378	4.3632	0.0786
CHEMBL2105341	TOLDIMFOS	Cc1cc(N(C)C)ccc1[PH](=O)O	13	1.622	36.9175	44.0781	204.608	446.834	1544.34	4204.23	64.01	1507.37	38453.6	1.0246e+06	2.76341e+07	7.50293e+08	2.0471e+10	34.2649	134.022	606.622	2965.76	15171.8	79908.5	429366	185.076	3124.37	61167.4	1.33803e+06	3.15488e+07	7.80431e+08	1.98948e+10	0.622	36.1269	33.6677	186.038	335.416	1259.38	2988.89	6.0197	5.7023	4.0753	1.2051	3.0571	0	2.4865	1.9293	0.399	3.186	0
CHEMBL2103958	GAPICOMINE	c1cc(CNCc2ccncc2)ccn1	16	0.74	38.7263	19.412	165.903	188.921	922.089	1574.57	37.81	276.513	1744.96	12054.8	84134.3	598373	4.30533e+06	45.8622	176.084	774.915	3654.41	17929.3	90170.7	461040	186.149	2231.46	27464.1	345762	4.4371e+06	5.7861e+07	7.64716e+08	1.271	38.2572	19.7499	152.791	162.815	767.919	1207.98	7.4495	5.939	4.6742	0.4082	3.6468	0	0.866	2.7828	0	1.2247	0
CHEMBL3186011	APR 246|APR-246	COCC1(CO)C(=O)C2CCN1CC2	15	-0.307	44.5611	38.1894	274.834	573.908	2485.67	7322.72	49.77	790.733	13735.8	258151	4.94114e+06	9.54492e+07	1.85533e+09	29.7425	106.249	424.809	1842.84	8458.16	40529.4	200754	182.112	2575.98	41512.6	737090	1.39717e+07	2.76137e+08	5.60273e+09	1.56	44.3761	53.7891	302.574	778.669	3177.61	10570.7	6.7423	5.7371	5.5725	1.002	4.72	0.0833	3.3758	3.4996	0.4928	6.0527	0
CHEMBL828	NEMAZINE|PHENOTHIAZINE|PHENTHIAZINE|THIODIPHENYLAMINE	c1ccc2c(c1)Nc1ccccc1S2	16	3.407	44.9612	49.1815	236.602	469.025	1695.1	4403.54	37.33	436.405	4843.79	59836.7	760476	9.86514e+06	1.29564e+08	49.4757	206.166	999.88	5281.35	29510.6	171859	1.03341e+06	190.2	2483.68	35754.6	564585	9.6483e+06	1.75311e+08	3.32922e+09	0.671	44.1011	29.8601	218.27	331.91	1455.64	3248.65	6.9327	6.0806	5.344	0.6667	4.5879	0	1.7991	4.0525	0.1667	2.9164	0
CHEMBL684	DIETHYLCARBAMAZINE|Diethylcarbamazine|Hetrazan	CCN(CC)C(=O)N1CCN(C)CC1	14	1.767	36.9743	33.5919	181.139	324.546	1179.9	2807.54	26.79	337.882	5202.42	87976.9	1.50813e+06	2.59275e+07	4.45982e+08	31.8386	110.76	440.596	1874.32	8313.87	37957.9	176959	178.126	2486.06	37687.2	610772	1.04061e+07	1.83758e+08	3.32774e+09	2.238	36.5041	43.7289	200.923	436.489	1500.51	4052.31	6.6851	5.4556	4.5964	0.8145	3.2288	0	2.0474	2.0249	0.1925	2.7854	0
CHEMBL168815	CEVIMELINE	CC1OC2(CS1)CN1CCC2CC1	15	2.117	46.587	57.3914	299.151	713.773	2783.14	8617.4	37.77	412.141	4606.76	57494.1	738916	9.65482e+06	1.27316e+08	32.4227	134.566	632.432	3244.59	17548.1	98565.9	569550	182.178	2496.76	38464.2	655979	1.21139e+07	2.36926e+08	4.82007e+09	1.098	46.1824	52.1103	295.499	686.534	2755.72	8458.76	6.2844	6.1321	5.298	1.2469	4.7087	0.1021	2.7285	3.9135	0.2165	4.8464	0.1021
CHEMBL2105132	OCTAMYLAMINE|OCTISAMYL	CC(C)CCCC(C)NCCC(C)C	13	4.146	31.9558	45.1302	161.774	332.528	988.899	2339.32	12.03	102.36	543.473	3648.46	24457.5	168819	1.17821e+06	21.8042	67.2242	231.719	846.935	3183.29	12173.3	47105.8	170.146	2335.97	33437.6	495541	7.55195e+06	1.17661e+08	1.8653e+09	0.609	30.1489	22.5499	118.525	161.406	566.743	1003.69	6.5197	5.7547	2.9568	1.1052	1.8935	0	0.9856	1.0779	0	0.8413	0
CHEMBL1256351	CP-10,188|FENCLONINE	NC(Cc1ccc(Cl)cc1)C(=O)O	13	1.409	35.7019	35.2251	178.933	323.646	1142.36	2654.85	63.32	1411.68	31273.6	723840	1.7158e+07	4.14965e+08	1.02012e+10	37.4581	153.998	745.455	3953.12	22219.3	130111	785364	189.555	3669.13	94660.1	3.00017e+06	1.06576e+08	4.0033e+09	1.54401e+11	0.869	34.3403	28.8308	162.677	255.902	971.359	2017.6	6.0922	5.5829	3.9786	1.0618	2.3628	0	1.9913	2.0308	0.2357	1.602	0
CHEMBL279390	LAZABEMIDE|Lazabemide|RO 19-6327/000|Ro-19-6327	NCCNC(=O)c1ccc(Cl)cn1	13	0.658	33.3197	25.2039	159.542	249.258	990.12	2121.2	68.01	1155.86	23946.6	557049	1.35884e+07	3.39655e+08	8.61262e+09	37.7534	156.561	752.812	3940.03	21835.1	126145	751717	189.558	3623.34	92800.8	2.94838e+06	1.05337e+08	3.97578e+09	1.53812e+11	1.423	32.4546	25.7343	146.514	228.969	872.138	1866.58	6.2364	5.1395	3.8783	0.691	2.6167	0	1.4285	2.0481	0.1179	1.6744	0
CHEMBL1408862	BRONOPOL	O=[N+]([O-])C(Br)(CO)CO	8	-0.153	22.8357	34.2209	179.728	514.984	1984.08	6653.27	83.6	1747.2	36815.9	789938	1.7168e+07	3.77616e+08	8.4008e+09	22.1855	129.104	981.073	8493.66	77604	724264	6.81565e+06	193.94	8939.43	612229	4.82098e+07	3.94531e+09	3.26116e+11	2.70262e+13	0.498	22.2669	29.9629	151.316	406.348	1496.81	4767.58	4.0647	3.5158	3.0092	1.0913	1.0665	0.1443	2.999	0	0.5526	2.7738	0
CHEMBL1200694	MR-6S4|MR6S4|SEVOFLURANE|SOJOURN|ULTANE	FCOC(C(F)(F)F)C(F)(F)F	11	2.903	35.2097	77.2027	323.186	1030.38	3838.07	13468.6	9.23	76.5965	319.808	1705.31	9093.84	50862.8	289561	18.2181	65.3776	270.591	1195.1	5449.84	25380.1	120017	197.031	4001.87	86413	1.92556e+06	4.37059e+07	1.00439e+09	2.32963e+10	0.044	34.029	54.4528	248.195	700.104	2541.15	8307.41	5.1927	6.0733	2.6681	2.8341	2.4537	0.5774	2.7753	0.866	0.6124	5.5848	0
CHEMBL2106512	NIFURATRONE	O=[N+]([O-])c1ccc(/C=[N+](/[O-])CCO)o1	14	0.894	37.1696	36.7799	192.962	386.399	1405.79	3674.02	102.58	2019.34	43250.7	966225	2.19963e+07	5.06897e+08	1.17882e+10	29.0425	102.689	408.596	1723.86	7518.69	33541	152135	192.085	2982.04	51547.6	965175	1.90568e+07	3.88904e+08	8.09761e+09	0.849	36.3267	28.69	170.208	271.454	1027.78	2213.4	6.6302	5.8127	4.0418	0.9928	3.1129	0	1.7696	1.7897	0.1667	2.2313	0.1179
CHEMBL290299	RONIDAZOLE|Ronidazole	Cn1c([N+](=O)[O-])cnc1COC(N)=O	14	0.2	39.2966	37.9613	215.059	448.588	1709.39	4754.28	113.28	2046.9	43942.8	1.01188e+06	2.40927e+07	5.85601e+08	1.44408e+10	32.6748	125.432	536.481	2442.09	11521.1	55687.5	274034	192.089	2951.64	49585.3	888311	1.66381e+07	3.21341e+08	6.34157e+09	1.289	38.4287	38.6725	199.155	387.735	1405.19	3583.3	6.5197	6.0756	4.2608	1.2368	3.177	0	2.3178	1.8846	0.3109	3.1524	0.0962
CHEMBL20883	CITOFUR|FT-207|MJF-12264|NSC-148958|TEGAFUR|UFTORAL	O=c1[nH]c(=O)n(C2CCCO2)cc1F	15	0.781	42.9284	37.8196	223.735	417.465	1590.99	4020.8	64.09	800.13	11642.4	187564	3.13913e+06	5.34235e+07	9.15908e+08	31.556	112.644	459.463	2031.72	9432.38	45211.2	221560	191.096	2771.2	45348.2	818210	1.58394e+07	3.21472e+08	6.72917e+09	1.447	42.2993	41.4273	225.727	441.084	1630.5	4203.03	6.6815	6.1116	5.0952	1.0099	3.9301	0	2.4688	2.7366	0.3309	3.3814	0.1443
CHEMBL1388	BENOQUIN|MONOBENZONE|MONOBENZYL ETHER OF HYDROQUINONE|Monobenzone|P-BENZYLOXYPHENOL	Oc1ccc(OCc2ccccc2)cc1	16	3.241	40.9161	41.0892	188.782	330.863	1122.9	2521.47	29.46	491.849	8684.37	172547	3.48449e+06	7.07288e+07	1.43747e+09	45.8877	172.831	747.016	3465.57	16739.3	82965	418711	188.138	2347.13	31287.5	447674	6.87613e+06	1.12777e+08	1.95625e+09	0.617	40.1174	22.1488	172.624	199.891	920.949	1524.01	7.3433	6.2073	4.8433	0.6969	3.565	0	1.2743	2.992	0	1.5299	0
CHEMBL1205405	CAMPHORIC ACID	CC1(C(=O)O)CCC(C(=O)O)C1(C)C	14	0.787	47.2461	71.4136	378.836	1133.5	4683.74	17149.3	74.6	1447.28	27019.9	519706	1.00942e+07	1.97719e+08	3.90125e+09	24.5902	94.7851	392.472	1768.14	8289.5	39916.2	195737	184.105	2846.61	48686.4	884052	1.66534e+07	3.21369e+08	6.30752e+09	0.772	46.2105	69.7883	357.036	1045.38	4212.68	15050.4	6.2319	6.683	5.4526	2.1945	3.7612	0.2464	5.9586	1.6593	1.7159	8.7107	0.0722
CHEMBL1266	TETRAHYDROZOLINE|TETRYZOLINE|Tetrahydrozoline|Tyzine	c1ccc2c(c1)CCCC2C1=NCCN1	17	2.126	46.7831	38.8075	236.949	416.631	1665.1	4129.39	24.39	194.745	1114.23	7788.53	54687.8	397677	2.93872e+06	40.7999	150.611	633.737	2877.97	13703.2	67453.6	340371	184.153	2085.35	24475.6	295571	3.6512e+06	4.59317e+07	5.86435e+08	0.796	46.1668	30.0171	227.325	355.836	1556.19	3598.8	7.4495	6.3477	5.6355	0.6055	4.9591	0	1.8265	3.7407	0.1916	3.2997	0.1443
CHEMBL77921	Domitor|MEDETOMIDINE	Cc1cccc(C(C)c2c[nH]cn2)c1C	16	2.435	45.0015	47.5798	248.431	512.532	1901.91	5122.97	28.68	251.738	1741.05	13939.8	113366	947435	8.05055e+06	39.7193	152.068	666.946	3162	15683.7	80174.2	418712	184.153	2287.71	30235.6	419240	6.02798e+06	8.90734e+07	1.3437e+09	0.823	44.1446	35.541	223.439	396.586	1552.94	3801.89	7.1984	6.3348	5.5886	0.9234	4.1978	0	2.6577	2.6363	0.3894	3.8596	0.1443
CHEMBL2103848	DEMIDITRAZ|PF-3814927	Cc1cccc([C@H](C)c2ncc[nH]2)c1C	16	2.387	45.0168	46.6533	247.063	502.247	1878.04	5014.52	28.68	251.738	1764.73	14252.2	117314	993025	8.55462e+06	40.1089	153.958	679.643	3238.49	16138	82838.4	434219	184.153	2283.71	30100.7	416139	5.9674e+06	8.79885e+07	1.32524e+09	0.823	44.1424	36.1463	225.207	406.469	1584.26	3922.08	7.1984	6.3348	5.5886	0.9234	4.1978	0	2.6577	2.6363	0.3894	3.8596	0.1443
CHEMBL471638	TV-1901|VALROCEMIDE	CCCC(CCC)C(=O)NCC(N)=O	13	0.342	32.1177	15.5617	131.017	146.666	685.386	1195.97	72.19	1362.17	28468.9	644602	1.52539e+07	3.72254e+08	9.28581e+09	26.1548	87.1267	331.018	1379	6066.83	27616.5	128446	180.119	2747.3	45227.7	787314	1.4249e+07	2.64844e+08	5.01383e+09	1.141	30.3836	24.6193	135.672	214.988	793.482	1696.82	6.6126	5.2859	3.323	0.8106	2.2869	0	1.3089	1.6862	0.1179	1.539	0
CHEMBL2104377	CLONITRATE	O=[N+]([O-])OCC(CCl)O[N+](=O)[O-]	11	-0.584	27.1469	13.1023	103.759	119.256	496.538	848.626	104.74	1943.11	40919.9	909040	2.06999e+07	4.7885e+08	1.12065e+10	30.9191	134.105	688.371	3850.57	22665.5	138098	863048	195.495	4315.07	118361	3.85883e+06	1.40668e+08	5.46051e+09	2.19057e+11	0.693	26.1766	22.7721	112.134	173.307	586.856	1160.69	5.5577	4.875	2.5344	1.0206	1.7243	0	0.9907	1.2263	0	1.1646	0
CHEMBL1450565	AKLOMIDE|CLOMIDE	NC(=O)c1ccc([N+](=O)[O-])cc1Cl	13	1.423	37.6241	44.8472	212.998	475.029	1654.47	4602.38	86.23	1911.12	42982.2	1.00485e+06	2.40213e+07	5.84434e+08	1.44134e+10	38.8103	163.626	814.158	4413.63	25204.1	149164	906400	195.54	3920.08	101824	3.17726e+06	1.10669e+08	4.09455e+09	1.56384e+11	0.37	36.3012	30.7252	183.482	310.404	1211.63	2772.39	6.0197	5.7023	4.0753	1.2051	3.0571	0	2.4865	1.9293	0.399	3.186	0
CHEMBL42161	MISONIDAZOLE|Misonidazole|RO 7-0582	COCC(O)Cn1ccnc1[N+](=O)[O-]	14	0.114	36.7869	28.3178	183.557	324.725	1294.02	3220.21	90.42	1485.72	29460.6	628642	1.38248e+07	3.09458e+08	7.01858e+09	30.5731	112.192	461.978	2030.06	9275.5	43619	209864	190.093	2900.33	48796.7	882632	1.6772e+07	3.29119e+08	6.59369e+09	1.009	36.2958	30.509	175.336	309.007	1164.71	2806.64	6.6471	5.7284	4.0608	0.9248	3.3633	0	1.7879	1.8082	0.2041	2.7464	0.1179
CHEMBL414	CARZENIDE|Carzenide|Para-Carboxybenzenesulfonamide (Weak Carbonic Anhydrase Inhibitor)	NS(=O)(=O)c1ccc(C(=O)O)cc1	13	0.301	39.2223	44.1646	222.232	502.589	1774.4	5038.81	105.84	2268.07	50459.6	1.18094e+06	2.87578e+07	7.25418e+08	1.8848e+10	38.6594	155.357	741.913	3892.18	21571	123847	728743	194.144	3374.57	65809.9	1.38473e+06	3.05508e+07	6.94544e+08	1.61112e+10	1.08	38.3541	49.4609	248.531	592.565	2242.13	6655.12	5.9097	6.2217	3.9394	2.0104	2.6519	0.2887	2.9023	1.7351	0.5997	3.1008	0
CHEMBL46917	CARBARIL|CARBARYL|CARYLDERM|CLINICIDE|Carbaril|DERBAC|DERBAC-C|ENT-23969|SULEO-C	CNC(=O)Oc1cccc2ccccc12	16	2.713	43.0796	45.9809	222.696	450.033	1608.01	4307.55	38.33	448.342	5887.44	93374.8	1.55922e+06	2.65865e+07	4.56686e+08	44.9896	171.013	746.842	3504.6	17189.6	87013	451475	190.134	2463.19	34799.7	533378	8.77329e+06	1.52689e+08	2.77176e+09	1.002	42.2019	30.4985	205.578	317.981	1337.53	2962.11	7.3089	6.1485	5.1252	0.7581	4.0478	0	1.8144	3.3641	0.1361	2.835	0
CHEMBL4297288	F 351|F-351|HYDRONIDONE	Cc1ccc(=O)n(-c2ccc(O)cc2)c1	16	2.826	45.0222	53.9616	243.128	518.64	1777.76	4780.29	42.23	752.739	13574.5	258860	4.98311e+06	9.6589e+07	1.88279e+09	42.6413	161.143	701.411	3276.87	15916.8	79194.6	400578	190.134	2499.08	36368.6	579601	9.92927e+06	1.7929e+08	3.35668e+09	0.951	44.2167	37.2176	222.932	373.402	1474.79	3387.08	7.1647	6.5793	5.1863	1.1158	3.9473	0	2.2016	3.4818	0.1643	3.0737	0
CHEMBL2105157	AGN 20|METAMFAZONE|METHAMPHAZONE	Cc1cc(N)c(=O)n(-c2ccccc2)n1	16	0.795	45.0946	33.9564	221.928	338.668	1410.48	3047.25	60.91	1124.79	23855	559594	1.36834e+07	3.42572e+08	8.70087e+09	45.7478	183.196	844.625	4171.86	21457	113429	612001	190.137	2474.62	35146.5	539308	8.81847e+06	1.51482e+08	2.69968e+09	1.229	44.2831	39.7013	229.933	418.672	1636.38	4078.1	7.1815	6.4749	5.2769	1.0196	4.2309	0	2.3524	3.349	0.2827	3.6251	0
CHEMBL625	E233|Equizole|MINTEZOL|MK-360|Omnizole|THIABENDAZOLE|TIABENDAZOLE|Tiabendazole	c1ccc2[nH]c(-c3cscn3)nc2c1	16	0.781	44.7024	27.7193	217.411	311.881	1395.29	2959.29	69.81	733.563	8233.63	103126	1.37282e+06	1.90209e+07	2.70166e+08	47.2237	200.501	949.096	4794.66	25211.7	136464	755260	194.192	2651.86	41048.2	713353	1.35914e+07	2.76192e+08	5.85015e+09	1.204	44.198	34.1512	222.565	387.208	1561.37	3819.48	6.9327	6.0806	5.344	0.6667	4.5927	0	1.7991	3.2372	0.1667	2.9192	0.2406
CHEMBL2104824	INDANAZOLINE	c1cc2c(c(NC3=NCCN3)c1)CCC2	17	1.972	46.5001	39.7699	234.909	428.991	1649.24	4164.73	36.42	267.106	1657.75	11805.2	85901.4	647434	4.99053e+06	42.1388	155.073	661.277	3049.95	14762.4	73843.4	378299	186.149	2119.29	24926.6	301166	3.71987e+06	4.67868e+07	5.9734e+08	1.189	46.2528	33.583	228.012	376.71	1534.38	3593.13	7.4327	6.432	5.584	0.6735	4.8677	0	1.7656	3.2038	0.1361	3.0503	0.2622
CHEMBL18098	AG-629|SPIZOFURONE|Spizofurone	CC(=O)c1ccc2c(c1)C(=O)C1(CC1)O2	17	1.375	54.939	71.6898	375.004	947.213	3662.3	11611.9	43.37	679.366	10506.2	176840	3.01712e+06	5.17507e+07	8.89072e+08	41.3259	161.432	733.992	3604.7	18462.7	97164.9	521465	192.127	2468.77	35747.4	571378	9.83751e+06	1.78492e+08	3.35617e+09	0.956	54.248	67.0785	370.31	913.061	3651.62	11571.4	7.1226	7.0963	5.9506	1.5792	4.5951	0.1021	3.6327	3.5805	0.5527	5.1027	0.068
CHEMBL8030	CP-26,154|TOLIMIDONE	Cc1cccc(Oc2cnc(O)nc2)c1	16	1.392	42.7833	34.3985	205.341	306.056	1232.23	2476.21	55.24	660.001	9968.42	182895	3.59132e+06	7.22725e+07	1.46667e+09	45.2269	175.723	787.183	3776.77	18822.3	96117	499528	192.13	2457.07	33615.5	492372	7.6939e+06	1.27341e+08	2.21161e+09	1.233	42.2236	33.1417	195.902	289.477	1132.54	2257.17	7.2372	6.4994	4.8471	0.9856	3.81	0	1.5656	3.0602	0	2.1846	0
CHEMBL2110922		COc1cc(N)cn[n+]1-c1ccccc1	16	1.554	43.033	34.385	211.341	340.2	1383.82	3119.05	53.07	873.997	19005.3	473273	1.21835e+07	3.1669e+08	8.25509e+09	45.1472	180.528	811.802	3889.08	19383.6	99332.9	519771	190.137	2444.68	34054	511872	8.22756e+06	1.39725e+08	2.47607e+09	1.212	42.2221	33.4696	209.653	352.062	1423.83	3371.56	7.3089	6.1485	5.0831	0.7581	4.1745	0	1.7787	3.4131	0.1361	2.9273	0
CHEMBL100014	AN-9|Butyric Acid 2,2-Dimethyl-Propionyloxymethyl Ester|Butyric Acid 2,2-Dimethyl-Propionyloxymethyl Ester(An9)|PIVANEX	CCCC(=O)OCOC(=O)C(C)(C)C	13	2.041	35.584	49.8799	224.831	575.126	2079.97	6534.6	52.6	701.963	10720.3	178562	3.04222e+06	5.22058e+07	8.97899e+08	26.0829	90.0375	361.183	1552.55	6944.25	31881.4	149081	184.105	2808.98	45425.6	769052	1.35007e+07	2.43887e+08	4.50594e+09	0.743	34.1749	40.1028	195.029	447.57	1612.11	4660.63	6.3752	6.0918	3.5939	1.8588	1.8426	0.2887	2.6434	0.9305	0.6124	1.9537	0
CHEMBL110317	ACETRYPTINE|Acetryptine|W 2965 A	CC(=O)c1ccc2[nH]cc(CCN)c2c1	16	1.516	44.9013	46.1826	243.643	507.935	1866.58	5092.19	58.88	1137.09	23903.6	558014	1.35986e+07	3.39636e+08	8.60931e+09	42.3841	158.95	698.306	3325.76	16624.3	85876.3	454425	188.141	2473.36	36137.5	577882	9.91685e+06	1.79185e+08	3.35644e+09	1.319	44.4348	37.515	228.093	401.954	1595.41	3876.94	7.2195	6.3672	5.2047	0.9694	4.2148	0	2.3818	3.2481	0.3027	3.348	0.0962
CHEMBL2104543	ANTAFENITE|R-8193	C1=CN2CC(c3ccccc3)N=C2S1	16	2.869	45.1245	44.6098	235.599	453.772	1710.1	4385.03	40.9	443.929	4881.8	59947.1	761236	9.87415e+06	1.29697e+08	48.6607	206.205	1007.98	5335.2	29799.3	173277	1.03982e+06	192.196	2562.44	38240.2	635705	1.15653e+07	2.2495e+08	4.57904e+09	1.109	44.1811	34.2467	224.688	394.493	1609.63	3979.41	6.9327	6.0806	5.344	0.6667	4.5987	0	1.7991	3.3121	0.1667	2.9192	0.2141
CHEMBL263198		Nc1c2c(nc3c1CCCC3)CCCC2	17	1.367	48.6713	40.4782	254.31	445.791	1822.36	4521.81	38.91	808.116	18454.1	468969	1.21466e+07	3.16368e+08	8.25235e+09	35.912	138.697	610.68	2952.57	15086.3	79991	435049	184.153	2137.39	26482.2	348902	4.86745e+06	7.15427e+07	1.10115e+09	0.596	48.1271	34.5681	250.101	411.077	1788.31	4287.86	7.3602	6.5116	5.8919	0.7979	5.1487	0	2.3573	4.3021	0.2932	4.1623	0
CHEMBL2106105	DICARBINE	Cc1ccc2c(c1)C1CN(C)CCC1N2	17	2.196	50.6052	52.7635	278.627	544.581	2052.56	5327.09	15.27	125.86	609.217	4066.63	26899.9	186486	1.31018e+06	41.3747	154.992	671.444	3132.11	15249.9	76401	390905	184.153	2136.78	26463.6	347760	4.81261e+06	6.95607e+07	1.0416e+09	1.137	50.2333	45.5883	270.478	491.125	1952.08	4886.02	7.2372	6.92	5.776	1.1828	4.9981	0	2.4895	4.4873	0.1916	4.0761	0.0786
CHEMBL100622		C[N+](C)(C)CCCCCC[N+](C)(C)C	13	1.832	36.5308	60.601	236.774	632.652	2067.82	6214.34	0	36	48	224	540	1884	5376	30.0204	111.022	503.373	2582.91	14112.1	79499.6	454586	172.142	2381.85	34252.7	509255	7.79085e+06	1.22145e+08	1.95568e+09	1.348	36.2272	61.1498	260.661	714.531	2500.48	7749.3	6.2071	7.0355	2.6036	3.1213	1.6642	0.7071	1.5	1.0518	0	1.5607	0
CHEMBL292687	1-CHLORO-2,4-DINITROBENZENE|DINITROCHLOROBENZENE|NSC-6292	O=[N+]([O-])c1ccc(Cl)c([N+](=O)[O-])c1	13	2.428	37.0439	51.4155	215.856	511.274	1711.34	4844.03	86.28	1849.39	40236.3	903207	2.06144e+07	4.76967e+08	1.11584e+10	36.3659	152.31	755.244	4071.41	23125.3	136326	826419	199.528	4061.04	105804	3.28025e+06	1.13208e+08	4.1552e+09	1.57802e+11	-0.349	36.1733	25.8586	175.991	272.968	1121.52	2434.32	6.0197	5.7023	4.0977	1.2051	2.9255	0	2.4994	2.0806	0.399	3.0462	0
CHEMBL697	CELONTIN|MESUXIMIDE|METHSUXIMIDE|Methsuximide	CN1C(=O)CC(C)(c2ccccc2)C1=O	16	2.055	49.3163	65.2166	329.005	851.498	3301.5	10812.1	37.38	634.269	10236.9	175301	3.01059e+06	5.17684e+07	8.9032e+08	38.9544	150.796	656.498	3049.97	14731.1	73119.6	370610	190.134	2559.15	38301.6	622877	1.0768e+07	1.94409e+08	3.61814e+09	1.131	48.2742	56.5846	314.388	771.442	3092.05	9858.37	7.0544	6.67	6.0261	1.4319	4.4594	0.1179	4.0499	3.1597	0.7587	6.2909	0.068
CHEMBL2104100	BM 41.332|CIAMEXON	COc1nc(C)ccc1CN1CC1C#N	16	1.139	44.7868	46.1612	253.997	497.048	1875.19	4741.04	49.15	739.136	14511.2	329138	7.7334e+06	1.83548e+08	4.36896e+09	41.0005	161.468	726.212	3463.29	17076.7	86099.6	441331	190.137	2500.09	36347.5	577502	9.84599e+06	1.76755e+08	3.2887e+09	1.474	44.2779	47.8055	253.967	528.077	1956.39	5231.3	7.2407	6.2464	4.8896	0.9553	3.6671	0	1.8178	2.7912	0.0833	2.4771	0
CHEMBL2104553	ATAQUIMAST	CCn1c(=O)c(NC)nc2ccccc21	16	1.613	44.9596	41.6328	243.322	462.041	1814.7	4709.3	46.92	498.923	6332.77	96213.7	1.56805e+06	2.63652e+07	4.49108e+08	44.5887	176.507	801.076	3907.5	19973.6	105667	574259	190.137	2519.41	36927.7	588745	1.00068e+07	1.7802e+08	3.26741e+09	1.392	44.2659	40.7603	241.569	466.023	1829.59	4805.18	7.2744	6.0436	5.538	0.7979	4.6487	0	2.4623	3.6096	0.2984	4.2321	0
CHEMBL2104320	FEPROSIDNINE	CC(Cc1ccccc1)[n+]1cc([NH-])on1	16	2.061	43.0557	37.1319	208.76	335.89	1289.67	2768.82	30.96	325.377	3294.76	38811.5	479119	6.10944e+06	7.93714e+07	38.5165	150.082	652.729	3046.75	14837.8	74419	381379	190.137	2395.31	31928.1	448343	6.59261e+06	1.00828e+08	1.59328e+09	0.773	42.1316	30.6012	197.256	306.495	1230.41	2682.32	7.254	6.3953	4.97	0.8952	3.909	0	1.7453	2.7796	0.1179	2.4413	0.1179
CHEMBL419792	PNU-95666E|SUMANIROLE	CN[C@@H]1Cc2cccc3[nH]c(=O)n(c23)C1	17	0.296	50.7717	39.5448	275.162	481.586	2052.17	5214.25	49.82	546.509	6813.65	101612	1.63282e+06	2.72503e+07	4.62851e+08	42.3161	159.421	690.102	3198.74	15465.4	77047.7	392862	190.137	2357.11	32505.6	494950	8.18145e+06	1.43821e+08	2.63864e+09	1.605	50.3508	48.5179	282.399	550.098	2182.01	5818.79	7.292	6.6509	5.9572	1.0204	5.3249	0	2.6167	4.5921	0.2527	4.6631	0.0786
CHEMBL1697733	ACETYL-L-CARNITINE|ACETYLCARNITINE|Acetyl-L-Carnitine|NICETILE	CC(=O)O[C@H](CC(=O)[O-])C[N+](C)(C)C	13	-0.169	36.4833	42.41	200.648	430.218	1493.53	4014.94	66.43	1193.13	22875.2	465620	9.7565e+06	2.08955e+08	4.55559e+09	29.5715	108.167	472.267	2262.68	11411.5	59440.1	316822	186.101	2893.79	48159.5	844561	1.53999e+07	2.89002e+08	5.54059e+09	1.159	36.2809	51.7767	219.49	520.405	1781.53	5096.55	6.2042	6.8899	2.5105	2.5813	2.4623	0.3536	1.4215	1.2182	0	2.7003	0
CHEMBL358392	TASULDINE|Tasuldine	c1cnc(SCc2cccnc2)nc1	15	0.579	36.6685	15.9969	152.82	148.005	801.758	1180.05	63.97	605.273	6127.28	69398.7	838211	1.056e+07	1.36565e+08	49.0563	206.531	988.888	5080.97	27298.8	151423	860861	194.192	2719.88	41551	692204	1.2457e+07	2.38509e+08	4.78072e+09	1.208	36.1764	20.5238	149.568	177.92	794.582	1376.19	6.9495	5.5854	4.4327	0.4082	3.423	0	0.866	2.7079	0	1.1873	0
CHEMBL1200709	CROTAMITON|CROTAN|EURAX	C/C=C/C(=O)N(CC)c1ccccc1C	15	3.629	39.6335	48.2998	212.16	470.376	1623.18	4563.31	20.31	332.884	5139.78	87741.1	1.50545e+06	2.58828e+07	4.45114e+08	43.2939	165.656	732.942	3498.54	17453.7	89609.2	469533	186.145	2549.77	38085.4	609929	1.02958e+07	1.80579e+08	3.25535e+09	0.647	38.1215	29.2235	189.46	327.728	1320.36	3226.61	7.2019	5.7637	4.6741	0.7436	3.7775	0	1.9853	2.4823	0.248	3.2752	0
CHEMBL504652	TC-2216	c1cncc(N2CCC3(CCCN3)C2)c1	17	2.1	48.7867	52.6635	292.962	665.039	2593.39	7680.15	28.16	206.936	1228.46	8428.29	58440.8	415331	2.98958e+06	39.0494	147.153	627.556	2875.4	13755.1	67731.2	340404	186.149	2123.97	25103.3	305447	3.80487e+06	4.82974e+07	6.22436e+08	1.264	48.2414	46.8005	286.251	626.784	2524.54	7409.22	7.3805	6.6081	5.7214	1.0404	4.839	0.125	2.3395	3.4739	0.0833	3.9122	0.2271
CHEMBL279924	ETICYCLIDINE|Eticyclidine	CCNC1(c2ccccc2)CCCCC1	16	3.601	43.5285	49.8124	249.87	567.494	2192.76	6621.46	12.03	114.36	573.518	4013.42	27210.7	191855	1.36321e+06	34.6542	125.756	512.551	2282.48	10731.9	52429.2	263383	182.156	2201.71	28083.2	376447	5.2871e+06	7.75746e+07	1.18489e+09	0.64	42.1523	35.7664	247.745	536.474	2333.93	7096.27	7.3729	6.008	5.0684	0.7541	4.3311	0.1021	2.1101	3.3938	0.2165	3.8022	0
CHEMBL2110990	GUAIACOLSULFONATE|SULFOGAIACOL	COc1cc(S(=O)(=O)O)ccc1O	13	0.606	38.7515	45.1915	227.744	520.039	1870.59	5368.4	92.21	1727.24	34486.5	712573	1.49131e+07	3.15067e+08	6.71205e+09	35.8664	138.651	634.382	3151.9	16397.1	87856.3	480661	196.137	3466.43	68979.2	1.48229e+06	3.33835e+07	7.74088e+08	1.83002e+10	1.345	38.3528	52.2903	256.613	635.222	2379.21	7224.83	5.9477	6.0216	4.1116	1.9127	2.771	0.2887	2.8906	2.0445	0.5509	3.3152	0
CHEMBL2110601	AMIQUINSIN	COc1cc2nccc(N)c2cc1OC	16	0.813	44.586	36.0455	233.002	403.972	1639.41	3970.77	57.37	889.309	18938.7	471472	1.21598e+07	3.16432e+08	8.25255e+09	48.0261	195.555	917.226	4631.12	24484.6	133681	747458	192.13	2585.23	38608.9	628176	1.0899e+07	1.9784e+08	3.70273e+09	1.114	44.1793	37.4122	231.642	406.601	1620.13	3922.45	7.2576	6.1402	5.4666	0.8718	4.4355	0	2.3981	3.5615	0.2476	3.8117	0
CHEMBL2111092	EPRODISATE	O=S(=O)(O)CCCS(=O)(=O)O	10	-1.426	30.8466	33.5076	175.102	380.063	1304.31	3466.45	125.5	2504.78	51619.3	1.08024e+06	2.28571e+07	4.88652e+08	1.05484e+10	25.0822	94.5274	446.203	2342.4	12881.8	72317.6	409924	196.159	4172.23	93910.5	2.19309e+06	5.24302e+07	1.2727e+09	3.12182e+10	1.574	30.4691	62.0135	250.998	734.769	2551.33	8104.14	4.7071	5.9749	1.8536	3.1213	1.149	0.7071	1.5	0.5303	0	1.5607	0
CHEMBL2104355	LEDAZEROL	OCc1cccc(Cc2c[nH]cn2)c1O	16	0.552	42.9013	30.7664	211.09	338.748	1380.07	3165.22	69.14	1068.24	18475.5	353967	7.01941e+06	1.41192e+08	2.85601e+09	40.962	155.739	678.161	3193.45	15751.8	80144.9	416887	192.13	2572.97	38524.3	638779	1.15083e+07	2.20397e+08	4.40171e+09	1.405	42.3329	32.1259	204.724	334.986	1330.94	3042.78	7.3089	6.1046	5.2722	0.7299	4.1355	0	1.9752	2.6217	0.1925	2.9635	0.1443
CHEMBL1095	ETHOTOIN|Ethotoin|PEGANONE	CCN1C(=O)NC(c2ccccc2)C1=O	16	1.779	45.669	41.4482	242.492	451.957	1789.73	4559.91	49.41	702.63	10765.7	179394	3.04954e+06	5.22531e+07	8.97939e+08	40.0965	149.219	632.956	2877.09	13644	66606.8	332210	192.13	2581.1	38492.1	626239	1.08823e+07	1.98094e+08	3.72088e+09	1.639	44.3929	43.8503	244.697	500.816	1937.68	5327.22	7.2364	6.2062	5.4523	0.867	4.6127	0	2.4517	3.0697	0.3214	4.2342	0.0786
CHEMBL2104907	FENOZOLONE|LD 3394|PHENOZOLONE	CCNC1=NC(=O)C(c2ccccc2)O1	16	1.842	43.3169	32.9026	207.232	320.601	1320.2	2907.59	50.69	524.727	6488.78	97564	1.58534e+06	2.66602e+07	4.54675e+08	41.4125	152.721	647.995	2955.91	14088.4	69181.8	347283	192.13	2493.15	34924.5	525889	8.44558e+06	1.43152e+08	2.53232e+09	1.072	42.2453	31.7383	206.256	337.668	1383.22	3222.27	7.3089	6.1653	4.9938	0.7426	4.2773	0	1.772	3.0788	0.1643	3.0185	0.0962
CHEMBL10316	IDAZOXAN|RX-781094	c1ccc2c(c1)OCC(C1=NCCN1)O2	17	1.725	46.6006	35.3855	227.159	366.462	1480.37	3376.97	42.85	279.938	1659.69	10817.3	72321.4	499979	3.54209e+06	42.4215	154.941	648.977	2908.04	13575.3	65193.7	319778	192.13	2260.92	27507.4	343838	4.39273e+06	5.7119e+07	7.53481e+08	1.218	46.2121	33.4924	226.427	365.053	1506.75	3448.47	7.4327	6.4223	5.6467	0.6667	4.7666	0	1.8424	3.574	0.1667	2.9276	0.1443
CHEMBL2105457	CL 39808|THOZALINONE|TOZALINONE	CN(C)C1=NC(=O)C(c2ccccc2)O1	16	1.708	45.0944	40.9882	232.499	413.86	1604.63	3841.56	41.9	457.865	5999.01	93924.5	1.55761e+06	2.64439e+07	4.52952e+08	43.2641	164.754	718.545	3354.4	16292.5	81214.6	412428	192.13	2511.82	35554.1	540109	8.71241e+06	1.47591e+08	2.59884e+09	1.191	44.2472	38.9612	229.518	416.126	1630.25	4009.49	7.1815	6.5147	5.1785	1.0385	4.0942	0	2.3891	3.1869	0.3309	3.2652	0.0962
CHEMBL2104723	GPA-878|METAZAMIDE	COc1ccc(-n2c(C)c[nH]c2=O)cc1	16	1.967	44.9038	47.0917	245.443	513.422	1890.76	5189.29	47.02	510.745	6533.43	99258.3	1.61401e+06	2.70997e+07	4.61643e+08	38.3311	143.226	603.556	2729.66	12880.4	62566.7	310379	192.13	2550.49	37320.8	594707	1.01431e+07	1.81944e+08	3.38226e+09	1.255	44.2205	39.9032	232.382	436.811	1687.66	4325.8	7.2195	6.2983	5.4046	0.9533	4.3821	0	2.3351	2.9887	0.2127	3.8869	0.0962
CHEMBL54976	GPPE PDR SACH|L-TRYPTOPHAN|NSC-13119|OPTIMAX|OPTIMAX WV|PACITRON|TRYPTOPHAN|TRYPTOPHAN, L-	N[C@@H](Cc1c[nH]c2ccccc12)C(=O)O	16	0.887	45.125	37.6561	227.854	411.337	1605.57	4060.7	79.11	1546.34	32382.3	733232	1.72382e+07	4.15658e+08	1.02072e+10	40.9855	152.305	657.643	3061.25	14898.9	74764.5	383973	192.13	2584.99	38645.5	630733	1.1006e+07	2.01486e+08	3.81375e+09	1.333	44.432	38.4112	227.882	404.685	1590.34	3852.7	7.1815	6.5028	5.2942	1.0385	3.8999	0	2.5356	3.0415	0.3718	2.9942	0.0962
CHEMBL2105353	PENTABAMATE	CC(OC(N)=O)C(C)C(C)OC(N)=O	13	0.091	36.0359	32.191	176.556	329.505	1190.22	2997.29	104.64	2056.04	46287.4	1.11122e+06	2.75039e+07	6.93745e+08	1.77196e+10	28.3588	99.5645	402.865	1752.84	7918.37	36511.9	170398	188.097	2956.89	49355.1	859992	1.54632e+07	2.84711e+08	5.34011e+09	1.694	34.5078	41.3083	177.031	352.28	1147.32	2806.01	6.3411	6.0728	3.4815	1.4804	2.4773	0	2.1442	1.1268	0.2722	2.8998	0
CHEMBL502384	TRETAMINE|TRIETHYLENEMELAMINE	C1CN1c1nc(N2CC2)nc(N2CC2)n1	18	1.626	55.2367	69.8514	360.271	772.687	2965.4	7834.26	48.39	313.726	2116.84	15472.2	117907	924839	7.39549e+06	49.0122	194.689	906.502	4559.24	23859.8	127790	695347	192.137	2122.96	24206.3	283788	3.40794e+06	4.17662e+07	5.20637e+08	1.926	54.2576	72.3328	333.788	751.176	2651.91	7268.34	7.399	6.9996	4.8165	1	4.0242	0	1.9916	3.0412	0.25	2.633	0
CHEMBL2104682	NEBRACETAM	NCC1CC(=O)N(Cc2ccccc2)C1	16	1.186	43.035	34.7214	207.039	335.61	1299.45	2903.65	46.33	1013.92	22831.2	548832	1.3521e+07	3.38992e+08	8.60427e+09	40.1787	148.551	620.996	2773.82	12904.6	61752.8	301841	188.141	2423.97	34471.1	538780	9.11844e+06	1.63854e+08	3.06921e+09	1.247	42.4075	32.0024	204.075	326.753	1321.36	2989.14	7.292	6.2228	5.0841	0.8106	3.9878	0	1.7927	3.048	0.1179	2.5669	0.0962
CHEMBL277775	TETRAMISOLE	c1ccc(C2CN3CCSC3=N2)cc1	16	2.897	45.1344	44.9832	236.555	458.531	1725.87	4445.92	40.9	443.929	4881.8	59947.1	761236	9.87415e+06	1.29697e+08	46.6789	192.49	915.558	4706.8	25472.6	143157	828417	192.196	2562.44	38240.2	635705	1.15653e+07	2.2495e+08	4.57904e+09	1.087	44.1776	34.0972	224.581	393.429	1607.65	3969.49	6.9327	6.0806	5.344	0.6667	4.5987	0	1.7991	3.3121	0.1667	2.9192	0.2141
CHEMBL2104180	CYCLOMENOL|HEXINOL	Cc1cc(C)c(C2CCCCC2)c(O)c1	16	3.574	45.07	56.7209	249.583	541.505	1876.24	5151.21	20.23	453.253	8430.57	171140	3.47641e+06	7.06848e+07	1.43727e+09	36.0325	132.712	568.676	2685.33	13387.6	69076.9	364755	184.149	2327.47	32163.4	481354	7.7033e+06	1.30071e+08	2.2893e+09	0.354	44.0945	32.2629	219.635	348.29	1476.08	3395.72	7.1815	6.5066	5.0566	1.0379	4.689	0	2.1145	3.0388	0.2127	4.1632	0
CHEMBL2104245	BORNELONE	CC(=O)/C=C/C=C1/C2CCC(C2)C1(C)C	16	1.783	48.8514	61.1233	316.741	796.762	3131.87	10180.9	17.07	339.385	5124.36	87664.8	1.50324e+06	2.58383e+07	4.4422e+08	34.4562	137.787	610.945	2929.43	14676.2	75724.5	398872	184.149	2351.51	32891	496970	8.0038e+06	1.35743e+08	2.39893e+09	0.447	48.1128	51.1153	297.425	685.621	2769.42	8568.28	7.0149	7.0227	5.3467	1.7478	4.3216	0.1667	3.4937	2.8601	0.6239	5.2861	0.1859
CHEMBL2106237	DIBUPROL	CCCCOCC(O)COCCCC	13	2.532	27.714	17.6319	95.1053	99.6825	382.529	532.763	38.69	520.446	8910.49	173676	3.4909e+06	7.07646e+07	1.4377e+09	24.0688	71.2902	239.801	867.754	3296.5	12972.6	52432.5	180.116	2637.23	40661.2	656419	1.10208e+07	1.91118e+08	3.40205e+09	0.754	26.1412	10.5387	89.7841	78.1239	383.256	517.953	6.8081	4.8038	3.101	0.2887	1.9835	0	0.4082	1.2546	0	0.433	0
CHEMBL44884	ETHAMBUTOL	CC[C@@H](CO)NCCN[C@@H](CC)CO	13	0.752	29.3918	15.1617	118.939	135.41	590.104	975.226	64.52	991.227	17742.7	345431	6.9088e+06	1.39457e+08	2.82365e+09	25.9832	81.2676	288.619	1099.68	4378.16	17930	74796.6	180.119	2771.3	46857	854023	1.64413e+07	3.28795e+08	6.74886e+09	1.732	28.4853	22.3357	120.892	190.964	657.518	1381.93	6.7779	4.6495	3.7841	0.4082	2.2599	0	1.1052	1.0689	0	1.1897	0
CHEMBL443613	TRICHLORMETHINE|TRIMUSTINE	ClCCN(CCCl)CCCl	9	3.18	19.6605	20.9952	79.9335	137.994	424.707	940.392	3.24	21.4992	38.9391	151.989	455.67	1584.14	5273.93	33.5821	179.375	1085.61	6943.89	45646.3	304348	2.04494e+06	192.43	5948.97	223505	9.00154e+06	3.70268e+08	1.53245e+10	6.35376e+11	0.653	18.1421	11.9079	73.5049	109.328	409.162	862.023	4.8461	3.2321	2.0908	0.2041	1.6578	0	0.433	0.866	0	0.7392	0
CHEMBL1320667	VGX-1027	O=C(O)CC1CC(c2ccccc2)=NO1	16	1.897	42.8816	37.7857	204.082	353.995	1317.97	3114.81	58.89	918.66	15255.1	277559	5.23317e+06	1.00866e+08	1.97252e+09	39.9785	147.684	623.556	2834.67	13468.4	65956.8	330505	194.123	2574.77	37393	590995	1.00388e+07	1.80474e+08	3.3841e+09	0.81	42.1705	29.2653	196.171	286.514	1194.6	2477.48	7.254	6.4668	4.703	0.9457	4.0281	0	1.5369	2.814	0.0833	2.5147	0.1179
CHEMBL2105088	LOBENDAZOLE|SK&F 24529	CCOC(=O)Nc1nc2ccccc2[nH]1	16	1.329	43.1836	29.6408	199.958	278.089	1196.13	2411.55	67.01	656.08	7687.44	108494	1.69023e+06	2.7741e+07	4.67026e+08	42.8564	164.019	728.066	3502.07	17721.8	93010.8	502264	194.126	2531.07	35522.2	535337	8.6041e+06	1.45999e+08	2.58637e+09	1.69	42.3252	37.9546	211.263	377.21	1431.26	3471.14	7.292	6.2716	4.8558	0.8261	4.2297	0	1.6239	2.9114	0.0833	2.7489	0.0962
CHEMBL132663	BW 532U|CINFLUMIDE|Cinflumide	O=C(/C=C/c1cccc(F)c1)NC1CC1	16	2.403	42.9887	48.6113	221.382	423.568	1436.49	3415.78	29.1	405.745	5649.88	91704.8	1.54192e+06	2.63213e+07	4.51832e+08	41.8827	160.707	714.041	3419.4	17076.3	87656.5	459193	193.133	2591.97	39287.7	670296	1.25995e+07	2.53733e+08	5.34358e+09	0.665	42.1712	35.2098	201.166	315.402	1194.26	2472.52	7.2372	6.4994	4.2567	0.9856	3.2647	0	1.266	2.3964	0	1.8258	0
CHEMBL2107621	TELMESTEINE	CCOC(=O)N1CSC[C@H]1C(=O)O	13	0.882	34.9822	27.8687	168.692	295.568	1136.73	2775.66	92.14	1392.16	23082.9	403663	7.28019e+06	1.34308e+08	2.52293e+09	35.2843	146.012	700.704	3645.47	20007.5	114212	672004	194.144	3299.14	61162.6	1.19672e+06	2.42012e+07	4.99786e+08	1.0469e+10	1.511	34.3207	35.513	182.163	380.581	1385.26	3771.83	6.1639	5.2686	3.9561	0.8412	3.2211	0	1.9441	1.8661	0.2879	2.9706	0.1179
CHEMBL2106099	DACISTEINE	CC(=O)N[C@@H](CSC(C)=O)C(=O)O	12	-0.379	30.7914	20.9723	129.811	180.363	689.175	1307.38	108.77	1705.81	28435.5	494711	8.84661e+06	1.61448e+08	2.99477e+09	33.2672	135.77	653.922	3434.51	18995.1	108838	640347	194.144	3437.1	64550.7	1.25893e+06	2.51669e+07	5.11726e+08	1.05346e+10	1.448	30.4012	33.8012	144.162	271.256	875.354	2036.77	5.9304	5.6048	2.8318	1.3165	1.8763	0	1.5432	1.4687	0.1667	1.5289	0
CHEMBL1371937	PANTHENOL|PANTHENOL, RACEMIC	CC(C)(CO)C(O)C(=O)NCCCO	13	-0.412	35.5166	37.6485	230.734	551.678	2220.91	6958.47	89.79	1625.5	30718.2	600694	1.18767e+07	2.3612e+08	4.71056e+09	25.6823	86.8312	339.154	1430.61	6336.45	29026.4	136177	186.101	3026.7	53982.2	1.02477e+06	2.02693e+07	4.11913e+08	8.52392e+09	1.571	34.4548	43.9515	210.966	528.669	1926.54	5962.76	6.4527	5.6039	4.2605	1.4528	2.0585	0.2041	3.117	0.9756	0.5202	3.5152	0
CHEMBL132767	AR 12008|TRAPIDIL|TRAPYMIN	CCN(CC)c1cc(C)nc2ncnn12	16	1.746	45.6567	41.0673	255.398	472.34	1945.08	4934.17	46.32	322.158	2264.82	17182.8	134486	1.07874e+06	8.80371e+06	41.4174	163.928	737.407	3562.54	17956.7	93155.5	493658	190.141	2441.63	33667.4	493525	7.60322e+06	1.21763e+08	2.00817e+09	1.667	44.2669	44.9321	241.576	493.425	1834.39	4959.3	7.2576	6.1718	5.3017	0.8942	4.6105	0	2.2182	3.2707	0.1916	3.9169	0.1179
CHEMBL170988	PHENFORMIN	N=C(N)NC(=N)NCCc1ccccc1	15	2.137	36.7619	33.6336	158.076	259.242	876.194	1882.74	97.78	1995.41	46278.7	1.13299e+06	2.81384e+07	7.03133e+08	1.76386e+10	42.1117	164.526	736.839	3547.34	17796.7	91544.7	478546	190.141	2563.61	36747.1	557445	8.88146e+06	1.47294e+08	2.52071e+09	2.018	36.6046	32.782	165.856	261.716	947.553	1938.69	7.1815	6.1697	3.9078	0.901	3.1534	0	1.0395	1.9116	0	1.6103	0
CHEMBL2105470	TIZABRIN	C[C@@H]1C[S+]([O-])C(C)(C)[C@H](C(=O)O)N1	13	-0.408	41.5134	41.7207	273.998	595.93	2556.04	7540.2	97.69	1947.07	46895.4	1.27071e+06	3.66113e+07	1.09269e+09	3.33128e+10	26.369	96.1937	413.296	1909.36	9166.47	45117.7	226178	190.155	3181.54	59295	1.20379e+06	2.61489e+07	5.98932e+08	1.42909e+10	1.122	40.2668	56.8248	269.768	702.004	2619.44	8407.01	5.8531	6.1495	4.4427	1.8547	3.2375	0.1667	3.8479	2.2817	0.8116	5.3546	0
CHEMBL1194666	AMFEPRAMONE|C06954|D07444|DIETHYLPROPION|J4.327C	CCN(CC)C(C)C(=O)c1ccccc1	15	3.307	39.6982	42.9724	202.666	408.345	1425.84	3696.58	20.31	332.884	5136.54	87654.1	1.50359e+06	2.58448e+07	4.44354e+08	38.5809	141.074	594.629	2708.16	12949.7	64052.2	324894	186.145	2552.44	38158.1	611130	1.03077e+07	1.80527e+08	3.24854e+09	1.074	38.2561	33.1597	195.374	362.927	1392.9	3490.04	7.2019	5.6929	5.0151	0.7182	3.5508	0	2.2463	2.1059	0.3036	3.2553	0
CHEMBL1403899	THIOCTIC ACID AMIDE	NC(=O)CCCCC1CCSS1	12	1.344	29.2987	21.7237	119.389	185.333	653.872	1415.9	93.69	1956.56	43445.5	1.02518e+06	2.50652e+07	6.26495e+08	1.5869e+10	34.5502	168.03	985.283	6509.57	46342.3	346354	2.67234e+06	190.222	3545.33	76802.1	1.87859e+06	5.02393e+07	1.42982e+09	4.24488e+10	0.875	28.2574	17.3239	115.384	144.709	585.643	1027	5.7877	4.8288	3.1186	0.6124	2.2846	0	0.7217	1.1885	0	0.8165	0.1443
CHEMBL1625750	CHLORAMINE-T	Cc1ccc(S(=O)(=O)NCl)cc1	12	1.919	35.3942	47.2861	215.311	527.585	1845.03	5507.9	54.55	874.936	15366.5	290253	5.60932e+06	1.09607e+08	2.15498e+09	37.5346	170.592	935.301	5633.27	35861.8	237039	1.61026e+06	197.598	4305.79	122496	4.18875e+06	1.58791e+08	6.35006e+09	2.61064e+11	0.814	34.2103	41.4685	219.689	528.059	2037.43	6190.68	5.5597	5.2989	4.0323	1.4835	2.3302	0.2041	2.7505	1.6755	0.3485	2.9918	0
CHEMBL871	Didronel|ETIDRONIC ACID|Etidronate|M05BA01|NSC-227995	CC(O)(P(=O)(O)O)P(=O)(O)O	10	-2.086	37.2629	47.2635	279.126	748.257	3046.09	10155	154.91	3277.52	71380.4	1.573e+06	3.49654e+07	7.83411e+08	1.76841e+10	12.3123	53.193	220.787	997.107	4587.23	21580.5	103090	197.965	4235.77	95080.5	2.19749e+06	5.17436e+07	1.2342e+09	2.97255e+10	1.459	36.401	83.6171	360.242	1242.04	4862.1	18423.6	4.5	6.125	3.75	3.25	1.125	0.625	6.75	0	3	6.5	0
CHEMBL2104164	CAROXAZONE|F.I. 6654	NC(=O)CN1Cc2ccccc2OC1=O	16	-0.069	45.321	30.6901	218.964	331.688	1409.79	3129.22	72.63	1349.91	28271.3	642828	1.52379e+07	3.72093e+08	9.28381e+09	41.8265	156.407	674.843	3125.61	15064.6	74475.1	374966	196.119	2657.45	39677.6	644547	1.11906e+07	2.0398e+08	3.84633e+09	1.564	44.4147	41.8707	230.169	410.82	1570.92	3762.09	7.1647	6.6429	4.9254	1.144	4.1303	0	2.0816	3.5545	0.2012	3.117	0
CHEMBL2105270	PARAXAZONE	NC(=O)CN1C(=O)COc2ccccc21	16	0.132	45.3393	33.1364	226.517	383.295	1583.71	3914.11	72.63	1349.91	28260.7	642388	1.52276e+07	3.71875e+08	9.27941e+09	42.9226	160.576	697.806	3262.33	15893.1	79517.8	405616	196.119	2670.79	40115.2	654322	1.13751e+07	2.07128e+08	3.8961e+09	1.343	44.3581	39.5432	230.541	408.83	1616.98	3951.49	7.1815	6.5564	4.9851	1.0828	4.2229	0	2.104	3.7064	0.2198	3.4363	0
CHEMBL2105178	GS-7443|MEQUIDOX	Cc1c(CO)[n+]([O-])c2ccccc2[n+]1[O-]	16	0.073	47.2246	38.6113	258.066	469.08	1916.93	4904.24	76.21	1686.56	38919.6	925334	2.21708e+07	5.34192e+08	1.29306e+10	31.8756	120.201	491.522	2177.41	10089.9	48314.1	237120	196.119	2803.4	45802.7	825744	1.58813e+07	3.17928e+08	6.52229e+09	1.038	46.1666	44.1348	260.881	527.192	2061.73	5615.71	7.1639	6.2616	5.877	0.9856	4.8136	0	3.1326	3.5127	0.4809	5.3231	0
CHEMBL2107650	FUROFENAC	CCC1Cc2cc(CC(=O)O)ccc2O1	16	2.028	45.1035	44.5463	230.478	435.067	1586.07	3984.48	46.53	787.234	13786.6	261467	5.05588e+06	9.89048e+07	1.95075e+09	38.0525	138.92	591.414	2722.23	13102.7	64913.7	328367	192.127	2566.95	38102.7	619485	1.08055e+07	1.98174e+08	3.76144e+09	0.595	44.1292	33.9953	217.852	339.562	1382.29	3021.28	7.1859	6.5745	4.9027	1.1498	4.1895	0	1.9335	3.2212	0.0833	3.1072	0.0962
CHEMBL2107062	ACETYLPHENETURIDE|ETHYLPHENACEMIDE|LABURIDE|PHENETURIDE	CCC(C(=O)NC(N)=O)c1ccccc1	15	0.803	39.8785	26.7009	180.425	267.678	1105.47	2417.71	72.19	1370.17	28492.9	645879	1.52951e+07	3.73484e+08	9.3215e+09	37.9001	139.424	585.756	2644.08	12432.7	59971.6	294485	192.13	2735.28	42704	717295	1.27145e+07	2.34043e+08	4.42123e+09	1.467	38.4489	34.0481	190.526	326.935	1250.25	2891.97	7.1471	6.077	4.3008	0.9467	3.681	0	1.6852	2.2029	0.1643	2.9577	0
CHEMBL2104333	ICODULINUM	Cc1ccc(Nc2nccs2)c(O)c1	15	1.534	40.5999	35.0201	199.407	335.016	1260.14	2846.95	73.39	1003.44	15442.3	264591	4.78216e+06	8.93882e+07	1.70914e+09	43.9156	178.332	833.165	4166.99	21676	115764	630501	196.185	2869.71	46576.7	823275	1.55034e+07	3.05128e+08	6.18823e+09	1.148	40.2353	32.8005	194.277	321.476	1225.9	2762.07	6.754	6.0418	4.72	0.8952	3.7525	0	1.7453	2.4726	0.1179	2.4673	0.1443
CHEMBL4297635	PBI-4050|SETOGEPRAM	CCCCCc1cccc(CC(=O)O)c1	15	3.002	37.4914	37.6271	169.457	297.067	1004.69	2305.37	37.3	736.638	13494.9	259826	5.04647e+06	9.88503e+07	1.95043e+09	35.6395	126.921	525.38	2369.48	11223.8	54823.8	273488	188.138	2583.35	38839.6	633202	1.1019e+07	2.01303e+08	3.8067e+09	0.384	36.1062	20.0608	151.748	172.366	792.597	1315.47	7.2195	6.024	3.9121	0.8165	3.2283	0	1.0223	2.2835	0	1.712	0
CHEMBL521	ACHES-N-PAIN|ADVIL|ADVIL LIQUI-GELS|ADVIL MIGRAINE LIQUI-GELS|ANADIN JOINT PAIN|ANADIN LIQUIFAST|ANADIN PERIOD PAIN RELIEF|ANADIN ULTRA|APSIFEN|APSIFEN-F|ARTHROFEN 200|ARTHROFEN 400|ARTHROFEN 600|BRUFEN RET|CALDOLOR|CAP-PROFEN|CHILDREN'S ADVIL|CHILDREN'S ADVIL-FLAVORED|CHILDREN'S ELIXSURE|CHILDREN'S IBUPROFEN|CHILDREN'S MOTRIN|CO-OP|CODAFEN CONTINUS|CUPROFEN FOR CHILD|CUPROFEN PLUS|DEEP RELIEF|EB…	CC(C)Cc1ccc(C(C)C(=O)O)cc1	15	2.797	41.5126	49.4212	220.28	447.74	1509.07	3802.6	37.3	740.638	13506.9	259866	5.04679e+06	9.88558e+07	1.95055e+09	35.9847	131.926	562.381	2579.74	12346.3	60762.9	305146	188.138	2627.42	40271.2	664355	1.15797e+07	2.10139e+08	3.92834e+09	0.42	40.1058	32.0449	191.365	302.423	1175.43	2518.69	7.0029	6.5135	4.4913	1.3048	3.1607	0	2.3237	2.2348	0.2887	2.797	0
CHEMBL2106941	PIVHYDRAZINE	CC(C)(C)C(=O)NNCc1ccccc1	15	2.543	41.2569	54.9972	255.702	623.621	2285.8	6939.73	41.13	548.466	7451.01	114070	1.8212e+06	2.98044e+07	4.9522e+08	35.518	131.324	557.859	2536.45	11999.4	58292	288677	188.141	2529.54	36207.1	548459	8.74152e+06	1.45714e+08	2.52422e+09	1.242	40.462	43.5744	222.781	478.17	1774.96	4941.15	6.999	6.702	4.4527	1.7743	2.6215	0.2887	2.6681	1.8744	0.6124	2.0733	0
CHEMBL2107405	ISOTIQUIMIDE|WY-24,377	Cc1ccnc2c1CCCC2C(N)=S	15	0.705	42.742	35.2855	225.081	400.565	1636.68	4086.38	71	1831.88	51672.6	1.54098e+06	4.67662e+07	1.43487e+09	4.44006e+10	42.623	235.563	1759.3	15851.3	157122	1.62937e+06	1.72521e+07	192.196	3203.91	72164.8	2.05816e+06	6.69762e+07	2.31546e+09	8.21371e+10	0.913	42.29	36.1514	222.686	397.393	1602.51	3969.95	6.6984	6.0747	4.9589	0.9773	4.1869	0	2.3899	3.2945	0.3434	3.7994	0
CHEMBL1626223	PYRANTEL	CN1CCCN=C1/C=C/c1cccs1	15	2.402	38.6238	36.7722	187.958	347.921	1249.41	3027.38	43.84	516.633	6457.83	88569	1.25284e+06	1.80356e+07	2.62287e+08	42.544	169.216	771.195	3767.49	19221.3	101161	545230	192.196	2704.67	41899.9	709205	1.29207e+07	2.49005e+08	4.99765e+09	0.958	38.1669	26.155	176.799	270.754	1096.89	2393.66	6.8602	5.7497	4.7096	0.6065	3.5707	0	1.4532	2.2582	0.1179	1.9033	0.1443
CHEMBL97138	TIQUINAMIDE	Cc1cnc2c(c1)CCCC2C(N)=S	15	0.705	42.747	35.3912	221.544	376.905	1522.03	3595.7	71	1831.88	51672.6	1.54097e+06	4.67662e+07	1.43487e+09	4.44006e+10	42.623	235.699	1758.36	15828.1	156877	1.62737e+06	1.72376e+07	192.196	3195.89	71936.2	2.05373e+06	6.69037e+07	2.31438e+09	8.21221e+10	0.913	42.2899	36.1844	218.77	378.601	1515.61	3632.86	6.6815	6.1809	4.822	1.0608	4.0753	0	2.2337	3.3185	0.2597	3.4852	0
CHEMBL33864	LIPOIC ACID, ALPHA|THIOCTIC ACID|Thioctic acid	O=C(O)CCCCC1CCSS1	12	2.072	28.8736	26.3744	120.395	207.939	674.356	1526.7	87.9	1688.77	34073.3	731698	1.63978e+07	3.79401e+08	8.98545e+09	33.9953	165.066	970.035	6428.05	45898.8	343950	2.65947e+06	192.214	3621.08	78975.6	1.93433e+06	5.15861e+07	1.46121e+09	4.31633e+10	0.68	28.1488	16.0828	112.821	135.677	563.41	961.95	5.7877	4.8288	3.1186	0.6124	2.2846	0	0.7217	1.1885	0	0.8165	0.1443
CHEMBL2111041		C/C(=N\NC(=O)c1ccncc1)C(=O)O	15	0.561	38.7992	29.8946	181.209	300.544	1142.69	2585.22	91.65	1336.19	21640.2	379572	6.92026e+06	1.2919e+08	2.45175e+09	40.9326	154.226	675.276	3178.18	15570.1	78244.4	400242	198.115	2888.86	45867.7	779552	1.39507e+07	2.59296e+08	4.95313e+09	1.493	38.4051	32.7243	178.657	296.017	1096.18	2416.89	7.1091	6.174	4.67	0.9714	2.798	0	2.2273	2.0913	0.3536	1.8996	0
CHEMBL2105483	THURFYL NICOTINATE	O=C(OCC1CCCO1)c1cccnc1	16	1.607	40.8464	30.4361	184.748	292.212	1124.26	2466.86	48.42	499.654	6238.74	95052.1	1.55964e+06	2.63677e+07	4.50805e+08	38.9407	143.411	602.719	2728.98	12945.1	63408.1	317992	194.123	2500.87	34236.6	498158	7.69319e+06	1.25613e+08	2.15479e+09	0.926	40.1661	23.6682	175.907	236.221	1008.94	1971.76	7.3602	6.1032	4.9596	0.6065	3.7365	0	1.4532	2.4309	0.1179	1.897	0.1443
CHEMBL1623232		CN1CCc2cc3c(cc2C1O)OCO3	17	1.455	50.7933	48.8866	278.438	544.083	2074.14	5442.96	41.93	547.945	9001.12	174364	3.49726e+06	7.08583e+07	1.43951e+09	41.6321	154.995	674.433	3164.34	15535.7	78688	407810	194.123	2435.41	33402.4	496015	7.87793e+06	1.32134e+08	2.31331e+09	1.422	50.288	47.3012	277.489	528.518	2063.88	5278.55	7.254	6.7602	6.1681	1.0642	4.9777	0	2.9276	3.9537	0.366	4.3852	0.1179
CHEMBL18116	TOLOXATONE	Cc1cccc(N2CC(CO)OC2=O)c1	16	2.164	45.1288	51.4292	248.343	527.012	1870.32	5090	49.77	790.734	13765.3	258813	4.95424e+06	9.57089e+07	1.86045e+09	41.2718	152.69	659.123	3069.31	14927.4	74687.9	381395	194.123	2626.89	39743.3	664529	1.20282e+07	2.30552e+08	4.59532e+09	1.14	44.232	38.0322	226.057	399.584	1560.5	3797.39	7.2027	6.4187	5.2013	1.0313	4.2743	0	2.1809	3.1736	0.1643	3.4449	0.0962
CHEMBL134570	AFALANINE|Afalanine	CC(=O)NC(Cc1ccccc1)C(=O)O	15	1.063	39.0612	30.7215	174.684	262.682	1002.25	2049.47	66.4	1102.38	19120.8	351355	6.58823e+06	1.25175e+08	2.40238e+09	38.0716	139.138	583.034	2617.67	12198.3	58156	281746	194.123	2778.97	43662.2	740959	1.3331e+07	2.50065e+08	4.82793e+09	0.994	38.276	30.8197	175.657	271.183	1045.09	2180.74	7.0922	6.3734	4.0778	1.1124	3.097	0	1.6394	2.5437	0.1667	1.9681	0
CHEMBL76725	GUANOXAN	N=C(N)NCC1COc2ccccc2O1	16	1.834	42.676	36.9367	199.66	332.321	1236.74	2816.72	80.36	1445.42	32577.2	802748	2.02227e+07	5.13474e+08	1.30937e+10	41.6273	156.905	682.41	3193.02	15600.5	78396.6	401782	194.126	2507.09	34374	498166	7.58815e+06	1.207e+08	1.99155e+09	1.699	42.4635	36.1847	206.043	331.647	1286.8	2796.89	7.254	6.4549	4.8006	0.9457	3.8018	0	1.6164	3.3135	0.0833	2.2297	0
CHEMBL2105111	GUABENXAN	N=C(N)NCc1ccc2c(c1)OCCO2	16	1.695	42.6545	37.079	202.563	341.066	1277.43	2940.26	80.36	1445.42	32563.3	802626	2.02218e+07	5.13468e+08	1.30936e+10	42.7938	162.122	714.116	3398.06	16917.8	86687.9	452897	194.126	2515.08	34655.6	504944	7.72706e+06	1.23312e+08	2.03813e+09	1.677	42.4625	35.7361	205.133	325.611	1271.54	2731.86	7.254	6.4549	4.8006	0.9457	3.8018	0	1.6164	3.3135	0.0833	2.2297	0
CHEMBL1561	BAY M 1099|Diastabol|GLYSET|MIGLITOL	OCCN1C[C@H](O)[C@@H](O)[C@H](O)[C@H]1CO	14	-2.448	39.2819	15.2927	191.658	241.811	1219.09	2500.3	104.39	2087.76	41947.6	851319	1.72891e+07	3.51179e+08	7.13341e+09	28.5774	97.2844	380.578	1596.16	6981.02	31418.2	144406	190.089	3046.82	55042.1	1.06948e+06	2.16427e+07	4.47854e+08	9.38477e+09	2.232	38.622	44.5173	218.581	475.802	1713.06	4756.94	6.6126	5.5521	4.8132	0.9234	3.6122	0	2.6621	2.3891	0.3938	4.0569	0
CHEMBL2105369	PENTALAMIDE	CCCCCOc1ccccc1C(N)=O	15	2.595	37.9591	34.2103	173.652	307.876	1108.58	2709.14	52.32	1047.02	23132.9	554769	1.37225e+07	3.45999e+08	8.83447e+09	37.7259	136.236	572.421	2627.97	12750.4	64232.4	332534	190.134	2619.41	38894.3	616012	1.02908e+07	1.79382e+08	3.23201e+09	0.79	36.2372	22.5667	162.606	231.2	1005.74	2148.41	7.2532	5.8017	4.2526	0.6361	3.3057	0	1.4388	2.3604	0.2041	2.1849	0
CHEMBL2104218	BUTACETIN|BW 63-90	CC(=O)Nc1ccc(OC(C)(C)C)cc1	15	2.491	43.1813	63.5779	280.606	701.564	2513.97	7640.47	38.33	448.342	5955.38	93473.3	1.55243e+06	2.6382e+07	4.52164e+08	36.229	133.687	579.866	2689.91	12895	63033.5	312343	190.134	2571.44	37073	567456	9.16277e+06	1.54899e+08	2.72037e+09	0.974	42.1914	50.2559	238.625	503.659	1777.23	4668.14	6.866	7.2811	3.6721	2.3772	3.204	0.3536	1.6453	2.3377	0	2.7938	0
CHEMBL1413	CICLOPIROX|HOE 296B|LOPROX|PENLAC	Cc1cc(C2CCCCC2)n(O)c(=O)c1	16	1.892	45.3698	44.4282	234.586	436.14	1609.49	4006.46	42.23	819.229	15751.1	321063	6.63343e+06	1.38587e+08	2.92208e+09	31.9473	115.752	465.776	2057.76	9582.32	46247	228782	190.134	2520.39	37207.1	603454	1.05353e+07	1.93939e+08	3.70164e+09	0.907	44.2808	36.6512	227.558	392.127	1590.36	3825.87	7.1815	6.4749	5.2769	1.0196	4.2309	0	2.3524	3.349	0.2827	3.6251	0
CHEMBL2110972	MEOBENTINE	C/N=C(/NC)NCc1ccc(OC)cc1	15	1.873	36.4854	31.9224	170.699	285.959	1016.96	2233.5	45.65	299.702	1849.08	12623	89205.5	655325	4.95318e+06	42.0636	159.21	682.692	3117.41	14795.2	72130.3	358756	190.137	2625.65	39440.9	637819	1.09361e+07	1.95747e+08	3.61045e+09	1.558	36.3421	28.2481	166.371	255.208	961.613	1958.71	7.2956	5.5549	4.6815	0.6124	3.0967	0	1.4784	2.1381	0	1.6897	0
CHEMBL2111145	SOMANTADINE	CC(C)(N)CC12CC3CC(CC(C3)C1)C2	17	3.087	57.3559	96.2846	429.647	1166.05	4254.39	13700.2	26.02	733.04	17916.8	467501	1.22154e+07	3.1935e+08	8.34914e+09	24.3924	92.5101	361.608	1548.09	6826.59	30799.2	141302	182.156	2103.45	26208.6	350853	5.00455e+06	7.5292e+07	1.18272e+09	0.602	56.2414	71.6746	384.964	887.138	3475.06	10176	6.942	8.155	5.0704	2.8801	5.6315	0.4786	2.7273	4.2471	0	6.5423	0
CHEMBL2103967	IBROTAL|IBROTAMIDE	CCC(Br)(C(N)=O)C(C)C	9	1.274	28.2832	42.3139	214.063	611.402	2386.91	8140.78	43.09	994.425	22885.1	553340	1.37146e+07	3.45959e+08	8.83441e+09	24.3677	137.757	1015.81	8572.26	76815.7	706822	6.58146e+06	193.985	8640.82	600761	4.78726e+07	3.93634e+09	3.25884e+11	2.70198e+13	0.586	26.2133	38.9539	186.959	528.618	1975.97	6592.04	4.4474	4.1688	3.3997	1.2701	1.4832	0.1179	3.7996	0	0.9773	4.0901	0
CHEMBL267719	ALLOBARBITAL|DIALLYLBARBITURIC ACID|DIALLYMAL	C=CCC1(CC=C)C(=O)NC(=O)NC1=O	15	-0.005	43.4909	35.1987	252.136	509.667	2217.8	6475.5	75.27	1060.88	16358.1	271623	4.61516e+06	7.91277e+07	1.3613e+09	37.2027	153.412	694.047	3327.77	16492.5	83438.6	427962	196.119	2925.1	48131.9	847006	1.557e+07	2.94267e+08	5.66046e+09	1.737	42.4434	54.4309	279.617	711.977	2770.19	8970.01	7.0637	6.1118	4.9056	1.2213	4.3	0.0833	3.2545	2.7936	0.5375	5.6634	0
CHEMBL498416	L-Kynurenine	Nc1ccccc1C(=O)C[C@H](N)C(=O)O	15	-0.416	41.3388	28.2752	194.331	303.925	1223.15	2756.61	106.41	2386.1	54128.7	1.27526e+06	3.07721e+07	7.56909e+08	1.88957e+10	41.6503	161.391	723.437	3496.65	17670.9	92056.2	490691	196.119	2914.92	47914.3	844722	1.55848e+07	2.95953e+08	5.72559e+09	1.478	40.5276	38.5099	206.983	375.341	1403.54	3349.1	7.0197	6.3599	4.7904	1.1765	3.2237	0	2.6456	2.1862	0.4282	2.9613	0
CHEMBL355063	BENDAZOL|Bendazol|DIBASOL|DIBAZOL	c1ccc(Cc2nc3ccccc3[nH]2)cc1	18	2.515	49.1412	39.523	234.886	359.94	1459.01	3115.74	28.68	255.738	1801.75	14782.4	122707	1.04577e+06	9.05626e+06	50.9093	200.342	900.712	4357.98	22061.4	115351	618666	196.163	2207.59	25553.1	302994	3.66636e+06	4.51208e+07	5.63125e+08	0.873	48.1437	31.6915	228.657	337.13	1468.13	3190.25	7.9158	6.8818	5.7301	0.7416	4.9443	0	1.6596	3.8871	0.0833	2.7962	0.0962
CHEMBL2105955	CARBENZIDE	CCOC(=O)NNC(C)c1ccccc1	15	3.19	37.446	38.1681	172.793	316.326	1075.57	2573.04	50.36	587.063	7716.86	116080	1.8418e+06	3.00963e+07	5.0026e+08	37.248	133.135	546.806	2420.11	11202.5	53460.7	260980	192.13	2637.36	38625.6	599676	9.79268e+06	1.66808e+08	2.94034e+09	1.501	36.4922	28.7856	164.312	259.409	986.707	2116.89	7.2364	5.8466	4.3508	0.691	3.1235	0	1.4285	2.1606	0.1179	1.7696	0
CHEMBL3301845		CC(CCc1ccc2c(c1)OCO2)NN	16	1.927	43.6322	41.3916	220.866	401.563	1464.97	3530.32	56.51	1189.61	33799.1	1.06303e+06	3.39697e+07	1.08879e+09	3.49168e+10	39.2361	144.319	609.044	2751.97	12966	62929.5	312421	192.13	2495.17	35109.2	534070	8.72545e+06	1.51591e+08	2.76861e+09	1.495	42.6848	32.6977	203.086	318.545	1263.25	2737.52	7.292	6.2209	5.1629	0.8261	3.7863	0	1.8205	2.8249	0.0833	2.385	0.1179
CHEMBL2104637	ALORACETAM	CC(=O)NCCn1c(C)cc(C=O)c1C	15	1.589	40.9445	47.4015	230.19	518.94	1881.97	5487.82	51.1	703.232	10724.5	177824	3.01571e+06	5.15654e+07	8.84297e+08	33.3673	123.137	510.811	2274.18	10581.2	50827.1	250213	192.13	2757.35	43713.1	750556	1.36896e+07	2.61041e+08	5.14208e+09	1.286	40.3182	38.9573	205.942	399.794	1467.6	3822.47	7.0577	6.229	4.6677	1.1392	3.5824	0	2.3158	2.2199	0.271	3.4398	0.0786
CHEMBL611494	NSC-5746|PILOCARPINE HYDROCHLORIDE|Pilocarpine|SALAGEN	CC[C@H]1C(=O)OC[C@H]1Cc1cncn1C	16	1.441	45.1477	40.6241	238.663	454.18	1738.55	4442.34	44.12	469.159	6042.62	93891.2	1.55288e+06	2.63293e+07	4.50591e+08	32.4367	122.202	495.204	2146.46	9679.94	44911.4	212721	192.13	2543.85	36774.4	572033	9.42738e+06	1.62359e+08	2.88996e+09	1.039	44.1795	37.0394	227.09	412.17	1595.22	3951.79	7.2195	6.2908	5.4452	0.9408	4.3593	0	2.457	2.496	0.2821	3.7225	0.2141
CHEMBL1789329	ANTIENITE|R 8025|R 8141|THIAZOTHIELITE	C1=CN2CC(c3cccs3)N=C2S1	15	2.117	42.8294	39.3681	224.244	428.334	1643.44	4202.63	69.14	840.678	10723.9	144339	1.98587e+06	2.77128e+07	3.90607e+08	45.2911	200.432	1011.16	5485.15	31243.2	184486	1.11971e+06	200.24	3058.86	52597	988258	1.9701e+07	4.0758e+08	8.62676e+09	1.13	42.182	34.4207	218.828	405.929	1592.97	4076.46	6.4327	5.7271	5.094	0.6667	4.4219	0	1.7991	2.6998	0.1667	2.9192	0.3584
CHEMBL2106647	AMITEROL	CCC(C)NCC(O)c1ccc(N)cc1	15	1.626	39.6052	34.1179	185.256	308.974	1122.87	2497.23	58.28	1196.65	26722.8	638636	1.56118e+07	3.86953e+08	9.6886e+09	37.6494	140.301	611.001	2890.63	14386.8	74096.6	391075	188.141	2587.6	38689.8	619663	1.04598e+07	1.83456e+08	3.30714e+09	1.203	38.321	32.2207	180.492	291.28	1080.53	2304.29	7.1302	6.088	4.677	0.9797	2.8421	0	1.9213	2.2622	0.1179	1.9748	0
CHEMBL2106725	BW A515U|DESCICLOVIR	Nc1ncc2ncn(COCCO)c2n1	16	-1.118	42.8508	19.4293	208.187	275.48	1405.04	3011.01	99.08	1428.22	28366.8	650218	1.57121e+07	3.88439e+08	9.72757e+09	43.5404	174.788	799.334	3947.22	20475.1	109893	604596	198.118	2677.56	39534	635118	1.09978e+07	2.02618e+08	3.91727e+09	2.137	42.3917	39.3979	213.917	401.073	1510.66	3864.95	7.3089	6.1754	5.0025	0.7581	4.0805	0	1.7338	3.2193	0.1361	2.7967	0.0962
CHEMBL2104260	ETHOSALAMIDE|ETOSALAMIDE	CCOCCOc1ccccc1C(N)=O	15	1.879	37.5407	30.003	169.088	286.092	1076.48	2598.15	61.55	1089.62	23384.8	556102	1.37299e+07	3.4604e+08	8.8347e+09	39.6927	143.989	606.002	2770.56	13350.3	66743.5	343025	194.123	2723.18	40946.9	652612	1.09115e+07	1.89639e+08	3.39941e+09	1.001	36.2594	23.8351	162.832	237.038	1007.24	2173.09	7.2532	5.8017	4.2526	0.6361	3.3057	0	1.4388	2.3604	0.2041	2.1849	0
CHEMBL446060	PROPOXUR	CNC(=O)Oc1ccccc1OC(C)C	15	2.245	39.0939	40.0552	191.791	348.914	1214.03	2876.43	47.56	486.938	6167.09	94924.2	1.5684e+06	2.66398e+07	4.57001e+08	37.506	135.509	563.99	2507.45	11585	54971.8	266281	194.123	2707.27	40476.3	643435	1.07666e+07	1.8769e+08	3.37714e+09	1.167	38.2243	31.931	179.241	289.101	1096.13	2388.29	7.1302	6.1833	4.2427	1.0303	3.1941	0	1.5906	2.5935	0.0833	2.2512	0
CHEMBL2107215	AL-0361|HYDROXYPHENAMATE|OXIFENAMATE|OXYFENAMATE|P-301	CCC(O)(COC(N)=O)c1ccccc1	15	1.209	42.2387	40.0021	226.981	474.902	1821.3	5200.38	72.55	1460.27	31612.1	728521	1.72787e+07	4.18809e+08	1.03269e+10	37.2889	138.199	592.275	2737.29	13213.2	65588.3	332121	194.123	2779.13	43243.4	717863	1.25049e+07	2.25578e+08	4.17295e+09	1.226	40.3538	44.7431	246.012	566.341	2227.28	6701.94	7.0823	6.275	4.6912	1.3552	3.0875	0.1443	2.6444	2.4774	0.2763	3.3954	0
CHEMBL55400	PROFLAVINE	Nc1ccc2cc3ccc(N)cc3nc2c1	18	1.196	53.0651	47.3095	277.405	484.041	1905.08	4537.88	64.93	1489.16	36232.9	932993	2.42574e+07	6.32457e+08	1.65022e+10	57.7285	244.536	1197.62	6323.21	34849.8	197393	1.13955e+06	198.159	2361.57	30557.1	427853	6.42172e+06	1.01979e+08	1.69036e+09	1.024	52.2084	43.6269	270.304	442.521	1793.51	4058.59	7.7203	7.3482	6.0151	1.244	5.0985	0	2.4974	4.5967	0.1667	3.8305	0
CHEMBL292389		CCOC(=O)[C@@H](N)Cc1ccc(O)cc1	15	1.399	39.4834	32.8716	182.532	291.428	1074.16	2304.88	72.55	1458.27	31539.4	724245	1.71078e+07	4.12886e+08	1.01366e+10	38.9868	142.53	602.554	2746.18	13071.2	63972.2	319219	194.123	2781.1	43566.7	732225	1.29518e+07	2.37347e+08	4.45515e+09	1.189	38.4167	31.0729	181.232	282.661	1090.66	2283.86	7.1302	6.1048	4.556	0.9642	3.0628	0	1.9223	2.327	0.1667	2.0913	0
CHEMBL802	LONITEN|LONOLOX|MEN'S ROGAINE|MINODYL|MINOXIDIL|MINOXIDIL (FOR MEN)|MINOXIDIL EXTRA STRENGTH (FOR MEN)|REGAINE FOR MEN|REGAINE FOR WOMEN|ROGAINE (FOR MEN)|ROGAINE EXTRA STRENGTH (FOR MEN)|THEROXIDIL|U-10,858|WOMEN'S ROGAINE	Nc1cc(N2CCCCC2)nc(N)[n+]1[O-]	16	1.618	45.2996	45.3832	240.525	467.854	1736.39	4468.4	96.16	2100.31	51534.9	1.31211e+06	3.36707e+07	8.66177e+08	2.23056e+10	35.7307	136.955	590.22	2751.75	13449.3	67797.1	349145	194.129	2593.12	38046.2	606224	1.0319e+07	1.84523e+08	3.41801e+09	1.524	44.2715	42.7652	234.46	445.524	1683.82	4239.05	7.1815	6.4433	5.4607	0.9972	4.0319	0	2.5724	3.1149	0.3555	3.4788	0
CHEMBL3301621	CENTANAFADINE|DOV 216,419 FREE BASE|EB-1020 FREE BASE	c1ccc2cc([C@]34CNC[C@H]3C4)ccc2c1	19	3.324	59.0018	79.6985	407.23	1069.76	4227.16	14018.9	12.03	130.36	561.428	3719.62	23587.2	159349	1.0901e+06	46.6238	181.598	804.087	3850.55	19318.6	100056	530414	194.167	2099.49	23759.3	278705	3.36247e+06	4.1474e+07	5.20663e+08	0.704	58.1481	58.8471	381.608	898.318	3869.81	12431	7.8838	7.341	6.6228	1.1464	5.6583	0.0833	2.9418	4.4012	0.3323	4.7083	0.1021
CHEMBL1987462	BAMETHAN	CCCCNCC(O)c1ccc(O)cc1	15	2.209	37.4129	31.676	166.823	270.3	985.046	2178.24	52.49	926.866	17326.6	345341	6.9749e+06	1.4152e+08	2.87556e+09	36.6851	130.072	539.158	2433.11	11568.9	56971.1	287640	190.134	2641.3	40017.8	653401	1.13197e+07	2.049e+08	3.82596e+09	1.217	36.3375	25.4785	160.256	230.179	925.285	1871.3	7.2364	5.8466	4.3783	0.691	2.9837	0	1.4285	2.2326	0.1179	1.6744	0
CHEMBL2105181	OCRILATE|OCRYLATE	C=C(C#N)C(=O)OCCCCCCCC	14	3.019	31.8632	30.8808	133.669	229.034	733.7	1633.53	50.09	929.945	18889.8	411836	9.20851e+06	2.09319e+08	4.81545e+09	31.6849	114.814	478.003	2178.31	10504	52647.6	271240	190.134	2781.69	43513.6	720505	1.24904e+07	2.24364e+08	4.13975e+09	0.607	30.1466	14.6273	116.427	136.171	599.919	1088.67	7.2187	5.2728	3.8784	0.4714	2.1103	0	1.2071	1.2005	0.1667	1.0893	0
CHEMBL2106269	FEPRADINOL	CC(C)(CO)NCC(O)c1ccccc1	15	1.644	41.502	50.4886	254.204	584.494	2153.35	6211.01	52.49	930.866	17320	344044	6.9333e+06	1.40437e+08	2.84937e+09	35.8862	130.953	555.162	2528.77	11998.7	58465.8	290333	190.134	2667.3	41265.7	695721	1.25706e+07	2.39292e+08	4.72971e+09	1.272	40.3434	44.7091	233.785	517.192	1918.74	5367.2	7.0496	6.4318	4.6881	1.6095	2.7341	0.25	2.4773	2.1843	0.1179	2.4192	0
CHEMBL4297544	2-OCTYL CYANOACRYLATE|DERMABOND	C=C(C#N)C(=O)OC(C)CCCCCC	14	2.847	33.8378	36.6456	156.816	293.2	940.95	2212.28	50.09	931.945	18909.7	411977	9.20945e+06	2.09325e+08	4.81549e+09	31.3837	115.385	487.784	2245.21	10873	54498	280057	190.134	2799.75	44212.5	738854	1.28985e+07	2.32657e+08	4.29923e+09	0.625	32.1475	21.0739	135.477	191.115	747.044	1499.96	7.1126	5.553	3.94	0.7601	2.3068	0	1.5473	1.2873	0.1667	1.655	0
CHEMBL3545125	A-200-0700|A200-0700|MIROGABALIN	CCC1=C[C@@H]2[C@H](C1)C[C@]2(CN)CC(=O)O	16	0.512	48.8445	53.3842	319.075	765.294	3128.51	9974.02	63.32	1425.68	31219.6	721078	1.70628e+07	4.11966e+08	1.01097e+10	31.3801	117.55	479.336	2122.2	9799.04	46568.5	225797	190.134	2631.18	41496.2	719227	1.3244e+07	2.52977e+08	4.93965e+09	0.891	48.3378	52.0979	313.947	730.426	3011.2	9396.15	7.1093	6.6303	5.3439	1.5067	4.543	0.1021	3.0685	3.3777	0.2357	5.193	0.0962
CHEMBL279085	TALIPEXOLE|Talipexole	C=CCN1CCc2nc(N)sc2CC1	15	0.781	40.7551	28.0497	194.274	289.019	1212.93	2615.09	70.39	1202.36	24365.6	556812	1.35044e+07	3.38633e+08	8.65159e+09	40.3546	170.363	799.696	4044.87	21408.1	116963	654141	194.192	2773.2	43334.1	729419	1.29915e+07	2.41e+08	4.60064e+09	1.322	40.2708	34.9695	202.185	350.338	1330.98	3130.87	6.792	5.9061	4.6652	0.8261	3.9627	0	1.6659	2.9146	0.0833	2.6505	0.0962
CHEMBL304253	ST 375|TOLONIDINE	Cc1ccc(N=C2NCCN2)c(Cl)c1	15	2.718	41.1906	43.4836	214.119	408.276	1456.27	3569.59	36.42	261.106	1658.24	11780.6	85971.8	648436	5.00261e+06	41.731	168.601	806.692	4239.49	23674.4	137997	830351	197.58	3429.68	84769.7	2.73558e+06	1.00374e+08	3.86603e+09	1.51438e+11	1.322	40.313	34.3022	194.489	329.267	1232.31	2796.38	6.754	6.0418	4.72	0.8952	3.7525	0	1.7453	2.4726	0.1179	2.4673	0.1443
CHEMBL531048	C-11925|GNF-Pf-1759|PHANCHINONE|PHANQUINONE|PHANQUONE	O=C1C(=O)c2ncccc2-c2cccnc21	18	0.782	53.0229	45.0347	292.964	551.119	2275.67	6046.95	59.92	800.922	11452.9	184020	3.07167e+06	5.21684e+07	8.92355e+08	50.2176	200.621	913.331	4431.81	22337.9	115602	610392	204.141	2595.06	36768.3	572995	9.6452e+06	1.7206e+08	3.19862e+09	1.376	52.3303	45.3439	287.106	536.817	2207.06	5765.1	7.7877	6.9426	6.4797	0.9292	5.5251	0	2.9645	4.732	0.4349	5.1685	0
CHEMBL7863	ALLYPROPYMAL|ALURATE|APROBARBITAL	C=CCC1(C(C)C)C(=O)NC(=O)NC1=O	15	0.3	45.6571	45.236	287.663	653.435	2768.72	8681.8	75.27	1062.88	16364.1	271645	4.61525e+06	7.91281e+07	1.3613e+09	32.8853	129.366	562.352	2614.32	12628.1	62555.3	315395	196.119	2939.12	48447.6	850272	1.55429e+07	2.91812e+08	5.57749e+09	1.732	44.4431	60.5351	301.98	803.419	3125.05	10447.7	6.9464	6.3957	5.1048	1.4354	4.5804	0.068	3.9137	2.4416	0.8013	7.1543	0
CHEMBL2104919	CL 206,576|SULBENOX	NC(=O)NC1CCC(=O)c2sccc21	15	-0.289	43.0141	30.2245	215.843	370.561	1539.78	3862.3	100.43	1772.92	34341.1	729903	1.65071e+07	3.91026e+08	9.5762e+09	37.4072	147.282	664.79	3230.08	16399.1	85863.7	460477	200.173	3077.41	52867.3	980264	1.90839e+07	3.83028e+08	7.83887e+09	1.69	42.5511	42.0087	229.864	436.166	1651.35	4152.55	6.6815	6.2029	4.7282	1.0828	4.1125	0	2.1001	3.0296	0.2198	3.5183	0.1179
CHEMBL761	NAPHAZOLINE|Nafazair|Naphazoline	c1ccc2c(CC3=NCCN3)cccc2c1	18	3.039	48.9989	48.0005	252.86	487.962	1821.63	4759.14	24.39	196.745	1114.23	7790.53	54606.8	396862	2.93085e+06	49.4898	187.364	817.037	3838.06	18880.9	95972.7	500350	196.163	2223.6	26051.7	313665	3.86216e+06	4.84382e+07	6.16797e+08	0.856	48.1676	30.5261	229.731	338.181	1477.92	3204.65	7.9327	6.7856	5.834	0.6735	5.0385	0	1.7656	3.7379	0.1361	3.0503	0.1443
CHEMBL2103915	CITENAZONE|HOE 105	N#Cc1ccc(/C=N/NC(N)=S)s1	13	1.395	32.8488	31.6289	152.068	282.791	944.228	2282.22	134.53	2926.61	72880.3	1.97314e+06	5.60529e+07	1.64243e+09	4.91708e+10	45.556	256.438	1897.94	16683.9	162020	1.65815e+06	1.74216e+07	204.232	3892.22	90349.2	2.47322e+06	7.59841e+07	2.50701e+09	8.61824e+10	1.611	32.5177	28.1277	148.638	238.675	852.527	1789.52	6.2195	5.2781	3.621	0.8165	2.6263	0	1.1615	1.608	0	1.4204	0.1179
CHEMBL2111178		CCCCC(CC)COS(=O)(=O)O	12	2.303	31.8694	40.4424	167.493	372.903	1190.27	3179.58	71.98	1329.32	26289.9	544813	1.15013e+07	2.45928e+08	5.31406e+09	22.6315	76.1273	305.61	1392.39	6832.38	35039.2	184562	192.148	3451.11	68054	1.43893e+06	3.198e+07	7.36306e+08	1.7388e+10	1.023	30.247	39.0482	187.607	450.304	1629.03	4795.06	5.9925	5.5158	2.8459	1.7648	1.6825	0.3536	1.2428	1.3217	0	1.248	0
CHEMBL1455	ALTRETAMINE|HEXALEN|HEXAMETHYLMELAMINE|HEXASTAT|NSC-13875	CN(C)c1nc(N(C)C)nc(N(C)C)n1	15	0.612	42.8524	39.8255	232.752	392.466	1585.88	3429.4	48.39	301.726	2079.4	15296.4	117198	921875	7.38233e+06	48.009	205.467	990.004	5075.7	27006.6	147152	815005	192.137	2663.8	39343.4	609090	9.7531e+06	1.59965e+08	2.66941e+09	1.968	42.2669	52.6604	232.825	506.694	1708.15	4538.68	6.9136	6.7194	4.6449	1.5	3.0883	0	2.9916	2.8391	0.5	2.8794	0
CHEMBL2107076	PEXANTEL	CN1CCN(C(=O)C2CCCCC2)CC1	16	1.871	42.793	36.7867	203.761	339.479	1274.05	2880.62	23.55	340.383	5166.24	87821.2	1.50578e+06	2.58857e+07	4.45162e+08	31.5704	109.494	423.414	1766.3	7707.8	34731	160155	188.141	2381.31	32516.7	478308	7.53348e+06	1.2582e+08	2.20312e+09	1.371	42.3202	35.1072	209.693	353.284	1392.27	3206.85	7.2709	6.2772	5.1975	0.8145	3.8565	0	1.9498	3.063	0.1925	2.635	0
CHEMBL1204644	CREATINE PHOSPHATE|FOSFOCREATINE|PHOSPHOCREATINE	CN(CC(=O)O)C(=N)NP(=O)(O)O	12	-0.455	34.6032	38.6999	189.852	402.425	1387.74	3657.49	143.76	2824.96	59606.5	1.2984e+06	2.87888e+07	6.46327e+08	1.46548e+10	25.7639	101.554	449.091	2124.56	10389.1	51916	263642	201.034	3755.93	75751.7	1.60898e+06	3.54214e+07	8.00438e+08	1.84561e+10	2.288	34.5362	61.2959	235.592	637.56	2117.84	6481.12	5.721	6.3489	2.7489	2.4403	2.143	0.3536	1.9067	1.1163	0.1667	2.7806	0
CHEMBL1437065	NITROMIDE	NC(=O)c1cc([N+](=O)[O-])cc([N+](=O)[O-])c1	15	0.693	43.0367	47.6018	235.214	498.009	1731.81	4597.64	129.37	2823.82	63091.4	1.45639e+06	3.43284e+07	8.22917e+08	1.99926e+10	39.8511	152.897	689.327	3347.53	16923.8	87757.2	463237	206.092	3290.81	58600.6	1.11643e+06	2.21119e+07	4.47798e+08	9.19009e+09	0.179	42.3877	34.5555	211.472	342.217	1353.28	2952.25	6.9136	6.7194	4.6449	1.5	3.0883	0	2.9916	2.8391	0.5	2.8794	0
CHEMBL284906	IKOREL|NICORANDIL|SG-75	O=C(NCCO[N+](=O)[O-])c1cccnc1	15	-0.212	36.8648	18.4107	152.019	187.933	838.481	1603.18	94.36	1441.37	26676.6	550154	1.19203e+07	2.65952e+08	6.05659e+09	40.8333	154.087	669.678	3119.53	15118.7	75168	380503	202.103	2973.18	47506	815725	1.48456e+07	2.82358e+08	5.54461e+09	1.294	36.313	25.9267	154.757	219.268	864.403	1712.56	7.1984	6.0537	4.1455	0.8106	2.9578	0	1.3089	2.1144	0.1179	1.5291	0
CHEMBL2106668	GLYCERYL PABA|LISADIMATE	Nc1ccc(C(=O)OCC(O)CO)cc1	15	0.308	39.2869	30.332	180.51	295.607	1094.53	2492.02	92.78	1867.53	39879.3	893370	2.05377e+07	4.8244e+08	1.1547e+10	41.0637	155.54	687.706	3296.05	16577.9	86090	457329	198.111	2940.73	48385.9	862066	1.62426e+07	3.17682e+08	6.3681e+09	1.283	38.3544	30.6628	178.767	275.087	1051.31	2156.08	7.1302	6.088	4.677	0.9797	2.8421	0	1.9213	2.2622	0.1179	1.9748	0
CHEMBL718	2-Amino-3-(3,4-Dihydroxy-Phenyl)-2- Methyl-Propionic Acid(Catechol Metabolite)|METHYLDOPA (RACEMIC)|METHYLDOPA DL-FORM|Methyldopa (Racemic)	CC(N)(Cc1ccc(O)c(O)c1)C(=O)O	15	0.085	45.1798	46.2493	258.38	531.337	1991.7	5310.89	103.78	2240.18	48176.8	1.06892e+06	2.42142e+07	5.59594e+08	1.31751e+10	38.1551	145.63	649.22	3116.92	15558.5	79517.6	413017	198.111	2998.69	50301.7	903569	1.69418e+07	3.26207e+08	6.38763e+09	1.505	44.5334	58.0261	283.276	675.239	2509.62	7446.4	6.8262	6.9811	5.0845	2.0147	2.8242	0.2041	4.0869	2.1881	0.8636	3.5036	0
CHEMBL189	MILRINONE|Milrinone|PRIMACOR|WIN 47,203-2|WIN-47203-2	Cc1[nH]c(=O)c(C#N)cc1-c1ccncc1	17	1.341	47.0373	45.7881	254.459	503.337	1909.1	5034	69.54	1111.09	20381.1	424641	9.32336e+06	2.10453e+08	4.82842e+09	47.4858	188.964	862.272	4204.34	21288.8	110475	583431	202.148	2665.56	38756.8	613354	1.03884e+07	1.85151e+08	3.42292e+09	1.279	46.2805	38.0393	233.969	398.078	1587.73	3747.87	7.7195	6.6562	5.6338	0.9408	4.5563	0	2.4088	3.4504	0.2821	3.7237	0
CHEMBL1328898	CHF-1301|MELEVODOPA	COC(=O)[C@@H](N)Cc1ccc(O)c(O)c1	15	0.296	40.9778	32.6141	199.016	325.648	1237.29	2760.53	92.78	1869.53	39932.2	895106	2.05835e+07	4.83571e+08	1.1574e+10	40.3336	152.065	660.516	3079.47	14956.4	74625.1	379671	198.111	2982.78	49840.9	894488	1.67844e+07	3.23414e+08	6.32988e+09	1.485	40.5123	38.5616	206.409	367.179	1350.88	3124.25	7.0409	6.2322	5.0273	1.1469	3.0336	0	2.664	2.1688	0.3333	2.7994	0
CHEMBL853	DDC (DDC)|DIDEOXYCYTIDINE|HIVID|Hivid|NSC-606170|RO 24-2027/000|RO-24-2027000|ZALCITABINE	Nc1ccn([C@H]2CC[C@@H](CO)O2)c(=O)n1	16	0.014	45.0288	33.6609	227.858	376.893	1537.27	3590.76	90.37	1555.45	32217.6	728551	1.7136e+07	4.13185e+08	1.01457e+10	36.6253	141.057	620.756	3001.88	15433.9	82742.8	456844	198.115	2736.75	42170	714717	1.30383e+07	2.50574e+08	4.98791e+09	1.718	44.3582	42.5024	232.444	436.048	1620.72	4032.78	7.2027	6.4068	5.2625	1.0313	4.2624	0	2.2251	2.8836	0.1643	3.4546	0.1179
CHEMBL1881591	NORLETIMOL	Oc1ccccc1/C=N/Cc1ccccc1	17	2.884	43.3179	38.163	201.23	328.202	1239.53	2733.2	32.59	527.638	8964.78	174783	3.50181e+06	7.08626e+07	1.43853e+09	52.0229	202.099	895.858	4263	21158.5	108039	563445	198.156	2455.55	32499.3	461071	7.0156e+06	1.14019e+08	1.96241e+09	0.617	42.1164	21.8156	181.672	216.807	1025.93	1856.07	7.8602	6.4568	5.2012	0.6065	3.9664	0	1.4532	2.979	0.1179	1.9373	0
CHEMBL776	Metaproterenol|ORCIPRENALINE	CC(C)NCC(O)c1cc(O)cc(O)c1	15	1.273	40.9633	40.2217	204.054	359.082	1279.78	2940.49	72.72	1340.12	25757.2	516490	1.04526e+07	2.12214e+08	4.31287e+09	37.4973	137.234	592.314	2769.53	13540.3	68094.7	349274	194.123	2809.01	44777.6	768693	1.38998e+07	2.60209e+08	4.98331e+09	1.531	40.4338	40.2688	198.285	345.036	1224.08	2741.18	6.9861	6.626	4.2191	1.388	3.3058	0	1.9323	2.4954	0.1179	2.6766	0
CHEMBL434	A-21|ISOPRENALINE|ISOPROTERENOL|ISOPROTERENOL DL-FORM|Isoproterenol|NSC-33791|NSC-9975	CC(C)NCC(O)c1ccc(O)c(O)c1	15	1.273	41.0591	38.9427	205.376	364.348	1316.79	3064.34	72.72	1340.12	25757.2	516494	1.04528e+07	2.12223e+08	4.31314e+09	37.4973	137.402	591.978	2758.81	13455	67654	347869	194.123	2817.03	45006.3	772969	1.39631e+07	2.6094e+08	4.98774e+09	1.531	40.4338	40.2358	202.184	367.735	1311.53	3061.47	7.0029	6.4762	4.6428	1.282	2.9379	0	2.3948	2.4662	0.2845	2.4512	0
CHEMBL2110629	DIOXETHEDRIN	CCNC(C)C(O)c1ccc(O)c(O)c1	15	1.273	41.2314	36.3429	207.009	363.241	1366.76	3236.98	72.72	1340.12	25757.2	516502	1.0453e+07	2.12226e+08	4.31321e+09	37.4973	137.501	589.797	2742.91	13386	67450.7	347730	194.123	2849.08	46221.6	804950	1.46894e+07	2.76236e+08	5.29606e+09	1.531	40.4338	40.2478	210.191	399.737	1459.53	3599.08	7.0577	6.1528	5.0239	1.0662	3.2496	0	2.7236	2.31	0.399	3.1494	0
CHEMBL524	METHOXAMINE|Methoxamine|NRL-001|NRL001|Vasoxyl	COc1ccc(OC)c(C(O)C(C)N)c1	15	0.828	41.2803	35.7493	211.634	381.387	1449.98	3553.6	64.71	1211.49	26707.2	637872	1.56031e+07	3.86878e+08	9.68817e+09	39.0791	145.527	626.648	2888.97	13876.6	68625	347099	194.123	2847.25	46130.7	802137	1.46185e+07	2.74633e+08	5.26182e+09	1.286	40.3794	37.955	211.729	391.599	1476	3622.68	7.0958	6.0226	4.9853	1.0327	3.3751	0	2.6085	2.6365	0.3391	3.2845	0
CHEMBL1396	CP-526,555|CP-526555|Chantix|VARENICLINE	c1cnc2cc3c(cc2n1)C1CNCC3C1	19	0.264	56.4997	39.4073	303.681	498.93	2259.03	5522.68	37.81	294.513	1807.63	12632.2	88616.7	636412	4.62439e+06	49.8668	202.868	951.089	4822.41	25683.8	141569	800214	198.159	2177.35	25003.6	297685	3.64871e+06	4.57782e+07	5.85283e+08	1.287	56.2578	45.049	298.258	513.896	2157.97	5314.99	7.9158	7.2905	6.7326	0.9388	6.0824	0	2.6475	5.3723	0.275	4.6172	0.0786
CHEMBL2106772	FLEROBUTEROL	CC(C)(C)NCC(O)c1ccccc1F	15	2.663	43.5605	64.1515	288.654	726.662	2604.94	7857.44	32.26	523.613	8986.08	174933	3.50323e+06	7.08745e+07	1.43864e+09	34.9538	128.262	552.963	2556.59	12275.2	60435.9	303253	193.133	2778.29	44343.8	774192	1.45223e+07	2.87561e+08	5.92227e+09	0.961	42.2492	49.7284	247.564	549.525	1990.84	5493.11	6.8997	7.0022	4.2584	2.1681	3.0651	0.3536	2.2497	2.3167	0.1925	2.9419	0
CHEMBL2106280	DIBEMETHINE|L 566	CN(Cc1ccccc1)Cc1ccccc1	17	3.483	43.2195	41.5763	195.993	323.482	1140.18	2465.5	3.24	45.4992	47.6991	255.323	526.972	2050.57	5633.28	49.2694	186.723	807.46	3737.34	17985.7	88766.6	446140	194.167	2303.21	28377.1	362948	4.81369e+06	6.60911e+07	9.37305e+08	0.77	42.1463	24.024	181.598	217.51	992.402	1729.86	7.8433	6.5846	4.9209	0.6969	4.08	0	1.1464	3.0432	0	1.9157	0
CHEMBL301265	MIRAPEXIN|NELIPRAX|OPRYMEA|PIPEXUS|PRAMIPEXOLE|SUD919CL2Y|U-98528E	CCCN[C@H]1CCc2nc(N)sc2C1	15	0.829	40.8993	27.575	193.857	280.467	1213.95	2585.33	79.18	1271.23	24858.1	560261	1.35283e+07	3.38801e+08	8.65276e+09	34.1786	136.115	609.902	3015.48	15830.8	86738.1	490180	194.192	2777.86	43490.1	732972	1.30602e+07	2.42217e+08	4.62109e+09	1.198	40.2765	33.173	198.728	331.347	1301.87	3008.38	6.792	5.918	4.6246	0.8261	3.9078	0	1.6178	3.0575	0.0833	2.6485	0.0962
CHEMBL124815	AP 67|BENZMETHOXAZONE|CHLORTHENOXAZINE|Chlorthenoxazine	O=C1NC(CCCl)Oc2ccccc21	15	2.329	41.2815	38.7934	207.417	371.571	1409.17	3455.75	38.33	446.342	5923.53	93391.3	1.55299e+06	2.63971e+07	4.52389e+08	41.5221	174.272	859.71	4640.01	26509.9	157602	964799	201.565	3695.17	97786.3	3.34578e+06	1.28964e+08	5.20323e+09	2.13509e+11	0.854	40.1952	30.6261	200.336	324.921	1341.08	3098.59	6.8089	5.8118	4.7369	0.7426	4.147	0	1.768	3.1763	0.1643	3.08	0
CHEMBL2106620	FENACLON|PHENACON	O=C(CCCl)NCCc1ccccc1	14	2.447	33.2895	26.739	137.721	202.418	734.827	1480.95	29.1	395.745	5613.83	91442	1.53998e+06	2.63061e+07	4.51713e+08	39.7702	163.248	790.063	4208.35	23879.7	141726	869429	197.577	3707.55	98429.6	3.35815e+06	1.29165e+08	5.20632e+09	2.13557e+11	0.643	32.1702	16.1663	128.358	137.905	642.828	1008.53	6.8257	5.3288	3.8155	0.4928	2.8679	0	0.8413	1.839	0	1.1052	0
CHEMBL2110962	MEFENOREX	CC(Cc1ccccc1)NCCCCl	14	3.549	33.505	33.1959	145.879	240.413	814.322	1743.32	12.03	104.36	537.473	3658.46	24437.5	168905	1.17826e+06	38.3614	156.898	758.27	4045.75	23049.5	137534	848538	193.588	3563.89	94509	3.26232e+06	1.26956e+08	5.15718e+09	2.12489e+11	0.614	32.149	16.5909	128.215	141.683	650.555	1062.51	6.8257	5.3407	3.7609	0.4928	2.8525	0	0.7773	2.0263	0	1.1719	0
CHEMBL2103782	ASPERLIN|U-13,933	CC(=O)OC1C=CC(=O)OC1C1OC1C	16	0.576	46.9123	45.2723	254.803	481.196	1833.45	4600.85	61.83	756.559	11033.7	180432	3.05295e+06	5.22647e+07	8.98151e+08	36.308	136.608	591.867	2752.11	13283.7	65622.9	329632	200.104	2760.58	41538.5	672058	1.15202e+07	2.06431e+08	3.82381e+09	0.969	46.1995	49.3572	261.504	525.867	1966.81	5156.01	7.0754	6.8485	4.5704	1.3715	3.643	0	1.9274	3.0654	0.1236	2.9489	0
CHEMBL7983	E-310|E310|FEMA NO. 2947|INS NO.310|INS-310|NSC-2626|PROPYL GALLATE	CCCOC(=O)c1cc(O)c(O)c(O)c1	15	1.795	41.0548	41.2898	208.83	400.057	1425.14	3579.35	86.99	1601.74	30573.9	602111	1.19491e+07	2.38156e+08	4.76104e+09	39.9918	149.37	657.689	3151.66	15857.9	82322.6	436709	200.104	3042.59	51098.5	917424	1.71748e+07	3.29836e+08	6.43409e+09	1.289	40.3705	37.5839	207.885	379.702	1430.83	3479.58	7.0577	6.1647	4.962	1.0662	3.2679	0	2.6498	2.4808	0.39	3.2785	0
CHEMBL750	AD-810|CI-912|PD-110843|ZONEGRAN|ZONISAMIDE	N=S(=O)(O)Cc1noc2ccccc12	15	0.609	44.7432	45.2787	252.393	506.814	1924.01	5041.79	95.56	1841.33	39265.2	898931	2.13139e+07	5.17304e+08	1.27707e+10	43.2019	176.7	844.978	4379.73	23808.6	133578	766578	204.162	3230.97	58629.3	1.18362e+06	2.57241e+07	5.86324e+08	1.37722e+10	1.739	44.5457	57.5975	294.002	705.098	2681.11	7995.35	6.5615	6.8106	4.3562	2.0301	3.8976	0.3536	1.9585	2.9575	0.1361	3.467	0.0962
CHEMBL1239	ASCABIOL|BENZYL BENZOATE|Benzyl Benzoate|Mange Treatment|Scabanca|Vanzoate	O=C(OCc1ccccc1)c1ccccc1	17	3.668	43.4192	44.5435	203.309	374.042	1278.97	3060.23	26.3	375.981	5360.17	89321.2	1.52062e+06	2.60985e+07	4.4891e+08	49.5971	187.956	815.16	3796.15	18436.9	92089.2	469535	200.149	2501.4	33320.8	474673	7.23561e+06	1.17587e+08	2.02133e+09	0.449	42.0887	20.4781	180.226	206.188	1005.59	1749.66	7.8602	6.4568	5.2096	0.6065	3.9133	0	1.4532	3.0432	0.1179	1.897	0
CHEMBL190677	BENZOIN|BENZOIN TINCTURE|Benzoin	O=C(c1ccccc1)C(O)c1ccccc1	17	2.4	45.9279	39.9651	223.066	378.397	1446.41	3364.14	37.3	744.638	13500.9	258501	4.97929e+06	9.65315e+07	1.88179e+09	48.8178	186.315	815.883	3832.44	18765.5	94512.8	486136	200.149	2591.35	36908.1	574439	9.64033e+06	1.71553e+08	3.18512e+09	0.762	44.2092	28.7493	211.165	320.427	1399.69	3112.68	7.7877	6.5144	5.6161	0.7182	4.1785	0	2.1486	3.131	0.3036	3.1049	0
CHEMBL413965	CL 83,544|DOLINAC|FELBINAC|FELBINAC ETHYL|FLEXFREE|LJC 10,141|NAPAGELN|NSC-16284|TARGET|TRAXAM	O=C(O)Cc1ccc(-c2ccccc2)cc1	17	3.389	45.3316	50.3206	226.627	452.517	1556.33	4005.09	37.3	744.638	13500.9	259874	5.04655e+06	9.88507e+07	1.95043e+09	48.585	185.005	812.371	3838.79	18926.1	95993.7	497387	200.149	2575.32	36450.8	566205	9.54051e+06	1.71425e+08	3.22787e+09	0.432	44.1067	26.4028	199.843	254.662	1156.77	2145.43	7.754	6.8084	5.0126	0.9457	4.1676	0	1.585	3.2642	0.0833	2.4738	0
CHEMBL2107653	GUAIETOLIN	CCOc1ccccc1OCC(O)CO	15	1.716	37.3994	28.9798	166.736	259.755	987.571	2182.06	58.92	939.699	17290.1	343115	6.92284e+06	1.40338e+08	2.84851e+09	37.2086	130.311	529.739	2321.21	10645	50374.6	244049	196.115	2822.94	44495.6	758618	1.37717e+07	2.62114e+08	5.16315e+09	1.098	36.2358	24.3976	162.05	234.457	960.276	1980.01	7.2744	5.6841	4.4531	0.622	3.118	0	1.4356	2.4077	0.0833	1.8412	0
CHEMBL404422	BUTETHAL|BUTOBARBITAL|BUTOBARBITONE|Butobarbital|NEONAL|SONERYL	CCCCC1(CC)C(=O)NC(=O)NC1=O	15	0.727	43.7953	41.6835	263.636	588.25	2460.78	7574.24	75.27	1060.88	16358.1	271623	4.61516e+06	7.91277e+07	1.3613e+09	28.2227	100.19	397.146	1719.78	7834.67	36908.5	177981	196.119	2925.1	48131.9	846934	1.55655e+07	2.94093e+08	5.65519e+09	1.691	42.4422	54.2599	279.611	711.266	2758.02	8923.91	7.0637	6.0689	5.1288	1.2213	4.1309	0.0833	3.3736	2.4094	0.5375	5.7227	0
CHEMBL449	BUTABARBITAL|Butabarbital|SECBUTABARBITAL|SECBUTOBARBITONE	CCC(C)C1(CC)C(=O)NC(=O)NC1=O	15	0.666	45.9047	47.1543	292.866	691.94	2901.44	9287.41	75.27	1062.88	16364.1	271649	4.61526e+06	7.91281e+07	1.3613e+09	28.3953	102.785	412.952	1805.65	8286.62	39276.1	190477	196.119	2963.16	49434.3	877848	1.61973e+07	3.0603e+08	5.87031e+09	1.709	44.4425	60.4396	305.92	813.072	3160.61	10571	6.9844	6.1539	5.4891	1.3508	4.6247	0.068	3.9667	2.2158	0.7041	7.4585	0
CHEMBL1192539	NAPACTADINE	C/N=C(/Cc1ccc2ccccc2c1)NC	17	3.141	44.9408	48.9566	233.759	464.481	1636.9	4231.56	24.39	192.745	1077.65	7473.04	52003.7	375763	2.75991e+06	49.1554	190.766	844.466	4000.67	19747.5	100289	520490	196.163	2451.94	33322	490819	7.75879e+06	1.29816e+08	2.26628e+09	0.87	44.1729	29.4724	209.469	299.133	1280.82	2615.41	7.83	6.4019	5.4697	0.7416	4.2781	0	1.8273	3.4218	0.0833	2.7189	0
CHEMBL167493	NAPAMEZOLE	C1=C(CC2=NCCN2)CCc2ccccc21	18	1.902	48.6399	39.1048	238.337	392.463	1554.85	3586.16	24.39	196.745	1114.23	7786.53	54586.8	396766	2.93048e+06	46.6102	175.03	757.353	3537.37	17318	87606.1	454309	196.163	2215.58	25823.1	309197	3.78735e+06	4.72803e+07	5.99635e+08	0.796	48.1668	29.9951	225.261	313.565	1373.21	2781.06	7.9158	6.8699	5.7897	0.7416	4.9021	0	1.7077	3.6545	0.0833	2.7519	0.1443
CHEMBL85109	ORTHOTOLIDINE	Cc1cc(-c2ccc(N)c(C)c2)ccc1N	17	2.78	49.2822	60.1528	275.358	600.91	2063.71	5612.54	52.04	1402.08	35581.4	928256	2.42229e+07	6.32209e+08	1.65005e+10	51.6486	209.61	990.022	5043.99	26802.5	146260	813010	196.163	2491.94	34522	513309	8.05203e+06	1.31276e+08	2.19922e+09	0.63	48.1518	39.9536	246.105	411.531	1626.2	3673.96	7.5754	7.0554	5.9441	1.2761	4.0347	0	3.1145	3.3989	0.4167	3.4878	0
CHEMBL353972	ANTISEDAN|ATIPAMEZOLE|MPV-1248	CCC1(c2cnc[nH]2)Cc2ccccc2C1	18	2.213	53.2274	55.4914	322.403	717.339	2863.13	8503.51	28.68	259.738	1757.4	14122.5	115071	966840	8.26525e+06	40.5303	158.66	676.443	3114.71	14963.5	74007.6	373787	196.163	2295.71	28668.1	379588	5.29766e+06	7.749e+07	1.18118e+09	0.846	52.1444	48.0045	312.538	675.027	2806.01	8337.63	7.8393	6.9102	6.3292	1.0875	5.3984	0.1021	2.9994	4.0195	0.2998	5.1845	0.2277
CHEMBL607400	BRIVARACETAM|BRIVIACT|UCB 34714	CCC[C@@H]1CC(=O)N([C@@H](CC)C(N)=O)C1	15	0.655	41.9891	30.5903	206.056	339.224	1371.68	3231.03	63.4	1303.31	27994.9	640917	1.52194e+07	3.71833e+08	9.27931e+09	29.4732	102.18	400.922	1707.6	7642.5	35330.4	166976	192.13	2787.39	44733.4	771202	1.39342e+07	2.59393e+08	4.92222e+09	1.264	40.3911	39.5656	216.423	428.503	1607.09	4243.97	7.0958	6.0834	4.6161	1.0453	3.9233	0	2.3157	2.3622	0.2879	3.7619	0.0962
CHEMBL327235	ALBUTOIN|Albutoin|BAX 422Z	C=CCN1C(=O)C(CC(C)C)NC1=S	14	2.174	39.4823	45.4307	219.19	459.469	1645.53	4434.39	64.43	1435.01	38927.1	1.16133e+06	3.59479e+07	1.13305e+09	3.60509e+10	39.3655	223.989	1710.34	15558.9	154881	1.60869e+06	1.7036e+07	196.185	3491.95	79890.6	2.23164e+06	7.05949e+07	2.38717e+09	8.34704e+10	1.378	38.3292	42.0655	207.728	444.153	1610.91	4500.94	6.5577	5.9143	4.2205	1.1392	3.5319	0	2.1924	2.4452	0.271	3.5498	0.0786
CHEMBL2107654	CLORINDANIC ACID|WIN 19356	O=C(O)c1cc(Cl)c2c(c1O)CCC2	15	2.113	45.0655	54.7762	267.573	617.86	2229.24	6477.61	57.53	1153.89	21913.5	430838	8.52311e+06	1.69543e+08	3.3879e+09	41.3151	172.014	852.251	4634.27	26612.6	158336	965664	203.558	3810.98	97098	3.0548e+06	1.07849e+08	4.03214e+09	1.55022e+11	0.651	44.2001	39.3718	242.094	454.534	1801.08	4608.68	6.6091	6.2386	5.2067	1.1697	4.3923	0	2.9157	3.1064	0.445	4.6807	0.1179
CHEMBL1720937	LOZILUREA	CCNC(=O)NCc1cccc(Cl)c1	14	2.379	35.6538	33.9899	169.639	288.265	1037.58	2327.88	41.13	470.106	6145.31	95549.9	1.57978e+06	2.68133e+07	4.59789e+08	39.516	158.097	748.723	3919.12	21908.7	128218	775491	199.573	3685.68	92204	2.9112e+06	1.04229e+08	3.94806e+09	1.53168e+11	1.391	34.3622	27.9605	153.359	231.855	865.135	1734.8	6.7195	5.609	3.8942	0.7815	2.9793	0	1.1856	1.987	0	1.6195	0
CHEMBL2107099	EU-4584|TOLFAMIDE	Cc1ccccc1C(=O)NP(N)(N)=O	14	0.151	41.5323	40.6304	220.947	433.394	1583.08	4075.78	108.02	2441.76	60392	1.59232e+06	4.33851e+07	1.20725e+09	3.40711e+10	34.7225	132.692	586.948	2799.22	13880	70621.2	366472	201.078	3306.41	60571.8	1.20014e+06	2.51028e+07	5.44962e+08	1.21441e+10	1.267	40.3328	52.6772	256.575	604.346	2224.86	6454.21	6.3997	6.6677	3.8431	2.1681	3.3076	0.3536	2.0632	1.9082	0.1925	3.6165	0
CHEMBL13324	DAZOQUINAST|Dazoquinast	O=C(O)c1cn2c(cnc3ccccc32)n1	18	1.269	53.0574	47.6355	289.348	544.695	2192.14	5696.33	67.49	925.273	14854.5	269394	5.11594e+06	9.93645e+07	1.95437e+09	47.4128	192.545	880.817	4323.32	22148.2	116986	632572	206.137	2611	36689.3	568344	9.56422e+06	1.71627e+08	3.22627e+09	1.419	52.2541	47.3192	282.01	529.706	2098.12	5389.65	7.754	7.1852	6.1548	1.1055	5.1891	0	2.7844	4.4233	0.3583	4.1586	0.0962
CHEMBL2103827	DOPS|DROXIDOPA|L-DOPS|NORTHERA	N[C@H](C(=O)O)[C@H](O)c1ccc(O)c(O)c1	15	-0.789	43.2501	30.6262	215.39	343.816	1391.72	3134.85	124.01	2647.44	56487.3	1.23667e+06	2.75866e+07	6.27029e+08	1.45135e+10	39.5726	149.199	657.034	3117.84	15422.5	78329.4	405266	202.1	3168.39	55217.5	1.0255e+06	1.97365e+07	3.87442e+08	7.69296e+09	1.79	42.6253	46.4996	232.561	465.6	1681.14	4270.91	6.9304	6.49	5.2632	1.3563	3.1032	0	3.3744	2.2026	0.5665	3.6734	0
CHEMBL359164	(-)-ODDC|BCH-4556|LAMIVUDINE IMPURITY I|LAMIVUDINE IMPURITY I RS|TROXACITABINE	Nc1ccn([C@@H]2CO[C@H](CO)O2)c(=O)n1	16	-0.581	44.9033	29.0016	223.771	341.33	1472.4	3283.65	99.6	1598.05	32483.4	730091	1.71456e+07	4.13245e+08	1.01461e+10	37.4472	144.168	635.925	3074.11	15781.5	84437	465198	202.103	2832.53	43940.9	744506	1.35175e+07	2.58099e+08	5.10443e+09	1.929	44.3813	44.0874	233.616	447.948	1641.05	4133.12	7.2027	6.4068	5.2625	1.0313	4.2624	0	2.2251	2.8836	0.1643	3.4546	0.1179
CHEMBL3989508	DUAZOMYCIN	CC(=O)N[C@@H](CCC(=O)C=[N+]=[N-])C(=O)O	14	-0.444	34.7381	19.7862	142.657	177.745	737.175	1315.3	83.47	1389.77	24197.2	438708	8.09088e+06	1.51012e+08	2.84663e+09	31.7375	111.132	450.331	1966.57	8918.89	41327.1	194138	202.103	3252.79	56895.7	1.05408e+06	2.02748e+07	3.99448e+08	7.99217e+09	1.484	34.4082	33.4827	159.365	278.389	951.97	2132.58	6.9684	6.1048	3.5287	1.1969	2.4646	0	1.6628	1.6336	0.1667	1.8285	0
CHEMBL4302826		N[C@H](Cc1ccc(OCF)cc1)C(=O)O	15	1.246	39.3134	32.1627	181.848	292.344	1082.41	2348.5	72.55	1458.27	31539.4	725311	1.71663e+07	4.15012e+08	1.02014e+10	38.8535	141.298	594.626	2692.17	12706	61590.8	304252	201.11	3081.71	53372.1	1.01958e+06	2.0925e+07	4.51598e+08	1.00958e+10	1.044	38.3639	30.3076	179.783	276.31	1074.48	2218.5	7.1302	6.1324	4.5064	0.9773	2.9621	0	2.0161	2.3481	0.2357	1.8392	0
CHEMBL82970	SALICYLANILIDE|Salicylanilide	O=C(Nc1ccccc1)c1ccccc1O	17	2.587	45.099	41.9727	215.661	379.988	1391.31	3309.62	49.33	816.998	14044.4	262635	5.01804e+06	9.70067e+07	1.88915e+09	49.7114	189.974	834.691	3941.26	19404.9	98242.6	507796	202.145	2625.28	37359.1	580210	9.72027e+06	1.72852e+08	3.20993e+09	1.06	44.2616	31.4569	210.345	320.503	1343.63	2927.61	7.7709	6.6426	5.3386	0.8116	4.3137	0	1.8756	3.0833	0.1925	2.975	0
CHEMBL23832	2-(Phenylamino)Benzoic Acid|2-Phenylamino-Benzoic Acid|FENAMIC ACID |N-Phenylanthranilic Acid	O=C(O)c1ccccc1Nc1ccccc1	17	2.849	45.0926	44.2083	217.603	400.598	1433.85	3517.9	49.33	816.998	14044.4	263605	5.07287e+06	9.90389e+07	1.95185e+09	48.8482	185.254	809.175	3796.99	18564.7	93278.7	478294	202.145	2625.28	37359.1	580569	9.74851e+06	1.74202e+08	3.26096e+09	0.847	44.1929	29.8147	207.517	304.643	1307.42	2781.35	7.7709	6.6921	5.185	0.8402	4.2576	0	1.8237	3.2732	0.2041	2.8063	0
CHEMBL209744	BENZYL NICOTINATE	O=C(OCc1ccccc1)c1cccnc1	17	2.416	43.1542	36.5854	198.41	325.529	1218.49	2711.18	39.19	459.057	5972.93	93602.8	1.55131e+06	2.63202e+07	4.50529e+08	49.4194	189.571	830.948	3896.77	19005.4	95122.4	485046	202.145	2551.34	34270.3	490916	7.4989e+06	1.21724e+08	2.08507e+09	0.759	42.1436	22.3472	180.786	216.403	1011.33	1811.92	7.8602	6.4568	5.2096	0.6065	3.9133	0	1.4532	3.0432	0.1179	1.897	0
CHEMBL2104636	BALAZIPONE	CC(=O)C(=Cc1cccc(C#N)c1)C(C)=O	16	1.615	43.2349	45.7397	221.517	436.416	1504.19	3780.08	57.93	1190.73	23718.4	497523	1.06936e+07	2.34898e+08	5.25506e+09	47.0028	185.352	845.927	4140.72	21057.7	109749	582254	202.145	2873.62	45235.4	769993	1.38517e+07	2.58686e+08	4.95341e+09	0.979	42.2822	35.3357	205.793	337.27	1300.89	2884.2	7.5409	6.6945	4.7869	1.211	3.6862	0	2.3256	2.4498	0.2722	3.2654	0
CHEMBL275040	KAINIC ACID|Kainic Acid	C=C(C)[C@H]1CN[C@H](C(=O)O)[C@H]1CC(=O)O	15	-0.361	42.6645	31.7167	214.893	357.523	1467.69	3461.98	86.63	1515.64	27515.3	523104	1.01176e+07	1.97877e+08	3.90222e+09	32.8627	121.199	506.147	2277.89	10677	51300.6	250585	198.111	3002.76	50364.6	903547	1.69237e+07	3.25964e+08	6.39732e+09	1.266	42.3598	43.7287	224.864	445.353	1638.2	4261.99	6.9304	6.6865	4.3894	1.4832	3.6799	0	2.6065	2.5192	0.3833	3.889	0.0962
CHEMBL1242	NSC-145895|PHENAZOPYRIDINE|Phenazopyridine	Nc1ccc(/N=N/c2ccccc2)c(N)n1	17	2.71	45.198	43.5582	214.696	377.802	1339.14	3092.74	89.65	1710.31	38766.5	963376	2.46639e+07	6.38683e+08	1.66158e+10	51.7107	205.787	934.047	4543.7	23044.2	120206	640066	202.151	2559.65	34490.3	492846	7.42283e+06	1.16919e+08	1.91004e+09	1.348	44.2635	33.7769	207.788	316.661	1266.05	2669.77	7.754	6.737	5.2796	0.8952	4.0825	0	1.7934	3.0692	0.1179	2.4425	0
CHEMBL2104718	OXDRALAZINE	NNc1ccc(N(CCO)CCO)nn1	15	0.037	38.1873	28.6143	194.596	327.833	1350.03	3169.17	107.53	2169.65	52847.9	1.43268e+06	4.12412e+07	1.23329e+09	3.78086e+10	44.1635	185.616	914.926	4945.1	28518.1	172763	1.0869e+06	198.118	2941.7	48907.4	892677	1.74295e+07	3.55706e+08	7.46133e+09	2.495	36.8947	32.4032	174.403	302.23	1120.8	2615.59	7.3124	5.5265	4.4544	0.5375	3.4252	0	1.4356	2.5401	0.0833	2.0959	0
CHEMBL18772	QUIPAZINE	c1ccc2nc(N3CCNCC3)ccc2c1	18	3.237	49.1879	49.7785	257.488	494.19	1861.81	4738.37	28.16	206.936	1219.04	8409.76	58537.9	418466	3.03052e+06	50.32	194.987	874.225	4241.06	21648.7	114689	625447	198.159	2262.22	26637.6	321872	3.97337e+06	4.9924e+07	6.36554e+08	1.287	48.2354	34.2391	233.503	359.918	1527.49	3395.65	7.9327	6.7758	5.8967	0.6667	4.9434	0	1.8424	4.1864	0.1667	2.9276	0
CHEMBL1037	GUANADREL|Guanadrel|Hylorel	N=C(N)NCC1COC2(CCCCC2)O1	16	1.56	44.6856	46.4478	252.451	547.634	2110.27	6136.68	80.36	1447.42	32616.9	803205	2.0227e+07	5.13511e+08	1.3094e+10	29.9829	110.952	454.112	2051.05	9801.23	48628.4	247377	194.126	2505.12	34326.7	497423	7.57869e+06	1.20597e+08	1.99057e+09	1.692	44.4673	48.9654	264.445	585.652	2265.62	6568.16	7.2019	6.6407	4.8711	1.3195	3.8981	0.125	2.1106	3.1177	0	3.2656	0.1021
CHEMBL701	BA-34,647|BACLOFEN|BACLOSPAS-10|GABLOFEN|KEMSTRO|LIORESAL|LIORESAL INTRATH|LYFLEX	NCC(CC(=O)O)c1ccc(Cl)cc1	14	1.608	37.4898	38.4472	191.626	361.762	1285.95	3136.6	63.32	1413.68	31195.6	720934	1.70622e+07	4.1196e+08	1.01096e+10	39.3655	160.657	766.225	4010.83	22337	130078	783052	201.565	3847.42	97877.3	3.06591e+06	1.07997e+08	4.03457e+09	1.55088e+11	0.869	36.3376	27.7041	168.851	251.144	997.894	2036.65	6.6302	5.8178	4.0257	1.0303	3.0552	0	1.6139	2.4264	0.0833	2.2486	0
CHEMBL1902627	CLORPRENALINE	CC(C)NCC(O)c1ccccc1Cl	14	2.707	37.8652	43.1494	199.397	400.723	1407.46	3638.92	32.26	517.613	8950.04	174622	3.50064e+06	7.08534e+07	1.43847e+09	37.6824	151.454	724.911	3821.77	21488	126590	771990	197.577	3657.77	91840.5	2.90404e+06	1.0403e+08	3.94213e+09	1.5299e+11	0.928	36.2455	30.5269	171.646	287.449	1087.75	2471.16	6.6091	5.8741	4.1081	1.0157	3.0006	0	1.7883	2.176	0.1925	2.4384	0
CHEMBL1200596	CAPITROL|CHLOROXINE	Oc1c(Cl)cc(Cl)c2cccnc12	14	2.638	41.7181	49.4682	247.631	530.364	1983.97	5440.31	33.12	532.329	9062.67	175631	3.50929e+06	7.09283e+07	1.43915e+09	47.2916	218.084	1167.83	6747.19	40740.3	253042	1.60201e+06	209.008	4689.64	144518	5.19412e+06	1.98012e+08	7.71374e+09	3.02997e+11	0.71	40.1503	35.0192	213.847	391.936	1562.14	3952.2	6.1984	5.6616	4.9222	0.936	3.9454	0	2.5114	3.0971	0.3664	3.8829	0
CHEMBL513	BCNU|BICNU|CARMUSTINE|DTI-015|FDA-0345|GLIADEL|NSC-409962|SK-27702|SRI-1720	O=NN(CCCl)C(=O)NCCCl	11	1.007	25.4009	15.2613	104.674	132.605	552.94	1035.19	61.77	983.348	18724.9	390160	8.45311e+06	1.87071e+08	4.19644e+09	35.0525	165.802	912.754	5447.94	34105.8	219819	1.4427e+06	204.978	5295.12	174227	6.50977e+06	2.57513e+08	1.04456e+10	4.28588e+11	1.986	24.6022	26.3047	119.286	248.53	840.15	2235.28	5.7567	4.0765	3.0016	0.4024	2.0236	0	1.069	1.1785	0.1179	1.4428	0
CHEMBL67279	PT-100|TALABOSTAT|Valinyl-L-Boroproline	CC(C)[C@H](N)C(=O)N1CCC[C@H]1B(O)O	15	-0.293	43.8914	33.1668	227.928	395.768	1581.77	3841.64	86.79	1832.43	39725.6	895270	2.06559e+07	4.86589e+08	1.16732e+10	26.1642	92.3221	357.099	1493.46	6550.97	29774.8	138907	194.919	2887.12	47094.6	819270	1.48556e+07	2.76761e+08	5.25159e+09	1.842	42.6002	49.4975	241.104	534.479	1907.51	5312.79	6.9473	6.4649	5.0374	1.3237	3.495	0	3.222	2.0508	0.5738	4.2122	0.1179
CHEMBL47405	ETANIDAZOLE|Etanidazole|RADINYL|SR 2508	O=C(Cn1ccnc1[N+](=O)[O-])NCCO	15	-0.633	38.9758	23.4817	187.871	287.086	1269.17	2894.17	110.29	1808.87	34763.6	716920	1.53117e+07	3.34601e+08	7.44344e+09	33.7063	123.268	507.425	2236.19	10260.6	48440.1	233692	204.099	3124.44	53038.1	974608	1.89214e+07	3.80782e+08	7.84038e+09	1.368	38.4395	32.3291	182.419	318.911	1194.46	2858.74	7.1471	6.082	4.3298	0.9248	3.4231	0	1.7879	2.1222	0.2041	2.6866	0.1179
CHEMBL1493084	BAMNIDAZOLE|R.P. 20 578	Cc1ncc([N+](=O)[O-])n1CCOC(N)=O	15	0.636	41.3906	41.3736	223.977	476.511	1781.69	5034.39	113.28	2048.9	43947.7	1.0119e+06	2.40928e+07	5.85601e+08	1.44408e+10	33.875	127.259	535.423	2403.13	11187.4	53370.1	259207	204.099	3089.91	51072	902270	1.67261e+07	3.20842e+08	6.30598e+09	1.289	40.4272	38.9932	205.191	390.107	1432.21	3626.86	7.0197	6.4511	4.4114	1.2494	3.3936	0	2.2328	2.1911	0.2879	3.0918	0.0962
CHEMBL1339216	PHENYL SALICYLATE|Phenyl Salicylate|SALOL	O=C(Oc1ccccc1)c1ccccc1O	17	3.118	45.1575	46.7666	220.644	420.7	1469.06	3674.51	46.53	787.234	13780.6	260389	4.99765e+06	9.67881e+07	1.88622e+09	48.9127	186.144	813.694	3818.67	18676.7	93904.5	481994	204.137	2671.13	38168.8	593221	9.92124e+06	1.75918e+08	3.25699e+09	0.745	44.1828	28.5995	206.344	294.593	1285.24	2679.93	7.7709	6.6426	5.3386	0.8116	4.3137	0	1.8756	3.0833	0.1925	2.975	0
CHEMBL1377940	GIPARMEN	C#CCOc1ccc2c(C)cc(=O)oc2c1	17	2.585	46.9089	50.7807	248.72	501.454	1801.28	4766.9	39.44	466.311	6057.61	94538.9	1.56336e+06	2.65081e+07	4.53835e+08	48.9889	195.484	904.37	4494.18	23241	123261	665377	204.137	2673.34	37986.5	580145	9.41049e+06	1.60166e+08	2.82929e+09	0.503	46.1011	33.2702	225.851	343.829	1448	3172.22	7.7027	6.7991	5.3259	1.0313	4.5823	0	2.1062	3.5039	0.1643	3.5979	0
CHEMBL152632	BA 32644|NIRIDAZOLE	O=C1NCCN1c1ncc([N+](=O)[O-])s1	15	1.179	42.8847	45.1353	241.003	517.54	1898.8	5204.02	116.61	1797.77	32291	633571	1.31374e+07	2.83474e+08	6.30432e+09	39.2388	158.459	733.212	3637.15	18882.2	101398	559166	208.154	3264.13	56409.9	1.04355e+06	2.01771e+07	4.01106e+08	8.11425e+09	1.285	42.391	39.4845	221.665	429.331	1602.29	4113.41	6.6815	6.1493	4.9899	1.0385	3.9215	0	2.4374	2.3422	0.3309	3.3036	0.2357
CHEMBL1006	AMIFOSTINE|AMIFOSTINE DISULFIDE|AMIFOSTINE TRIHYDRATE|ETHIOFOS|ETHYOL|Ethiofos|GAMMAPHOS|NSC-296961|WR-2721|WR-2721 TRIHYDRATE|YM-08310	NCCCNCCSP(=O)(O)O	11	0.024	26.7661	23.6459	126.723	242.729	858.585	2193.31	130.69	2573.63	55316.8	1.25092e+06	2.91602e+07	6.93799e+08	1.67527e+10	26.6814	104.972	484.333	2436.34	12958.2	71644.2	407256	199.104	3939.83	83426.7	1.85244e+06	4.24856e+07	9.96666e+08	2.37738e+10	1.744	26.5274	35.0741	154.065	372.948	1311.58	3882.64	5.5607	5.0784	2.2803	1.5607	1.4357	0.3536	0.75	0.8902	0	0.7803	0
CHEMBL455	Bleph-10|Bleph-30|Cetamide|FML-S|Klaron|NSC-63871|Ocusulf-10|Ocusulf-30|SULF-10|SULF-15|SULFACETAMIDE|SULFACETAMIDE (TRIPLE SULFA)|SULPHACETAMIDE|Sulfacel-15|Sulfacetamide|Sulfair-15|Sulster|Sulten-10	CC(=O)NS(=O)(=O)c1ccc(N)cc1	14	-0.06	41.1787	40.9417	225.54	471.234	1768.35	4932.81	97.64	1849.36	38257.7	842408	1.92389e+07	4.51866e+08	1.08558e+10	38.8505	152.889	708.605	3566.6	18792.3	101901	563673	204.162	3354.89	61351.4	1.22118e+06	2.58585e+07	5.71852e+08	1.30354e+10	1.136	40.3079	50.7556	251.601	594.564	2244.91	6737.73	6.4155	6.5433	4.0554	1.8917	3.2604	0.2041	2.6327	1.9226	0.3485	4.0241	0
CHEMBL338802	GPPE SUSP FTE|GUANIMYCIN|SULFAGUANIDINE|SULPHAGUANIDINE	NC(N)=NS(=O)(=O)c1ccc(N)cc1	14	-0.73	41.1989	36.1251	220.696	437.761	1705.17	4647.04	132.94	2916.77	68781.8	1.68726e+06	4.21908e+07	1.06861e+09	2.73229e+10	41.5192	165.721	779.911	3998.52	21490.8	118892	670740	204.166	3347.06	60924.9	1.2057e+06	2.53888e+07	5.58979e+08	1.27049e+10	1.703	40.6603	53.1115	256.993	598.733	2234.68	6557.47	6.4155	6.5433	4.0554	1.8917	3.2604	0.2041	2.6327	1.9226	0.3485	4.0241	0
CHEMBL1697767	FENYRAMIDOL	OC(CNc1ccccn1)c1ccccc1	17	2.522	43.4008	35.8552	196.555	311.472	1174.1	2545.71	45.15	606.689	9576.14	179291	3.53616e+06	7.11288e+07	1.44064e+09	47.2977	178.934	774.171	3579.48	17216.7	85082.9	429101	200.152	2497.5	33179	471130	7.15882e+06	1.16022e+08	1.9902e+09	1.153	42.2369	26.1611	186.278	251.082	1087.99	2120.28	7.8602	6.4568	5.2096	0.6065	3.9133	0	1.4532	3.0432	0.1179	1.897	0
CHEMBL51934	VELNACRINE	Nc1c2c(nc3ccccc13)CCCC2O	18	0.926	53.2162	43.3623	282.08	494.002	2045.32	5107.43	59.14	1221.37	26860.7	639921	1.56227e+07	3.87051e+08	9.68962e+09	47.2136	190.847	889.445	4499.25	23906.3	131387	740218	200.152	2461.36	33416.5	496743	7.97493e+06	1.36048e+08	2.42813e+09	0.996	52.2266	43.2356	282.075	502.989	2091.53	5273.23	7.7709	7.0488	6.2916	1.0087	5.6695	0	2.7683	4.4716	0.3449	5.1542	0
CHEMBL2105387	ROFELODINE	O=C1CCN=C2CC(c3ccccc3)CN12	18	1.865	51.0411	46.5711	269.965	507.148	1989.95	5105.74	32.67	421.269	5710.54	91715.2	1.53319e+06	2.60798e+07	4.46527e+08	43.8606	163.117	686.49	3085	14420.4	69238.2	339129	200.152	2391.33	30880	432675	6.57208e+06	1.07447e+08	1.86787e+09	0.966	50.1962	38.6141	258.178	443.129	1847.85	4515.6	7.8433	6.9617	6.0677	0.8718	5.1373	0	2.3005	4.0568	0.2476	3.7177	0.0962
CHEMBL2104262	FADOLMIDINE|RADOLMIDINE	Oc1ccc2c(c1)C(Cc1c[nH]cn1)CC2	18	1.606	50.523	43.5984	259.703	469.851	1826.9	4576.83	48.91	666.991	10141.6	184886	3.5893e+06	7.16275e+07	1.44524e+09	42.2022	161.017	696.441	3262.27	15999.4	80892	417706	200.152	2397.3	31087.7	437648	6.67425e+06	1.09388e+08	1.90325e+09	1.109	50.2386	37.319	248.557	398.699	1633.04	3706.14	7.8265	7.0658	5.9349	0.9622	5.0324	0	2.1187	3.6708	0.1361	3.4181	0.2406
CHEMBL1097904	TOLMESOXIDE	COc1cc(C)c([S+](C)[O-])cc1OC	14	1.19	38.8225	37.7406	208.474	403.17	1509.95	3867.36	66.82	1257.27	33310.3	1.00928e+06	3.1545e+07	9.93619e+08	3.13594e+10	38.5116	148.677	666.455	3203.84	16038.2	82531.6	433525	200.17	3355.72	63990.3	1.33951e+06	2.99083e+07	6.98426e+08	1.68432e+10	0.64	38.058	34.2058	198.388	361.985	1376.5	3366.34	6.5958	5.6932	4.5521	1.0385	3.5484	0	2.4472	2.481	0.3156	3.6656	0
CHEMBL2107059	TEFAZOLINE	c1cc2c(c(CC3=NCCN3)c1)CCCC2	18	2.391	48.7228	42.9828	245.774	445.285	1716.73	4315.88	24.39	196.745	1114.23	7790.53	54606.8	396862	2.93085e+06	42.9262	156.725	661.5	3029.85	14595.8	72805.7	372561	196.163	2223.6	26051.7	313665	3.86216e+06	4.84382e+07	6.16797e+08	0.774	48.1666	29.8301	229.171	332.381	1467.74	3149.76	7.9327	6.7856	5.834	0.6735	5.0385	0	1.7656	3.7379	0.1361	3.0503	0.1443
CHEMBL2104160	CICLINDOLE|CYCLINDOLE|WIN 27147-2	CN(C)C1CCc2[nH]c3ccccc3c2C1	18	2.361	52.5739	54.8834	288.461	588.511	2217.82	6028.26	19.03	180.161	1192.02	9999.87	84350	730688	6.39601e+06	42.5108	160.95	690.932	3203.49	15557.3	78019.9	400781	196.163	2296.38	28742.2	382134	5.35708e+06	7.85937e+07	1.19797e+09	1.175	52.2396	45.9012	282.545	517.556	2094.5	5284.61	7.754	7.1852	6.1548	1.1055	5.2062	0	2.7844	4.4135	0.3583	4.1893	0.0786
CHEMBL2106029	CICLACTATE	CC1CC(OC(=O)C(C)O)CC(C)(C)C1	15	2.336	45.8154	70.046	314.272	813.314	2938.35	9208.8	46.53	787.234	13804.6	260441	4.99781e+06	9.67887e+07	1.88628e+09	25.8086	91.1651	360.072	1524.11	6653	29650.2	134169	192.127	2723.23	42073	695260	1.20792e+07	2.17702e+08	4.03103e+09	0.744	44.1854	52.8143	259.75	559.202	2021.99	5486.66	6.7993	7.2364	4.3212	2.2689	3.5213	0.25	2.8109	2.0294	0.2357	4.1533	0
CHEMBL4297408	AF-267B|NGX-267|NGX267	CC[C@@H]1SC2(CCN(C)CC2)NC1=O	15	1.174	44.8815	48.4136	271.901	601.819	2347.4	6840.57	57.64	731.29	10023.8	149141	2.30213e+06	3.64272e+07	5.86789e+08	34.8387	139.89	658.866	3417.73	18798.5	107542	632758	196.185	2874.94	46325.7	800747	1.45211e+07	2.71801e+08	5.19497e+09	1.471	44.3359	54.7799	286.165	682.639	2606.35	7916.23	6.6506	6.2364	5.1142	1.3982	4.0198	0.125	2.7563	3.3482	0.1179	4.2633	0.0833
CHEMBL107874	TRIDECANOATE|Tridecanoic Acid|Tridecanoic Acid Anion	CCCCCCCCCCCCC(=O)O	14	3.753	29.8566	27.0586	103.728	147.618	429.591	758.875	37.3	728.638	13482.9	259766	5.04635e+06	9.88499e+07	1.95043e+09	23.2623	69.4216	226.284	811.782	3099.84	12405.2	51401.1	188.138	2695.56	41294.5	674350	1.16449e+07	2.10403e+08	3.93602e+09	0.34	28.1059	7.7308	91.5677	50.5127	350.955	294.853	7.2701	5.3645	3.135	0.4082	2.04	0	0.2887	1.3175	0	0.2041	0
CHEMBL24022	MYRISTYL ALCOHOL	CCCCCCCCCCCCCCO	14	4.494	28.1297	26.8485	94.9615	138.783	384.892	693.382	20.23	435.253	8339.88	169199	3.42988e+06	6.95562e+07	1.41056e+09	21.87	61.1731	177.636	546.176	1726.78	5568.42	18210.3	184.149	2565.87	38278.9	614958	1.06196e+07	1.95381e+08	3.78129e+09	0.314	26.0943	0.9709	74.3861	3.2874	237.469	11.617	7.4142	4.8891	3.2071	0	2.091	0	0	1.3536	0	0	0
CHEMBL683	CLOFIBRIC ACID|Clofibric Acid|Clofibric acid	CC(C)(Oc1ccc(Cl)cc1)C(=O)O	14	2.577	41.4573	61.4361	272	691.85	2456.93	7472.32	46.53	783.234	13812.4	261646	5.05775e+06	9.89266e+07	1.95111e+09	37.3811	154.73	756.093	4029.96	22691.9	132853	800847	203.558	3851.31	96721.8	3.01707e+06	1.06556e+08	3.99784e+09	1.54222e+11	0.639	40.1292	46.1845	238.387	536.026	2010.96	5796.25	6.4155	6.4733	4.5132	1.832	2.513	0.2041	3.4141	2.1154	0.6969	2.7935	0
CHEMBL2105293	PHENAGLYCODOL	CC(C)(O)C(C)(O)c1ccc(Cl)cc1	14	2.214	46.4085	73.1537	341.608	941.058	3566.6	11836.8	40.46	862.506	16982.5	346081	7.0554e+06	1.43886e+08	2.93446e+09	35.2556	150.46	755.394	4110.56	23508.2	139229	846016	199.57	3773.56	95099.6	2.97788e+06	1.05565e+08	3.97309e+09	1.5362e+11	0.753	44.2016	66.9963	332.281	953.008	3783.11	13228.6	6.249	6.9285	4.9695	2.5104	2.5941	0.3943	5.3388	1.8699	1.9047	4.9928	0
CHEMBL2105179	METAGLYCODOL	CC(C)(O)C(C)(O)c1cccc(Cl)c1	14	2.214	46.4085	73.1537	341.628	940.389	3569.89	11863.3	40.46	862.506	16982.5	346081	7.0554e+06	1.43886e+08	2.93446e+09	35.2556	150.46	755.394	4110.67	23507.9	139211	845821	199.57	3773.56	95099.6	2.97789e+06	1.05566e+08	3.97311e+09	1.53621e+11	0.753	44.2016	66.9963	332.281	952.953	3788.98	13256.1	6.249	6.9404	4.89	2.5104	2.702	0.3943	5.2826	2.005	1.9047	5.0597	0
CHEMBL2110687	FLUORODOPA	N[C@@H](Cc1cc(O)c(O)cc1F)C(=O)O	15	0.136	42.9213	38.7537	221.717	404.911	1511.06	3697.94	103.78	2238.18	48086.8	1.06574e+06	2.41103e+07	5.56335e+08	1.30758e+10	38.9414	145.708	640.295	3038.73	15028.8	76248.5	393789	205.099	3289.35	59173.4	1.14229e+06	2.2965e+07	4.72815e+08	9.88221e+09	1.461	42.5286	44.4407	225.125	425.352	1534	3698.83	6.9136	6.6203	5.0069	1.4428	3.0316	0	3.1998	2.5211	0.5202	2.9848	0
CHEMBL2106794	MEDIAVAN|NAFTAZONE	NC(=O)N/N=C1\C=Cc2ccccc2C1=O	17	1.121	47.3748	41.1893	239.28	444.019	1694.95	4380.92	84.55	1528.9	30405.6	669449	1.55836e+07	3.76978e+08	9.36301e+09	50.0999	197.201	897.151	4399.91	22555.6	119139	643572	206.137	2779.18	41342.5	668526	1.15404e+07	2.09041e+08	3.9178e+09	1.88	46.6224	42.6094	240.9	425.73	1654.76	3948.67	7.6815	6.8761	5.4098	1.0701	4.2822	0	2.2597	3.4974	0.2428	3.3561	0
CHEMBL2106923	PIRQUINOZOL|SO 13847	O=c1[nH]c2ccccc2c2cc(CO)nn12	18	-0.338	53.3205	34.4813	278.762	425.586	1944.83	4454.87	70.39	985.807	15513	274544	5.09955e+06	9.715e+07	1.87655e+09	48.8785	190.2	859.214	4178.22	21229.3	111163	595417	206.137	2648.34	38483	627783	1.1253e+07	2.15865e+08	4.33057e+09	1.715	52.3793	49.326	289.2	560.753	2208.71	5834.01	7.792	6.9948	6.2615	1.0147	5.4405	0	2.6841	4.6199	0.2754	4.5994	0.0962
CHEMBL139877	SULFACARBAMIDE|SULPHAUREA|Sulfacarbamide|UROMIDE	NC(=O)NS(=O)(=O)c1ccc(N)cc1	14	-0.938	41.5172	35.43	222.982	443.92	1737.9	4785.61	123.66	2526.4	56030.4	1.30882e+06	3.14766e+07	7.72892e+08	1.9275e+10	39.6571	156.995	729.251	3676	19384.8	105102	580779	206.158	3422.8	63098.4	1.26143e+06	2.67347e+07	5.90305e+08	1.34164e+10	1.821	40.5757	55.1972	260.73	629.291	2336.63	7032.55	6.4155	6.5433	4.0554	1.8917	3.2604	0.2041	2.6327	1.9226	0.3485	4.0241	0
CHEMBL2110896	FENYRIPOL	OC(CNc1ncccn1)c1ccccc1	17	1.115	43.2474	24.9393	188.174	232.658	1064.06	1956.82	58.04	689.765	10208.2	184111	3.57476e+06	7.14475e+07	1.44333e+09	48.1443	184.951	813.119	3827.47	18772.7	94703.5	487876	202.148	2543.45	33993.6	484287	7.36241e+06	1.19103e+08	2.03625e+09	1.463	42.2901	28.4948	188.389	268.438	1117.16	2260.57	7.8602	6.4568	5.2096	0.6065	3.9133	0	1.4532	3.0432	0.1179	1.897	0
CHEMBL358373	INDANIDINE|Indanidine	Cn1cc2c(NC3=NCCN3)cccc2n1	18	0.545	50.5603	33.7695	249.357	381.274	1644.96	3697.66	54.24	383.466	2624.94	19654.9	151582	1.20379e+06	9.76088e+06	49.7714	195.54	891.559	4400.28	22828.9	122677	677016	202.151	2384.14	29411.1	378111	5.04881e+06	6.97965e+07	9.95835e+08	1.887	50.3782	45.6067	259.711	477.75	1818.57	4523.42	7.8265	7.0777	5.8513	0.9622	5.1774	0	2.0596	3.6897	0.1361	3.564	0.2406
CHEMBL1201784	HEXAMINOLEVULINATE	CCCCCCOC(=O)CCC(=O)CN	14	0.901	31.8724	17.6451	119.303	124.606	524.157	757.965	69.39	1332.41	28125.2	637718	1.50387e+07	3.65045e+08	9.0524e+09	28.9705	94.7095	350.733	1406.18	5920.63	25756.7	114610	194.123	2917.34	47205.5	812006	1.46328e+07	2.72629e+08	5.19795e+09	1.161	30.4306	17.5746	117.126	135.807	559.192	908.323	7.2019	5.3988	3.6497	0.5774	2.0138	0	0.901	1.4392	0	0.7285	0
CHEMBL32573	TRAMAZOLINE	c1cc2c(c(NC3=NCCN3)c1)CCCC2	18	2.33	48.6283	41.9638	242.329	430.476	1658.7	4098.03	36.42	269.106	1657.75	11811.2	85891.4	647442	4.99042e+06	43.5724	159.128	672.825	3084.84	14860.3	74050.7	378207	198.159	2265.55	26731.3	323713	4.00481e+06	5.04254e+07	6.44235e+08	1.189	48.2528	33.583	234.012	366.71	1542.38	3481.05	7.9327	6.7856	5.834	0.6735	5.0385	0	1.7656	3.7379	0.1361	3.0503	0.1443
CHEMBL7010	FENCAMFAMIN	CCNC1C2CCC(C2)C1c1ccccc1	18	3.414	51.3174	51.8899	275.817	549.815	2116.88	5720.93	12.03	122.36	555.473	3788.46	24787.7	170936	1.18946e+06	37.9583	139.258	559.315	2430.15	11081.5	52321.1	253571	194.167	2243.77	27661.5	362323	5.02169e+06	7.33005e+07	1.12051e+09	0.647	50.1492	34.9549	258.64	438.367	1913.69	4807.45	7.8982	6.7612	5.9741	0.7472	5.4701	0	2.1656	4.292	0.2245	4.1731	0.1964
CHEMBL452859	BUTOCTAMIDE|BUTOCTAMIDE SEMISUCCINATE	CCCCC(CC)CNC(=O)CC(C)O	14	2.075	34.0407	28.1318	142.918	212.542	754.887	1484.9	49.33	804.998	14020.4	262370	5.01593e+06	9.69841e+07	1.88885e+09	25.34	80.001	285.672	1101.95	4440.1	18398.7	77717.7	190.134	2817.63	45056.7	765204	1.35866e+07	2.48999e+08	4.66632e+09	0.938	32.2665	23.9353	135.756	190.314	704.465	1326.85	7.0958	5.7286	3.4848	0.901	2.4882	0	1.0993	1.4424	0	1.5475	0
CHEMBL2087003	CARISBAMATE|JNJ-10234094|RWJ-333369|RWJ-333369-000|YKP-509	NC(=O)OC[C@@H](O)c1ccccc1Cl	14	1.363	38.1299	35.6273	188.765	358.202	1305.91	3370.76	72.55	1456.27	31539.4	726496	1.72272e+07	4.17551e+08	1.0297e+10	40.2523	163.499	784.665	4131.61	23110	135027	815420	205.554	3919.18	98464.4	3.05693e+06	1.07405e+08	4.01477e+09	1.5453e+11	1.182	36.3499	31.3885	175.791	293.143	1117.6	2515.45	6.6091	5.8741	4.1081	1.0157	3.0006	0	1.7883	2.176	0.1925	2.4384	0
CHEMBL295409	HOE 440|SYMCOR BASE TTS|TIAMENIDINE|Tiamenidine	Cc1csc(Cl)c1NC1=NCCN1	14	1.808	38.82	37.2892	204.464	395.928	1471.5	3798.58	64.66	657.855	7499.88	96167.5	1.31053e+06	1.84862e+07	2.65904e+08	40.4685	168.592	813.265	4236.74	23238.7	132459	777833	205.624	3934.11	99355.1	3.09364e+06	1.08697e+08	4.05731e+09	1.55914e+11	1.217	38.2537	33.799	192.203	359.431	1331.24	3344.07	6.2709	5.582	4.6194	0.8116	3.6104	0	1.8885	2.1238	0.1925	2.7986	0.2406
CHEMBL24171	5-METHOXYPSORALEN|BERGAPTEN|Bergapten|NSC-95437	COc1c2ccoc2cc2oc(=O)ccc12	18	2.46	52.7795	56.3642	294.173	615.41	2285.43	6298.55	52.58	558.641	6715.51	99318.6	1.59849e+06	2.67695e+07	4.558e+08	47.3583	179.901	797.203	3812.96	19090.7	98607	521124	208.126	2670.85	37923.9	589773	9.8897e+06	1.75713e+08	3.25512e+09	0.571	52.104	39.65	276.389	468.888	1976.11	4795.14	7.792	7.0048	6.1981	1.0303	5.5905	0	2.6181	4.4337	0.2472	4.7029	0.1179
CHEMBL416	8-METHOXYPSORALEN|8-MOP|DELTASORALEN|MELADININE|METHOXSALEN|Methoxsalen|NSC-45923|OXSORALEN|OXSORALEN-ULTRA|PUVASORALEN-8|SM-88 COMPONENT METHOXSALEN|UVADEX|XANTHOTOXIN	COc1c2occc2cc2ccc(=O)oc12	18	2.46	52.9099	55.5028	293.663	601.906	2250.26	6095.1	52.58	558.641	6715.51	99318.6	1.59855e+06	2.67707e+07	4.55815e+08	47.3583	180.132	797.904	3813.51	19073.9	98360.5	518540	208.126	2670.85	37923.9	589741	9.88804e+06	1.75661e+08	3.25384e+09	0.571	52.104	39.65	276.389	469.066	1977	4799.52	7.792	7.0048	6.205	1.0303	5.5383	0	2.622	4.5452	0.2472	4.641	0.1179
CHEMBL2107540	ZIMIDOBEN	O=C(OCCn1ccnc1)c1ccccc1	17	2.344	43.1891	37.0339	201.443	346.839	1264.95	2938.14	44.12	467.159	6030.62	93836.1	1.5526e+06	2.63278e+07	4.50581e+08	44.972	169.855	725.581	3315.87	15805.4	77595.4	389531	204.141	2592.62	34928.9	500546	7.63529e+06	1.23641e+08	2.11214e+09	1.069	42.1801	25.1743	184.016	248.877	1059.62	2079.23	7.8602	6.4568	5.2012	0.6065	3.9664	0	1.4532	2.4797	0.1179	1.9373	0.1443
CHEMBL2106536	CYCLAZODONE	O=C1N=C(NC2CC2)OC1c1ccccc1	18	1.688	51.091	46.309	265.33	459.394	1783.28	4127.12	50.69	532.727	6518.83	97808.9	1.58726e+06	2.66755e+07	4.54796e+08	43.3461	161.031	687.729	3147.23	14985.8	73304.8	365954	204.141	2473.11	32178.2	451594	6.83903e+06	1.11179e+08	1.92022e+09	1.076	50.2473	44.6286	260.889	465.615	1800.18	4324.76	7.8265	7.0557	5.3718	0.9467	4.533	0	1.8633	3.3895	0.1643	3.1769	0.0962
CHEMBL93029	TETRANTOIN|Tetrantoin	O=C1NC(=O)C2(CCc3ccccc3C2)N1	18	0.544	55.0266	49.9697	321.203	638.011	2649.36	7279.86	58.2	781.491	11305.8	184140	3.10188e+06	5.30082e+07	9.10871e+08	41.2603	156.722	673.614	3117.37	15039.3	74569.1	377205	204.141	2571.05	36041.1	558191	9.39575e+06	1.68408e+08	3.1534e+09	1.535	54.3893	60.7627	343.488	789.106	3178.38	9706.88	7.6951	7.3558	6.3045	1.4359	5.4953	0.1021	3.3759	4.3744	0.3895	5.623	0.0833
CHEMBL3989425	BISORCIC	CC(=O)NCCC[C@H](NC(C)=O)C(=O)O	14	-0.315	34.8765	20.7604	140.709	175.019	711.133	1255.35	95.5	1462.13	24722.6	442649	8.12796e+06	1.51478e+08	2.85405e+09	30.1583	102.185	399.835	1685.47	7383.49	33063.5	150144	200.107	3132.88	52813.2	941497	1.74755e+07	3.33763e+08	6.50392e+09	1.534	34.4439	34.5892	155.847	275.74	914.264	2056.68	6.9304	6.3119	3.3234	1.3165	2.288	0	1.5432	1.6565	0.1667	1.5816	0
CHEMBL2105135	NAPROXOL|RS-4034	COc1ccc2cc([C@H](C)CO)ccc2c1	17	3.117	47.1437	56.852	263.477	569.284	1978.96	5374.3	29.46	497.849	8621.84	170721	3.43803e+06	6.96037e+07	1.41087e+09	46.2299	175.284	772.823	3677.26	18319.2	94166.2	495376	200.149	2649.51	39527	655937	1.18332e+07	2.26565e+08	4.51527e+09	0.647	46.1193	33.2885	228.422	352.341	1462.46	3170.97	7.7407	6.5661	5.7882	0.9398	4.2436	0	2.4335	3.5458	0.2012	3.3107	0
CHEMBL57895	EFAROXAN|Efaroxan	CCC1(C2=NCCN2)Cc2ccccc2O1	18	2.06	53.0941	52.5362	314.852	679.657	2743.67	8025.98	33.62	243.342	1425.73	9610.98	65707.5	464487	3.35127e+06	42.2559	157.828	671.092	3071.77	14699	72477.7	365246	200.152	2375.52	29902.7	397015	5.53327e+06	8.05976e+07	1.22144e+09	1.04	52.1914	50.607	317.938	710.81	2922.89	8870.56	7.8393	6.9102	6.3292	1.0875	5.3984	0.1021	2.9994	4.0195	0.2998	5.1845	0.2277
CHEMBL1240977	OXANTEL	CN1CCCN=C1/C=C/c1cccc(O)c1	17	2.748	44.7453	46.0913	223.321	418.968	1481.99	3598.24	35.83	533.137	9022.26	175125	3.5043e+06	7.08796e+07	1.43862e+09	48.4606	187.674	835.348	4001.71	20027.9	103208	543270	200.152	2524.21	34248.7	500008	7.81685e+06	1.29701e+08	2.25921e+09	1.233	44.26	33.8189	209.977	323.062	1301.24	2782.78	7.754	6.737	5.2798	0.8952	4.0936	0	1.7975	3.0403	0.1179	2.4629	0
CHEMBL13852	CIRAZOLINE|Cirazoline	c1ccc(C2CC2)c(OCC2=NCCN2)c1	18	2.075	48.6916	44.9907	250.961	460.95	1749.21	4341.67	33.62	239.342	1386.04	9253.84	63027.6	445083	3.21258e+06	43.2812	158.13	664.215	2992.09	14065	68118.8	337444	200.152	2319.38	27828.7	343671	4.34606e+06	5.60398e+07	7.34236e+08	1.007	48.1891	37.5909	238.463	396.15	1585.98	3644.95	7.9327	6.7737	5.3272	0.6735	4.3923	0	1.578	2.9844	0.1361	2.4545	0.1443
CHEMBL2151437	AZD 0328|AZD0328	c1cnc2c(c1)C[C@@]1(CN3CCC1CC3)O2	19	2.493	58.7529	68.5458	370.731	858.594	3404.87	10401.9	25.36	187.172	1006.54	6786.7	46402.2	330884	2.40659e+06	40.5857	154.799	659.923	3027.61	14492.5	71435.9	359879	200.152	2208.56	25324.6	299589	3.63425e+06	4.49845e+07	5.65949e+08	1.266	58.2204	59.3496	360.486	786.794	3252.45	9683.1	7.8569	7.497	6.8119	1.2916	6.1701	0.1021	3.1934	5.4508	0.2998	5.7389	0.0833
CHEMBL187927	DIANICLINE|SSR-591813|SSR591813	c1cnc2c(c1)O[C@H]1CCN3CC[C@@]1(C2)C3	19	1.832	58.5234	62.2592	362.311	804.549	3262.6	9776.33	25.36	187.172	992.692	6508.7	43127.2	298217	2.10679e+06	39.6248	150.934	634.469	2863.51	13443.9	64878.6	319541	200.152	2212.55	25444.4	302028	3.67627e+06	4.56472e+07	5.75858e+08	1.266	58.2192	59.0329	358.658	776.751	3179.57	9369.77	7.8569	7.4899	6.8576	1.2916	6.1019	0.1021	3.2479	5.396	0.2998	5.6422	0.1021
CHEMBL2111002		C[N+]12CCC(c3ccccc3)(CC1)C(=O)C2	18	2.129	56.9441	75.5989	398.202	1031.97	4078.47	13240.8	17.07	347.385	5136.36	87752.8	1.50374e+06	2.58458e+07	4.4436e+08	42.0814	162.582	711.436	3358.59	16564.9	84064.6	435199	198.156	2394.44	31658.6	455539	7.07333e+06	1.17183e+08	2.04522e+09	1.086	56.2214	70.331	402.852	1032.12	4211.78	13648.4	7.6472	7.4839	6.5867	1.7996	5.4465	0.2601	4.1092	4.645	0.4587	6.7592	0
CHEMBL2111158	TAZOLOL	CC(C)NCC(O)COc1nccs1	14	0.79	35.0167	22.7259	150.431	196.668	784.275	1412.56	82.62	1040.03	15684.1	265693	4.78503e+06	8.93446e+07	1.70789e+09	34.7491	134.007	598.719	2879.62	14534	76074	409926	200.173	3099.73	51689.4	918193	1.71558e+07	3.33179e+08	6.66071e+09	1.481	34.322	28.6745	148.844	236.002	814.13	1676.43	6.6815	5.8042	3.7793	0.901	2.5814	0	1.1299	1.713	0	1.1404	0.1443
CHEMBL278462	CIPRALISANT|Cipralisant|GT-2331	CC(C)(C)CCC#C[C@@H]1C[C@H]1c1c[nH]cn1	17	2.433	49.2207	68.3999	340.338	859.166	3248.34	10027.5	28.68	255.738	1759.05	13999.8	113586	948159	8.05313e+06	34.2197	133.293	574.671	2649.47	12659.2	61990.3	308906	196.163	2395.89	30719.5	410400	5.67795e+06	8.09672e+07	1.18568e+09	0.838	48.1451	53.8548	284.821	622.271	2300.01	6325.07	7.5615	7.5106	4.4986	2.0301	3.4529	0.3536	1.7025	2.0851	0.068	2.1649	0.1443
CHEMBL144620	EU-4534|FLURFAMIDE|FLUROFAMIDE|Flurofamide	NP(N)(=O)NC(=O)c1ccc(F)cc1	14	0.086	41.4792	40.6299	217.315	413.078	1472.56	3596.81	108.02	2441.76	60392	1.59231e+06	4.33851e+07	1.20724e+09	3.40711e+10	34.092	129.28	568.525	2691.12	13210.6	66365.9	339132	208.066	3571.03	68448.3	1.41267e+06	3.05351e+07	6.79279e+08	1.53953e+10	1.26	40.3327	52.6682	252.604	584.999	2131.57	6088.03	6.3828	6.762	3.7996	2.2517	2.9875	0.3536	1.992	2.0106	0.1179	2.9867	0
CHEMBL2105189	MIVAZEROL	NC(=O)c1cccc(Cc2c[nH]cn2)c1O	17	0.25	47.1195	33.684	232.575	385.993	1557.91	3703.18	92	1631.42	32990.7	738023	1.73034e+07	4.17583e+08	1.02796e+10	44.8266	173.51	769.22	3684.02	18456.1	95250.8	502127	206.137	2781.19	41399.7	669399	1.15442e+07	2.08763e+08	3.90481e+09	1.626	46.4531	39.8399	233.737	407.674	1577.38	3747.59	7.6815	6.8442	5.4984	1.0327	4.4383	0	2.414	2.7969	0.3109	3.6387	0.1443
CHEMBL58355	MDL 19,205|PIROXIMONE	CCc1[nH]c(=O)[nH]c1C(=O)c1ccncc1	17	0.305	47.0795	32.8539	235.886	390.758	1643	3934.05	78.61	961.17	13048.1	199864	3.24536e+06	5.43431e+07	9.23862e+08	40.7446	155.581	666.895	3095.21	15025	75094.2	382893	206.137	2775.27	41184.1	663804	1.14121e+07	2.05674e+08	3.83119e+09	1.775	46.4064	43.0648	242.149	455.867	1744.86	4444.16	7.7195	6.666	5.5783	0.9505	4.5678	0	2.3139	3.4315	0.2428	3.7795	0.0962
CHEMBL2105558	SAMPIRTINE	Nc1ccc(Cc2ccc(F)cc2)c(N)n1	17	2.508	47.0379	50.792	241.667	459.875	1600.32	3871.34	64.93	1483.16	36226.9	934289	2.43152e+07	6.34395e+08	1.65623e+10	49.1807	193.903	882.233	4314.32	21996.1	115235	615557	205.147	2764.45	41869	706551	1.30207e+07	2.56082e+08	5.27086e+09	0.937	46.2033	36.7339	223.546	343.939	1365.43	2865.04	7.6479	7.0172	5.3807	1.1838	4.0712	0	2.1536	3.3759	0.1179	2.8099	0
CHEMBL2106524	ICI-U.S. 457|OCTAZAMIDE	O=C(c1ccccc1)N1CC2COCC2C1	18	2.519	50.8704	49.8965	266.067	523.016	1931.49	5035.92	29.54	387.481	5394.5	89125	1.51301e+06	2.59268e+07	4.45396e+08	43.0299	158.947	667.862	3018.5	14295.6	69997.3	351510	202.145	2451.82	32190.7	457333	7.00167e+06	1.14577e+08	1.98214e+09	0.988	50.1985	37.5505	254.735	435.232	1794.14	4341.07	7.8433	6.9398	6.1645	0.8591	5.0823	0	2.3978	3.6298	0.2758	3.6929	0.2141
CHEMBL1102	DORIDEN|GLUTETHIMIDE|Glutethimide	CCC1(c2ccccc2)CCC(=O)NC1=O	17	1.946	49.4972	53.7505	301.575	712.476	2877.48	9126.46	46.17	703.13	10738.2	179582	3.05796e+06	5.24645e+07	9.02472e+08	38.7698	145.454	612.164	2780.27	13192.7	64474.7	322025	202.145	2697.4	39933.8	644596	1.11207e+07	2.01284e+08	3.76565e+09	1.012	48.2648	49.1641	298.321	679.054	2807.08	8665.6	7.6875	6.7022	5.9164	1.1615	4.8156	0.0833	3.267	3.492	0.4587	5.5321	0
CHEMBL2104936	CI-419|FENIMIDE|PM 1807	CCC1C(=O)NC(=O)C1(C)c1ccccc1	17	1.881	51.6915	57.9366	330.208	802.511	3302.86	10748	46.17	705.13	10744.2	179608	3.05818e+06	5.24676e+07	9.02527e+08	38.9424	147.882	629.825	2885.31	13806.1	68086	343477	202.145	2731.46	41034.7	669268	1.15968e+07	2.09773e+08	3.90982e+09	1.03	50.2647	55.2111	324.385	791.442	3269.65	10656.9	7.6024	6.8297	6.1977	1.2982	5.2263	0.0962	3.9589	3.4491	0.7772	7.0462	0.068
CHEMBL2106979	METHASTYRIDONE	CC1(C)NC(=O)C(/C=C/c2ccccc2)O1	17	2.173	49.4052	56.9172	296.446	643.299	2456.02	6917.3	38.33	454.342	5973.42	93863.3	1.55713e+06	2.6434e+07	4.52718e+08	43.1417	169.122	751.471	3576.7	17695.3	89881.7	465805	202.145	2571.44	35063.6	512093	7.97645e+06	1.31538e+08	2.27542e+09	0.938	48.2005	50.5123	280.151	597.732	2316.52	6542.62	7.5673	7.3912	5.1645	1.8136	4.3448	0.25	2.3555	3.0687	0.1179	3.9011	0.0833
CHEMBL303062	SECURININE|Securinine	O=C1C=C2C=C[C@@H]3C[C@@]2(O1)[C@H]1CCCCN31	19	1.255	60.7794	60.1467	374.611	813.029	3422.78	10350.1	29.54	397.481	5463.28	89913	1.52399e+06	2.61177e+07	4.48999e+08	41.5989	163.327	720.344	3437.75	17197.3	88845.5	469938	202.145	2347.03	29816.3	415121	6.31498e+06	1.0395e+08	1.82423e+09	1.084	60.2349	64.812	394.24	929.567	3904.51	12492.5	7.7945	7.5714	6.92	1.378	6.6885	0.0833	3.6165	5.8092	0.4613	7.1825	0.1514
CHEMBL2105494	MDL 257|ZINDOTRINE	Cc1cc(N2CCCCC2)nn2cnnc12	18	2.252	51.477	50.0941	286.706	549.045	2167.93	5546.73	46.32	411.234	3847.35	41808.5	487236	5.95832e+06	7.50411e+07	47.3488	201.173	995.952	5404.53	31196.8	188386	1.17666e+06	202.151	2384.16	29368.2	375734	4.96706e+06	6.75412e+07	9.41049e+08	1.653	50.3157	44.1471	261.785	483.126	1893.91	4790.9	7.8433	6.9617	6.0453	0.8718	5.2352	0	2.2875	3.9439	0.2476	3.8227	0.1179
CHEMBL2107015	TINAZOLINE	c1ccc2c(SC3=NCCN3)c[nH]c2c1	17	2.313	46.6379	42.4855	238.587	452.501	1714.81	4455.53	65.48	639.452	6493.13	73628.4	884717	1.10741e+07	1.42363e+08	48.9356	199.237	950.279	4953.49	27370.3	157630	936125	206.203	2725.81	39323.4	616696	1.04104e+07	1.86569e+08	3.49852e+09	1.417	46.2724	35.0227	228.135	385.49	1556.88	3718.65	7.4327	6.432	5.5924	0.6735	4.8245	0	1.7656	3.3178	0.1361	3.0197	0.2406
CHEMBL1560	ACEPRIL|C09AA01|CAPOTEN|CAPTOMEX|CAPTOPRIL|Capoten|ECOPACE|HYTENEZE 12.5|HYTENEZE 25|HYTENEZE 50|KAPLON|Lopril|NOYADA|SA-333|SQ -14225|SQ 14,225|Tensobon	C[C@H](CS)C(=O)N1CCC[C@H]1C(=O)O	14	0.912	39.1378	33.1409	198.666	363.418	1386.81	3447.19	96.41	2538.96	77150.2	2.6198e+06	9.47791e+07	3.55022e+09	1.35393e+11	35.0833	170.644	1070.16	7843.35	62887.9	529598	4.57747e+06	202.166	3825.63	93734.1	2.78151e+06	9.278e+07	3.29928e+09	1.21309e+11	1.23	38.31	38.5254	207.261	427.818	1575.93	4253.65	6.5746	5.7473	4.698	1.0337	3.2917	0	2.6402	1.9712	0.4063	3.6615	0.1179
CHEMBL2111047	PROLINTANE	CCCC(Cc1ccccc1)N1CCCC1	17	4.161	43.5319	44.1561	205.116	375.78	1301.07	3108.25	3.24	45.4992	54.1791	281.294	688.433	2716.13	8608.15	38.0241	133.811	533.774	2299.98	10409.5	48727.2	233710	194.167	2324.62	29201.9	385116	5.33029e+06	7.72969e+07	1.17056e+09	0.726	42.1444	25.0555	191.687	276.275	1194.58	2555.75	7.8982	6.333	5.0868	0.5375	4.1966	0	1.3277	2.881	0.0833	2.1503	0.1443
CHEMBL2106020	BROCRESINE|CL 108,756|CL 54998|NSD 1055	NOCc1ccc(Br)c(O)c1	11	1.093	30.2967	30.3664	163.19	312.112	1163.3	2895.92	55.48	1397.05	37387.5	1.05678e+06	3.06314e+07	9.03559e+08	2.69841e+10	37.7333	197.012	1336.15	10611.6	92241.3	841926	7.88321e+06	209.984	8858.28	620827	5.01617e+07	4.17604e+09	3.49865e+11	2.93529e+13	1.021	28.4497	22.6644	133.148	206.945	805.04	1713.52	5.2364	4.4223	3.4037	0.6755	2.3295	0	1.514	1.718	0.1667	1.7019	0
CHEMBL287275	FOSFOSAL|Fosfosal	O=C(O)c1ccccc1OP(=O)(O)O	14	0.872	40.9172	48.4639	230.741	512.04	1781.18	4917.08	113.87	2222.01	45461.2	964830	2.08424e+07	4.56321e+08	1.01045e+10	33.0519	126.994	555.409	2608.68	12752.7	64087.7	329044	211.045	3684.69	71830.1	1.50899e+06	3.32853e+07	7.58228e+08	1.76599e+10	1.142	40.2598	50.6372	249.992	568.932	2100.53	5927.8	6.3997	6.7172	3.6987	2.1967	3.154	0.3536	2.0166	2.2924	0.2041	3.2536	0
CHEMBL229241		O=C(O)c1cc(S(=O)(=O)O)ccc1O	14	0.306	42.9186	51.2662	254.448	594.993	2124.67	6188.84	120.28	2389.28	47717.4	970905	1.99519e+07	4.13877e+08	8.66233e+09	39.0622	152.085	707.398	3584.57	18993.5	103377	572999	212.136	3790.29	75931.8	1.63161e+06	3.65599e+07	8.41145e+08	1.971e+10	1.46	42.4348	58.4025	282.321	693.091	2585.52	7786.16	6.3204	6.7612	4.3391	2.2155	3.0726	0.2887	3.3238	2.1728	0.6653	4.0271	0
CHEMBL278488	ACIFRAN|AY-25,712|REDUCTOL	CC1(c2ccccc2)OC(C(=O)O)=CC1=O	17	1.6	51.1369	59.158	316.769	757.549	2967.19	9281.38	63.6	1084.62	18894.8	349089	6.56064e+06	1.24765e+08	2.39535e+09	44.4662	173.291	776.034	3735.85	18745.4	96687.4	508933	208.126	2880.92	44336.5	742211	1.32245e+07	2.46254e+08	4.72695e+09	1.194	50.3108	56.235	316.221	746.416	2999.12	9328.04	7.5375	7.1857	5.9647	1.5412	4.4118	0.1179	3.9313	3.553	0.7565	5.3209	0.0833
CHEMBL1489254	E1518|EASTMAN TRIACETIN|ENZACTIN|FEMA NO. 2007|GLYCERYL TRIACETATE|NSC-4796|TRIACETIN	CC(=O)OCC(COC(C)=O)OC(C)=O	14	0.888	35.015	31.5666	148.329	241.5	783.068	1625.08	78.9	1035.94	16064.3	267690	4.56171e+06	7.8286e+07	1.3465e+09	32.2609	110.118	439.19	1877.43	8296.53	37306.7	169459	204.093	3172.68	52201.2	900843	1.61575e+07	2.98746e+08	5.65534e+09	1.049	34.2609	31.0341	146.818	228.076	765.067	1498.18	6.9136	6.438	3.1093	1.4289	2.1848	0	1.2196	1.717	0	1.3378	0
CHEMBL1904952	MJ 1988|QUAZODINE	CCc1ncnc2cc(OC)c(OC)cc12	17	1.031	46.7977	35.8313	247.598	415.602	1766.31	4189.11	44.24	297.345	1798.13	12139	83988.4	601142	4.40181e+06	47.7126	190.677	872.836	4303.97	22237.5	118709	649379	204.141	2733.56	40467.8	651488	1.11864e+07	2.01231e+08	3.73895e+09	1.156	46.1569	38.0961	240.801	420.9	1682.61	4088.13	7.7956	6.3312	5.781	0.8027	4.7631	0	2.3874	3.8577	0.2194	3.9505	0
CHEMBL170630	ETHANE DIMETHANE SULFONATE|Methanesulfonic Acid 2-Methanesulfonyloxy-Ethyl Ester	CS(=O)(=O)OCCOS(C)(=O)=O	11	-0.254	33.1231	44.3799	201.815	492.321	1645.13	4707.68	103.5	1642.61	29968.3	572619	1.11268e+07	2.17872e+08	4.28576e+09	28.5818	111.914	532.521	2828.51	15881.9	91611.3	535533	208.169	4190.72	88809.7	1.95987e+06	4.46123e+07	1.03953e+09	2.46538e+10	1.396	32.3618	60.3792	245.522	698.694	2396.55	7503.34	5.2071	6.3284	2.1036	3.1213	1.3107	0.7071	1.5	0.8125	0	1.5607	0
CHEMBL856	LISKANTIN|Lepsiral|MYSOLINE|NSC-41701|Neurosyn|PRIMIDONE|Primidone	CCC1(c2ccccc2)C(=O)NCNC1=O	17	1.637	49.4653	50.5297	304.232	716.013	2987.4	9602.68	58.2	775.491	11245.7	183077	3.08305e+06	5.26499e+07	9.03904e+08	40.5542	151.963	642.829	2927.84	13969.9	68888.4	348356	204.141	2759.36	41205.3	666689	1.14726e+07	2.06587e+08	3.84195e+09	1.275	48.3368	49.3703	301.564	710.145	2978.98	9562.64	7.7144	6.5339	6.0869	1.0024	5.1838	0.068	3.4778	3.3678	0.6354	6.6051	0
CHEMBL2106301	IMINOPHENIMIDE	CCC1(c2ccccc2)NCC(=O)NC1=O	17	0.775	49.6065	41.7865	285.656	569.928	2474.35	7076.85	58.2	775.491	11281.8	183358	3.08479e+06	5.26569e+07	9.03885e+08	40.794	152.674	651.876	3000.02	14439.8	71628.8	363318	204.141	2741.35	40691.4	656611	1.13041e+07	2.04025e+08	3.80607e+09	1.553	48.4161	54.0748	306.886	740.267	3006.05	9614.46	7.6875	6.7022	5.9164	1.1615	4.8156	0.0833	3.267	3.492	0.4587	5.5321	0
CHEMBL289116	PYRIDOGLUTETHIMIDE|ROGLETIMIDE|Rogletimide	CCC1(c2ccncc2)CCC(=O)NC1=O	17	0.694	49.2175	46.0979	297.5	670.973	2838.69	8871.94	59.06	786.206	11351	183864	3.08862e+06	5.26858e+07	9.04088e+08	38.5921	146.917	629.287	2907.14	14015.5	69483.4	351345	204.141	2747.34	40883.4	660847	1.13845e+07	2.05438e+08	3.82984e+09	1.322	48.3197	51.0332	298.885	688.495	2810.89	8716.72	7.6875	6.7022	5.9164	1.1615	4.8156	0.0833	3.267	3.492	0.4587	5.5321	0
CHEMBL94127	DELTOIN|METETOIN|METHETOIN|N-3	CCC1(c2ccccc2)C(=O)NC(=O)N1C	17	1.271	51.4954	51.5043	316.289	723.465	3018.72	9488.35	49.41	708.629	10783.7	179842	3.06102e+06	5.25148e+07	9.03417e+08	41.212	157.635	681.871	3169.42	15401.8	77225.3	396602	204.141	2786.1	42266.7	695044	1.2112e+07	2.19747e+08	4.09848e+09	1.672	50.3926	62.2968	343.037	904.211	3698.75	12623.1	7.6251	6.7036	6.3218	1.2006	5.333	0.068	3.9684	3.4681	0.7102	7.3788	0.068
CHEMBL861	MEPHENYTOIN|MESANTOIN|METHOIN	CCC1(c2ccccc2)NC(=O)N(C)C1=O	17	1.954	51.6933	58.6584	323.972	763.733	3035.51	9423.38	49.41	708.63	10798.5	179720	3.05232e+06	5.22778e+07	8.98174e+08	41.212	157.58	683.174	3180.95	15466.8	77492.3	397125	204.141	2781.42	42145.8	692819	1.20742e+07	2.19085e+08	4.08589e+09	1.672	50.3988	62.2837	339.408	874.788	3513.98	11639.2	7.615	6.7509	6.3716	1.2635	4.9585	0.0833	3.9714	3.6151	0.6417	6.6939	0.068
CHEMBL571209	D-1-Methyltryptophan|D-1MT|INDOXIMOD|NLG-8189	Cn1cc(C[C@@H](N)C(=O)O)c2ccccc21	17	1.45	49.2934	49.154	266.164	538.511	2033.79	5565.68	68.25	1433.78	31343.3	724134	1.71591e+07	4.1497e+08	1.02012e+10	43.4521	163.824	713.22	3334.92	16262	81631.9	419054	204.141	2765.97	41748.6	686570	1.202e+07	2.19812e+08	4.14207e+09	1.246	48.3794	44.2502	257.302	477.624	1872.57	4725.82	7.5922	7.0422	5.6984	1.2436	4.3279	0	2.9887	3.4381	0.4555	3.8157	0.0786
CHEMBL979	AMOSENE|BAMATE|EQUANIL|MEPRIAM|MEPROBAMATE|MEPROSPAN|MILTOWN|Meprobamate|NEURAMATE|TENAVOID|TRANMEP	CCCC(C)(COC(N)=O)COC(N)=O	14	0.83	38.3514	43.5813	225.25	545.803	2043.22	6394.88	104.64	2058.04	46265.8	1.11101e+06	2.75023e+07	6.93734e+08	1.77195e+10	29.8363	104.523	422.663	1854.94	8498.8	39885.4	189767	200.107	3103.09	51262.8	887828	1.59232e+07	2.93133e+08	5.50457e+09	1.691	36.5064	46.7413	213.738	487.899	1716.99	4842.57	6.8937	6.4257	3.504	1.7433	2.2528	0.1768	2.013	1.9325	0	2.335	0
CHEMBL3989584	IDRALFIDINE	Cc1cc(O)ccc1/C=N/NC1=NCCN1	17	2.639	44.7534	44.793	222.185	421.244	1478.72	3668.44	69.01	825.089	11946.5	206437	3.86111e+06	7.51e+07	1.48967e+09	47.0128	178.046	780.55	3694.35	18306.7	93567.6	489234	204.144	2621.42	36001.4	527673	8.21646e+06	1.3501e+08	2.32239e+09	1.84	44.4825	37.1878	209.806	345.894	1289.6	2855.78	7.754	6.737	5.2712	0.8952	4.1247	0	1.7934	2.5653	0.1179	2.4765	0.1443
CHEMBL1491306	BASDENE|BENZYLTHIOURACIL	Oc1cc(Cc2ccccc2)nc(S)n1	16	2.188	43.1237	38.0498	205.816	314.063	1220.75	2481.35	84.81	2122.84	68371.3	2.46194e+06	9.22206e+07	3.5173e+09	1.35363e+11	50.0295	228.455	1266.04	7994.19	55294.3	407642	3.13835e+06	208.196	3405.77	74792.7	2.10016e+06	6.78085e+07	2.33321e+09	8.24867e+10	1.183	42.2261	33.1402	198.084	292.241	1165.94	2361.44	7.2372	6.5232	4.6676	0.9856	4.2003	0	1.4267	2.8464	0	2.6456	0
CHEMBL2110902		CC(=O)OC(C)C(=O)OCC[N+](C)(C)C	14	0.839	38.8068	48.6786	217.41	489.709	1643.87	4500.19	52.6	705.963	10740.2	178615	3.04194e+06	5.21986e+07	8.97784e+08	33.6834	122.073	529.274	2519	12643.8	65627	348634	198.111	3000.18	48043.3	805073	1.39964e+07	2.50691e+08	4.59969e+09	1.377	38.2883	52.9908	230.021	548.343	1874.38	5351.72	6.721	7.037	3.4008	2.4403	2.2148	0.3536	2.0932	1.201	0.1667	2.273	0
CHEMBL1516469		CCC(=O)O[C@H](CC(=O)O)C[N+](C)(C)C	14	0.166	38.6972	42.9333	209.87	440.11	1542.33	4104.09	63.6	1072.62	18874.9	349149	6.56794e+06	1.24952e+08	2.39933e+09	32.2898	116.474	502.771	2393.74	12032.7	62509.8	332166	198.111	3064.09	50950.9	894541	1.63292e+07	3.06413e+08	5.8644e+09	1.364	38.3079	52.6794	231.457	536.931	1856.37	5246.83	6.7422	7.0095	3.1384	2.4617	2.5313	0.3536	1.6412	1.4013	0	2.7348	0
CHEMBL1570482	MONOCTANOIN COMPONENT A	CCCCCCCC(=O)OCC(O)CO	14	1.451	31.7808	20.6515	118.941	143.535	529.722	873.142	66.76	1182.49	22094.6	429302	8.42638e+06	1.66338e+08	3.29682e+09	26.6891	83.6502	298.575	1161.25	4758.97	20199	87793.7	196.115	3001.06	49851.9	886478	1.65998e+07	3.22558e+08	6.4313e+09	0.971	30.2784	16.889	116.297	132.619	553.005	890.652	7.2019	5.3988	3.6497	0.5774	2.0138	0	0.901	1.4392	0	0.7285	0
CHEMBL14012	FENOXAZOLINE	CC(C)c1ccccc1OCC1=NCCN1	17	2.415	44.9438	40.5736	222.647	397.442	1492.73	3624.21	33.62	235.342	1380.04	9221.84	62957.6	444803	3.21183e+06	42.48	154.027	646.685	2913.87	13709.4	66487.4	329884	200.152	2483.68	32238.6	434730	6.05496e+06	8.66955e+07	1.27122e+09	1.021	44.1893	31.6529	206.518	326.309	1306.2	2902.36	7.7709	6.6802	5.2446	0.8402	4.2212	0	1.8718	2.7274	0.2041	2.7633	0.1443
CHEMBL2106852	AY-61122|ICI-33,828|METALLIBURE|METHALLIBURE	C=CC(C)NC(=S)NNC(=S)NC	12	1.771	28.8441	28.7381	128.332	224.37	712.358	1553.53	112.3	2449.34	69901.2	2.17471e+06	6.92578e+07	2.22069e+09	7.13575e+10	44.74	315.057	2839.25	28410.7	296600	3.15074e+06	3.37175e+07	204.232	4474.58	122421	3.85802e+06	1.30791e+08	4.58889e+09	1.63571e+11	2.361	28.7484	35.6362	138.095	283.796	844.664	2060.37	6.0958	4.9451	3.3508	0.866	1.7446	0	1.3189	1.1573	0	1.2934	0
CHEMBL1328919	CLOROFENE|CLOROPHENE	Oc1ccc(Cl)cc1Cc1ccccc1	16	3.993	43.5222	53.3774	228.161	466.998	1562.25	3967.18	20.23	451.253	8424.57	171114	3.47632e+06	7.06844e+07	1.43727e+09	48.6855	199.959	958.436	5008.16	27654.1	158822	939749	207.591	3585.77	88186.1	2.81776e+06	1.02334e+08	3.91165e+09	1.52484e+11	0.395	42.095	26.4979	193.499	259.279	1142.34	2215.02	7.254	6.3953	4.9855	0.8952	3.8296	0	1.7543	3.2517	0.1179	2.3662	0
CHEMBL457157	AB-100|UREDEPA	CCOC(=O)NP(=O)(N1CC1)N1CC1	15	1.804	45.4311	67.4635	317.622	834.77	3163.21	10262	71.69	896.611	14231	251479	4.62954e+06	8.67679e+07	1.64164e+09	28.8472	106.236	421.24	1832.12	8227.32	37745.1	175531	205.067	3063.66	50217.8	897734	1.72686e+07	3.51716e+08	7.47384e+09	1.859	44.3569	70.5704	320.884	884.164	3341.42	11172.2	6.6649	6.1523	4.0124	1.2701	3.3313	0.1179	2.6938	1.5981	0.4886	3.9627	0
CHEMBL36994	ANIRACETAM|Ampamet|Draganon|Memodrin|RO 13-5057|Sarpul	COc1ccc(C(=O)N2CCCC2=O)cc1	17	2.289	47.1171	50.46	252.181	532.978	1889.41	5131.24	46.61	674.865	10474.1	176602	3.01793e+06	5.18084e+07	8.90513e+08	43.1707	161.243	690.53	3180.46	15328.3	76242.6	388212	206.133	2797.13	42304.1	701154	1.24468e+07	2.31615e+08	4.44366e+09	1.287	46.2951	40.0643	241.226	443.502	1725.23	4314.17	7.7195	6.6202	5.8155	0.935	4.4271	0	2.5234	2.8391	0.271	3.6942	0.1179
CHEMBL2110806		CC(C)(CO)C(O)C(=O)NCCC(=O)O	14	-0.795	39.4121	40.0781	247.753	572.289	2302.75	7081.37	106.86	1920.89	35861.2	691267	1.34932e+07	2.65413e+08	5.25043e+09	28.5082	99.135	399.35	1730.6	7815.92	36216.8	170687	202.1	3302.65	58802.5	1.10671e+06	2.15796e+07	4.30574e+08	8.72557e+09	1.597	38.4664	50.7114	234.148	575.894	2059.86	6247.85	6.8086	6.4328	4.4384	1.8611	2.1903	0.2041	3.4057	1.0251	0.5202	3.7194	0
CHEMBL2104204	A-19757|ENCYPRATE|MO-1255	CCOC(=O)N(Cc1ccccc1)C1CC1	17	2.973	45.4143	48.7711	233.858	445.411	1592.12	3912.88	29.54	381.481	5411.59	89561.5	1.52332e+06	2.61432e+07	4.49767e+08	40.777	148.135	615.727	2748.57	12793.5	61266.5	299686	202.145	2595.46	36035.9	539213	8.62565e+06	1.45886e+08	2.57796e+09	1.065	44.2021	39.4539	225.381	412.128	1590.4	3952.69	7.8089	6.507	4.744	0.7426	3.7947	0	1.5933	2.7388	0.1643	2.3997	0
CHEMBL1765293	ALMINOPROFEN	C=C(C)CNc1ccc(C(C)C(=O)O)cc1	16	1.775	43.0318	41.3863	212.046	379.13	1360.96	3178.14	49.33	814.998	14032.4	263406	5.07118e+06	9.90247e+07	1.95174e+09	42.7968	161.431	707.323	3331.38	16324	81953.3	418194	202.145	2819.62	42890.4	700027	1.20665e+07	2.16801e+08	4.01977e+09	0.836	42.1921	35.1703	200.08	325.943	1226.67	2669.26	7.5029	6.8551	4.8388	1.3048	3.1161	0	2.4031	2.432	0.2887	2.5155	0
CHEMBL1374751	AB-A 663|AC 263,780|CIMATEROL	CC(C)NCC(O)c1ccc(N)c(C#N)c1	16	0.991	43.4809	40.5034	220.735	399.35	1456.13	3490.85	82.07	1766.62	40264.4	961244	2.32999e+07	5.70178e+08	1.40553e+10	43.2726	169.416	770.567	3766.27	19204.5	100819	540958	202.148	2843.82	43876.4	727265	1.26974e+07	2.29886e+08	4.26813e+09	1.434	42.3795	38.9049	208.787	364.684	1338.41	3069.3	7.5409	6.6672	4.9315	1.213	3.3695	0	2.3347	2.6674	0.2357	2.7679	0
CHEMBL1029	MIGLUSTAT|OGT 918|ZAVESCA	CCCCN1C[C@H](O)[C@@H](O)[C@H](O)[C@H]1CO	15	-0.874	41.7936	21.8953	202.271	270.809	1269.46	2640.24	84.16	1680.51	33607.8	682200	1.38592e+07	2.81623e+08	5.72285e+09	28.8438	96.2324	369.885	1533.17	6661.46	29895.1	137346	198.111	3033.45	52027.5	962086	1.863e+07	3.70857e+08	7.50834e+09	1.932	40.5278	43.5884	224.195	472.655	1731.19	4744.94	7.1126	5.9056	5.0822	0.9234	3.7078	0	2.6621	2.5541	0.3938	4.0223	0
CHEMBL114551	GW-274150|GW274150	CC(=N)NCCSCC[C@H](N)C(=O)O	13	0.69	31.0666	21.7346	122.159	164.571	589.222	1069.94	124.5	2368.91	49703	1.11063e+06	2.57735e+07	6.13255e+08	1.48479e+10	37.1467	153.89	740.045	3843.19	20894.7	117145	671717	202.169	3449.95	63062.5	1.21002e+06	2.40174e+07	4.88354e+08	1.01082e+10	1.741	30.5405	28.8571	132.776	224.131	751.716	1627.03	6.5366	5.6067	3.329	0.9773	1.7058	0	1.4958	1.0812	0.2357	0.822	0
CHEMBL3040926	CINDUNISTAT|PF-00572986|PHA-84250|SC-084250	CC(=N)NCCSC[C@](C)(N)C(=O)O	13	0.442	35.1838	35.7366	188.112	394.856	1446.99	3979.65	124.5	2372.91	49799.1	1.11382e+06	2.58776e+07	6.16519e+08	1.49474e+10	36.5952	155.381	769.047	4082.5	22555.8	127996	740796	202.169	3465.99	63505	1.21756e+06	2.41019e+07	4.8844e+08	1.0078e+10	1.774	34.5452	48.3765	212.929	544.472	1948.69	6065.61	6.3599	6.1365	3.6655	1.7474	1.5987	0.2041	3.0027	1.0054	0.6969	1.8593	0
CHEMBL161204	PROFADOL	CCCC1(c2cccc(O)c2)CCN(C)C1	17	3.008	49.1281	61.1032	297.952	712.91	2686.09	8299.81	23.47	460.752	8472.27	171285	3.47691e+06	7.0684e+07	1.43721e+09	39.2862	147.05	627.138	2900.5	14049.4	70098	356980	198.156	2549.05	35988.3	551198	9.01976e+06	1.55262e+08	2.7738e+09	1.055	48.2402	49.9917	291.8	645.838	2597.15	7726.94	7.6606	6.929	5.4403	1.3315	4.7221	0.1021	2.7502	3.5977	0.2165	4.7794	0.1021
CHEMBL7549	PRECLAMOL|Preclamol	CCCN1CCC[C@@H](c2cccc(O)c2)C1	17	3.504	45.2037	47.2249	222.26	412.819	1449.98	3518.52	23.47	456.752	8457.51	171210	3.47663e+06	7.06828e+07	1.4372e+09	39.6113	141.969	586.857	2629.83	12372.4	60142.8	299324	198.156	2496.98	34175.6	507372	8.10442e+06	1.37511e+08	2.44377e+09	1.022	44.2368	32.2399	211.04	317.417	1309.2	2762.69	7.792	6.6132	5.1639	0.8261	4.3403	0	1.6769	3.3992	0.0833	2.6541	0
CHEMBL3989838	ZYLOFURAMINE	CCN[C@H](Cc1ccccc1)[C@H]1CCCO1	17	3.053	43.2159	35.7217	196.615	313.15	1185.65	2583.53	21.26	156.957	809.281	5171.77	32915.3	217656	1.46232e+06	38.3049	135.048	536.135	2296.24	10325.5	48029	229080	198.156	2427.72	31201.5	419814	5.90031e+06	8.63907e+07	1.31338e+09	0.836	42.1721	24.2869	187.437	255.955	1119.75	2276.03	7.8982	6.333	5.0868	0.5375	4.1966	0	1.3277	2.881	0.0833	2.1503	0.1443
CHEMBL240773	QUINPIROLE|Quinpirole	CCCN1CCC[C@@H]2Cc3[nH]ncc3C[C@H]21	18	2.197	50.9799	44.8226	267.677	480.351	1904.23	4711.57	31.92	363.004	3970.57	51856.9	712710	1.00953e+07	1.4514e+08	36.0272	133.43	547.611	2426.14	11277.7	54358.1	269459	198.159	2326.3	29046.1	384323	5.36499e+06	7.86057e+07	1.20175e+09	1.429	50.35	41.9978	263.843	472.585	1904.36	4745.37	7.8813	6.8261	6.0172	0.8027	5.3347	0	2.241	4.2471	0.2194	3.8461	0.1179
CHEMBL2104063	AMFEPENTOREX|CB 2201	CCCCCc1ccc(CC(C)NC)cc1	16	3.705	39.5571	42.2562	186.215	339.198	1126.08	2609.9	12.03	110.36	525.428	3547.74	23259	159416	1.10275e+06	36.9368	130.766	532.245	2352	10943.8	52751.6	260832	194.167	2524.25	35159.3	522029	8.18889e+06	1.34297e+08	2.27941e+09	0.617	38.1527	21.79	162.032	195.215	858.453	1480.22	7.7576	6.1317	4.6149	0.6969	3.1746	0	1.2949	2.4934	0	1.6139	0
CHEMBL1449676	NSC-95075|ORNIDAZOLE|RO 7-0207|RO-7-0207|TIBERAL	Cc1ncc([N+](=O)[O-])n1CC(O)CCl	14	1.302	39.5055	42.7757	222.686	484.714	1805.63	5114.38	81.19	1445.13	29233.4	627415	1.38178e+07	3.09415e+08	7.01826e+09	33.9382	147.951	742.41	4053.61	23398.6	140741	873194	209.546	4198.22	112217	3.69246e+06	1.36714e+08	5.37037e+09	2.17034e+11	0.787	38.2708	35.8327	198.195	380.122	1412.75	3626.99	6.5577	5.8755	4.4639	1.1299	3.1716	0	2.3818	2.2883	0.2879	3.2259	0.0962
CHEMBL2104757	NICORACETAM	COc1ccc(C(=O)N2CCCC2=O)cn1	17	1.765	47.1512	47.2999	252.415	511.067	1871.47	4940.24	59.5	757.942	11106.2	181220	3.05261e+06	5.20705e+07	8.92512e+08	42.5958	162.026	702.31	3257.95	15777.3	78751.8	402013	208.129	2843.07	43118.7	714303	1.265e+07	2.3468e+08	4.48929e+09	1.597	46.3483	42.3981	243.174	461.156	1752.97	4456.09	7.7195	6.6202	5.8155	0.935	4.4271	0	2.5234	2.8391	0.271	3.6942	0.1179
CHEMBL29798	BEMARINONE	COc1ccc2[nH]c(=O)nc(C)c2c1OC	17	0.461	48.8574	37.8254	261.26	445.62	1903.59	4674.53	64.21	632.316	7394.04	105907	1.67313e+06	2.77539e+07	4.70749e+08	47.0794	186.15	852.857	4206.84	21713.8	115651	630425	208.129	2879.24	44340.9	742995	1.3232e+07	2.45641e+08	4.68689e+09	1.478	48.2586	47.1213	265.51	511.191	1961.5	5091.42	7.6682	6.7091	5.6846	1.1049	5.1774	0	2.6219	3.9115	0.2475	4.9562	0
CHEMBL350221	5-HYDROXY-L-TRYPTOPHAN|5-HYDROXYTRYPTOPHAN L-FORM|LEVOTONINE|OXITRIPTAN	N[C@@H](Cc1c[nH]c2ccc(O)cc12)C(=O)O	17	0.481	48.9268	41.8559	251.601	458.588	1772.87	4470.8	99.34	1959.59	40788.8	904179	2.07142e+07	4.86338e+08	1.16444e+10	43.5325	162.685	711.261	3360.86	16603.3	84456.2	438806	208.129	2900.95	45351.2	774170	1.40428e+07	2.65002e+08	5.12894e+09	1.629	48.526	46.2492	255.2	468.381	1777.73	4337.07	7.5754	7.1366	5.6366	1.3271	4.1079	0	2.8887	3.3946	0.3718	3.3926	0.0962
CHEMBL1616073		COc1c2c(cc3c1OCO3)CC[N+](C)=C2	18	1.838	52.5144	50.3457	289.061	561.806	2186.62	5759.11	30.7	182.809	846.688	4709.33	26215	152028	895500	46.8783	177.486	783.798	3735.9	18663.3	96352.6	509870	206.133	2584.45	35261.5	518930	8.15195e+06	1.35205e+08	2.34267e+09	1.322	52.2161	45.9561	282.975	517.632	2065.63	5203.36	7.792	7.0048	6.205	1.0303	5.5383	0	2.622	4.5452	0.2472	4.641	0.1179
CHEMBL2105108	ISAGLIDOLE	Fc1cccc2c1CN(NC1=NCCN1)C2	18	1.592	50.7431	42.9639	263.394	464.421	1842.24	4508.28	39.66	287.597	1834.96	13372.7	99993.3	771843	6.07653e+06	45.0619	167.057	717.088	3318.38	16082	80548.8	413842	207.143	2606.83	36518.7	576217	1.02002e+07	1.98522e+08	4.13474e+09	1.968	50.5729	46.7328	263.633	493.551	1862.9	4675.16	7.8265	7.0557	5.9538	0.9467	5.1314	0	2.161	3.507	0.1643	3.5896	0.2406
CHEMBL2105251	PIBECARB	CC(C)(C)C(=O)OCC(=O)c1ccccc1	16	2.312	45.4688	60.6078	285.238	700.632	2562.66	7795.63	43.37	669.366	10460.5	176760	3.02379e+06	5.19423e+07	8.93277e+08	40.0071	150.626	654.689	3047.18	14764.1	73520.8	373693	204.137	2851.43	43070.6	694637	1.18165e+07	2.09663e+08	3.84288e+09	0.786	44.1993	46.528	250.086	533.707	2015.11	5556.93	7.4097	7.2198	4.988	1.9725	2.8848	0.2887	3.2553	2.1285	0.7302	2.7455	0
CHEMBL2104042	CICLOXILIC ACID	O=C(O)[C@@H]1CCCC[C@@]1(O)c1ccccc1	17	1.633	49.6667	48.0715	279.529	580.677	2334.3	6707.92	57.53	1157.89	21980.2	432846	8.57448e+06	1.708e+08	3.41778e+09	37.4961	140.01	587.98	2677.51	12769.8	62849.8	316508	204.137	2763.08	41579.1	682540	1.19736e+07	2.20342e+08	4.19148e+09	0.743	48.206	47.1633	296.739	670.905	2840.35	8808.13	7.6437	6.937	5.6702	1.2883	4.749	0.1179	3.2152	3.4516	0.5617	5.6119	0
CHEMBL282614	DU-28853|ELTOPRAZINE	c1cc2c(c(N3CCNCC3)c1)OCCO2	18	2.899	48.8004	45.2679	248.491	460.953	1782.9	4547.04	33.73	209.053	1099.22	6579.53	40139.3	253458	1.6341e+06	45.3394	163.757	685.917	3095.19	14637.2	71612.5	359764	204.141	2419.85	29728.6	375848	4.86272e+06	6.4109e+07	8.5844e+08	1.317	48.2255	33.9	235.813	372.829	1605.06	3734.83	7.9495	6.7012	5.8855	0.6055	5.1358	0	1.8265	4.353	0.1916	3.2997	0
CHEMBL3184273	PHENYLACETYLGLYCINE DIMETHYLAMIDE	CC(=O)N(CC(=O)N(C)C)c1ccccc1	16	1.415	43.0204	41.8553	213.49	408.197	1459.79	3681.92	40.62	631.768	10251.8	175294	3.01037e+06	5.17619e+07	8.90185e+08	43.9778	165.317	717.345	3337.74	16151.3	80163.4	405221	204.141	2872.25	44039.5	723720	1.2537e+07	2.25777e+08	4.18252e+09	1.336	42.3029	39.9767	214.08	394.614	1470.1	3561.45	7.5197	6.763	4.8937	1.2051	3.2727	0	2.5976	2.6499	0.4398	2.7	0
CHEMBL448416	LIDAMIDINE	CN=C(N)NC(=O)Nc1c(C)cccc1C	16	1.051	42.924	37.9916	212.594	371.217	1399.8	3344.08	79.51	1231.53	24512.3	565148	1.37772e+07	3.44972e+08	8.76814e+09	44.1176	167.869	738.952	3489.6	17121.5	86069.3	440353	204.144	2863.8	43617.7	709426	1.21221e+07	2.14673e+08	3.90012e+09	1.93	42.5488	44.4589	219.622	419.298	1481.78	3635.84	7.5409	6.6393	4.9569	1.1848	3.6298	0	2.2707	2.4922	0.1925	3.2803	0
CHEMBL454450	BUTIBUFEN	CCC(C(=O)O)c1ccc(CC(C)C)cc1	16	3.155	43.8818	49.7923	229.052	451.131	1549.74	3857.7	37.3	742.638	13506.9	259876	5.0468e+06	9.88559e+07	1.95055e+09	37.4183	136.012	572.979	2608.77	12430.3	61011.3	305856	200.149	2797.72	43062.5	714719	1.25348e+07	2.28616e+08	4.28729e+09	0.42	42.1057	32.0349	201.311	311.798	1247.61	2679.95	7.5409	6.7265	4.6294	1.2485	3.8678	0	2.1209	2.4141	0.2041	3.3304	0
CHEMBL37676	APC-100|NSC-226236	Cc1c(C)c2c(c(C)c1O)CCC(C)(C)O2	17	3.29	54.9893	88.5366	399.921	1077.38	3912.7	12395.3	29.46	505.849	8754.06	172998	3.48751e+06	7.07528e+07	1.43773e+09	39.2191	149.529	678.016	3339.74	17178.7	90797.5	489235	200.149	2649.69	38525.6	600243	9.82916e+06	1.66945e+08	2.91598e+09	0.59	54.1193	64.7296	346.41	790.739	2974.35	8533.2	7.333	7.6712	6.3314	2.2491	4.6291	0.25	4.3553	3.81	0.546	6.4821	0
CHEMBL1194	ASTRA-1512|ASTRA-1515|Citanest|NSC-40027|PRILOCAINE|PROPITOCAINE	CCCNC(C)C(=O)Nc1ccccc1C	16	2.369	41.5228	36.4827	196.333	325.558	1222.68	2741.97	41.13	476.106	6169.35	95225.3	1.56635e+06	2.64931e+07	4.53084e+08	39.6574	142.031	593.426	2683.6	12720.8	62230.3	311494	200.152	2715.91	39655.7	616553	1.00937e+07	1.72191e+08	3.03375e+09	1.271	40.3151	33.5249	191.194	325.901	1228.11	2840.3	7.6471	6.3543	4.9481	0.8738	3.2637	0	2.1061	2.5409	0.2845	2.3431	0
CHEMBL297362	XYLAZINE|Xylazine	Cc1cccc(C)c1NC1=NCCCS1	16	2.797	42.907	43.9012	218.32	410.959	1499.42	3724.33	49.69	510.79	5370.6	63726.6	794002	1.02018e+07	1.33469e+08	47.3137	192.732	920.201	4776.03	26085.3	147584	857300	204.207	2880.32	44689.4	754441	1.36533e+07	2.60792e+08	5.18606e+09	0.83	42.1206	30.8311	200.802	316.669	1293.99	2902.27	7.2709	6.2891	5.111	0.8116	4.0232	0	1.8885	3.0515	0.1925	2.8419	0
CHEMBL1240978	MORANTEL	Cc1ccsc1/C=C/C1=NCCCN1C	16	2.628	42.6885	45.2121	222.848	450.443	1611.67	4184.52	43.84	520.633	6463.83	88597	1.25298e+06	1.80374e+07	2.62315e+08	44.8429	178.469	817.065	4012.36	20565.2	108641	587390	204.207	2884.98	44913.7	761140	1.38151e+07	2.64253e+08	5.25454e+09	0.954	42.1668	32.131	204.853	340.874	1348.22	3113.85	7.2709	6.2674	5.2365	0.8047	3.9012	0	2.0404	2.4909	0.2357	2.6193	0.1179
CHEMBL146	BHT|BUTYLATED HYDROXYTOLUENE|Butylhydroxytoluene|E-321|E321|FEMA NO. 2184|INS NO.321|INS-321|NSC-6347	Cc1cc(C(C)(C)C)c(O)c(C(C)(C)C)c1	16	3.788	53.3204	105.133	442.321	1322.89	4836.06	16345.6	20.23	461.253	8472.57	171280	3.47708e+06	7.06896e+07	1.43735e+09	35.7205	138.764	640.926	3162.07	16164.2	84598.3	450571	196.16	2688.1	40001.5	631627	1.04169e+07	1.77601e+08	3.10898e+09	0.452	52.0962	75.266	362.418	933.831	3452.09	10690.2	7.0317	8.3807	4.8067	3.4489	3.9574	0.5774	4.2377	3.0339	0.8432	6.6311	0
CHEMBL167911	ATGARD|DDVP|DICHLORVOS|Dichlorvos|EQUIGARD|EQUIGEL|SD 1750|TASK TABS	COP(=O)(OC)OC=C(Cl)Cl	10	1.879	27.4701	41.2135	180.442	458.238	1558.54	4610.95	54.57	620.871	9310.01	165198	3.13461e+06	6.10395e+07	1.20057e+09	24.5988	114.711	560.423	3066.77	18004.5	111219	710317	213.92	5544.06	169296	5.79155e+06	2.12007e+08	8.05602e+09	3.12333e+11	0.598	26.0933	33.7793	165.104	413.273	1484.55	4499.67	5.0378	4.4503	3.0323	1.335	1.2407	0.1768	2.1208	0.901	0	1.9295	0
CHEMBL889	IPM|Isophosphamide mustard|N,N'-Bis-(2-Chloroethyl)Phosphoric Acid|NSC-297900|PALIFOSFAMIDE|ZIO-201	O=P(O)(NCCCl)NCCCl	10	1.552	25.396	27.6223	131.781	276.404	970.164	2611.13	71.17	1135.38	21439.3	443364	9.53502e+06	2.09016e+08	4.63245e+09	26.8787	137.645	785.94	4862.47	31308.8	206186	1.37531e+06	209.935	5650.94	184922	6.79429e+06	2.64905e+08	1.06372e+10	4.33556e+11	1.329	24.3044	35.4419	159.532	435.274	1569.46	5041.59	5.1213	4.3713	2.4142	1.2071	1.4357	0.25	1.2071	1.1339	0	1.4571	0
CHEMBL2106955	PIDOBENZONE	O=C1CC[C@@H](C(=O)Oc2ccc(O)cc2)N1	17	0.654	46.7646	35.3238	219.497	342.134	1323.66	2829.01	75.63	1152.98	19406.5	351914	6.53922e+06	1.23106e+08	2.338e+09	41.0156	150.588	633.999	2870.73	13541.8	65532.5	322748	210.122	2874.77	43520.8	719785	1.27473e+07	2.36879e+08	4.54376e+09	1.289	46.3534	38.9952	227.139	372.086	1423.42	3124.95	7.6479	7.0172	5.3807	1.1838	4.051	0	2.1536	3.0706	0.1179	2.7839	0.1179
CHEMBL4297539	MANNAC|N-ACETYLMANNOSAMINE	CC(=O)N[C@H](C=O)[C@@H](O)[C@H](O)[C@H](O)CO	14	-2.842	37.3887	11.1621	166.804	168.122	916.913	1526.65	127.09	2328.14	44216.6	859654	1.68747e+07	3.33198e+08	6.60738e+09	30.5223	106.138	424.751	1815.97	8052.72	36531.4	168317	206.089	3496.35	65048.2	1.27667e+06	2.58187e+07	5.31189e+08	1.10435e+10	2.212	36.6697	43.0468	194.002	413.57	1395.05	3701.25	6.934	5.9016	4.413	1.1955	2.6779	0	2.5768	1.5841	0.3434	3.3894	0
CHEMBL447878	N-ACETYLGLUCOSAMINE |N-Acetyl Glucosamine	CC(=O)N[C@H]1[C@H](O)O[C@H](CO)[C@@H](O)[C@@H]1O	15	-3.03	43.3948	14.135	205.704	218.865	1222.39	2170.26	119.25	2085.35	39477.1	775576	1.54221e+07	3.0832e+08	6.1828e+09	29.0873	100.375	394.93	1668.23	7319.1	32879.8	150126	206.089	3270.24	57524.9	1.08039e+06	2.11101e+07	4.22455e+08	8.58092e+09	2.089	42.5783	49.9623	237.777	507.597	1797.96	4874.38	6.9684	6.393	4.9216	1.3316	3.7341	0	2.8523	2.8629	0.3821	4.3101	0
CHEMBL1606295		COc1c2c(cc3c1OCO3)CCN(C)C2	18	1.839	52.4695	49.694	286.627	549.983	2143.2	5585.14	30.93	183.289	849.277	4719.24	26256.9	152189	896127	45.491	169.887	739.354	3466.4	17014.4	86257.5	448112	206.133	2584.45	35261.5	518930	8.15195e+06	1.35205e+08	2.34267e+09	1.311	52.2136	45.8563	282.843	516.709	2063.56	5194.13	7.792	7.0048	6.205	1.0303	5.5383	0	2.622	4.5452	0.2472	4.641	0.1179
CHEMBL1079604	AHR-438|METAXALONE|NSC-170959|SKELAXIN	Cc1cc(C)cc(OCC2CNC(=O)O2)c1	17	2.435	46.9213	50.15	239.035	451.133	1550	3726.75	47.56	494.938	6177.29	94986.8	1.56883e+06	2.66443e+07	4.57046e+08	42.1705	153.416	653.15	3002.85	14402	70893.8	355255	206.133	2679.21	37357.1	556676	8.80137e+06	1.46333e+08	2.53546e+09	1.149	46.2201	38.4254	218.796	343.306	1298.27	2742.09	7.631	7.1451	5.0627	1.2743	4.4079	0	1.824	2.7571	0	3.0613	0.1179
CHEMBL284237	DIZOCILPINE|MK-801	C[C@]12N[C@H](Cc3ccccc31)c1ccccc12	20	3.26	63.2799	77.0983	410.033	977.491	3912.09	12279.6	12.03	134.36	615.563	4350.26	29321.5	208162	1.48956e+06	51.2639	200.325	900.989	4356.14	21996.4	114515	610340	206.178	2265.8	26238.7	317032	3.96608e+06	5.10754e+07	6.74185e+08	0.684	62.1547	60.9618	394.692	886.195	3795.06	11827.4	8.2886	7.9116	7.3356	1.3979	6.8416	0.1179	3.844	5.908	0.5741	7.4093	0.068
CHEMBL2104674	BUTAMOXANE	CCCCNCC1COc2ccccc2O1	17	3.254	43.2283	37.5271	197.627	320.184	1206.19	2707.94	30.49	199.553	1070.89	6556.35	40497.6	257796	1.67011e+06	39.6	138	555.534	2414.41	11009.5	51918.5	251127	202.145	2519.52	32825.9	445885	6.2987e+06	9.22951e+07	1.39887e+09	1.025	42.1921	25.1889	186.791	249.903	1105.45	2232	7.8982	6.333	5.1142	0.5375	4.0926	0	1.3277	3.3591	0.0833	2.0818	0
CHEMBL1405973	EXALAMIDE	CCCCCCOc1ccccc1C(N)=O	16	2.953	40.0873	36.4042	181.206	319.539	1140.61	2769.14	52.32	1049.02	23132.9	554775	1.37225e+07	3.45999e+08	8.83447e+09	39.1595	140.292	583.969	2662.86	12858.4	64572.8	333620	202.145	2765.67	40699	638559	1.05757e+07	1.83021e+08	3.27893e+09	0.79	38.2372	22.5667	168.606	231.2	1025.74	2148.41	7.7532	6.1553	4.5026	0.6361	3.4825	0	1.4388	2.4854	0.2041	2.1849	0
CHEMBL2218865	IFOXETINE	Cc1cccc(OC2CCNCC2O)c1C	17	2.064	47.0505	45.5469	244.277	462.424	1729.97	4369.66	41.49	570.21	9217.65	176065	3.50836e+06	7.08948e+07	1.4387e+09	40.2836	145.07	609.31	2773.51	13251.6	65461	331542	202.145	2611.47	36407	542994	8.58336e+06	1.42488e+08	2.4629e+09	1.128	46.2664	37.583	229.188	384.552	1515.77	3507.48	7.6815	6.7849	5.7701	0.9972	4.157	0	2.6147	3.2027	0.3502	3.3771	0
CHEMBL292707	IBUPROXAM	CC(C)Cc1ccc(C(C)C(=O)NO)cc1	16	2.149	43.8044	46.9078	231.004	441.263	1559.86	3814.38	49.33	1058.37	23534.4	567605	1.40959e+07	3.56722e+08	9.14186e+09	37.2242	134.803	568.452	2586.51	12311	60378.4	302557	202.145	2879.58	45820.5	799225	1.49581e+07	2.94805e+08	6.03099e+09	0.982	42.4301	34.4417	203.181	327.352	1263.47	2756.95	7.5409	6.655	4.9812	1.2072	3.4528	0	2.349	2.3709	0.2323	3.1173	0
CHEMBL1321	Matulane|PROCARBAZINE|Procarbazine|RO-4-6467|RO-4-6467 FREE BASE	CNNCc1ccc(C(=O)NC(C)C)cc1	16	2.582	41.2513	42.4817	202.308	370.353	1289.19	3050.6	53.16	620.827	7946.43	117420	1.84389e+06	2.99563e+07	4.96173e+08	41.1098	150.827	642.351	2957.24	14284.4	71349.6	365439	202.148	2775.8	41144.2	651234	1.08727e+07	1.89243e+08	3.39978e+09	1.746	40.6151	34.7206	186.938	295.364	1102.4	2320.89	7.6302	6.5299	4.5053	1.0147	3.4748	0	1.6584	2.4478	0.1179	2.3368	0
CHEMBL1201776	BN 200 (BASE)|CG5503|CG5503 (BASE)|CG5503 IR|TAPENTADOL	CC[C@@H](c1cccc(O)c1)[C@@H](C)CN(C)C	16	3.105	43.2633	50.347	222.966	454.693	1545.74	4007.8	23.47	454.752	8457.03	171198	3.47658e+06	7.06826e+07	1.4372e+09	39.4495	146.262	622.557	2864.63	13772.6	68019.9	342042	198.156	2711.32	40436.4	645613	1.08452e+07	1.89005e+08	3.38249e+09	1.054	42.2432	37.1719	209.053	351.954	1337.2	3025.94	7.5409	6.7108	4.628	1.2354	3.9886	0	2.0343	2.3909	0.1643	3.4593	0
CHEMBL1902645	MECLORALUREA	CNC(=O)NC(O)C(Cl)(Cl)Cl	10	0.277	29.4094	41.6915	218.566	588.764	2301.34	7562.83	61.36	873.359	14563.9	267039	5.07391e+06	9.79651e+07	1.90841e+09	32.3268	162.735	965.271	6405.55	46064.5	349640	2.74531e+06	214.414	6038.83	199609	7.15471e+06	2.66875e+08	1.01572e+10	3.90758e+11	1.702	28.4646	48.0033	190.141	521.205	1749.28	5453.9	4.8752	5.0162	2.9312	1.8588	1.1238	0.2887	2.664	0.8536	0.6124	1.8178	0
CHEMBL2104097	CIPROXIMIDE|CL 53415|CYPROXIMIDE	O=C1NC(=O)C2(c3ccc(Cl)cc3)CC12	17	1.447	55.4959	70.2696	394.165	1018.32	4220.92	14193.9	46.17	709.13	10756.2	179668	3.05839e+06	5.24686e+07	9.02531e+08	42.1555	178.901	864.726	4566.02	25494.7	148173	887284	213.576	3735.29	92704.6	2.93421e+06	1.05042e+08	3.9711e+09	1.53749e+11	1.005	54.2643	67.1219	384.508	1000.95	4214.93	14460	7.1427	6.9938	6.0052	1.4405	5.0443	0.068	3.5006	3.7034	0.5233	5.6418	0.068
CHEMBL1984344	CHLORAZANIL	Nc1ncnc(Nc2ccc(Cl)cc2)n1	16	0.514	43.4587	27.22	207.421	262.691	1238.23	2217.83	76.72	1040.63	20255.9	483787	1.23098e+07	3.19153e+08	8.31959e+09	51.7468	221.189	1090.04	5823.55	32703.9	189943	1.13045e+06	213.583	3677.78	88772.4	2.80418e+06	1.01621e+08	3.88995e+09	1.51925e+11	1.708	42.3203	37.5494	201.599	327.268	1210.99	2596.94	7.2372	6.4994	4.8471	0.9856	3.81	0	1.5656	3.0602	0	2.1846	0
CHEMBL462222	NCNU|NEPTAMUSTINE|PENTAMUSTINE|SALISBURYSTIN	CC(C)(C)CNC(=O)N(CCCl)N=O	13	1.715	35.6983	50.8158	244.891	625.623	2332.14	7261.16	61.77	993.348	18748.9	390250	8.45344e+06	1.87072e+08	4.19645e+09	32.1433	135.964	680.689	3722.83	21618.7	131123	821016	205.558	4199.42	112460	3.69866e+06	1.36986e+08	5.38265e+09	2.17516e+11	2.044	34.6031	50.8544	210.703	527.994	1748.01	5070.7	6.4032	6.0336	3.3383	1.963	2.1582	0.3536	1.819	1.4907	0.1179	2.0913	0
CHEMBL2110978	METHIODAL	O=S(=O)(O)CI	5	0.158	15.4868	19.9809	87.6571	210.84	678.641	1908.87	62.75	1251.39	25809.6	540113	1.14285e+07	2.44326e+08	5.27419e+09	25.9059	272.967	3734.21	54924.1	826302	1.25297e+07	1.90542e+08	218.978	19605.9	2.3934e+06	3.13205e+08	4.15139e+10	5.51515e+12	732995275034015	0.787	14.2345	31.0068	120.499	367.62	1241.65	4007.52	2.5607	2.9142	1.0607	1.5607	0	0.3536	1.0607	0	0	0.3536	0
CHEMBL1207907	AURICLOSENE|NVC-422	CC(C)(CS(=O)(=O)O)N(Cl)Cl	10	1.031	33.4419	59.7156	259.997	744.844	2700.78	8889.09	65.99	1272.89	25872.6	540362	1.14295e+07	2.4433e+08	5.27421e+09	31.3934	172.504	1129.76	7990.67	59232.6	454115	3.57064e+06	213.019	5769.19	183280	6.41616e+06	2.37892e+08	9.1248e+09	3.57158e+11	1.491	32.3814	67.4583	272.671	832.837	2942.24	9786.71	4.6505	5.8807	2.5489	2.8998	1.571	0.5577	3.0866	0.6124	0.6969	3.7069	0
CHEMBL3707209	METHYLPROPYLPROPANEDIOL DINITRATE	CCCC(C)(CCO[N+](=O)[O-])O[N+](=O)[O-]	14	0.565	37.5685	40.2269	213.631	494.485	1874.32	5716.93	104.74	1953.11	40951.7	909290	2.07015e+07	4.78861e+08	1.12065e+10	29.2779	106.507	444.877	2020.51	9577.6	46491.2	228825	208.085	3383.68	59145.9	1.0917e+06	2.09617e+07	4.13997e+08	8.34345e+09	0.733	36.1784	41.4901	204.877	457.913	1671.29	4793.97	6.8937	6.4447	3.3164	1.7433	2.8554	0.1768	1.8406	1.2464	0	3.2093	0
CHEMBL366460	ISOFLAVONE|NSC-135405	O=c1c(-c2ccccc2)coc2ccccc12	19	3.945	53.3741	60.4317	287.714	606.751	2181.04	5988.1	30.21	429.715	5772.1	92443.7	1.5388e+06	2.6108e+07	4.46331e+08	53.3616	204.798	908.117	4342.63	21726.1	112101	591947	212.159	2559.49	33356.5	469335	7.10969e+06	1.15219e+08	1.97814e+09	0.529	52.1147	33.5353	260.494	399.649	1795.84	4112.19	8.3602	7.2068	6.4447	0.7979	5.5012	0	2.4006	4.4565	0.2932	4.1651	0
CHEMBL711	DINDEVAN|HEDULIN|NSC-41693|PHENINDIONE|PHENYLINDANEDIONE|Phenindione	O=C1c2ccccc2C(=O)C1c1ccccc1	19	2.65	55.5092	55.3983	303.64	608.544	2359.95	6454.3	34.14	636.77	10188.7	175028	3.00615e+06	5.16858e+07	8.8869e+08	54.0161	210.369	940.602	4515.16	22631.4	116927	618465	212.159	2649.43	36943.8	569292	9.52623e+06	1.69636e+08	3.1558e+09	0.778	54.2241	40.8745	289.528	512.082	2219.08	5746.3	8.2877	7.3058	6.634	0.9348	5.9212	0	2.846	4.6334	0.3965	5.391	0.0642
CHEMBL275638	FLAVONE|NSC-19028	O=c1cc(-c2ccccc2)oc2ccccc12	19	4.034	53.4014	61.6497	286.156	600.711	2127.08	5762.41	30.21	429.715	5791.81	92665	1.54084e+06	2.61247e+07	4.46448e+08	52.0105	198.986	870.255	4084.06	19984.5	100595	517211	212.159	2543.49	32846.2	458183	6.90211e+06	1.11688e+08	1.9217e+09	0.529	52.1144	33.6223	256.733	379.258	1700.85	3719.53	8.3433	7.3152	6.2953	0.8718	5.406	0	2.2875	4.4779	0.2476	3.8227	0
CHEMBL388558	DIETHYL PHTHALATE	CCOC(=O)c1ccccc1C(=O)OCC	16	3.288	41.8336	45.7786	212.069	439.124	1539.75	4189.64	52.6	707.963	10708.3	178474	3.04105e+06	5.21957e+07	8.97815e+08	43.3874	159.743	687.174	3217.82	15887	81383	428535	208.126	2995.3	46839.3	781214	1.3672e+07	2.47813e+08	4.60649e+09	0.736	40.1757	27.8432	192.175	302.793	1272.7	2909.59	7.7019	6.1441	4.8247	0.7436	3.9401	0	1.9455	2.6995	0.248	3.1958	0
CHEMBL2106711	DIMECROTIC ACID	COc1ccc(/C(C)=C\C(=O)O)c(OC)c1	16	1.883	42.6186	44.3936	219.547	434.96	1537.82	3974.05	55.76	827.831	14010.9	262620	5.06208e+06	9.89382e+07	1.95093e+09	45.0499	171.297	756.341	3594.67	17818	90821.4	472538	208.126	3061.24	49880.3	876308	1.61997e+07	3.09544e+08	6.04216e+09	0.82	42.1526	34.6942	208.045	341.084	1331	2993.56	7.5789	6.5263	4.8256	1.1508	3.8924	0	2.1388	2.6878	0.1643	3.4186	0
CHEMBL2107704	EU-3325|TRIAFUNGIN	c1ccc(Cc2nnc3ccncc3n2)cc1	19	0.111	51.2916	22.5275	237.008	233.875	1372.69	2083.52	51.56	465.38	4158.68	43541.9	494703	5.97093e+06	7.47855e+07	60.8566	266.789	1347.76	7390.73	42797.9	258040	1.60614e+06	212.166	2455.72	29334.7	360050	4.5219e+06	5.78975e+07	7.53393e+08	1.41	50.2664	34.6638	235.088	341.149	1449.98	3045.51	8.4158	7.2234	6.0397	0.7416	5.0789	0	1.7077	4.2669	0.0833	2.7519	0
CHEMBL1697759	B-2311|MORINAMIDE|MORPHAZINAMIDE	O=C(NCN1CCOCC1)c1cnccn1	17	-0.028	42.4458	18.7698	181.834	198.357	1005.78	1686.23	67.35	617.993	7149.6	101722	1.61167e+06	2.68164e+07	4.55443e+08	41.9614	157.849	669.885	3017.84	14118.1	67869.4	333126	208.133	2692.49	36839.7	533559	8.17652e+06	1.32232e+08	2.24535e+09	2.127	42.4427	33.2584	191.976	300.04	1160.68	2497.03	7.8602	6.4568	5.2096	0.6065	3.9133	0	1.4532	3.0432	0.1179	1.897	0
CHEMBL20	ACETAZOLAMIDE|Acetazolamide|DIAMOX|DIAMOX SR|EYTAZOX|L 579486|NSC-145177	CC(=O)Nc1nnc(S(N)(=O)=O)s1	13	-2.284	39.1645	22.7069	201.644	309.407	1386.32	3114.33	151.66	2579.16	51357.6	1.13362e+06	2.69562e+07	6.77185e+08	1.76991e+10	42.2538	194.774	1050.86	6152.8	37731.1	238225	1.53515e+06	216.198	3961.25	78309.1	1.63557e+06	3.55074e+07	7.92454e+08	1.80546e+10	2.049	38.5694	58.1304	253.695	653.774	2322.2	7153.75	5.8929	6.3716	3.5707	2.1227	2.7423	0.2887	2.4589	1.7058	0.433	3.016	0.1179
CHEMBL2105323	OXONAZINE	C=CC[N+]([O-])(CC=C)c1nc(N)nc(N)n1	16	-0.609	45.5299	31.9368	255.847	460.343	2135.26	5720.54	113.77	2179.07	50011.7	1.23531e+06	3.11754e+07	7.92994e+08	2.02483e+10	51.0724	223.95	1095.95	5699.52	30708.7	169124	945108	208.136	2974.71	46023.9	756977	1.30112e+07	2.30544e+08	4.1697e+09	1.894	44.3328	58.1005	281.534	697.057	2596.85	8063.79	7.5142	6.7684	4.8063	1.5243	4.1915	0.1443	2.8096	2.7547	0.2763	4.6431	0
CHEMBL70209	ZALTIDINE	Cc1ncc(-c2csc(N=C(N)N)n2)[nH]1	16	-0.626	44.6357	25.7744	211.289	292.967	1302.96	2672.71	134.21	2164.03	44410.7	1.04064e+06	2.5892e+07	6.6256e+08	1.71972e+10	41.5681	172.79	801.587	3988.9	20663.5	110078	598903	212.191	3118.07	50294.6	875840	1.617e+07	3.11585e+08	6.19308e+09	2.291	44.675	47.3924	233.01	449.25	1575.49	3871.12	7.1479	6.747	4.7886	1.2344	4.1018	0	1.8861	2.6064	0.0833	2.969	0.2357
CHEMBL1907110	NICAMETATE|NICAMETATE CITRATE	CCN(CC)CCOC(=O)c1cccnc1	16	2.501	39.4065	33.4298	179.362	300.82	1100.25	2478.47	42.43	458.557	6005.87	93672.8	1.55167e+06	2.63212e+07	4.50532e+08	41.7833	152.536	641.468	2901.48	13730.9	67042.3	334966	204.141	2805.01	41318.2	647292	1.06785e+07	1.83626e+08	3.26103e+09	1.371	38.2853	27.9342	172.209	261.038	1017.54	2123.95	7.7744	5.9888	4.8811	0.6065	3.3643	0	1.5728	2.156	0.1179	1.9198	0
CHEMBL3990892	DOXPICOMINE	CN(C)[C@@H](c1cccnc1)C1COCOC1	17	1.225	44.4122	32.7049	212.555	340.896	1418.45	3292.75	34.59	215.768	1170.39	7327.12	47215.1	316253	2.17028e+06	41.7128	154.997	653.843	2955.97	13946.3	67745	336140	204.141	2616.1	35343.6	498117	7.26358e+06	1.08915e+08	1.67166e+09	1.476	44.25	34.3524	214.729	357.081	1467.25	3501.55	7.7877	6.6175	5.1581	0.7778	4.5117	0	1.7777	3.4165	0.2222	3.3187	0
CHEMBL1096927	Alpha-Bisabolol|LEVOMENOL	CC(C)=CCC[C@](C)(O)[C@@H]1CC=C(C)CC1	16	2.397	45.0939	58.7499	268.655	630.867	2253.71	6606.18	20.23	453.253	8503.26	173128	3.52767e+06	7.19387e+07	1.46707e+09	32.5233	117.32	482.434	2149.24	9965.22	47298.8	227812	196.16	2608	37173.2	561231	8.87636e+06	1.45698e+08	2.46349e+09	0.405	44.1008	45.6859	254.203	550.276	2149.25	6198.42	7.4155	7.2315	4.7236	1.8917	3.2116	0.2041	2.8161	2.2273	0.3485	3.318	0
CHEMBL166937	2-[{[(2-Chloroethyl)(Nitroso)Amino]Carbonyl}(Methyl)Amino]Acetamide|NSC-364432|SarCNU	CN(CC(N)=O)C(=O)N(CCCl)N=O	13	-1.236	33.4999	14.6184	146.474	177.509	832.857	1596.04	96.07	1890.91	41093.4	939568	2.21318e+07	5.32586e+08	1.30238e+10	37.2618	157.003	774.478	4180.85	23960.8	143343	885342	211.542	4441.72	119315	3.86603e+06	1.40773e+08	5.46468e+09	2.19247e+11	2.633	32.8182	43.0353	178.407	404.146	1334.77	3684.67	6.5233	5.423	3.6682	1.0031	2.6324	0	1.8917	1.404	0.2323	2.6753	0
CHEMBL1515611	BROMISOVAL|BROMISOVALUM|BROMOVALUREE|BROMURAL|BROMVALERYLUREA	CC(C)C(Br)C(=O)NC(N)=O	10	0.225	27.9975	24.685	141.863	257.028	972.231	2380.76	72.19	1358.17	28492.9	645827	1.52951e+07	3.73483e+08	9.3215e+09	28.7512	155.14	1106.01	9105.39	80538	737633	6.86977e+06	211.98	9074.53	625964	5.02524e+07	4.17726e+09	3.49869e+11	2.93519e+13	1.419	26.4487	33.7591	138.577	295.371	938.252	2403.74	4.9473	4.71	2.7923	1.1697	1.6153	0	1.9828	0.5864	0.3285	2.1949	0
CHEMBL39664	CGS 19755|GNF-Pf-157|SELFOTEL|Selfotel	O=C(O)[C@@H]1C[C@H](CP(=O)(O)O)CCN1	14	-0.504	40.6632	36.8131	213.791	391.443	1468.03	3533.84	116.67	2229.13	45453.2	963014	2.07816e+07	4.54542e+08	1.00546e+10	23.507	84.154	324.263	1343.53	5750.11	25200.6	112382	209.052	3619.9	70344.5	1.4788e+06	3.26926e+07	7.46441e+08	1.74147e+10	1.45	40.4056	52.4296	246.317	554.152	1989.55	5499.37	6.3828	6.8015	3.6672	2.2648	2.9895	0.3536	1.9954	2.1587	0.1667	2.8626	0
CHEMBL2104790	LENETRAN|MEPHENOXALONE	COc1ccccc1OCC1CNC(=O)O1	17	1.898	44.7816	37.0137	210.535	351.06	1313.06	2991.15	56.79	535.535	6423.26	96347	1.57657e+06	2.66884e+07	4.57301e+08	42.5863	154.466	641.056	2841.43	13105.1	62124.3	300651	210.122	2804.97	40507.5	630687	1.04959e+07	1.84474e+08	3.38094e+09	1.364	44.2441	33.631	209.584	332.05	1307.01	2866.85	7.792	6.5745	5.34	0.8261	4.2389	0	1.7689	2.9145	0.0833	2.6474	0.1179
CHEMBL3707214	MORPHOLINE SALICYLATE	O=C(ON1CCOCC1)c1ccccc1O	17	1.647	44.6687	35.9244	209.681	343.865	1337.18	3074.06	59	843.298	14150.6	262585	5.0116e+06	9.68775e+07	1.88681e+09	43.442	159.375	674.198	3078.67	14752.1	73164.9	372685	210.122	2818.84	40970.3	641480	1.07153e+07	1.88664e+08	3.4586e+09	1.554	44.3926	35.4351	214.748	350.609	1395.7	3158.91	7.7709	6.6426	5.3386	0.8116	4.3137	0	1.8756	3.0833	0.1925	2.975	0
CHEMBL3989617	MOXADOLEN	CNC(=O)O[C@H]1OC(=O)[C@H]2[C@H]3C=C[C@H](C3)[C@H]21	18	0.302	54.7752	45.0456	297.84	552.883	2276.25	6007.15	64.63	794.323	11261.5	182821	3.08202e+06	5.27036e+07	9.05749e+08	38.5493	147.325	615.263	2741.28	12682.3	60277.6	292439	210.122	2778.78	41225.8	672146	1.1753e+07	2.15641e+08	4.08348e+09	1.303	54.2899	50.3994	304.717	593.652	2375.09	6375.59	7.7027	7.2101	6.3248	1.2466	5.6522	0	2.9792	4.2634	0.2823	5.413	0.275
CHEMBL2105503	DETIVICICLOVIR	Nc1ncc2ncn(CC(CO)CO)c2n1	17	-1.542	47.0031	24.3538	237.646	331.3	1602.83	3464.93	110.08	1798.88	36460.7	818007	1.91346e+07	4.57956e+08	1.1138e+10	45.0536	180.383	823.739	4062.48	21040.8	112700	618442	210.129	2929.77	46072.5	803728	1.51632e+07	3.01846e+08	6.22154e+09	2.244	46.4637	45.1785	242.134	461.747	1709.6	4353.22	7.7407	6.5978	5.6148	0.9622	4.4084	0	2.2383	3.4254	0.1361	3.3851	0.0962
CHEMBL2105161	BETA-BUTOXYETHYL NICOTINATE|NICOBOXIL	CCCCOCCOC(=O)c1cccnc1	16	2.477	37.3643	27.6376	155.557	228.464	881.143	1846.52	48.42	495.654	6218.9	94898	1.55864e+06	2.6361e+07	4.50761e+08	39.8743	143.106	592.714	2656.68	12523.6	61161	306596	206.133	2817.41	40745	621480	9.95474e+06	1.66529e+08	2.89117e+09	0.922	36.1653	17.2736	142.915	160.109	758.029	1343.77	7.8425	5.9318	4.4676	0.4024	3.1855	0	1.0202	2.2713	0.1179	1.325	0
CHEMBL94394	ANDERM|BUFEXAMAC|BUTOXYPHENYLACETHYDROXAMIC ACID|CP 1044 J3|DURADERMAL|PARADERM|PARFENAC	CCCCOc1ccc(CC(=O)NO)cc1	16	2.129	39.6716	33.0435	176.357	273.969	1002.75	2117.27	58.56	1096.96	23788.2	569020	1.4104e+07	3.56767e+08	9.14208e+09	37.9267	132.717	541	2393.42	11122.1	53369.7	261941	206.133	2931.29	46159.9	797773	1.48713e+07	2.9329e+08	6.01956e+09	1.157	38.4527	24.0215	164.63	208.383	883.381	1571.95	7.7576	6.1317	4.6149	0.6969	3.1746	0	1.2949	2.4934	0	1.6139	0
CHEMBL88055	RIMITEROL	Oc1ccc(C(O)C2CCCCN2)cc1O	17	1.291	46.9941	38.3713	231.075	383.204	1497	3423.88	72.72	1346.12	25757.2	516528	1.0453e+07	2.12226e+08	4.31322e+09	39.7321	145.096	613.433	2821.8	13660.2	68448.2	351522	206.133	2807	42623.7	708453	1.25943e+07	2.34463e+08	4.49827e+09	1.517	46.4337	40.1958	236.118	412.196	1612.94	3812.63	7.6815	6.7849	5.7757	0.9972	4.1116	0	2.6274	3.2828	0.3591	3.2735	0
CHEMBL2106796	NORBUDRINE|NORBUTRINE|RD 9338 [AS HYDROCHLORIDE]	Oc1ccc(C(O)CNC2CCC2)cc1O	17	1.291	46.9173	39.6149	237.08	404.618	1537	3536.04	72.72	1346.12	25757.2	516532	1.04529e+07	2.12223e+08	4.31314e+09	39.7321	145.254	614.98	2839.83	13774.3	69005.1	353786	206.133	2798.98	42395.1	704057	1.25239e+07	2.33477e+08	4.48642e+09	1.517	46.4336	40.1738	240.054	400.27	1567.41	3482.12	7.6647	6.8793	5.6985	1.0779	3.4177	0	2.5391	2.683	0.2845	2.572	0
CHEMBL1697856	BUCETIN	CCOc1ccc(NC(=O)CC(C)O)cc1	16	1.469	41.4322	32.4132	182.932	268.341	1017.67	2033.74	58.56	855.595	14310.3	264062	5.02598e+06	9.70455e+07	1.88923e+09	39.3813	140.162	580.666	2591.43	12066.5	57782.2	282441	206.133	2893.38	44075.4	720562	1.24605e+07	2.24737e+08	4.17868e+09	1.241	40.2857	32.9478	183.881	276.505	1043.01	2083.99	7.6134	6.6458	4.2727	1.1052	3.6341	0	1.4086	2.3223	0	2.3214	0
CHEMBL9298	CGS-16949A	N#Cc1ccc(C2CCCc3cncn32)cc1	19	2.271	53.1978	51.2705	286.959	557.651	2121.3	5506.41	41.61	709.142	14246	327398	7.72068e+06	1.83454e+08	4.36823e+09	46.1725	183.557	803.776	3773.39	18439.7	92608.4	474287	210.17	2497.87	32058.7	445666	6.70266e+06	1.08337e+08	1.86097e+09	0.961	52.1504	36.8263	262.247	426.981	1808.35	4260.13	8.3813	7.1387	6.4544	0.8096	5.4273	0	2.3193	4.159	0.1916	3.8265	0.1179
CHEMBL1229908	CLAIRVAN|ETAMIVAN|ETHAMIVAN|VANDID	CCN(CC)C(=O)c1ccc(O)c(OC)c1	16	2.472	43.262	44.5618	226.03	449.341	1595.93	4110.37	49.77	788.733	13795.1	260050	4.98932e+06	9.66124e+07	1.8827e+09	42.3753	157.361	678.309	3161.31	15463.5	78184.5	404914	206.133	3012.18	48766	849232	1.55103e+07	2.91868e+08	5.59554e+09	1.272	42.294	39.1656	222.667	415.81	1564.58	3859.49	7.6338	6.1544	5.4633	0.9282	3.9154	0	2.6649	2.4511	0.3103	3.7406	0
CHEMBL278764	MDL 26,479|SURITOZOLE|Suritozole	Cn1nc(-c2cccc(F)c2)n(C)c1=S	16	1.644	47.0261	49.3879	263.296	529.704	1996.07	5259.96	54.84	1196.23	34302.5	1.07771e+06	3.44581e+07	1.1065e+09	3.55693e+10	51.9126	280.403	2031.61	17795	173926	1.80035e+06	1.91718e+07	213.19	3668.82	82951.4	2.312e+06	7.29219e+07	2.45274e+09	8.52344e+10	1.092	46.1631	45.8583	251.881	503.215	1910.28	5097.63	7.0922	6.6269	5.6287	1.212	4.2584	0	2.9753	3.1132	0.3938	4.338	0.0786
CHEMBL2110649		CC(C)NC(C)C(=O)c1ccc(O)c(O)c1	16	1.745	45.1169	47.6494	237.801	452.292	1608.7	3934.33	69.56	1226.25	22457	433164	8.48137e+06	1.67395e+08	3.32032e+09	40.5553	151.348	662.563	3138.67	15557.8	79487.9	415215	206.133	2993.34	47885.1	821860	1.48001e+07	2.75216e+08	5.22935e+09	1.565	44.451	47.2594	233.072	452.916	1607.92	3979.76	7.4136	6.9936	5.1231	1.4745	3.4896	0	2.9287	2.4515	0.399	3.5607	0
CHEMBL2105445	TIFEMOXONE	S=C1NCCC(COc2ccccc2)O1	16	2.854	40.7873	38.2418	184.006	307.558	1070.64	2347.95	62.58	1227.32	34326.7	1.07713e+06	3.44822e+07	1.10817e+09	3.56406e+10	46.5582	240.83	1745.81	15572.8	154325	1.60354e+06	1.70047e+07	210.188	3381.69	72607.4	2.02516e+06	6.57992e+07	2.28525e+09	8.14166e+10	1.1	40.1973	26.4718	176.075	232.362	976.035	1810.76	7.3433	6.2192	4.7529	0.6969	3.7691	0	1.2103	2.8776	0	1.7468	0
CHEMBL278020	NEOSTIGMINE	CN(C)C(=O)Oc1cccc([N+](C)(C)C)c1	16	1.766	46.6124	64.0728	289.51	717.703	2552.06	7737.72	29.54	383.481	5433.71	89711	1.52429e+06	2.61495e+07	4.49807e+08	45.0828	176.896	815.461	4109.69	21877	120835	685642	204.141	2833.36	42216.8	666141	1.09996e+07	1.88259e+08	3.31492e+09	1.392	46.2357	59.2949	283.448	662.032	2410.47	6961.47	7.3035	7.5526	4.8507	2.2835	3.0896	0.2887	3.3997	2.5128	0.6687	3.2656	0
CHEMBL1617540	GAIACTAMINE|GAIETAMINE|GUAIACTAMINE	CCN(CC)CCOc1ccccc1OC	16	3.647	39.3255	38.5367	182.838	330.924	1142.77	2708.17	21.7	126.692	568.709	3077.41	16673.4	93754.4	534292	40.7182	144.574	587.757	2561.05	11662.1	54807.9	263904	202.145	2755.19	40350.3	629880	1.03711e+07	1.78152e+08	3.16126e+09	1.14	38.1887	27.1214	175.803	270.281	1071.85	2300.27	7.8124	5.8263	4.9329	0.5375	3.5676	0	1.5442	2.3117	0.0833	2.1496	0
CHEMBL67096	ICI 45763 [AS HYDROCHLORIDE]|KO 592 [AS HYDROCHLORIDE]|TOLIPROLOL|Toliprolol	Cc1cccc(OCC(O)CNC(C)C)c1	16	2.536	41.3661	41.8914	195.48	338.279	1149.89	2539.38	41.49	564.21	9215.85	176082	3.50885e+06	7.08984e+07	1.43869e+09	38.6171	136.508	564.384	2514.23	11681.1	55789	271919	202.145	2729.67	39303.1	599894	9.63141e+06	1.61341e+08	2.7988e+09	1.146	40.2678	32.1757	176.879	258.113	957.097	1831.63	7.5754	6.7915	4.3495	1.1897	3.1043	0	1.4742	2.4951	0	1.6999	0
CHEMBL433696		CC[C@@H](N)Cc1cc(OC)c(C)cc1OC	16	2.176	43.3229	44.3654	226.944	444.54	1596.3	4093.17	44.48	804.233	18306.6	466954	1.21269e+07	3.16188e+08	8.25063e+09	40.512	149.364	639.288	2949.43	14231.7	70819.2	360633	202.145	2865.87	44772.9	752126	1.32841e+07	2.42575e+08	4.52833e+09	0.964	42.2827	35.928	214.276	364.032	1398.36	3212.2	7.6169	6.2945	5.2022	1.0244	3.7173	0	2.3989	2.8591	0.2012	3.3049	0
CHEMBL80830	BUCILLAMINE	CC(C)(S)C(=O)N[C@@H](CS)C(=O)O	12	0.505	35.1385	44.1501	228.802	555.25	2100.01	6339.9	144	4109.26	136427	4.90911e+06	1.83676e+08	7.00569e+09	2.69736e+11	38.037	223.048	1630.79	13136.1	110702	953587	8.30454e+06	210.21	4819.94	135199	4.29993e+06	1.46771e+08	5.20509e+09	1.8846e+11	1.319	34.3353	50.0946	219.083	558.649	1939.08	5847.25	5.7859	5.9151	3.6019	2.0701	1.7179	0.2887	3.2763	1.1124	0.779	2.4894	0
CHEMBL2107120	TIGLOIDINE	C/C=C(\C)C(=O)O[C@H]1C[C@@H]2CC[C@H](C1)N2C	17	1.966	48.8147	50.0178	260.179	512.628	1855.88	4778.54	29.54	385.481	5428.19	89617.3	1.52223e+06	2.61071e+07	4.48959e+08	35.4468	128.577	523.194	2295.13	10527.4	49792.7	240854	202.145	2655.56	38255.8	595209	9.8282e+06	1.69571e+08	3.02057e+09	1.057	48.2372	45.1217	258.712	488.126	1860.3	4718.38	7.6134	6.8926	5.988	1.2013	4.3093	0	3.0283	3.0694	0.3591	4.0091	0.0962
CHEMBL2110703	TILETAMINE	CCNC1(c2cccs2)CCCCC1=O	16	1.776	45.1765	42.4375	261.195	564.435	2330.9	6976.11	57.34	806.494	11498	175810	2.75488e+06	4.38757e+07	7.0668e+08	35.026	135.766	588.884	2788.59	13954.8	72684.9	389990	206.2	3026.12	49467.6	878223	1.65449e+07	3.24771e+08	6.55719e+09	0.995	44.2648	44.0095	277.549	668.22	2806.71	9117.39	7.2937	6.1114	5.3945	0.8728	4.5867	0.0833	2.8036	3.0934	0.4587	4.9794	0.1443
CHEMBL2104156	CL 88,893|CLAZOLIMINE	CN1C(=N)N(c2ccc(Cl)cc2)CC1=O	16	2.926	47.4621	61.9914	282.677	658.647	2315.17	6652.73	47.4	913.206	18897.5	416416	9.37248e+06	2.14227e+08	4.95439e+09	47.304	200.432	986.802	5257.04	29447.8	170956	1.01942e+06	213.579	3809.71	93924.5	2.94371e+06	1.04888e+08	3.96112e+09	1.53417e+11	1.272	46.2534	47.1018	256.076	519.856	1968.52	5294.33	7.0922	6.615	5.7122	1.212	4.1025	0	3.0344	3.1434	0.3938	4.1858	0.0786
CHEMBL265442	NF-246|NIFURADENE|OXAFURADENE	O=C1NCCN1/N=C/c1ccc([N+](=O)[O-])o1	17	2.197	46.9864	50.4288	248.721	520.262	1825.3	4844.65	100.98	1496	27166.8	553757	1.19303e+07	2.65458e+08	6.03672e+09	38.1369	138.828	571.063	2490.71	11250.2	52077.5	245515	216.11	3037.89	47134	797132	1.44261e+07	2.74234e+08	5.39293e+09	1.541	46.5128	41.9899	234.59	433.065	1604.8	3933.17	7.6647	6.9288	5.5094	1.1065	4.0822	0	2.4456	2.4723	0.2845	2.8995	0.2357
CHEMBL991	BMY-27857|D-4T|D4T|NSC-163661|SANILVUDINE|STAVUDINE|ZERIT|ZERIT XR|Zerit|d4T	Cc1cn([C@H]2C=C[C@@H](CO)O2)c(=O)[nH]c1=O	17	-0.114	49.1733	38.2948	255.651	437.564	1758.48	4187.51	84.32	1215.38	20002.1	356845	6.57009e+06	1.22989e+08	2.32659e+09	41.2543	156.186	678.672	3173.63	15467	77402.4	394538	212.118	2992.81	47357.3	822324	1.52733e+07	2.96878e+08	5.94533e+09	1.794	48.3947	48.9999	261.263	513.083	1882.43	4829.23	7.6134	6.9145	5.8545	1.214	4.4178	0	2.9135	3.2981	0.3309	3.9435	0.1179
CHEMBL699	BETA-HYDROXYETHYL THEOPHYLLINE|ETOFYLLINE|Etofylline|OXYETHYLTHEOPHYLLINE|OXYPHYLLINE	Cn1c(=O)c2c(ncn2CCO)n(C)c1=O	17	0.168	51.1307	51.5428	306.077	661.529	2566.27	7338.01	82.05	1149.4	19354.5	349751	6.48185e+06	1.21695e+08	2.30502e+09	42.4131	164.633	725.225	3409.68	16697.3	84192.2	434107	212.121	3057.67	49633	877608	1.64307e+07	3.1934e+08	6.36287e+09	2.132	50.4261	57.7732	299.293	672.106	2502.38	7224.78	7.5746	6.8038	6.3395	1.1837	4.9793	0	3.6621	3.6326	0.577	5.9804	0.0962
CHEMBL371523	DIBENZOYLMETHANE|NSC-6266	O=C(CC(=O)c1ccccc1)c1ccccc1	18	3.005	47.5424	46.2033	229.094	418.427	1496.56	3612.85	34.14	628.77	10176.7	174952	3.00576e+06	5.16806e+07	8.88596e+08	52.177	199.349	872.635	4101.3	20096.6	101262	520907	212.159	2729.59	38484.1	592662	9.85963e+06	1.74391e+08	3.2259e+09	0.778	46.2242	28.8085	213.343	297.557	1313.65	2668.97	8.2709	6.9865	5.6527	0.8047	4.3777	0	1.9793	3.2421	0.2357	2.7264	0
CHEMBL2104375	FEPENTOLIC ACID|RCM 258	CCCCC(O)c1cc(C(=O)O)ccc1O	16	2.02	43.6104	44.0922	220.107	430.009	1521.72	3896.19	77.76	1561.14	30308.1	601728	1.1999e+07	2.40223e+08	4.82509e+09	39.5363	145.623	631.882	3000.33	15002.1	77527.8	409862	208.126	3093.06	51132.2	910582	1.7011e+07	3.27369e+08	6.41725e+09	0.998	42.2969	35.5287	211.553	360.834	1411.58	3286.29	7.5577	6.5778	4.9853	1.1075	3.5296	0	2.5008	2.7069	0.3591	3.1792	0
CHEMBL2105552	BUTYVINYL|JD-96|VINYLBITAL|VINYMAL	C=CC1(C(C)CCC)C(=O)NC(=O)NC1=O	16	1.024	47.9731	49.7618	301.837	709.576	2963.81	9479.89	75.27	1064.88	16364.1	271655	4.61526e+06	7.91281e+07	1.3613e+09	34.3189	132.773	576.932	2707.2	13290.7	67348.4	349451	208.129	3109.42	51238.9	900444	1.64854e+07	3.0979e+08	5.92094e+09	1.732	46.4431	60.5581	312.055	814.337	3190.56	10605	7.4844	6.5343	5.5984	1.3508	4.9464	0.068	3.907	2.3244	0.7041	7.4228	0
CHEMBL1200802	LOTUSATE|TALBUTAL	C=CCC1(C(C)CC)C(=O)NC(=O)NC1=O	16	0.658	47.8806	46.1058	294.883	661.521	2804.18	8734.79	75.27	1064.88	16364.1	271655	4.61526e+06	7.91281e+07	1.3613e+09	34.3189	133.452	572.95	2644.7	12722.5	62869.1	316478	208.129	3109.42	51238.9	900468	1.64868e+07	3.09843e+08	5.92251e+09	1.732	46.443	60.5251	311.923	813.416	3192.57	10614.5	7.4844	6.5503	5.5597	1.3508	4.7515	0.068	3.8632	2.8639	0.7041	7.2082	0
CHEMBL454	ALISOBUMAL|ALLYLBARBITURIC ACID|BUTALBITAL|BUTALBITAL CIII|ITOBARBITAL|SANDOPTAL|TETRALLOBARBITAL	C=CCC1(CC(C)C)C(=O)NC(=O)NC1=O	16	0.658	47.7147	48.9907	292.854	638.708	2611.03	7769.13	75.27	1064.88	16364.1	271643	4.6152e+06	7.91278e+07	1.3613e+09	34.3189	133.397	574.857	2650.01	12684.7	62279.3	311423	208.129	3073.36	49930.4	867001	1.57404e+07	2.943e+08	5.61137e+09	1.732	46.443	60.4854	299.816	752.593	2890.09	9268.65	7.4196	6.9598	4.9785	1.6295	4.4812	0.0833	3.4059	3.1401	0.5375	6.0345	0
CHEMBL503565	BUTENEMAL|VINBARBITAL|VINBARBITONE	CC/C=C(\C)C1(CC)C(=O)NC(=O)NC1=O	16	0.428	47.5029	45.7736	293.332	670.694	2836.23	8956.03	75.27	1064.88	16364.1	271655	4.61526e+06	7.91281e+07	1.3613e+09	34.2056	125.22	523.034	2365.32	11205.4	54750.8	273626	208.129	3109.42	51238.9	900444	1.64854e+07	3.0979e+08	5.92094e+09	1.709	46.4424	60.4121	311.787	812.351	3183.43	10571.3	7.4844	6.5343	5.5984	1.3508	4.9464	0.068	3.907	2.3244	0.7041	7.4228	0
CHEMBL127349	ISOPHENETHANOL|NIFENALOL|Nifenalol	CC(C)NCC(O)c1ccc([N+](=O)[O-])cc1	16	1.977	43.2778	45.904	221.335	427.416	1484.87	3643.83	75.4	1430.31	29059.2	626166	1.38077e+07	3.09336e+08	7.01766e+09	38.7232	140.726	600.081	2755.05	13203.6	65180.5	329035	208.129	3028.5	48616.8	843165	1.54714e+07	2.95325e+08	5.79371e+09	0.737	42.332	34.3572	199.638	318.881	1215.35	2589.91	7.5029	6.8674	4.7634	1.3106	3.2126	0	2.3493	2.4252	0.2845	2.4636	0
CHEMBL1184529	ACRIFLAVINE|ACRIFLAVINIUM	C[n+]1c2cc(N)ccc2cc2ccc(N)cc21	19	2.418	57.0207	64.9425	322.866	690.256	2512.25	6984.92	56.97	1418.18	35650	928536	2.42238e+07	6.32205e+08	1.65003e+10	56.3367	229.247	1077.61	5440.71	28602.9	154265	846679	210.17	2551.9	33951.1	489839	7.54565e+06	1.22087e+08	2.0457e+09	1.031	56.1915	50.023	304.052	540.481	2169.99	5317.88	8.1479	7.7791	6.5768	1.3753	5.5547	0	3.0636	5.0682	0.2932	4.9486	0
CHEMBL2104223	FEBUPROL	CCCCOCC(O)COc1ccccc1	16	3.036	37.5922	29.7547	149.933	212.792	760.043	1469.1	38.69	530.446	8930.34	173848	3.49187e+06	7.07711e+07	1.43774e+09	37.5288	128.629	507.758	2161.57	9637.74	44346.3	208833	204.137	2759.45	39566.9	600754	9.61503e+06	1.61153e+08	2.80736e+09	0.802	36.1417	17.1972	140.772	145.132	690.438	1058.93	7.8257	6.0359	4.3429	0.4928	3.0599	0	0.8413	2.3003	0	1.0002	0
CHEMBL2105068	COMPOUND 90606|ISAMOXOLE	CCCCN(C(=O)C(C)C)c1nc(C)co1	16	3.035	43.8345	49.8389	234.841	485.595	1709.93	4530.29	46.34	506.29	6462.95	97518.7	1.57978e+06	2.64565e+07	4.49626e+08	32.4573	116.314	481.059	2160.81	10202.3	49834.3	249285	204.141	2835.76	42334.6	669656	1.10821e+07	1.89921e+08	3.3445e+09	0.978	42.174	38.1828	212.936	405.089	1500.75	3827.59	7.5577	6.5875	4.9588	1.1172	3.5021	0	2.4601	2.4121	0.3391	3.1954	0.1179
CHEMBL1103	FURAZOLIDONE|FUROXONE|Furall|Furazolidone|NIFURAZOLIDONE|NSC-6469	O=C1OCCN1/N=C/c1ccc([N+](=O)[O-])o1	17	2.728	47.1136	54.4453	251.994	548.19	1874.53	5074.33	98.18	1466.24	26907.1	551576	1.19106e+07	2.65245e+08	6.03384e+09	38.4914	140.291	578.265	2527.37	11438.8	53055.8	250631	218.103	3087.73	48090.4	813807	1.47047e+07	2.78801e+08	5.46742e+09	1.081	46.3524	38.2971	229.38	401.942	1526.32	3615.89	7.6647	6.9288	5.5094	1.1065	4.0822	0	2.4456	2.4723	0.2845	2.8995	0.2357
CHEMBL472565	DINITOLMIDE|DINITROTOLUAMIDE|METHYLDINITROBENZAMIDE	Cc1c(C(N)=O)cc([N+](=O)[O-])cc1[N+](=O)[O-]	16	0.919	47.1263	55.3117	271.75	612.364	2171.07	6129.68	129.37	2827.82	63097.4	1.45643e+06	3.43285e+07	8.22917e+08	1.99926e+10	42.15	162.019	736.211	3612.61	18486	97168	520660	218.103	3479.14	61843	1.17289e+06	2.30846e+07	4.64335e+08	9.46819e+09	0.175	46.3877	40.4985	243.445	430.402	1686.71	4036.71	7.3411	7.1504	5.1559	1.6313	3.8451	0	3.4786	2.8741	0.596	4.5576	0
CHEMBL1412614	ANCITABINE|ANCITABINE HYDROCHLORIDE	N=c1ccn2c(n1)O[C@H]1[C@H](O)[C@@H](CO)O[C@H]12	18	-1.423	54.5497	31.1585	286.415	424.033	2003.65	4545.17	98.04	1602.38	31634.2	676389	1.48364e+07	3.29403e+08	7.37359e+09	35.0521	130.32	540.9	2423.8	11377.4	55132.5	273226	214.114	2882.63	43695	732362	1.3252e+07	2.53125e+08	5.01562e+09	2.485	54.5723	62.5295	322.93	713.92	2679.35	7705.82	7.7027	7.1687	6.4964	1.2227	5.6051	0	3.1821	4.4355	0.3539	5.3509	0.1571
CHEMBL184	ACICLOVIR|ACYCLOVIR|AVACLYR|AVERT|AVIRAL|Aciclovir|Acycloguanosine|CLEARSORE|CYMEX ULTRA|Cyclovir|DUVIMEX|HERPETAD|LIPSORE|LYPSYL|NSC-645011|RANOVIR|SITAVIG|SOOTHELIP|SORAWAY|VIRALIEF|VIRASORB|VIROVIR 200|VIROVIR 400|VIROVIR 800|ZOVIRAX|Zovirax	Nc1nc(O)c2ncn(COCCO)c2n1	17	-0.796	46.8792	27.3929	238.018	358.495	1676.05	3860.87	119.31	1841.47	36792.7	821909	1.9209e+07	4.59645e+08	1.11774e+10	45.6902	183.114	841.194	4183.36	21862.9	118174	654381	214.117	2997.54	46333.4	779889	1.40471e+07	2.66148e+08	5.22949e+09	2.433	46.484	47.6864	246.708	493.992	1829.75	4886.68	7.7195	6.7148	5.3843	0.9632	4.6433	0	2.1711	3.3693	0.2198	3.776	0.0962
CHEMBL1564747	DROMETRIZOLE|NSC-91885	Cc1ccc(O)c(-n2nc3ccccc3n2)c1	19	1.175	55.2138	40.4658	282.683	418.96	1849.83	3874.69	50.94	679.872	10316	186866	3.61177e+06	7.18764e+07	1.44798e+09	58.6862	242.589	1162.98	6027.18	32739	183715	1.05692e+06	214.159	2606.9	34368.9	490466	7.5379e+06	1.23618e+08	2.13822e+09	1.392	54.3056	47.8907	286.015	519.493	2055.91	5128.76	8.2372	7.5955	6.4032	1.1605	5.3619	0	2.6496	4.5048	0.2476	4.1546	0.0962
CHEMBL1823681	ETILEVODOPA|TV-1203	CCOC(=O)[C@@H](N)Cc1ccc(O)c(O)c1	16	0.993	43.381	35.7923	207.854	340.612	1280.82	2852.72	92.78	1871.53	39946	895197	2.05841e+07	4.83575e+08	1.1574e+10	41.5338	153.077	655.837	3035.51	14692.1	73202.9	372308	210.122	3105.08	50501	879970	1.60537e+07	3.0165e+08	5.77618e+09	1.485	42.5108	38.8778	212.45	368.916	1377.12	3149.24	7.5409	6.6126	5.1273	1.1469	3.3711	0	2.595	2.4251	0.3333	2.7994	0
CHEMBL4297291	IMIDAZOLYL ETHANAMIDE PENTANDIOIC ACID|INGAVIRIN	O=C(O)CCCC(=O)NCCc1c[nH]cn1	16	-0.428	38.5514	14.9918	148.195	141.864	691.021	1006.84	95.08	1310.12	20807.8	364866	6.69932e+06	1.26101e+08	2.41018e+09	33.8959	119	471.093	2014.8	9015.26	41567	195717	210.125	2991.05	46156.9	766358	1.35158e+07	2.49623e+08	4.76689e+09	1.679	38.4196	28.5872	160.858	228.2	841.956	1599.47	7.6815	6.5113	4.2624	0.901	3.0729	0	1.1299	1.6212	0	1.2495	0.1443
[truncated: 8,019 more rows]
[truncated: 114 more columns]
