# Supplementary material for: In Silico Drug Repurposing for Anti-Inflammatory Therapy: Virtual Search for Dual Inhibitors of Caspase-1 and TNF-Alpha
Source: Biomolecules. 2021 Dec 4;11(12):1832. doi: 10.3390/biom11121832 (PMC8699067; doi:10.3390/biom11121832)
Supplement: Supplementary file 1 [file biomolecules-11-01832-s001.zip › Supplementary Material 5_OK.xlsx]

## Sheet: S1
In Silico Drug Repurposing for Anti-Inflammatory Therapy: Virtual Search for Dual Inhibitors of Caspase-1 and TNF-alpha
Alejandro Speck-Planche1*, Valeria V. Kleandrova2, Marcus T. Scotti1
1Postgraduate Program in Natural and Synthetic Bioactive Products, Federal University of Paraíba, 58051-900, João Pessoa, Brazil 2Laboratory of Fundamental and Applied Research of Quality and Technology of Food Production, Moscow State University of Food Production, Volokolamskoe shosse 11, 125080, Moscow, Russian Federation
*Correspondence: Alejandro Speck-Planche (alejspivanovich@gmail.com)

## Sheet: S2
Molecule ChEMBL ID	NAME	Smiles	MEASURE OF ACTIVITY	tg	p(tg)	ei	p(ei)	D[Xv(PC)6]tg	D[Xv(Ch)6]tg	D[e(Ch)5]tg	D[NSM(Hyd)3]tg	D[NX(P)6]tg	D[Ne(P)2]tg	D[SM(Psa)7]ei	D[e(C)4]ei	D[NSM(Mol)1]ei	D[NSM(Ato)1]ei	D[NSM(Ato)5]ei	Pred[ACTi(cj)]	Prob.%		LSAD_D[Xv(PC)6]tg	LSAD_D[Xv(Ch)6]tg	LSAD_D[e(Ch)5]tg	LSAD_D[NSM(Hyd)3]tg	LSAD_D[NX(P)6]tg	LSAD_D[Ne(P)2]tg	LSAD_D[SM(Psa)7]ei	LSAD_D[e(C)4]ei	LSAD_D[NSM(Mol)1]ei	LSAD_D[NSM(Ato)1]ei	LSAD_D[NSM(Ato)5]ei	TSAD
CHEMBL1200861	E334|TARTARIC ACID	O=C(O)[C@@H](O)[C@H](O)C(=O)O	IC50 (nM)	Caspase-1	0.419442	B (assay format)	0.0612061	-1.074	-1.01997	-0.771836	-1.69389	-3.36433	-3.07299	0.0821317	-0.104011	-0.217337	0.938794	-0.0435585	1	100		1	1	1	0	0	0	1	1	1	1	1	8
CHEMBL502135	XYLO-PFAN|XYLOSE	OC1OC[C@@H](O)[C@H](O)[C@H]1O	IC50 (nM)	Caspase-1	0.419442	B (assay format)	0.0612061	-0.94297	-0.475007	-0.771836	-2.05809	-1.69736	-2.44722	0.0574681	-0.104011	-0.66179	0.409145	-0.0452122	1	100		1	1	1	0	1	1	1	1	1	1	1	10
CHEMBL31882	CI-908|DEZAGUANINE	Nc1cc2[nH]cnc2c(=O)[nH]1	IC50 (nM)	Caspase-1	0.419442	B (assay format)	0.0612061	-0.935366	-0.714382	0.208379	-0.867729	-0.162035	0.431228	0.130121	-0.104011	0.327404	-0.12003	-0.0469586	1	99.9936		1	1	1	1	1	1	1	1	1	1	1	11
CHEMBL312311	B-360|H 365|PAROXYPROPIONE|Paroxypropione	CCC(=O)c1ccc(O)cc1	IC50 (nM)	Caspase-1	0.419442	B (assay format)	0.0612061	-0.983379	-0.548008	-0.771836	0.427341	-1.0806	-2.28368	-0.0363943	-0.104011	0.331155	0.0729315	-0.046361	1	55.2171		1	1	1	1	1	1	1	1	1	1	1	11
CHEMBL2104213	DESMENINOL	CSCCC(O)C(=O)O	IC50 (nM)	Caspase-1	0.419442	B (assay format)	0.0612061	-1.05699	-1.01997	-0.771836	-0.943223	-2.5932	-2.18353	0.00298848	-0.104011	0.6247	1.33888	-0.0395325	-1	100		1	1	1	1	1	1	1	1	1	1	1	11
CHEMBL29411	EFTAB|FEMA NO. 3066|GPPE MTHWSH TAB|LISTERINE|NSC-11215|NSC-47821|NSC-49142|SOTOL|TELLODONT|TELLORA|THYMOL|VALDA	Cc1ccc(C(C)C)c(O)c1	IC50 (nM)	Caspase-1	0.419442	B (assay format)	0.0612061	-0.810501	-0.610822	-0.771836	1.79851	-0.880966	-0.673682	-0.0471509	-0.104011	0.155285	-0.0231296	-0.0467868	1	90.3974		1	1	1	1	1	1	1	1	1	1	1	11
CHEMBL2426701	LEVOVERBENONE	CC1=CC(=O)[C@H]2C[C@@H]1C2(C)C	IC50 (nM)	Caspase-1	0.419442	B (assay format)	0.0612061	0.242988	-0.033608	-0.771836	2.64474	0.0689441	-0.659905	-0.0711948	0.26983	-0.5661	-0.296287	-0.0470371	1	99.9143		1	1	1	0	1	1	1	1	1	1	1	10
CHEMBL22498	PHENIPRAZINE	CC(Cc1ccccc1)NN	IC50 (nM)	Caspase-1	0.419442	B (assay format)	0.0612061	-0.969811	-0.475007	-0.771836	-0.0209582	-1.66688	-0.866983	0.763519	-0.104011	0.250506	-0.0230501	-0.0468781	1	99.999		1	1	1	1	1	1	1	1	1	1	1	11
CHEMBL3707265		C[N+](C)(C)CCOCCF	IC50 (nM)	Caspase-1	0.419442	B (assay format)	0.0612061	-1.01825	-1.01997	-0.771836	1.25607	-2.33601	-0.0171932	-0.0819477	0.435171	-0.0140289	0.616191	-0.0448055	1	99.9861		1	1	1	1	1	1	1	1	1	1	1	11
CHEMBL219568	GUANINE|VALACYCLOVIR HYDROCHLORIDE, GUANINE-	Nc1nc2[nH]cnc2c(=O)[nH]1	IC50 (nM)	Caspase-1	0.419442	B (assay format)	0.0612061	-0.968271	-0.782289	0.208379	-1.36565	-0.162035	0.431228	0.130949	-0.104011	0.368717	-0.0759652	-0.0469335	1	56.4801		1	1	1	1	1	1	1	1	1	1	1	11
CHEMBL112	ABDINE|ACEPHEN|ACETAMINOPHEN|ALVEDON|ANGIERS|APAP|Acetaminophen|CALPOL|CALPOL SIX PLUS|CALPOL SIX PLUS FASTMELTS|CHILD LEMSIP|CUPANOL|DAFALGAN|DISPROL|DISPROL INFANT|DISPROL JNR|DISPROL PAED|Datril|FENNINGS|GALPAMOL|HEDEX|INFADROPS|INFANTS' FEVERALL|INJECTAPAP|JUNIOR PARAPAED|MANDANOL|MEDINOL|MEDINOL FOR CHILDREN|MEDINOL OVER 6|MEDINOL UNDER 6|MEDISED PLAIN|MIRADOL|NEOPAP|NSC-109028|NSC-3991|OFIR…	CC(=O)Nc1ccc(O)cc1	IC50 (nM)	Caspase-1	0.419442	B (assay format)	0.0612061	-1.02271	-0.548008	-0.771836	-0.149393	-1.487	0.54971	-0.0362131	-0.104011	0.347441	0.121002	-0.0464688	-1	99.9955		1	1	1	1	1	1	1	1	1	1	1	11
CHEMBL9419	BS 749|METACETAMOL|Metacetamol	CC(=O)Nc1cccc(O)c1	IC50 (nM)	Caspase-1	0.419442	B (assay format)	0.0612061	-1.02235	-0.548008	-0.771836	-0.149393	-1.08179	0.977007	-0.0362131	-0.104011	0.347441	0.121002	-0.0464687	-1	99.997		1	1	1	1	1	1	1	1	1	1	1	11
CHEMBL2104183	CRESOTAMIDE	Cc1cccc(C(N)=O)c1O	IC50 (nM)	Caspase-1	0.419442	B (assay format)	0.0612061	-0.900135	-0.610822	-0.771836	0.539927	-1.77966	-1.33752	0.166765	-0.104011	0.498822	0.121002	-0.0461898	1	99.9997		1	1	1	1	1	1	1	1	1	1	1	11
CHEMBL328875	4-(Aminomethyl)Benzoic Acid|4-Aminomethyl-Benzoic Acid|AMINOMETHYLBENZOIC ACID	NCc1ccc(C(=O)O)cc1	IC50 (nM)	Caspase-1	0.419442	B (assay format)	0.0612061	-1.00409	-0.548008	-0.771836	0.236826	-0.839327	-2.11072	0.162846	-0.104011	0.532769	0.121002	-0.046105	-1	57.4897		1	1	1	1	1	1	1	1	1	1	1	11
CHEMBL1593719	PHENICARBAZIDE	NC(=O)NNc1ccccc1	IC50 (nM)	Caspase-1	0.419442	B (assay format)	0.0612061	-1.0678	-0.475007	-0.771836	-0.841928	-1.60382	0.977007	0.133903	-0.104011	0.32576	0.121081	-0.0467654	-1	100		1	1	1	1	1	1	1	1	1	1	1	11
CHEMBL61006	PHENYLPROPANOLAMINE	CC(N)C(O)c1ccccc1	IC50 (nM)	Caspase-1	0.419442	B (assay format)	0.0612061	-0.927763	-0.475007	-0.771836	-0.125317	-1.81083	-0.500728	0.152627	-0.104011	0.197435	0.0249407	-0.0467256	1	99.8316		1	1	1	1	1	1	1	1	1	1	1	11
CHEMBL1546	HYDROXYAMFETAMINE|Hydroxyamphetamine	CC(N)Cc1ccc(O)cc1	IC50 (nM)	Caspase-1	0.419442	B (assay format)	0.0612061	-0.961126	-0.548008	-0.771836	0.293565	-1.487	0.54971	0.152615	-0.104011	0.222245	0.0249407	-0.0467508	1	98.38		1	1	1	1	1	1	1	1	1	1	1	11
CHEMBL3989731	GEPEFRINE	C[C@H](N)Cc1cccc(O)c1	IC50 (nM)	Caspase-1	0.419442	B (assay format)	0.0612061	-0.960602	-0.548008	-0.771836	0.293565	-1.08179	0.977007	0.152615	-0.104011	0.222245	0.0249407	-0.0467506	-1	59.1807		1	1	1	1	1	1	1	1	1	1	1	11
CHEMBL660	AMANTADINE|Amantadine|NSC-341865|Symadine|Symmetrel|TCMDC-125869	NC12CC3CC(CC(C3)C1)C2	IC50 (nM)	Caspase-1	0.419442	B (assay format)	0.0612061	0.583074	3.13598	-0.771836	2.39556	2.0181	1.87621	0.120222	0.300656	-1.10004	-0.568029	-0.0477485	1	100		1	1	1	1	0	1	1	1	1	1	1	10
CHEMBL443052	AN2690|KERYDIN|TAVABOROLE	OB1OCc2cc(F)ccc21	IC50 (nM)	Caspase-1	0.419442	B (assay format)	0.0612061	-0.875359	-0.610822	-0.0787428	0.894511	-0.0521071	0.0395395	-0.0469529	-0.104011	-0.20815	-0.0804533	-0.0462313	-1	99.9996		1	1	1	1	1	1	1	1	1	1	1	11
CHEMBL859	NSC-76239|OXIPURINOL|OXYPURINOL|Oxypurinol	O=c1[nH]c(=O)c2c[nH]nc2[nH]1	IC50 (nM)	Caspase-1	0.419442	B (assay format)	0.0612061	-0.964731	-0.755126	0.208379	-0.788554	-0.162035	0.431228	-0.0558646	-0.104011	0.243998	-0.0319736	-0.0466826	1	99.8308		1	1	1	1	1	1	1	1	1	1	1	11
CHEMBL108545	ASPELLIN|BALMOSA|BENGUE'S BALSAM|BETULA OIL|BIRCH OIL, SWEET|DEEP HEAT|DUBAM|FEMA NO. 2745|GAULTHERIA OIL|GPPE LIN|GPPE RUB|LUMA|METHYL SALICYLATE|Methyl salicylate|NASCIODINE|NSC-8204|P.R.|RADIAN-B|Rhodiaflor|SLOANS|SWEET BIRCH OIL|TEABERRY OIL|THERA-GESIC|WINTERGREEN OIL	COC(=O)c1ccccc1O	IC50 (nM)	Caspase-1	0.419442	B (assay format)	0.0612061	-0.991539	-0.548008	-0.771836	0.389789	-1.76372	-2.26078	-0.0362815	-0.104011	0.519561	0.168993	-0.0460628	1	99.9638		1	1	1	1	1	1	1	1	1	1	1	11
CHEMBL13883	VANILLIN|vanilline	COc1cc(C=O)ccc1O	IC50 (nM)	Caspase-1	0.419442	B (assay format)	0.0612061	-0.980397	-0.610822	-0.771836	0.299112	-0.994463	-3.69783	-0.0366692	-0.104011	0.607722	0.168993	-0.0457457	1	99.9732		1	1	1	1	1	0	1	1	1	1	1	10
CHEMBL1593874	EURESOL|RESORCIN ACETATE|RESORCINOL MONOACETATE	CC(=O)Oc1cccc(O)c1	IC50 (nM)	Caspase-1	0.419442	B (assay format)	0.0612061	-1.03778	-0.548008	-0.771836	0.342992	-1.08179	0.977007	-0.0362839	-0.104011	0.267344	0.168993	-0.0464303	-1	70.1677		1	1	1	1	1	1	1	1	1	1	1	11
CHEMBL448399	3 MS|HYDROXYTOLUIC ACID	Cc1cccc(C(=O)O)c1O	IC50 (nM)	Caspase-1	0.419442	B (assay format)	0.0612061	-0.914326	-0.610822	-0.771836	1.01749	-1.77966	-1.33752	8.21385e-05	-0.104011	0.443174	0.168993	-0.0459352	1	100		1	1	1	1	1	1	1	1	1	1	1	11
CHEMBL325372	E218|METHYL P-HYDROXYBENZOATE|METHYL PARAHYDROXYBENZOATE|METHYLPARABEN	COC(=O)c1ccc(O)cc1	IC50 (nM)	Caspase-1	0.419442	B (assay format)	0.0612061	-1.01743	-0.548008	-0.771836	0.476932	-1.0806	-2.28368	-0.0362832	-0.104011	0.519561	0.168993	-0.0460762	1	51.5808		1	1	1	1	1	1	1	1	1	1	1	11
CHEMBL1609	MANDELIC ACID|Mandelic Acid	O=C(O)C(O)c1ccccc1	IC50 (nM)	Caspase-1	0.419442	B (assay format)	0.0612061	-1.00547	-0.475007	-0.771836	-0.600815	-1.81083	-0.500728	8.76089e-05	-0.104011	0.283068	0.168993	-0.0460516	-1	99.9956		1	1	1	1	1	1	1	1	1	1	1	11
CHEMBL96783	E-967|E967|INS NO.967|INS-967|NSC-25283|XYLITOL	OC[C@H](O)[C@@H](O)[C@H](O)CO	IC50 (nM)	Caspase-1	0.419442	B (assay format)	0.0612061	-1.03398	-1.01997	-0.771836	-2.3709	-3.08457	-6.66658	0.0907824	-0.104011	-0.452502	0.821386	-0.043412	-1	99.9529		1	1	1	0	0	0	1	1	1	1	1	8
CHEMBL1425	MERCAPTOPURINE|Mercaptopurine anhydrous	Sc1ncnc2nc[nH]c12	IC50 (nM)	Caspase-1	0.419442	B (assay format)	0.0612061	-0.905084	-0.775498	0.208379	-1.16772	-0.589729	0.264845	3.15771	-0.104011	1.06507	0.266807	-0.0360766	-1	93.7674		1	1	1	1	1	1	1	1	1	1	1	11
CHEMBL119423	EXURACID|TISOPURINE	Sc1[nH]cnc2nncc1-2	IC50 (nM)	Caspase-1	0.419442	B (assay format)	0.0612061	-0.894007	-0.746638	0.208379	-0.876266	-0.589729	0.264845	3.1602	-0.104011	1.12834	0.266807	-0.0360566	1	65.5724		1	1	1	1	1	1	1	1	1	1	1	11
CHEMBL236687	FEMA NO. 2664|NSC-641066|PERILLYL ALCOHOL	C=C(C)[C@@H]1CC=C(CO)CC1	IC50 (nM)	Caspase-1	0.419442	B (assay format)	0.0612061	-0.802603	-0.0200265	-0.771836	-0.243542	-0.839327	-2.11072	-0.0477961	-0.104011	-0.172467	-0.0231296	-0.0465717	1	78.5431		1	1	1	1	1	1	1	1	1	1	1	11
CHEMBL504760	CAMPHOR|CAMPHOR D-FORM|CAMPHORA|CINNAMOMUM CAMPHORA|D-CAMPHOR|DL-CAMPHOR|FEMA NO. 2230|FEMA NO. 4513|TRANS-PI-OXOCAMPHOR	CC1(C)[C@@H]2CC[C@@]1(C)C(=O)C2	IC50 (nM)	Caspase-1	0.419442	B (assay format)	0.0612061	1.30211	-0.154144	-0.012846	4.15992	-0.723669	-1.83963	-0.0711935	0.532695	-1.03565	-0.296287	-0.0470576	1	100		1	1	1	0	1	1	1	1	1	1	1	10
CHEMBL1169	4-AMINOSALICYLIC ACID|AMINOSALICYLIC ACID|AMINOSALICYLIC ACID RESIN COMPLEX|Aminosalicylic Acid|GRANUPAS|NSC-2083|P-AMINOSALICYLIC ACID|PARA-AMINOSALICYLIC ACID|PARASAL|PAS|PASER|Paskalium|REZIPAS|Teebacin	Nc1ccc(C(=O)O)c(O)c1	IC50 (nM)	Caspase-1	0.419442	B (assay format)	0.0612061	-0.98446	-0.610822	-0.771836	0.3558	-0.880966	-0.673682	0.199852	-0.104011	0.594965	0.217063	-0.0457835	1	88.9129		1	1	1	1	1	1	1	1	1	1	1	11
CHEMBL704	APRISO|ASACOL|ASACOL HD|CANASA|COLTEC EC|DELZICOL|FISALAMINE|IPOCOL|LIALDA|MAX-002|MESALAMINE|MESALAZINE|MESALAZINE |MESREN MR|MEZAVANT XL|NSC-38877|OCTASA|PENTASA|PENTASA SR|ROWASA|SALOFALK|SFROWASA	Nc1ccc(O)c(C(=O)O)c1	IC50 (nM)	Caspase-1	0.419442	B (assay format)	0.0612061	-0.969778	-0.610822	-0.771836	0.3558	-1.8094	-0.673682	0.199852	-0.104011	0.594965	0.217063	-0.0457835	1	99.9981		1	1	1	1	1	1	1	1	1	1	1	11
CHEMBL1240705	CARBAPENEM|SQ-27860	O=C(O)C1=CC[C@@H]2CC(=O)N12	IC50 (nM)	Caspase-1	0.419442	B (assay format)	0.0612061	-0.782578	-1.01997	-0.0787428	0.687501	-0.579498	-0.177288	-0.0239436	-0.104011	-0.156046	-0.0761109	-0.046303	1	89.2009		1	1	1	1	1	1	1	1	1	1	1	11
CHEMBL2106246	HYDRACARBAZINE|TH-2151	N/N=c1/ccc(C(N)=O)n[nH]1	IC50 (nM)	Caspase-1	0.419442	B (assay format)	0.0612061	-0.994653	-0.4071	-0.771836	-1.24069	-0.839327	-2.11072	1.00945	-0.104011	-0.15583	0.217222	-0.0460914	1	100		1	1	1	1	1	1	1	1	1	1	1	11
CHEMBL53929	ND 50|OCTOPAMINE	NCC(O)c1ccc(O)cc1	IC50 (nM)	Caspase-1	0.419442	B (assay format)	0.0612061	-0.982297	-0.548008	-0.771836	-0.184255	-1.0806	-2.28368	0.185223	-0.104011	0.339298	0.121002	-0.04611	1	83.6398		1	1	1	1	1	1	1	1	1	1	1	11
CHEMBL358040	NORFENEFRINE|NORFENEFRINE HYDROCHLORIDE|WV 569 [AS HYDROCHLORIDE]	NCC(O)c1cccc(O)c1	IC50 (nM)	Caspase-1	0.419442	B (assay format)	0.0612061	-0.967976	-0.548008	-0.771836	-0.184255	-1.43513	-1.85384	0.185223	-0.104011	0.339298	0.121002	-0.0461098	1	99.0084		1	1	1	1	1	1	1	1	1	1	1	11
CHEMBL59	Carbilev|DOPAMINE|Dopamine|Intropin|NSC-173182|Parcopa|Sinemet	NCCc1ccc(O)c(O)c1	IC50 (nM)	Caspase-1	0.419442	B (assay format)	0.0612061	-0.974923	-0.610822	-0.771836	0.0305533	-1.09606	-1.14422	0.18522	-0.104011	0.364109	0.121002	-0.0461099	1	92.6173		1	1	1	1	1	1	1	1	1	1	1	11
CHEMBL2104251	ENBUCRILATE|HISTOACRYL|INDERMIL|N-BUTYL CYANOACRYLATE	C=C(C#N)C(=O)OCCCC	IC50 (nM)	Caspase-1	0.419442	B (assay format)	0.0612061	-1.09222	-1.01997	-0.771836	-0.137454	-2.1779	-3.51037	0.0346496	-0.104011	0.146655	0.463204	-0.0458745	1	100		1	1	1	1	1	0	1	1	1	1	1	10
CHEMBL2103950	BUCRILATE|BUCRYLATE|IBC	C=C(C#N)C(=O)OCC(C)C	IC50 (nM)	Caspase-1	0.419442	B (assay format)	0.0612061	-1.06367	-1.01997	-0.771836	0.771567	-2.3263	-3.01797	0.0346496	-0.104011	0.165696	0.463204	-0.0458988	1	100		1	1	1	1	1	0	1	1	1	1	1	10
CHEMBL2106267	DROPEMPINE	CN1C(C)(C)C=CCC1(C)C	IC50 (nM)	Caspase-1	0.419442	B (assay format)	0.0612061	0.274778	-0.571776	-0.771836	4.58876	-1.30878	-1.78516	-0.0819528	0.731666	-0.358537	-0.0711204	-0.0471558	1	100		1	1	1	0	1	1	1	1	1	1	1	10
CHEMBL2104389	BUTYNAMINE	C#CC(C)(C)N(C)C(C)(C)C	IC50 (nM)	Caspase-1	0.419442	B (assay format)	0.0612061	-0.0817598	-1.01997	-0.771836	5.44707	-3.36433	-4.51757	-0.0819528	0.796121	-0.250849	0.25187	-0.0465973	1	100		1	1	1	0	0	0	1	1	1	1	1	8
CHEMBL44814	CARBON TETRACHLORIDE	ClC(Cl)(Cl)Cl	IC50 (nM)	Caspase-1	0.419442	B (assay format)	0.0612061	-1.12266	-1.01997	-0.771836	9.86622	-3.36433	2.26144	-0.0819534	0.518683	3.91958	6.88652	0.130519	1	99.9998		1	1	1	0	0	0	1	1	0	0	1	6
CHEMBL345714	ACIPIMOX|OLBETAM	Cc1cnc(C(=O)O)c[n+]1[O-]	IC50 (nM)	Caspase-1	0.419442	B (assay format)	0.0612061	-1.00081	-0.736452	-0.771836	-0.315719	-1.03705	-1.08063	0.104793	-0.104011	-0.505825	0.265133	-0.0457868	1	63.6534		1	1	1	1	1	1	1	1	1	1	1	11
CHEMBL4297450	FEMA NO. 3737|NSC-3993|V-0018|V0018|VANILLYL ALCOHOL	COc1cc(CO)ccc1O	IC50 (nM)	Caspase-1	0.419442	B (assay format)	0.0612061	-0.962142	-0.610822	-0.771836	-0.01346	-0.994463	-3.69783	-0.0129871	-0.104011	0.383504	0.168993	-0.0457457	1	100		1	1	1	1	1	0	1	1	1	1	1	10
CHEMBL151938	MILAMELINE	CO/N=C/C1=CCCN(C)C1	IC50 (nM)	Caspase-1	0.419442	B (assay format)	0.0612061	-0.936972	-0.245819	-0.771836	-0.725624	-1.25739	0.0995221	-0.0814246	-0.104011	0.225434	0.073011	-0.0468682	-1	99.9991		1	1	1	1	1	1	1	1	1	1	1	11
CHEMBL1697839	CL 2422|GUANCIDINE|GUANCYDINE	CCC(C)(C)/N=C(\N)NC#N	IC50 (nM)	Caspase-1	0.419442	B (assay format)	0.0612061	-0.9412	-1.01997	-0.771836	1.39866	-2.45219	-3.56073	0.225431	0.36287	-0.179785	0.410502	-0.0461464	1	100		1	1	1	1	1	0	1	1	1	1	1	10
CHEMBL485259	CINEOLE|EUCALYPTOL|FEMA NO. 2465|NSC-6171	CC12CCC(CC1)C(C)(C)O2	IC50 (nM)	Caspase-1	0.419442	B (assay format)	0.0612061	0.444575	1.20571	-0.771836	4.4974	0.370591	-0.303188	-0.0819422	0.718214	-1.15282	-0.296287	-0.047523	1	99.9999		1	1	1	0	1	1	1	1	1	1	1	10
CHEMBL486208	(-) Borneol|BORNEOL|FEMA NO. 2157|NSC-60223	CC1(C)[C@@H]2CC[C@@]1(C)[C@@H](O)C2	IC50 (nM)	Caspase-1	0.419442	B (assay format)	0.0612061	1.6073	-0.0200265	-0.012846	4.90973	-0.723669	-1.83963	-0.0471486	0.532695	-1.16819	-0.296287	-0.0470576	1	100		1	1	1	0	1	1	1	1	1	1	1	10
CHEMBL93070	ALLOMETHADIONE|ALOXIDONE|Allomethadione	C=CCN1C(=O)OC(C)C1=O	IC50 (nM)	Caspase-1	0.419442	B (assay format)	0.0612061	-0.918882	-1.01997	-0.28114	0.756461	-2.01141	-1.95812	-0.0602822	-0.104011	0.0613277	0.217063	-0.0461479	1	100		1	1	1	1	1	1	1	1	1	1	1	11
CHEMBL2104736	L-1777|MEDAZOMIDE|MEDAZONAMIDE	CN1N=C(C(N)=O)CCC1=O	IC50 (nM)	Caspase-1	0.419442	B (assay format)	0.0612061	-0.941167	-0.595543	-0.771836	-0.94111	-1.03705	-1.08063	0.142807	-0.104011	-0.0730746	0.217142	-0.0461125	1	65.0646		1	1	1	1	1	1	1	1	1	1	1	11
CHEMBL17962	FEMA NO. 3694|HISTIDINE|L-HISTIDINE|NSC-137773	N[C@@H](Cc1c[nH]cn1)C(=O)O	IC50 (nM)	Caspase-1	0.419442	B (assay format)	0.0612061	-1.03801	-1.01997	0.615527	-1.6795	-1.81083	-0.0937789	0.165255	-0.104011	-0.225468	0.217142	-0.0462298	-1	61.8827		1	1	1	0	1	1	1	1	1	1	1	10
CHEMBL7303		COC(=O)C1=CCCN(C)C1	IC50 (nM)	Caspase-1	0.419442	B (assay format)	0.0612061	-0.891713	-0.245819	-0.771836	-0.498038	-1.43513	-1.85384	-0.0710839	-0.104011	0.15358	0.121002	-0.0464299	1	98.9881		1	1	1	1	1	1	1	1	1	1	1	11
CHEMBL1214192	BEMEGRIDE|MEGIMIDE|METHETHARIMIDE	CCC1(C)CC(=O)NC(=O)C1	IC50 (nM)	Caspase-1	0.419442	B (assay format)	0.0612061	-0.613273	-0.488589	-0.771836	1.37301	-1.16911	-2.15396	-0.0601033	0.300656	-0.701322	0.121002	-0.0462581	1	66.8599		1	1	1	1	1	1	1	1	1	1	1	11
CHEMBL4297514	EMD-387008|IMEGLIMIN	C[C@H]1N=C(N(C)C)N=C(N)N1	IC50 (nM)	Caspase-1	0.419442	B (assay format)	0.0612061	-0.906362	-0.775498	-0.771836	-0.120664	-1.5077	0.163108	0.119315	-0.104011	0.058981	0.121161	-0.0468728	-1	55.4934		1	1	1	1	1	1	1	1	1	1	1	11
CHEMBL2107706	VALDETAMIDE	C=CCC(CC)(CC)C(N)=O	IC50 (nM)	Caspase-1	0.419442	B (assay format)	0.0612061	-0.685308	-1.01997	-0.771836	0.602618	-3.36433	-8.54078	0.131966	0.209298	-0.268522	0.357537	-0.0457808	1	100		1	1	1	1	0	0	1	1	1	1	1	9
CHEMBL2105275	DRISTAN INHALER|PROPYLHEXEDRINE	CNC(C)CC1CCCCC1	IC50 (nM)	Caspase-1	0.419442	B (assay format)	0.0612061	-0.756327	0.713376	-0.771836	0.369451	-1.66688	-0.866983	-0.0819267	-0.104011	-0.874263	-0.0711204	-0.0471857	1	99.9853		1	1	1	1	1	1	1	1	1	1	1	11
CHEMBL1617409	PEMPIDINE	CN1C(C)(C)CCCC1(C)C	IC50 (nM)	Caspase-1	0.419442	B (assay format)	0.0612061	0.622303	-0.349378	-0.771836	5.23926	-1.30878	-1.78516	-0.0819528	0.731666	-0.893518	-0.0711204	-0.0471558	1	100		1	1	1	0	1	1	1	1	1	1	1	10
CHEMBL427	CHLORMETHINE|MECHLORETHAMINE|Mechlorethamine|Mustargen|NSC-10107|NSC-128663	CN(CCCl)CCCl	IC50 (nM)	Caspase-1	0.419442	B (assay format)	0.0612061	-1.03506	-1.01997	-0.771836	-0.0326854	-2.82479	-2.51476	-0.0819533	-0.104011	1.31164	2.18525	0.0255561	-1	100		1	1	1	1	1	1	1	1	1	1	1	11
CHEMBL15721	NIFUROXIME	O=[N+]([O-])c1ccc(/C=N/O)o1	IC50 (nM)	Caspase-1	0.419442	B (assay format)	0.0612061	-1.062	-1.01997	0.153073	1.28687	-1.11581	-0.714377	0.27306	-0.104011	-0.202824	0.361194	-0.0451715	-1	98.0004		1	1	1	1	1	1	1	1	1	1	1	11
CHEMBL1235017	NSC-9791|OROTIC ACID	O=C(O)c1cc(=O)[nH]c(=O)[nH]1	IC50 (nM)	Caspase-1	0.419442	B (assay format)	0.0612061	-1.02893	-0.714382	-0.771836	-0.873698	-1.5077	0.163108	-0.0121609	-0.104011	0.0374297	0.361194	-0.0454877	-1	100		1	1	1	1	1	1	1	1	1	1	1	11
CHEMBL1908316	ECTYLUREA	C/C=C(/CC)C(=O)NC(N)=O	IC50 (nM)	Caspase-1	0.419442	B (assay format)	0.0612061	-1.02074	-1.01997	-0.771836	-1.11982	-2.35692	-4.29375	0.14376	-0.104011	0.0451667	0.516082	-0.0454618	1	100		1	1	1	1	1	0	1	1	1	1	1	10
CHEMBL2106472	CIMEPANOL	CC(C)C(O)C1CCCCC1	IC50 (nM)	Caspase-1	0.419442	B (assay format)	0.0612061	-0.613273	0.713376	-0.771836	0.857953	-1.81083	-0.500728	-0.0471492	-0.104011	-1.01312	-0.0231296	-0.0468905	1	99.9975		1	1	1	1	1	1	1	1	1	1	1	11
CHEMBL256087	AQUA-COOL|AQUASOOTHE|ARJUN|CATARRH|DERMACOOL|DL-MENTHOL|FEMA NO. 2665|FISHERMAN'S FRIEND LOZENGES|HALLS|KARVOL|LOCKETS|MEGGEZONES|MENTHOL|MUIRS|RACEMENTHOL|THERAPEUTIC MINERAL ICE|TIXYLIX DECONGESTANT INH|VOCALZONE	CC1CCC(C(C)C)C(O)C1	IC50 (nM)	Caspase-1	0.419442	B (assay format)	0.0612061	-0.416635	0.134463	-0.771836	1.61339	-0.880966	-0.673682	-0.0471509	-0.104011	-0.995809	-0.0231296	-0.0467868	1	67.9912		1	1	1	1	1	1	1	1	1	1	1	11
CHEMBL398440	CHLOROXYLENOL	Cc1cc(O)cc(C)c1Cl	IC50 (nM)	Caspase-1	0.419442	B (assay format)	0.0612061	-0.719982	-0.666846	-0.771836	2.4964	-1.53796	-1.24697	-0.0471526	-0.104011	0.689443	0.607502	-0.026874	1	99.9999		1	1	1	0	1	1	1	1	1	1	1	10
CHEMBL181932	OTERACIL|OXONIC ACID	O=C(O)c1nc(=O)[nH]c(=O)[nH]1	IC50 (nM)	Caspase-1	0.419442	B (assay format)	0.0612061	-1.04765	-0.782289	-0.771836	-2.07051	-1.5077	0.163108	-0.0118986	-0.104011	0.35755	0.409265	-0.0454602	-1	99.9999		1	1	1	0	1	1	1	1	1	1	1	10
CHEMBL221722	FAVIPIRAVIR|T-705	NC(=O)c1nc(F)cnc1O	IC50 (nM)	Caspase-1	0.419442	B (assay format)	0.0612061	-1.02733	-0.775498	-0.771836	-0.756202	-1.8094	-0.673682	0.167154	-0.104011	0.184789	0.385429	-0.0450947	-1	99.9987		1	1	1	1	1	1	1	1	1	1	1	11
CHEMBL1100	ISOETHADIONE|PARADIONE|PARAMETHADIONE|Paramethadione	CCC1(C)OC(=O)N(C)C1=O	IC50 (nM)	Caspase-1	0.419442	B (assay format)	0.0612061	-0.648373	-1.01997	-0.391753	2.45625	-2.17511	-4.79913	-0.0602791	0.257499	-0.420854	0.217063	-0.0460283	1	100		1	1	1	0	1	0	1	1	1	1	1	9
CHEMBL93047	ETHADIONE	CCN1C(=O)OC(C)(C)C1=O	IC50 (nM)	Caspase-1	0.419442	B (assay format)	0.0612061	-0.678295	-1.01997	-0.391753	2.89869	-2.18606	-3.13318	-0.0602792	0.313547	-0.44426	0.217063	-0.0461063	1	100		1	1	1	0	1	0	1	1	1	1	1	9
CHEMBL2105297	OXANAMIDE	CCCC1OC1(CC)C(N)=O	IC50 (nM)	Caspase-1	0.419442	B (assay format)	0.0612061	-0.797359	-1.01997	-0.771836	0.944943	-1.96097	-4.59057	0.131979	0.17623	-0.740734	0.121002	-0.0462751	1	100		1	1	1	1	1	0	1	1	1	1	1	10
CHEMBL877	CL 65336|CYKLO-F HEAVY PERIOD RELIEF|CYKLOKAPRON|EXACYL|LB-1148|LB1148|LYSTEDA|MENSTRALITE|NSC-291305|RP-18429|TRANEXAMIC ACID|TRANS AMCHA|TRANS-AMCHA|Trans AMCHA	NC[C@H]1CC[C@H](C(=O)O)CC1	IC50 (nM)	Caspase-1	0.419442	B (assay format)	0.0612061	-0.809878	0.39421	-0.771836	-0.120797	-0.839327	-2.11072	0.162846	-0.104011	-0.642033	0.121002	-0.046105	1	92.9655		1	1	1	1	1	1	1	1	1	1	1	11
CHEMBL39736	BUFORMIN|BUFORMIN HYDROCHLORIDE|DBV|W 37	CCCC/N=C(/N)N=C(N)N	IC50 (nM)	Caspase-1	0.419442	B (assay format)	0.0612061	-1.09651	-1.01997	-0.771836	-2.07895	-2.12895	-0.11667	0.528891	-0.104011	0.0965398	0.463379	-0.0462431	-1	99.9993		1	1	1	0	1	1	1	1	1	1	1	10
CHEMBL2104369	DIPROBUTINE	CCCC(N)(CCC)CCC	IC50 (nM)	Caspase-1	0.419442	B (assay format)	0.0612061	-0.665349	-1.01997	-0.771836	1.4167	-2.38283	-3.39007	0.120222	0.300656	-0.937508	0.25187	-0.0464563	1	100		1	1	1	1	1	0	1	1	1	1	1	10
CHEMBL593429	ALLANTOIN	NC(=O)NC1NC(=O)NC1=O	IC50 (nM)	Caspase-1	0.419442	B (assay format)	0.0612061	-1.03441	-1.01997	-0.117575	-1.95354	-1.83724	0.417451	0.154909	-0.104011	-0.236419	0.361274	-0.0457138	-1	99.9893		1	1	1	0	1	1	1	1	1	1	1	10
CHEMBL36633	CGP 21690E|GNF-Pf-1005|OXIRACETAM	NC(=O)CN1CC(O)CC1=O	IC50 (nM)	Caspase-1	0.419442	B (assay format)	0.0612061	-0.935924	-1.01997	-0.117575	-1.70551	-1.83724	0.417451	0.177535	-0.104011	-0.235647	0.265133	-0.0457754	-1	99.9897		1	1	1	0	1	1	1	1	1	1	1	10
CHEMBL1410814	TILIQUINOL	Cc1ccc(O)c2ncccc12	IC50 (nM)	Caspase-1	0.419442	B (assay format)	0.0612061	-0.751247	-0.301843	-0.771836	0.47721	-0.273875	-0.136039	-0.0471072	-0.104011	0.596112	-0.24199	-0.047195	1	56.051		1	1	1	1	1	1	1	1	1	1	1	11
CHEMBL4297145	CP-24,877|DRINIDENE	N/C=C1\Cc2ccccc2C1=O	IC50 (nM)	Caspase-1	0.419442	B (assay format)	0.0612061	-0.754	-0.548008	-0.28114	0.372046	-0.118446	-1.33263	0.126374	-0.104011	0.445016	-0.24199	-0.0469088	-1	61.4492		1	1	1	1	1	1	1	1	1	1	1	11
CHEMBL2104457	CITIOLONE	CC(=O)NC1CCSC1=O	IC50 (nM)	Caspase-1	0.419442	B (assay format)	0.0612061	-0.897415	-1.01997	0.208379	-0.618009	-2.102	0.233052	-0.056666	-0.104011	0.285386	0.676293	-0.0445781	-1	100		1	1	1	1	1	1	1	1	1	1	1	11
CHEMBL673	Eutonyl|Eutron|PARGYLINE|Pargyline	C#CCN(C)Cc1ccccc1	IC50 (nM)	Caspase-1	0.419442	B (assay format)	0.0612061	-0.967123	-0.475007	-0.771836	-0.354705	-1.5514	0.279682	-0.0819533	-0.104011	0.685115	-0.0751263	-0.0472808	-1	100		1	1	1	1	1	1	1	1	1	1	1	11
CHEMBL1059	ALZAIN|AXALID|CI-1008|LECAENT|LYRICA|LYRICA CR|PD-144723|PREGABALIN|REWISCA|YNP-1807	CC(C)C[C@H](CN)CC(=O)O	IC50 (nM)	Caspase-1	0.419442	B (assay format)	0.0612061	-0.881717	-1.01997	-0.771836	0.398768	-2.35692	-1.17983	0.162843	-0.104011	-0.523015	0.463204	-0.0455468	1	100		1	1	1	1	1	1	1	1	1	1	1	11
CHEMBL2104701	METHAMOCTOL	CNC(C)CCCC(C)(C)O	IC50 (nM)	Caspase-1	0.419442	B (assay format)	0.0612061	-0.983215	-1.01997	-0.771836	2.02472	-1.80729	-1.79534	-0.0464064	0.435171	-0.762815	0.357537	-0.0463397	1	99.5532		1	1	1	1	1	1	1	1	1	1	1	11
CHEMBL2105215	METHYLCHROMONE	Cc1coc2ccccc2c1=O	IC50 (nM)	Caspase-1	0.419442	B (assay format)	0.0612061	-0.825773	-0.298448	-0.771836	0.946678	-0.149049	-0.351253	-0.0711459	-0.104011	0.226934	-0.201382	-0.0471518	-1	91.7587		1	1	1	1	1	1	1	1	1	1	1	11
CHEMBL144399	MEDORINONE|WIN 49,016	Cc1nccc2nc(O)ccc12	IC50 (nM)	Caspase-1	0.419442	B (assay format)	0.0612061	-0.83554	-0.386727	-0.771836	0.201749	0.265294	0.210455	-0.046764	-0.104011	0.432678	-0.201315	-0.0471827	-1	86.0953		1	1	1	1	1	1	1	1	1	1	1	11
CHEMBL2105367	PROPYLENE GLYCOL DIACETATE	CC(=O)OCC(C)OC(C)=O	IC50 (nM)	Caspase-1	0.419442	B (assay format)	0.0612061	-1.0543	-1.01997	-0.771836	0.276358	-2.6519	0.378537	-0.0602168	-0.104011	-0.225885	0.621661	-0.0457881	-1	58.9033		1	1	1	1	1	1	1	1	1	1	1	11
CHEMBL276832	HYDRALAZINE|NSC-126699	NNc1nncc2ccccc12	IC50 (nM)	Caspase-1	0.419442	B (assay format)	0.0612061	-0.883159	-0.303541	-0.771836	-0.0924763	-0.212267	-0.770919	0.765239	-0.104011	0.880518	-0.201248	-0.0471232	-1	51.3481		1	1	1	1	1	1	1	1	1	1	1	11
CHEMBL770	Priscoline|TOLAZOLINE|Tolazoline	c1ccc(CC2=NCCN2)cc1	IC50 (nM)	Caspase-1	0.419442	B (assay format)	0.0612061	-0.986034	-0.475007	0.615527	-0.519452	-1.17564	1.53617	-0.0818825	-0.104011	0.225093	-0.282597	-0.0477243	-1	100		1	1	1	1	1	1	1	1	1	1	1	11
CHEMBL1896433		COC(=O)CCC[N+](C)(C)C	IC50 (nM)	Caspase-1	0.419442	B (assay format)	0.0612061	-0.963355	-1.01997	-0.771836	1.1902	-1.80729	-1.79534	-0.0710851	0.435171	-0.00999018	0.463204	-0.0459862	1	79.6333		1	1	1	1	1	1	1	1	1	1	1	11
CHEMBL978	METHACHOLINE|Methacholine|Provocholine	CC(=O)OC(C)C[N+](C)(C)C	IC50 (nM)	Caspase-1	0.419442	B (assay format)	0.0612061	-0.828625	-1.01997	-0.771836	2.18099	-2.05567	0.985655	-0.0710846	0.435171	-0.0689639	0.463204	-0.0462478	1	99.9867		1	1	1	1	1	1	1	1	1	1	1	11
CHEMBL2106224	AL 0559|FENAMOLE|P-463|PAT	Nc1nnnn1-c1ccccc1	IC50 (nM)	Caspase-1	0.419442	B (assay format)	0.0612061	-0.976234	-0.475007	0.208379	-1.55005	-1.03552	0.572014	0.122317	-0.104011	1.05733	-0.160573	-0.0474007	-1	100		1	1	1	1	1	1	1	1	1	1	1	11
CHEMBL172513	CARNITINE|CARNITINE CHLORIDE|CARNITINE DL-FORM	C[N+](C)(C)CC(O)CC(=O)[O-]	IC50 (nM)	Caspase-1	0.419442	B (assay format)	0.0612061	-0.862053	-1.01997	-0.771836	0.843325	-2.05567	0.985655	0.0522891	0.435171	-0.235659	0.568872	-0.0453991	1	82.2184		1	1	1	1	1	1	1	1	1	1	1	11
CHEMBL1482	BETHANECHOL|Bethanechol	CC(C[N+](C)(C)C)OC(N)=O	IC50 (nM)	Caspase-1	0.419442	B (assay format)	0.0612061	-0.841472	-1.01997	-0.771836	1.55842	-2.05567	0.985655	0.13258	0.435171	0.0200152	0.516082	-0.0460654	1	99.0803		1	1	1	1	1	1	1	1	1	1	1	11
CHEMBL2110918	CYPENAMINE	NC1CCCC1c1ccccc1	IC50 (nM)	Caspase-1	0.419442	B (assay format)	0.0612061	-0.697336	-0.475007	0.208379	0.140971	-1.03552	0.572014	0.117821	-0.104011	-0.119994	-0.323272	-0.0475402	1	99.808		1	1	1	1	1	1	1	1	1	1	1	11
CHEMBL2110598	ALFETAMINE	C=CCC(N)Cc1ccccc1	IC50 (nM)	Caspase-1	0.419442	B (assay format)	0.0612061	-0.971777	-0.475007	-0.771836	-0.334913	-1.5514	0.279682	0.117818	-0.104011	0.419581	-0.0751263	-0.0471888	-1	99.9992		1	1	1	1	1	1	1	1	1	1	1	11
CHEMBL315795	CLOMETHIAZOLE|HEMINEVRIN|SCTZ [AS EDISYLATE]	Cc1ncsc1CCCl	IC50 (nM)	Caspase-1	0.419442	B (assay format)	0.0612061	-0.789821	-1.01997	0.208379	-0.304005	-2.24005	-1.06481	-0.0755124	-0.104011	0.679097	1.21989	-0.0172473	-1	99.9982		1	1	1	1	1	1	1	1	1	1	1	11
CHEMBL1903897	FENADIAZOLE|JL 512	Oc1ccccc1-c1nnco1	IC50 (nM)	Caspase-1	0.419442	B (assay format)	0.0612061	-0.967746	-0.548008	0.615527	-0.366425	-0.837003	0.572014	-0.0453722	-0.104011	0.591351	-0.120032	-0.0471673	-1	99.9997		1	1	1	1	1	1	1	1	1	1	1	11
CHEMBL50444	CB-337|MEGLUTOL	CC(O)(CC(=O)O)CC(=O)O	IC50 (nM)	Caspase-1	0.419442	B (assay format)	0.0612061	-0.99285	-1.01997	-0.771836	0.599692	-2.49198	0.817788	0.0480254	0.36287	-0.465432	0.727329	-0.0446107	-1	64.3668		1	1	1	1	1	1	1	1	1	1	1	11
CHEMBL2104626	ICI 8173|QUINDOXIN	[O-][n+]1cc[n+]([O-])c2ccccc21	IC50 (nM)	Caspase-1	0.419442	B (assay format)	0.0612061	-0.869099	-0.266191	-0.771836	-0.315529	-0.273875	-0.136039	0.196989	-0.104011	-0.392732	-0.120032	-0.0466654	-1	89.6271		1	1	1	1	1	1	1	1	1	1	1	11
CHEMBL242273	SAFROLE|Safrole|Shikimol	C=CCc1ccc2c(c1)OCO2	IC50 (nM)	Caspase-1	0.419442	B (assay format)	0.0612061	-0.92347	-0.610822	0.208379	0.44726	-0.133748	0.173869	-0.0819381	-0.104011	0.366337	-0.201382	-0.0474304	-1	99.8272		1	1	1	1	1	1	1	1	1	1	1	11
CHEMBL106258	AMINOREX|AMINOXAPHEN|APIQUEL|Aminorex|MCN-742	NC1=NCC(c2ccccc2)O1	IC50 (nM)	Caspase-1	0.419442	B (assay format)	0.0612061	-0.932155	-0.475007	0.153073	-0.119732	-0.89861	0.916356	0.119038	-0.104011	0.298061	-0.201315	-0.0474635	-1	99.9933		1	1	1	1	1	1	1	1	1	1	1	11
CHEMBL132966	RIVANICLINE|TC-2403	CNCC/C=C/c1cccnc1	IC50 (nM)	Caspase-1	0.419442	B (assay format)	0.0612061	-1.0661	-0.598939	-0.771836	-1.12371	-1.56776	0.673702	-0.0818902	-0.104011	0.574544	-0.0310619	-0.0472616	-1	100		1	1	1	1	1	1	1	1	1	1	1	11
CHEMBL2105471	TERBUPROL	COCC(O)COC(C)(C)C	IC50 (nM)	Caspase-1	0.419442	B (assay format)	0.0612061	-0.964305	-1.01997	-0.771836	1.87839	-2.60871	-0.732181	-0.0471384	0.435171	-0.603677	0.515994	-0.0459624	1	100		1	1	1	1	1	1	1	1	1	1	1	11
CHEMBL3	HABITROL|NICABATE|NICODERM|NICODERM CQ|NICOPASS|NICOPATCH|NICORETTE INVISI|NICOTINE|NICOTINELL CLASSIC|NICOTINELL SUPPORT|NICOTINELL TTS 10|NICOTINELL TTS 20|NICOTINELL TTS 30|NICOTROL|NIQUITIN|NIQUITIN CLR|NIQUITIN MINIS CHERRY|NIQUITIN MINIS MINT|NIQUITIN MINIS ORANGE|NIQUITIN MINT|NIQUITIN PRE-QUIT|NIQUITIN STRIPS MINT|Nicotine|Nicotrol Inhaler|Nicotrol NS|PROSTEP|STOPPERS|STUBIT	CN1CCC[C@H]1c1cccnc1	IC50 (nM)	Caspase-1	0.419442	B (assay format)	0.0612061	-0.71405	-0.598939	0.208379	-0.190914	-1.03552	0.572014	-0.081914	-0.104011	0.0286833	-0.282597	-0.0475864	1	57.3016		1	1	1	1	1	1	1	1	1	1	1	11
CHEMBL359965	ALLICIN|Diallyl Thiosulfinate	C=CCS[S+]([O-])CC=C	IC50 (nM)	Caspase-1	0.419442	B (assay format)	0.0612061	-0.968828	-1.01997	-0.771836	-2.08848	-2.69659	-1.91774	0.734203	-0.104011	1.99731	1.7388	-0.0379871	-1	100		1	1	1	0	1	1	1	1	1	1	1	10
CHEMBL1720051	CARSALAM|OXYPHENHYDRAZINE	O=c1[nH]c(=O)c2ccccc2o1	IC50 (nM)	Caspase-1	0.419442	B (assay format)	0.0612061	-0.920061	-0.332401	-0.771836	-0.00266075	0.000138682	0.572014	-0.0595651	-0.104011	0.337587	-0.0794247	-0.0468062	-1	94.8416		1	1	1	1	1	1	1	1	1	1	1	11
CHEMBL176687	ACESULFAME|Acesulfame	CC1=CC(=O)NS(=O)(=O)O1	IC50 (nM)	Caspase-1	0.419442	B (assay format)	0.0612061	-0.857367	-0.374844	-0.771836	0.797576	-1.03989	0.817788	-0.0182996	0.36287	0.0887958	0.887627	-0.0431958	-1	99.7084		1	1	1	1	1	1	1	1	1	1	1	11
CHEMBL1972318	NOREXIMIDE	O=C1NC(=O)C2C3C=CC(C3)C12	IC50 (nM)	Caspase-1	0.419442	B (assay format)	0.0612061	-0.16638	-0.391821	1.13329	-0.27149	0.802262	0.372941	-0.0601008	-0.104011	-0.388674	-0.385016	-0.0470199	1	99.9995		1	1	1	1	1	1	1	1	1	1	1	11
CHEMBL110458	AT-1001, GR-181314A|GALAFOLD|MIGALASTAT	OC[C@H]1NC[C@H](O)[C@@H](O)[C@H]1O	IC50 (nM)	Caspase-1	0.419442	B (assay format)	0.0612061	-0.815843	-0.352774	-0.771836	-1.94949	-1.23193	-3.6088	0.0566515	-0.104011	-0.537385	0.313124	-0.0451541	1	100		1	1	1	0	1	0	1	1	1	1	1	9
CHEMBL1314	ACADIONE|CAPTIMER|THIOLA|THIOLA EC|TIOPRONIN|Tiopronin	CC(S)C(=O)NCC(=O)O	IC50 (nM)	Caspase-1	0.419442	B (assay format)	0.0612061	-1.05217	-1.01997	-0.771836	-0.884028	-2.24499	-1.13941	3.21242	-0.104011	0.592182	1.23562	-0.0311916	-1	99.8486		1	1	1	1	1	1	1	1	1	1	1	11
CHEMBL600	5052|A-CYS|ACC-600|ACETADOTE|ACETYLCYSTEINE|AIRBRON|CETYLEV|EN-CYS|FABROL|FLUIMUCIL|FLUIMUCIL 600|FLUIMUCIL LONG|FLUIMUCIL N|ILUBE|MUCOMYST|MUCOSIL|MUCOSIL-10|MUCOSIL-20|N-ACETYL-L-CYSTEINE|N-Acetyl-L-Cysteine|NSC-111180|ORONAC 600|PARVOLEX|RESPI-NAC|SIRAN|SOLMUCOL|YOURNAC	CC(=O)N[C@@H](CS)C(=O)O	IC50 (nM)	Caspase-1	0.419442	B (assay format)	0.0612061	-0.996816	-1.01997	-0.771836	-0.822638	-3.36433	-2.55695	3.19666	-0.104011	0.592182	1.23562	-0.0269351	1	100		1	1	1	1	0	1	1	1	1	1	1	10
CHEMBL1395071	FORMETAMIDE|FORMETOREX	CC(Cc1ccccc1)NC=O	IC50 (nM)	Caspase-1	0.419442	B (assay format)	0.0612061	-0.961945	-0.475007	-0.771836	-0.229158	-1.5514	0.279682	-0.0713164	-0.104011	0.19444	0.0129297	-0.0467316	-1	99.8187		1	1	1	1	1	1	1	1	1	1	1	11
CHEMBL276443	ETILAMFETAMINE	CCNC(C)Cc1ccccc1	IC50 (nM)	Caspase-1	0.419442	B (assay format)	0.0612061	-0.939725	-0.475007	-0.771836	0.104924	-1.5514	0.279682	-0.0819249	-0.104011	0.0513351	-0.0751263	-0.0473037	1	97.8509		1	1	1	1	1	1	1	1	1	1	1	11
CHEMBL1201234	MEPHENTERMINE|Mephentermine	CNC(C)(C)Cc1ccccc1	IC50 (nM)	Caspase-1	0.419442	B (assay format)	0.0612061	-0.763046	-0.475007	-0.771836	2.00873	-1.6598	-1.39432	-0.0819225	0.36287	0.0220927	-0.0751263	-0.0471843	1	99.9973		1	1	1	1	1	1	1	1	1	1	1	11
CHEMBL2105389	PENTOREX	CC(c1ccccc1)C(C)(C)N	IC50 (nM)	Caspase-1	0.419442	B (assay format)	0.0612061	-0.594658	-0.475007	-0.771836	2.27827	-1.79088	-0.181951	0.120219	0.378563	-0.0280081	-0.0751263	-0.0472055	1	100		1	1	1	1	1	1	1	1	1	1	1	11
CHEMBL2106635	DIMETAMFETAMINE	C[C@@H](Cc1ccccc1)N(C)C	IC50 (nM)	Caspase-1	0.419442	B (assay format)	0.0612061	-0.84996	-0.475007	-0.771836	0.586265	-1.62556	0.102489	-0.0819533	-0.104011	0.221549	-0.0751263	-0.0472578	1	99.9997		1	1	1	1	1	1	1	1	1	1	1	11
CHEMBL14053	NSC-215204|TCAA|TRICHLOROACETIC ACID|Trichloroethanoic acid	O=C(O)C(Cl)(Cl)Cl	IC50 (nM)	Caspase-1	0.419442	B (assay format)	0.0612061	-1.12266	-1.01997	-0.771836	4.94075	-3.36433	-2.07045	-0.0347188	0.378563	1.75314	3.86846	0.0432333	1	99.4227		1	1	1	0	0	1	1	1	1	1	1	9
CHEMBL1880349	2-DEOXY-D-GLUCOSE|2-Deoxy-D-glucose|BA 2758|BA-2758|NSC-15193	OCC1OC(O)CC(O)C1O	IC50 (nM)	Caspase-1	0.419442	B (assay format)	0.0612061	-0.864675	-0.475007	-0.771836	-1.60272	-1.60906	-2.51767	0.0568141	-0.104011	-0.704771	0.361115	-0.045139	1	100		1	1	1	1	1	1	1	1	1	1	1	11
CHEMBL469449	L-FUCOSE|L-Fucose	C[C@@H]1OC(O)[C@@H](O)[C@H](O)[C@@H]1O	IC50 (nM)	Caspase-1	0.419442	B (assay format)	0.0612061	-0.7969	-0.575171	-0.771836	-1.46244	-1.57146	-2.68299	0.0574709	-0.104011	-0.734977	0.361115	-0.0453431	1	100		1	1	1	1	1	1	1	1	1	1	1	11
CHEMBL2104680	DANOSTEINE	O=C(O)CCSCC(=O)O	IC50 (nM)	Caspase-1	0.419442	B (assay format)	0.0612061	-1.09536	-1.01997	-0.771836	-1.22474	-2.39505	0.691577	0.0154684	-0.104011	0.60819	1.29428	-0.0425117	-1	100		1	1	1	1	1	1	1	1	1	1	1	11
CHEMBL2104205	DAMETRALAST	Cc1cc2nc(N)nc(N)n2n1	IC50 (nM)	Caspase-1	0.419442	B (assay format)	0.0612061	-0.887256	-0.829824	-0.117575	-0.701265	0.0885237	0.572014	0.320134	-0.104011	0.387101	-0.119898	-0.0471399	1	99.9978		1	1	1	1	1	1	1	1	1	1	1	11
CHEMBL1469	PHENYLBUTANOIC ACID|Phenylbutyrate	O=C(O)CCCc1ccccc1	IC50 (nM)	Caspase-1	0.419442	B (assay format)	0.0612061	-1.02838	-0.475007	-0.771836	-0.202474	-1.4358	1.08404	-0.0347251	-0.104011	0.0853209	0.0569213	-0.046684	-1	100		1	1	1	1	1	1	1	1	1	1	1	11
CHEMBL42710	EUGENOL	C=CCc1ccc(O)c(OC)c1	IC50 (nM)	Caspase-1	0.419442	B (assay format)	0.0612061	-0.93907	-0.610822	-0.771836	0.305372	-0.978858	-2.31526	-0.0471444	-0.104011	0.562455	0.0569213	-0.0464748	-1	63.22		1	1	1	1	1	1	1	1	1	1	1	11
CHEMBL1672002	NSC-2228|THYMOQUINONE	CC1=CC(=O)C(C(C)C)=CC1=O	IC50 (nM)	Caspase-1	0.419442	B (assay format)	0.0612061	-0.751149	-0.666846	-0.771836	0.587386	-1.10144	-1.17516	-0.0604367	-0.104011	0.142004	0.0569213	-0.0463693	1	83.4038		1	1	1	1	1	1	1	1	1	1	1	11
CHEMBL2104321	FENIPENTOL	CCCCC(O)c1ccccc1	IC50 (nM)	Caspase-1	0.419442	B (assay format)	0.0612061	-0.95621	-0.475007	-0.771836	0.0968644	-1.6092	-0.233244	-0.0471509	-0.104011	-0.0703594	-0.0311347	-0.0469445	1	99.9703		1	1	1	1	1	1	1	1	1	1	1	11
CHEMBL45024		C[S+](C)CC[C@H](N)C(=O)O	IC50 (nM)	Caspase-1	0.419442	B (assay format)	0.0612061	-0.851041	-1.01997	-0.771836	0.327589	-2.24499	-1.13941	0.165457	-0.104011	0.65875	1.11822	-0.0428864	-1	83.3742		1	1	1	1	1	1	1	1	1	1	1	11
CHEMBL1341	DA-759|METHOXIFLURANE|METHOXY FLURANE|METHOXYFLURANE|Methoxyflurane|Metofane|NSC-110432|PENTHRANE|Pentrane	COC(F)(F)C(Cl)Cl	IC50 (nM)	Caspase-1	0.419442	B (assay format)	0.0612061	-1.06777	-1.01997	-0.771836	4.26241	-3.36433	-6.40767	-0.0819456	0.313547	0.574507	2.78957	0.0135154	1	100		1	1	1	0	0	0	1	1	1	1	1	8
CHEMBL1483877	ETENZAMIDE|ETHENZAMIDE	CCOc1ccccc1C(N)=O	IC50 (nM)	Caspase-1	0.419442	B (assay format)	0.0612061	-0.947853	-0.548008	-0.771836	-0.0128455	-1.12696	-0.606281	0.131967	-0.104011	0.356665	0.100986	-0.0465996	1	98.1389		1	1	1	1	1	1	1	1	1	1	1	11
CHEMBL440135	PARAPROPAMOL|Parapropamol	CCC(=O)Nc1ccc(O)cc1	IC50 (nM)	Caspase-1	0.419442	B (assay format)	0.0612061	-1.00891	-0.548008	-0.771836	-0.353622	-1.36688	-1.39199	-0.036212	-0.104011	0.223939	0.100986	-0.0464547	1	97.5274		1	1	1	1	1	1	1	1	1	1	1	11
CHEMBL278172	AEZODENT|AMERICAINE|ANTHISAN PLUS|AR-01|AR01|BABY ANBESOL|BENZOCAINE|BURNEZE|CHILDREN'S CHLORASEPTIC|DEQUACAINE|ETHYL AMINOBENZOATE|LANACANE|MEDILAVE|NESTOSYL|NSC-41531|NSC-4688|ORAJEL|TYROSOLVEN|TYROZETS	CCOC(=O)c1ccc(N)cc1	IC50 (nM)	Caspase-1	0.419442	B (assay format)	0.0612061	-0.997307	-0.548008	-0.771836	0.279516	-0.994344	-1.01895	0.128688	-0.104011	0.476595	0.100986	-0.0466153	1	92.6967		1	1	1	1	1	1	1	1	1	1	1	11
CHEMBL301523	FEMA NO. 3585|L-PHENYLALANINE|L-phenylalanine|NSC-79477|PHENYLALANINE	N[C@@H](Cc1ccccc1)C(=O)O	IC50 (nM)	Caspase-1	0.419442	B (assay format)	0.0612061	-0.984395	-0.475007	-0.771836	-0.423664	-1.62556	0.102489	0.165061	-0.104011	0.242114	0.100986	-0.0464285	-1	99.9918		1	1	1	1	1	1	1	1	1	1	1	11
CHEMBL279157	RACEPHEDRINE	CNC(C)C(O)c1ccccc1	IC50 (nM)	Caspase-1	0.419442	B (assay format)	0.0612061	-0.870738	-0.475007	-0.771836	-0.104073	-1.73047	-2.11941	-0.0471218	-0.104011	0.152401	0.0129297	-0.0467231	1	99.9696		1	1	1	1	1	1	1	1	1	1	1	11
CHEMBL2008672	PHOLEDRINE	CNC(C)Cc1ccc(O)cc1	IC50 (nM)	Caspase-1	0.419442	B (assay format)	0.0612061	-0.918521	-0.548008	-0.771836	0.279902	-1.36688	-1.39199	-0.047126	-0.104011	0.175144	0.0129297	-0.0467468	1	98.9296		1	1	1	1	1	1	1	1	1	1	1	11
CHEMBL2111051	TALSACLIDINE	C#CCO[C@H]1CN2CCC1CC2	IC50 (nM)	Caspase-1	0.419442	B (assay format)	0.0612061	-0.507187	1.86611	-0.771836	-0.171828	-0.168377	0.173869	-0.0819466	-0.104011	-0.281222	-0.24199	-0.0474855	-1	81.4304		1	1	1	1	1	1	1	1	1	1	1	11
CHEMBL1509115	POLI 67|TETRIDAMINE|TETRYDAMINE	CNc1c2c(nn1C)CCCC2	IC50 (nM)	Caspase-1	0.419442	B (assay format)	0.0612061	-0.584269	0.0410904	-0.28114	0.0901968	-0.230387	-1.11741	-0.0818095	-0.104011	-0.227593	-0.241922	-0.0472904	1	86.465		1	1	1	1	1	1	1	1	1	1	1	11
CHEMBL2111165	TRIAMPYZINE	Cc1nc(C)c(N(C)C)nc1C	IC50 (nM)	Caspase-1	0.419442	B (assay format)	0.0612061	-0.701727	-0.807755	-0.771836	1.18042	-1.10144	-1.17516	-0.0818593	-0.104011	0.0365071	0.0130026	-0.0469947	1	95.6829		1	1	1	1	1	1	1	1	1	1	1	11
CHEMBL2110723		CCON(CC)C(=S)S	IC50 (nM)	Caspase-1	0.419442	B (assay format)	0.0612061	-0.922224	-1.01997	-0.771836	-0.25104	-3.36433	-4.36579	4.05511	-0.104011	1.50364	1.8049	-0.0147277	-1	100		1	1	1	1	0	0	1	1	1	1	1	9
CHEMBL455917	CHLORAL HYDRATE|Chloral Hydrate|NOCTEC|NSC-3210|SK-CHLORAL HYDRATE	OC(O)C(Cl)(Cl)Cl	IC50 (nM)	Caspase-1	0.419442	B (assay format)	0.0612061	-1.12266	-1.01997	-0.771836	4.32629	-3.36433	-2.07045	-0.00985326	0.378563	1.44588	3.86846	0.0432333	1	99.9994		1	1	1	0	0	1	1	1	1	1	1	9
CHEMBL114062	TETRACHLOROETHYLENE|Tetrachloroethylene	ClC(Cl)=C(Cl)Cl	IC50 (nM)	Caspase-1	0.419442	B (assay format)	0.0612061	-1.12266	-1.01997	-0.771836	4.69379	-3.36433	-2.53955	-0.0819534	-0.104011	2.22266	5.48538	0.112691	1	99.9934		1	1	1	0	0	1	1	1	1	0	1	8
CHEMBL321248	7-METHYLXANTHINE|NSC-7861	Cn1cnc2nc(O)nc(O)c21	IC50 (nM)	Caspase-1	0.419442	B (assay format)	0.0612061	-0.879095	-0.807755	-0.0787428	-0.00975282	0.0563105	-0.00691082	-0.0112819	-0.104011	0.380915	-0.0386826	-0.0466569	1	80.44		1	1	1	1	1	1	1	1	1	1	1	11
CHEMBL4297429	2-FLUOROFUCOSE|SGN-2FF	C[C@H](O)[C@@H](O)[C@@H](O)[C@H](F)C=O	IC50 (nM)	Caspase-1	0.419442	B (assay format)	0.0612061	-0.9841	-1.01997	-0.771836	-1.01519	-2.95315	-4.75818	0.0329374	-0.104011	-0.378559	0.806777	-0.0433844	1	100		1	1	1	1	0	0	1	1	1	1	1	9
CHEMBL508676	ETHYL VANILLIN	CCOc1cc(C=O)ccc1O	IC50 (nM)	Caspase-1	0.419442	B (assay format)	0.0612061	-0.966304	-0.610822	-0.771836	0.353852	-0.818547	-2.31526	-0.0366686	-0.104011	0.441074	0.144977	-0.04608	-1	71.5113		1	1	1	1	1	1	1	1	1	1	1	11
CHEMBL15841	E214|ETHYL HYDROXYBENZOATE|ETHYL PARAHYDROXYBENZOATE|ETHYLPARABEN	CCOC(=O)c1ccc(O)cc1	IC50 (nM)	Caspase-1	0.419442	B (assay format)	0.0612061	-1.00616	-0.548008	-0.771836	0.516845	-0.994344	-1.01895	-0.0362827	-0.104011	0.36026	0.144977	-0.0463829	1	86.9527		1	1	1	1	1	1	1	1	1	1	1	11
CHEMBL346919	APOCYNIN|Acetovanillone|NSC-209524	COc1cc(C(C)=O)ccc1O	IC50 (nM)	Caspase-1	0.419442	B (assay format)	0.0612061	-0.930811	-0.610822	-0.771836	0.617676	-0.60349	-2.2593	-0.036387	-0.104011	0.406325	0.144977	-0.0460989	-1	76.4747		1	1	1	1	1	1	1	1	1	1	1	11
CHEMBL1231107	CGA 72662|CYROMAZINE	Nc1nc(N)nc(NC2CC2)n1	IC50 (nM)	Caspase-1	0.419442	B (assay format)	0.0612061	-1.02113	-0.829824	-0.771836	-1.10121	-0.673923	1.17461	0.320748	-0.104011	0.369884	-0.119898	-0.0472432	-1	99.9999		1	1	1	1	1	1	1	1	1	1	1	11
CHEMBL2105062	IDRAMANTONE	O=C1C2CC3CC1CC(O)(C3)C2	IC50 (nM)	Caspase-1	0.419442	B (assay format)	0.0612061	0.463092	2.50444	-0.771836	1.57548	1.829	0.806597	-0.03567	0.300656	-0.986819	-0.422785	-0.047148	1	96.5419		1	1	1	1	0	1	1	1	1	1	1	10
CHEMBL1909286	FENOXYPROPAZINE|PHENOXYPROPAZINE	CC(COc1ccccc1)NN	IC50 (nM)	Caspase-1	0.419442	B (assay format)	0.0612061	-1.04191	-0.475007	-0.771836	-0.207568	-1.4936	-0.99797	0.763525	-0.104011	0.231395	0.0569942	-0.0468591	1	99.9845		1	1	1	1	1	1	1	1	1	1	1	11
CHEMBL1441	1314 TH|1314-TH|BAYER 5312|ETHIONAMIDE|NSC-255115|TRECATOR|TRECATOR-SC	CCc1cc(C(N)=S)ccn1	IC50 (nM)	Caspase-1	0.419442	B (assay format)	0.0612061	-0.907313	-0.654962	-0.771836	-0.195101	-1.23835	-1.68088	0.993177	-0.104011	0.991192	0.459924	-0.0355253	1	95.2689		1	1	1	1	1	1	1	1	1	1	1	11
CHEMBL1104	EDROPHONIUM|ENLON-PLUS|Edrophonium|Enlon|Reversol|Tensilon	CC[N+](C)(C)c1cccc(O)c1	IC50 (nM)	Caspase-1	0.419442	B (assay format)	0.0612061	-0.631233	-0.548008	-0.771836	2.51084	-1.52697	-2.39919	-0.0471525	0.313547	0.415527	0.0129297	-0.0467476	1	99.8666		1	1	1	0	1	1	1	1	1	1	1	10
CHEMBL102970	PYRIDOXAL	Cc1ncc(CO)c(C=O)c1O	IC50 (nM)	Caspase-1	0.419442	B (assay format)	0.0612061	-0.847076	-0.746638	-0.771836	-0.20786	-1.24539	-4.34131	-0.00247315	-0.104011	0.391065	0.189042	-0.0454385	1	100		1	1	1	1	1	0	1	1	1	1	1	10
CHEMBL1232077	OXFENICINE|UK-25,842	N[C@H](C(=O)O)c1ccc(O)cc1	IC50 (nM)	Caspase-1	0.419442	B (assay format)	0.0612061	-0.96519	-0.548008	-0.771836	-0.423033	-1.17603	-1.05626	0.199865	-0.104011	0.344466	0.189042	-0.0459391	1	92.7265		1	1	1	1	1	1	1	1	1	1	1	11
CHEMBL727	LANVIS|NSC-752|NSC-76504|THIOGUANINE|TIOGUANINE|TIOGUANINE HEMIHYDRATE|Tabloid	Nc1nc2[nH]cnc2c(=S)[nH]1	IC50 (nM)	Caspase-1	0.419442	B (assay format)	0.0612061	-0.85563	-0.782289	0.208379	-0.995687	-0.162035	0.431228	0.982462	-0.104011	1.06295	0.278705	-0.0368158	1	99.9015		1	1	1	1	1	1	1	1	1	1	1	11
CHEMBL33720	OXEDRINE|Oxedrine|Synephrine	CNCC(O)c1ccc(O)cc1	IC50 (nM)	Caspase-1	0.419442	B (assay format)	0.0612061	-0.958176	-0.548008	-0.771836	-0.265361	-0.994344	-1.01895	-0.0123255	-0.104011	0.282442	0.100986	-0.046341	1	78.1546		1	1	1	1	1	1	1	1	1	1	1	11
CHEMBL1576	ETHINAMATE|Ethinamate|VALMID	C#CC1(OC(N)=O)CCCCC1	IC50 (nM)	Caspase-1	0.419442	B (assay format)	0.0612061	-0.768421	0.480792	-0.771836	0.713366	-1.58128	-2.11475	0.132582	0.24629	-0.318087	0.100986	-0.0466291	1	98.0467		1	1	1	1	1	1	1	1	1	1	1	11
CHEMBL4297394	ISOAMYL 2-CYANOACRYLATE|ISOPENTYL 2-CYANOACRYLATE	C=C(C#N)C(=O)OCCC(C)C	IC50 (nM)	Caspase-1	0.419442	B (assay format)	0.0612061	-1.0738	-1.01997	-0.771836	0.719093	-2.00499	-2.53802	0.0346496	-0.104011	0.0474883	0.410259	-0.0460572	1	99.9719		1	1	1	1	1	1	1	1	1	1	1	11
CHEMBL1722501	PYRITHYLDIONE	CCC1(CC)C(=O)C=CNC1=O	IC50 (nM)	Caspase-1	0.419442	B (assay format)	0.0612061	-0.525703	-0.666846	-0.771836	0.771921	-1.60004	-6.4513	-0.0602532	0.17623	-0.290803	0.100986	-0.0461791	1	100		1	1	1	1	1	0	1	1	1	1	1	10
CHEMBL1215	AB-101 (PHENYLEPHRINE)|Cyclomydril|Duo-Medihaler|J8.601K|PHENYLEPHRINE|Phenylephrine	CNC[C@H](O)c1cccc(O)c1	IC50 (nM)	Caspase-1	0.419442	B (assay format)	0.0612061	-0.943625	-0.548008	-0.771836	-0.265361	-1.4238	-0.624933	-0.0123255	-0.104011	0.282442	0.100986	-0.0463409	1	97.8329		1	1	1	1	1	1	1	1	1	1	1	11
CHEMBL1201319	METARAMINOL	C[C@H](N)[C@H](O)c1cccc(O)c1	IC50 (nM)	Caspase-1	0.419442	B (assay format)	0.0612061	-0.8944	-0.548008	-0.771836	0.0609724	-1.2925	-0.662236	0.187428	-0.104011	0.188786	0.100986	-0.0463249	1	99.49		1	1	1	1	1	1	1	1	1	1	1	11
CHEMBL267936	MECAMYLAMINE	CNC1(C)C2CCC(C2)C1(C)C	IC50 (nM)	Caspase-1	0.419442	B (assay format)	0.0612061	2.01683	-0.312029	0.473143	4.39023	-0.282935	-3.20714	-0.0819218	0.532695	-1.03287	-0.323272	-0.0472449	1	100		1	1	1	0	1	0	1	1	1	1	1	9
CHEMBL1200733	DESFLURANE|I-653|SUPRANE	FC(F)OC(F)C(F)(F)F	IC50 (nM)	Caspase-1	0.419442	B (assay format)	0.0612061	-1.09858	-1.01997	-0.771836	3.86936	-3.36433	-0.626487	-0.0819457	0.378563	-0.880543	1.58586	-0.0396728	-1	73.8964		1	1	1	0	0	1	1	1	1	1	1	9
CHEMBL792	NSC-3975|URIC ACID	Oc1nc(O)c2nc(O)[nH]c2n1	IC50 (nM)	Caspase-1	0.419442	B (assay format)	0.0612061	-0.956571	-0.807755	-0.117575	-0.471224	0.0885237	0.572014	0.0244176	-0.104011	0.331036	0.0425999	-0.0463514	1	99.9685		1	1	1	1	1	1	1	1	1	1	1	11
CHEMBL284127	DEHYDROACETIC ACID|Dehydroacetic acid|E265	CC(=O)C1C(=O)C=C(C)OC1=O	IC50 (nM)	Caspase-1	0.419442	B (assay format)	0.0612061	-0.879226	-0.731358	-0.771836	-0.27746	-0.774707	-0.662236	-0.0495667	-0.104011	0.0399452	0.233033	-0.0459241	-1	66.9979		1	1	1	1	1	1	1	1	1	1	1	11
CHEMBL442687	THIOXOLONE|TIOXOLONE	O=c1oc2cc(O)ccc2s1	IC50 (nM)	Caspase-1	0.419442	B (assay format)	0.0612061	-0.788052	-0.610822	-0.117575	0.796298	-0.227904	0.804265	-0.0289129	-0.104011	0.719165	0.322551	-0.0456189	-1	99.8099		1	1	1	1	1	1	1	1	1	1	1	11
CHEMBL485747	HYDROXYTYROSOL	OCCCc1ccc(O)c(O)c1	IC50 (nM)	Caspase-1	0.419442	B (assay format)	0.0612061	-0.96247	-0.610822	-0.771836	0.0350326	-1.0528	-0.860412	0.0218104	-0.104011	0.162035	0.144977	-0.0458962	1	85.0105		1	1	1	1	1	1	1	1	1	1	1	11
CHEMBL593019	PYRIDOXAMINE	Cc1ncc(CO)c(CN)c1O	IC50 (nM)	Caspase-1	0.419442	B (assay format)	0.0612061	-0.789428	-0.746638	-0.771836	-0.52136	-1.24539	-4.34131	0.18462	-0.104011	0.262715	0.14505	-0.0457798	1	100		1	1	1	1	1	0	1	1	1	1	1	10
CHEMBL2111075		CCCCCOS(=O)(=O)O	IC50 (nM)	Caspase-1	0.419442	B (assay format)	0.0612061	-1.08376	-1.01997	-0.771836	0.938294	-2.33601	-0.0171932	0.046723	0.435171	-0.490388	1.29428	-0.0413186	1	91.9411		1	1	1	1	1	1	1	1	1	1	1	11
CHEMBL3989888	AD 106|CICROTOIC ACID	C/C(=C\C(=O)O)C1CCCCC1	IC50 (nM)	Caspase-1	0.419442	B (assay format)	0.0612061	-0.749543	0.713376	-0.771836	0.0681753	-1.68314	0.571117	-0.0347251	-0.104011	-0.465218	0.0569213	-0.0465773	1	64.2562		1	1	1	1	1	1	1	1	1	1	1	11
CHEMBL2106160	ETRABAMINE	CNC1CCc2ncsc2C1	IC50 (nM)	Caspase-1	0.419442	B (assay format)	0.0612061	-0.497027	-0.154144	0.208379	-0.787029	-0.139569	-0.886059	-0.0754856	-0.104011	-0.105237	0.146512	-0.0459675	1	100		1	1	1	1	1	1	1	1	1	1	1	11
CHEMBL211538	AN-2718|AN2718	OB1OCc2cc(Cl)ccc21	IC50 (nM)	Caspase-1	0.419442	B (assay format)	0.0612061	-0.77799	-0.610822	-0.0787428	1.19399	-0.0521071	0.0395395	-0.0469529	-0.104011	0.123774	0.282805	-0.0306556	-1	100		1	1	1	1	1	1	1	1	1	1	1	11
CHEMBL472566	ZOXAZOLAMINE	Nc1nc2cc(Cl)ccc2o1	IC50 (nM)	Caspase-1	0.419442	B (assay format)	0.0612061	-0.892466	-0.610822	-0.117575	0.507551	-0.227904	0.804265	0.119414	-0.104011	0.717685	0.309362	-0.0308344	-1	98.8289		1	1	1	1	1	1	1	1	1	1	1	11
CHEMBL1449249	CHLORINDANOL|CLORINDANOL	Oc1ccc(Cl)c2c1CCC2	IC50 (nM)	Caspase-1	0.419442	B (assay format)	0.0612061	-0.522033	-0.666846	0.208379	1.49825	-0.464336	-0.335829	-0.0471508	-0.104011	0.327303	0.221234	-0.0306655	-1	99.4828		1	1	1	1	1	1	1	1	1	1	1	11
CHEMBL1364	Hexa-Betalin|M.V.I.-12|PYRIDOXINE|PYRIDOXINE (VIT B6)|Vitamin B6	Cc1ncc(CO)c(CO)c1O	IC50 (nM)	Caspase-1	0.419442	B (assay format)	0.0612061	-0.808174	-0.746638	-0.771836	-0.494384	-1.24539	-4.34131	0.0212089	-0.104011	0.185532	0.189042	-0.0454385	1	100		1	1	1	1	1	0	1	1	1	1	1	10
CHEMBL337702	OXIDOPAMINE|Oxidopamine	NCCc1cc(O)c(O)cc1O	IC50 (nM)	Caspase-1	0.419442	B (assay format)	0.0612061	-0.908001	-0.666846	-0.771836	0.123981	-1.13219	-1.37334	0.220022	-0.104011	0.341571	0.189042	-0.0457484	1	85.0242		1	1	1	1	1	1	1	1	1	1	1	11
CHEMBL1437	Levophed|NOREPINEPHRINE|Norepinephrine|R-norepinephrine	NC[C@H](O)c1ccc(O)c(O)c1	IC50 (nM)	Caspase-1	0.419442	B (assay format)	0.0612061	-0.936808	-0.610822	-0.771836	-0.113479	-0.934146	-2.65099	0.22003	-0.104011	0.318828	0.189042	-0.0457492	1	89.5227		1	1	1	1	1	1	1	1	1	1	1	11
CHEMBL334786	IPRONIDAZOLE|Ipronidazole|RO 7-1554	CC(C)c1ncc([N+](=O)[O-])n1C	IC50 (nM)	Caspase-1	0.419442	B (assay format)	0.0612061	-0.771501	-1.01997	-0.0787428	1.89375	-1.1082	-1.41064	0.0531882	-0.104011	-0.397568	0.189115	-0.0460588	1	99.9434		1	1	1	1	1	1	1	1	1	1	1	11
CHEMBL20835	ACECLIDINE|GLAUCOSTAT	CC(=O)OC1CN2CCC1CC2	IC50 (nM)	Caspase-1	0.419442	B (assay format)	0.0612061	-0.488047	1.86611	-0.771836	0.514678	-0.129318	0.916356	-0.0710844	-0.104011	-0.534825	-0.160707	-0.0471699	-1	100		1	1	1	1	1	1	1	1	1	1	1	11
CHEMBL3707370	PIPERIDIONE	CCC1(CC)C(=O)CCNC1=O	IC50 (nM)	Caspase-1	0.419442	B (assay format)	0.0612061	-0.383993	-0.488589	-0.771836	0.782419	-1.60004	-6.4513	-0.0602532	0.17623	-0.627095	0.100986	-0.0461791	1	100		1	1	1	1	1	0	1	1	1	1	1	10
CHEMBL2111037	RISTIANOL	OCCSCc1ccncc1	IC50 (nM)	Caspase-1	0.419442	B (assay format)	0.0612061	-0.991605	-0.598939	-0.771836	-1.0799	-1.50484	0.529362	-0.0447947	-0.104011	0.887899	0.507915	-0.0448082	-1	100		1	1	1	1	1	1	1	1	1	1	1	11
CHEMBL2110954	NERAMEXANE	CC1(C)CC(C)(C)CC(C)(N)C1	IC50 (nM)	Caspase-1	0.419442	B (assay format)	0.0612061	1.12937	-0.269587	-0.771836	6.86205	-0.571864	1.42444	0.120219	1.29719	-1.09944	-0.0751263	-0.0471105	-1	99.9968		1	1	1	0	1	1	1	1	1	1	1	10
CHEMBL1371	CHLORZOXAZONE|Chlorzoxazone|NSC-26189|PARAFLEX|PARAFON|PARAFON FORTE DSC|Parafon Forte|Parafon-Forte|STRIFON|STRIFON FORTE DSC	O=c1[nH]c2cc(Cl)ccc2o1	IC50 (nM)	Caspase-1	0.419442	B (assay format)	0.0612061	-0.890303	-0.610822	-0.117575	0.56106	-0.227904	0.804265	-0.070555	-0.104011	0.502215	0.353354	-0.0306017	-1	99.922		1	1	1	1	1	1	1	1	1	1	1	11
CHEMBL2104472	APAFLURANE	FC(C(F)(F)F)C(F)(F)F	IC50 (nM)	Caspase-1	0.419442	B (assay format)	0.0612061	-1.09081	-1.01997	-0.771836	7.56578	-3.36433	-1.41919	-0.0819532	0.860576	-0.988933	1.67413	-0.0390984	1	100		1	1	1	0	0	1	1	1	1	1	1	9
CHEMBL2111170		CC(O)C(=O)OP(=O)(O)O	IC50 (nM)	Caspase-1	0.419442	B (assay format)	0.0612061	-0.97394	-1.01997	-0.771836	0.975253	-3.36433	-0.464838	0.161156	0.435171	-0.795553	1.49698	-0.0405534	1	99.9994		1	1	1	1	0	1	1	1	1	1	1	10
CHEMBL288114	GALLIC ACID|Gallate|Gallic acid	O=C(O)c1cc(O)c(O)c(O)c1	IC50 (nM)	Caspase-1	0.419442	B (assay format)	0.0612061	-0.956472	-0.666846	-0.771836	0.578347	-1.00852	-1.41064	0.0696933	-0.104011	0.436854	0.321089	-0.0452185	1	66.3059		1	1	1	1	1	1	1	1	1	1	1	11
CHEMBL1189150	LINSIDOMINE	N=c1c[n+](N2CCOCC2)[n-]o1	IC50 (nM)	Caspase-1	0.419442	B (assay format)	0.0612061	-0.92288	-0.245819	0.153073	-1.30769	-0.89861	0.916356	0.0274513	-0.104011	-0.425911	-0.0386826	-0.0472867	-1	99.954		1	1	1	1	1	1	1	1	1	1	1	11
CHEMBL1400561	ETIRACETAM	CCC(C(N)=O)N1CCCC1=O	IC50 (nM)	Caspase-1	0.419442	B (assay format)	0.0612061	-0.742005	-1.01997	0.208379	-0.833786	-1.96537	-2.2593	0.142739	-0.104011	-0.417857	0.14505	-0.0461784	1	100		1	1	1	1	1	1	1	1	1	1	1	11
CHEMBL2105310	OLPIMEDONE	CC1CC(=O)N2CCSC2=N1	IC50 (nM)	Caspase-1	0.419442	B (assay format)	0.0612061	-0.512594	-0.673637	0.208379	0.691352	-0.162035	0.431228	-0.0680352	-0.104011	0.22325	0.234568	-0.0457032	-1	86.6938		1	1	1	1	1	1	1	1	1	1	1	11
CHEMBL1518	NSC-6498|NSC-70461|PROPYLTHIOURACIL|Propacil|Propylthiouracil|Prothyran|Thyreostat	CCCc1cc(=O)[nH]c(=S)[nH]1	IC50 (nM)	Caspase-1	0.419442	B (assay format)	0.0612061	-0.927173	-0.714382	-0.771836	-0.515479	-0.748672	0.0995221	0.793916	-0.104011	0.489576	0.555985	-0.0352767	-1	88.6322		1	1	1	1	1	1	1	1	1	1	1	11
CHEMBL459048	SOBREROL|Sobrerol	CC1=CC[C@H](C(C)(C)O)C[C@@H]1O	IC50 (nM)	Caspase-1	0.419442	B (assay format)	0.0612061	-0.47874	-0.203377	-0.771836	1.9256	-0.897285	-0.650579	-0.0116286	0.378563	-0.591987	0.0569213	-0.046537	-1	57.3275		1	1	1	1	1	1	1	1	1	1	1	11
CHEMBL325436	CRYOFLUORANE|DICHLOROTETRAFLUOROETHANE	FC(F)(Cl)C(F)(F)Cl	IC50 (nM)	Caspase-1	0.419442	B (assay format)	0.0612061	-1.12266	-1.01997	-0.771836	9.35092	-3.36433	-1.16783	-0.0819532	0.776504	0.247269	3.16752	0.00910079	1	100		1	1	1	0	0	1	1	1	1	1	1	9
CHEMBL137	ACEA|ANABACT|BAY-5360|BAYER 5360|DRAZIFON|ELYZOL|FLAGYL|FLAGYL COMPAK|FLAGYL ER|FLAGYL-400|FLAGYL-S|Flagyl 375|Flagyl i.v. rtu in plastic container|METRO I.V.|METROCREAM|METROGEL|METROGEL-VAGINAL|METROLOTION|METROLYL|METROMIDOL|METRONIDAZOLE|METROSA|METROTOP|Metric 21|NEUTRATOP|NORITATE|NORZOL|NSC-50364|NSC-69587|NUVESSA|PROTOSTAT|ROSICED|ROZEX|RP 8823|SATRIC|VAGINYL|VANDAZOLE|ZADSTAT|ZIDOVAL|ZYO…	Cc1ncc([N+](=O)[O-])n1CCO	IC50 (nM)	Caspase-1	0.419442	B (assay format)	0.0612061	-0.877915	-1.01997	-0.0787428	0.846115	-1.23274	-1.37334	0.0873438	-0.104011	-0.327593	0.277171	-0.0455132	1	99.7345		1	1	1	1	1	1	1	1	1	1	1	11
CHEMBL96868	DIETHADIONE|DIETROXINE|Diethadione	CCC1(CC)COC(=O)NC1=O	IC50 (nM)	Caspase-1	0.419442	B (assay format)	0.0612061	-0.635329	-0.714382	-0.771836	0.797795	-0.924331	-5.93372	-0.0599794	0.209298	-0.586177	0.189042	-0.0461206	1	100		1	1	1	1	1	0	1	1	1	1	1	10
CHEMBL2106500	TIZOPROLIC ACID	CCCc1ncc(C(=O)O)s1	IC50 (nM)	Caspase-1	0.419442	B (assay format)	0.0612061	-0.863888	-1.01997	0.153073	-0.52119	-1.11581	-0.714377	-0.0281464	-0.104011	0.153018	0.603976	-0.0450631	1	98.701		1	1	1	1	1	1	1	1	1	1	1	11
CHEMBL1490434	ABOB|MOROXYDINE|SKF 8898-A	N=C(N)/N=C(\N)N1CCOCC1	IC50 (nM)	Caspase-1	0.419442	B (assay format)	0.0612061	-0.97276	-0.245819	-0.771836	-0.636248	-1.68314	0.571117	0.435705	-0.104011	0.112329	0.189188	-0.046741	-1	100		1	1	1	1	1	1	1	1	1	1	1	11
CHEMBL1235738	AZILECT|RASAGILINE MESILATE|RASAGILINE MESYLATE|RASAGILINE METHANESULFONATE|TVP-1012	C#CCN[C@H]1CCc2ccccc21	IC50 (nM)	Caspase-1	0.419442	B (assay format)	0.0612061	-0.691633	-0.548008	-0.0787428	-0.0080543	-0.0844498	0.205075	-0.0819247	-0.104011	0.29227	-0.308695	-0.0475468	1	55.9894		1	1	1	1	1	1	1	1	1	1	1	11
CHEMBL940	CI-945|DM-1796|GABAPENTIN|GOE 3450|GRALISE|NEURONTIN	NCC1(CC(=O)O)CCCCC1	IC50 (nM)	Caspase-1	0.419442	B (assay format)	0.0612061	-0.455471	0.480792	-0.771836	1.1379	-1.58128	-2.11475	0.162847	0.24629	-0.750287	0.100986	-0.0462188	1	91.8742		1	1	1	1	1	1	1	1	1	1	1	11
CHEMBL2111168	GUANOCTINE	CC(C)(C)CC(C)(C)NC(=N)N	IC50 (nM)	Caspase-1	0.419442	B (assay format)	0.0612061	-0.303338	-1.01997	-0.771836	5.4914	-2.33406	1.22372	0.235093	0.902612	-0.598489	0.314278	-0.0465465	1	100		1	1	1	0	1	1	1	1	1	1	1	10
CHEMBL2103925	IPROHEPTINE|IPROHEPTINE HYDROCHLORIDE	CC(C)CCCC(C)NC(C)C	IC50 (nM)	Caspase-1	0.419442	B (assay format)	0.0612061	-0.924846	-1.01997	-0.771836	1.36328	-1.89601	0.54971	-0.0819223	-0.104011	-0.864456	0.218137	-0.0469264	1	100		1	1	1	1	1	1	1	1	1	1	1	11
CHEMBL1232903		O=P(O)(O)OC(CO)CO	IC50 (nM)	Caspase-1	0.419442	B (assay format)	0.0612061	-0.965583	-1.01997	-0.771836	0.445359	-3.36433	-3.66363	0.183804	0.435171	-0.895951	1.49698	-0.0398884	1	100		1	1	1	1	0	0	1	1	1	1	1	9
CHEMBL1329029	HPEK-1|TETROQUINONE|THQ	O=C1C(O)=C(O)C(=O)C(O)=C1O	IC50 (nM)	Caspase-1	0.419442	B (assay format)	0.0612061	-0.924846	-0.755126	-0.771836	0.400384	-1.55554	-3.73979	0.0787983	-0.104011	0.221944	0.409145	-0.0447126	1	100		1	1	1	1	1	0	1	1	1	1	1	10
CHEMBL590	KAYQUINONE|Kappaxin|MENADIONE|MENAPHTHENE|MENAPHTHONE|Menadione|NSC-4170|Vitamin K 3	CC1=CC(=O)c2ccccc2C1=O	IC50 (nM)	Caspase-1	0.419442	B (assay format)	0.0612061	-0.689405	-0.242424	-0.771836	0.921889	-0.0629504	-0.484378	-0.0604355	-0.104011	0.526119	-0.195511	-0.0468383	-1	75.5222		1	1	1	1	1	1	1	1	1	1	1	11
CHEMBL21	SULFANILAMIDE|Sulfanilamide	Nc1ccc(S(N)(=O)=O)cc1	IC50 (nM)	Caspase-1	0.419442	B (assay format)	0.0612061	-0.807584	-0.548008	-0.771836	0.869375	-0.738441	-0.0988657	0.526978	0.378563	0.719981	0.652046	-0.0433568	-1	88.7529		1	1	1	1	1	1	1	1	1	1	1	11
CHEMBL2110826		O=C(O)CC1(CO)CCCCC1	IC50 (nM)	Caspase-1	0.419442	B (assay format)	0.0612061	-0.497256	0.480792	-0.771836	1.16037	-1.58128	-2.11475	-0.000566005	0.24629	-0.82747	0.144977	-0.0458776	1	90.5489		1	1	1	1	1	1	1	1	1	1	1	11
CHEMBL1651998	NSC-403856|TERPIN	CC1(O)CCC(C(C)(C)O)CC1	IC50 (nM)	Caspase-1	0.419442	B (assay format)	0.0612061	-0.343911	0.205766	-0.771836	3.625	-0.0204811	-0.396448	-0.010909	0.845443	-1.06089	0.0569213	-0.0466703	1	98.3176		1	1	1	0	1	1	1	1	1	1	1	10
CHEMBL3707367	2-(4-CHLORPHENOXY)-ETHANOL	OCCOc1ccc(Cl)cc1	IC50 (nM)	Caspase-1	0.419442	B (assay format)	0.0612061	-1.00127	-0.548008	-0.771836	0.541324	-1.2443	-0.327775	-0.0477907	-0.104011	0.54731	0.6375	-0.0285644	1	94.6163		1	1	1	1	1	1	1	1	1	1	1	11
CHEMBL2105828	LOPRODIOL	OCC(CO)(CCl)CCl	IC50 (nM)	Caspase-1	0.419442	B (assay format)	0.0612061	-0.866641	-1.01997	-0.771836	1.90815	-3.36433	-15.2247	-0.0136354	0.24629	0.707918	2.09527	0.0185398	-1	100		1	1	1	1	0	0	1	1	1	1	1	9
CHEMBL1095699	AZASERINE|Azaserine|CL 337|CN-15,757|P-165	[N-]=[N+]=CC(=O)OC[C@H](N)C(=O)O	IC50 (nM)	Caspase-1	0.419442	B (assay format)	0.0612061	-1.08983	-1.01997	-0.771836	-1.20563	-2.07161	-1.82586	0.17593	-0.104011	0.0408193	0.698522	-0.044859	-1	99.9264		1	1	1	1	1	1	1	1	1	1	1	11
CHEMBL2107460	FORMINITRAZOLE	O=CNc1ncc([N+](=O)[O-])s1	IC50 (nM)	Caspase-1	0.419442	B (assay format)	0.0612061	-0.97512	-1.01997	0.153073	-0.169731	-1.11581	-0.714377	0.0704639	-0.104011	0.429886	0.796178	-0.0441737	1	99.8629		1	1	1	1	1	1	1	1	1	1	1	11
CHEMBL1407356	OXACEPROL	CC(=O)N1C[C@H](O)C[C@H]1C(=O)O	IC50 (nM)	Caspase-1	0.419442	B (assay format)	0.0612061	-0.726963	-1.01997	-0.117575	-0.368743	-1.63951	-0.410436	0.010856	-0.104011	-0.389258	0.277098	-0.0455803	1	98.6093		1	1	1	1	1	1	1	1	1	1	1	11
CHEMBL2105922	ACETAMINOCAPROIC ACID|ACEXAMIC ACID|CY 153	CC(=O)NCCCCCC(=O)O	IC50 (nM)	Caspase-1	0.419442	B (assay format)	0.0612061	-1.10336	-1.01997	-0.771836	-1.05688	-2.04948	0.977007	-0.0237883	-0.104011	-0.453597	0.50632	-0.0457586	-1	100		1	1	1	1	1	1	1	1	1	1	1	11
CHEMBL1875805	ACETYLLEUCINE	CC(=O)NC(CC(C)C)C(=O)O	IC50 (nM)	Caspase-1	0.419442	B (assay format)	0.0612061	-0.906919	-1.01997	-0.771836	0.204696	-2.44851	0.163108	-0.0237814	-0.104011	-0.466494	0.50632	-0.0455506	1	99.9631		1	1	1	1	1	1	1	1	1	1	1	11
CHEMBL371197	Swainsonine|TRIDOLGOSIR	O[C@@H]1[C@H](O)CN2CCC[C@@H](O)[C@H]12	IC50 (nM)	Caspase-1	0.419442	B (assay format)	0.0612061	-0.389269	-0.125283	-0.28114	-0.75117	-0.204013	-0.566466	0.0224595	-0.104011	-0.664461	-0.0794247	-0.0464051	1	99.9997		1	1	1	1	1	1	1	1	1	1	1	11
CHEMBL511099	BICIFADINE	Cc1ccc(C23CNCC2C3)cc1	IC50 (nM)	Caspase-1	0.419442	B (assay format)	0.0612061	-0.38396	0.317814	-0.012846	2.23075	-0.387212	-0.0290061	-0.0819271	0.17623	-0.208765	-0.508184	-0.0477368	1	99.9254		1	1	1	1	1	1	1	1	1	1	1	11
CHEMBL2103836	IMAGABALIN|PD-0332334|PF-00195889	CCC[C@@H](C)C[C@H](N)CC(=O)O	IC50 (nM)	Caspase-1	0.419442	B (assay format)	0.0612061	-0.926682	-1.01997	-0.771836	-0.110433	-1.98952	-0.327775	0.165046	-0.104011	-0.626128	0.410259	-0.0458254	1	99.2284		1	1	1	1	1	1	1	1	1	1	1	11
CHEMBL1398657		O=S(=O)(O)c1ccc(O)cc1	IC50 (nM)	Caspase-1	0.419442	B (assay format)	0.0612061	-0.850484	-0.548008	-0.771836	1.51347	-0.738441	-0.0988657	0.080566	0.378563	0.378038	0.748028	-0.0425544	-1	98.5362		1	1	1	1	1	1	1	1	1	1	1	11
CHEMBL290916	ANTIPYRINE RELATED COMPOUND A|EDARAVONE|MCI-186|NORPHENAZONE|NSC-12|NSC-26139|NSC-2629|RADICAVA|Radicut	CC1=NN(c2ccccc2)C(=O)C1	IC50 (nM)	Caspase-1	0.419442	B (assay format)	0.0612061	-0.866314	-0.475007	-0.117575	0.0604316	-0.943119	0.692687	-0.0711083	-0.104011	0.22159	-0.195449	-0.0472301	-1	62.2497		1	1	1	1	1	1	1	1	1	1	1	11
CHEMBL3039113	L-THEANINE|NSC-21308|THEANINE	CCNC(=O)CC[C@H](N)C(=O)O	IC50 (nM)	Caspase-1	0.419442	B (assay format)	0.0612061	-1.06023	-1.01997	-0.771836	-1.48427	-2.07161	-1.82586	0.175999	-0.104011	-0.28255	0.554391	-0.045357	-1	76.9029		1	1	1	1	1	1	1	1	1	1	1	11
CHEMBL1485	ARGININE|Arginine|L-ARGININE|NSC-206269	N=C(N)NCCC[C@H](N)C(=O)O	IC50 (nM)	Caspase-1	0.419442	B (assay format)	0.0612061	-1.07704	-1.01997	-0.771836	-1.13375	-2.25839	-0.521076	0.4821	-0.104011	-0.0465492	0.55447	-0.0455689	-1	100		1	1	1	1	1	1	1	1	1	1	1	11
CHEMBL2105609	CARFIMATE	C#CC(OC(N)=O)c1ccccc1	IC50 (nM)	Caspase-1	0.419442	B (assay format)	0.0612061	-0.976693	-0.475007	-0.771836	-0.444951	-1.57529	-0.643943	0.132581	-0.104011	0.574779	0.0840491	-0.046712	-1	82.693		1	1	1	1	1	1	1	1	1	1	1	11
CHEMBL444814	L-CITRULLINE	NC(=O)NCCC[C@H](N)C(=O)O	IC50 (nM)	Caspase-1	0.419442	B (assay format)	0.0612061	-1.07855	-1.01997	-0.771836	-1.81191	-2.25839	-0.521076	0.379861	-0.104011	-0.20166	0.602461	-0.0453143	-1	100		1	1	1	0	1	1	1	1	1	1	1	10
CHEMBL13881	PHENAMAZOLINE	c1ccc(NCC2=NCCN2)cc1	IC50 (nM)	Caspase-1	0.419442	B (assay format)	0.0612061	-1.02595	-0.475007	0.615527	-0.946883	-1.23289	1.25224	-0.0818537	-0.104011	0.273461	-0.233156	-0.0476886	-1	100		1	1	1	1	1	1	1	1	1	1	1	11
CHEMBL169901	DEBRISOQUINE	N=C(N)N1CCc2ccccc2C1	IC50 (nM)	Caspase-1	0.419442	B (assay format)	0.0612061	-0.704054	0.122579	-0.771836	0.84777	0.10755	0.372941	0.234019	-0.104011	0.305822	-0.233156	-0.0473185	-1	99.9181		1	1	1	1	1	1	1	1	1	1	1	11
CHEMBL2104128	CLOPROTHIAZOLE	Cc1ncsc1CCCCl	IC50 (nM)	Caspase-1	0.419442	B (assay format)	0.0612061	-0.806306	-1.01997	0.208379	-0.289229	-1.70102	-0.732181	-0.0755124	-0.104011	0.497729	1.08598	-0.0202869	-1	99.7372		1	1	1	1	1	1	1	1	1	1	1	11
CHEMBL180570	MEDRONIC ACID	O=P(O)(O)CP(=O)(O)O	IC50 (nM)	Caspase-1	0.419442	B (assay format)	0.0612061	-0.876047	-1.01997	-0.771836	1.87747	-3.36433	1.63544	0.310457	0.974914	-1.457	2.32695	-0.0354911	1	99.9889		1	1	1	1	0	1	1	1	1	1	1	10
CHEMBL196	ASCOR|ASCORBIC ACID|ASCORBIC ACID (VIT C)|ASCORBICAP|ASCUR|Ascorbic Acid|BASSETT'S|CEBIONE|CECON|CENOLATE|CETANE|CETANE-CAPS TC|CEVALIN|CEVEX|CEVITAMIC ACID|E-300|E300|FEMA NO. 2109|HALIBORANGE|INS NO.300|INS-300|NSC-218455|NSC-33832|REDOXON|REDOXON C|REDOXON CHEW-C|REDOXON SLOW RELEASE|TOP C|VITAL LIFE|VITAMIN C|Vitamin C	O=C1O[C@H]([C@@H](O)CO)C(O)=C1O	IC50 (nM)	Caspase-1	0.419442	B (assay format)	0.0612061	-0.924125	-1.01997	-0.28114	-0.485355	-1.45216	-3.49265	0.0674958	-0.104011	-0.145851	0.409145	-0.0448474	1	100		1	1	1	1	1	0	1	1	1	1	1	10
CHEMBL2107425	GLUCUROLACTONE|GLUCURONOLACTONE	O=C1O[C@H]2[C@H](O[C@@H](O)[C@@H]2O)C1O	IC50 (nM)	Caspase-1	0.419442	B (assay format)	0.0612061	-0.75128	-1.01997	0.208379	-1.18778	0.121542	-1.2573	0.0335351	-0.104011	-0.613716	0.123748	-0.0458619	1	100		1	1	1	1	1	1	1	1	1	1	1	11
CHEMBL2105084	FOSMENIC ACID	O=[PH](O)C(O)C1CC=CCC1	IC50 (nM)	Caspase-1	0.419442	B (assay format)	0.0612061	-0.601344	0.134463	-0.771836	-1.02916	-1.81083	-0.500728	0.448952	-0.104011	-0.600916	0.625687	-0.0422747	-1	97.4989		1	1	1	1	1	1	1	1	1	1	1	11
CHEMBL12208	CANTABILINE|HYMECROMONE|LM-94|NSC-19026|NSC-9408	Cc1cc(=O)oc2cc(O)ccc12	IC50 (nM)	Caspase-1	0.419442	B (assay format)	0.0612061	-0.782578	-0.361262	-0.771836	1.22343	0.712339	0.356954	-0.03617	-0.104011	0.350176	-0.120035	-0.0468069	-1	99.9987		1	1	1	1	1	1	1	1	1	1	1	11
CHEMBL1177	CYLERT|FENOXAZOL|LA-956|NSC-169499|NSC-25159|PEMOLINE|RONYL|TRADON|VOLITAL|YH-1	NC1=NC(=O)C(c2ccccc2)O1	IC50 (nM)	Caspase-1	0.419442	B (assay format)	0.0612061	-0.911704	-0.475007	-0.117575	-0.437734	-0.943119	0.692687	0.129959	-0.104011	0.283003	-0.119972	-0.0470655	-1	99.9666		1	1	1	1	1	1	1	1	1	1	1	11
CHEMBL39	5-HT|5-HYDROXYTRYPTAMINE|SEROTONIN	NCCc1c[nH]c2ccc(O)cc12	IC50 (nM)	Caspase-1	0.419442	B (assay format)	0.0612061	-0.759342	-0.610822	-0.0787428	0.367174	0.189061	-0.132657	0.150559	-0.104011	0.197297	-0.195449	-0.0469403	-1	85.1569		1	1	1	1	1	1	1	1	1	1	1	11
CHEMBL578211	COTININE|NICOTINE RELATED COMPOUND C	CN1C(=O)CC[C@H]1c1cccnc1	IC50 (nM)	Caspase-1	0.419442	B (assay format)	0.0612061	-0.68793	-0.598939	-0.0787428	-0.420108	-0.755794	-0.164632	-0.0711361	-0.104011	0.0328667	-0.195449	-0.0471746	1	86.348		1	1	1	1	1	1	1	1	1	1	1	11
CHEMBL2111053		CC[N+]1(C)CCc2ccccc2C1	IC50 (nM)	Caspase-1	0.419442	B (assay format)	0.0612061	-0.24746	0.122579	-0.771836	1.68246	0.156905	-1.64745	-0.0819533	0.300656	0.114515	-0.308695	-0.0474869	1	89.7404		1	1	1	1	1	1	1	1	1	1	1	11
CHEMBL1180550		C[N+](C)(C)CC(O)C[N+](C)(C)C	IC50 (nM)	Caspase-1	0.419442	B (assay format)	0.0612061	-0.635919	-1.01997	-0.771836	2.87628	-1.81892	1.22372	-0.0471525	0.974914	0.0938702	0.362268	-0.0463496	1	86.9063		1	1	1	0	1	1	1	1	1	1	1	10
CHEMBL3184437	DICHLOROBENZYL ALCOHOL	OCc1ccc(Cl)cc1Cl	IC50 (nM)	Caspase-1	0.419442	B (assay format)	0.0612061	-0.80044	-0.610822	-0.771836	1.83765	-1.19169	-2.26536	-0.0477961	-0.104011	1.02414	1.22853	-0.00679668	1	88.8484		1	1	1	1	1	1	1	1	1	1	1	11
CHEMBL146927		N[C@H]1C[C@@H](C(=O)O)CC1=C(F)F	IC50 (nM)	Caspase-1	0.419442	B (assay format)	0.0612061	-0.81191	-1.01997	-0.117575	-0.110654	-0.849955	-0.783473	0.165053	-0.104011	-0.547117	0.409512	-0.0442973	1	97.8237		1	1	1	1	1	1	1	1	1	1	1	11
CHEMBL4297915	BMS-986231|CIMLANOD|CXL-1427	Cc1ccc(S(=O)(=O)NO)o1	IC50 (nM)	Caspase-1	0.419442	B (assay format)	0.0612061	-0.778777	-1.01997	0.153073	1.63698	-1.58979	-2.82288	0.181028	0.313547	-0.435505	0.796098	-0.0431466	1	99.9983		1	1	1	1	1	1	1	1	1	1	1	11
CHEMBL2064047	TIDIACIC	O=C(O)C1CSC(C(=O)O)N1	IC50 (nM)	Caspase-1	0.419442	B (assay format)	0.0612061	-0.826789	-1.01997	0.153073	-0.879851	-0.792691	-0.653334	0.0156393	-0.104011	0.302484	0.796098	-0.043906	1	69.4511		1	1	1	1	1	1	1	1	1	1	1	11
CHEMBL1201208	PHENMETRAZINE|Phenmetrazine|Preludin	CC1NCCOC1c1ccccc1	IC50 (nM)	Caspase-1	0.419442	B (assay format)	0.0612061	-0.726766	0.102207	-0.771836	-0.0712137	-0.797297	0.692687	-0.0819179	-0.104011	-0.0366704	-0.233218	-0.0475752	-1	91.0439		1	1	1	1	1	1	1	1	1	1	1	11
CHEMBL2105245	DIMEPROPION|METAMFEPRAMONE|MG 559	CC(C(=O)c1ccccc1)N(C)C	IC50 (nM)	Caspase-1	0.419442	B (assay format)	0.0612061	-0.802767	-0.475007	-0.771836	0.583348	-1.71824	-0.999046	-0.0711937	-0.104011	0.354117	0.00276662	-0.046825	1	99.9999		1	1	1	1	1	1	1	1	1	1	1	11
CHEMBL4094396	J2.756.280I|Mephedrone	CNC(C)C(=O)c1ccc(C)cc1	IC50 (nM)	Caspase-1	0.419442	B (assay format)	0.0612061	-0.851041	-0.548008	-0.771836	0.723625	-1.13578	-2.50769	-0.0711667	-0.104011	0.290229	0.00276662	-0.0467071	1	58.5116		1	1	1	1	1	1	1	1	1	1	1	11
CHEMBL2111121	MODALINE	Cc1nccnc1N1CCCCC1	IC50 (nM)	Caspase-1	0.419442	B (assay format)	0.0612061	-0.752395	0.604723	-0.771836	0.244745	-0.797297	0.692687	-0.0818665	-0.104011	-0.140846	-0.233156	-0.0475994	-1	91.5637		1	1	1	1	1	1	1	1	1	1	1	11
CHEMBL1201260	BETANIDINE|Bethanidine	C/N=C(\NC)NCc1ccccc1	IC50 (nM)	Caspase-1	0.419442	B (assay format)	0.0612061	-1.01992	-0.475007	-0.771836	-0.389179	-1.40013	-2.30754	-0.0818395	-0.104011	0.4279	0.00283387	-0.0470106	1	99.3075		1	1	1	1	1	1	1	1	1	1	1	11
CHEMBL48802	4-(Methylsulfinyl)Butyl Isothiocyanate|SULFORAPHANE	C[S+]([O-])CCCCN=C=S	IC50 (nM)	Caspase-1	0.419442	B (assay format)	0.0612061	-1.07085	-1.01997	-0.771836	-0.698014	-2.1973	0.144456	1.53307	-0.104011	1.00966	1.59111	-0.0242678	-1	100		1	1	1	1	1	1	1	1	1	1	1	11
CHEMBL1439973	CHLORBUTOL|CHLORETONE|CHLOROBUTANOL|NSC-44794|TRICHLORISOBUTYLALCOHOL	CC(C)(O)C(Cl)(Cl)Cl	IC50 (nM)	Caspase-1	0.419442	B (assay format)	0.0612061	-1.12266	-1.01997	-0.771836	7.94482	-3.36433	-1.16783	-0.0464289	0.776504	0.986813	3.14785	0.0294773	-1	99.9706		1	1	1	0	0	1	1	1	1	1	1	9
CHEMBL1200829	E575|GLUCONOLACTONE	O=C1O[C@H](CO)[C@@H](O)[C@H](O)[C@H]1O	IC50 (nM)	Caspase-1	0.419442	B (assay format)	0.0612061	-0.841439	-0.63459	-0.771836	-1.46335	-1.26873	-3.7258	0.0674975	-0.104011	-0.452744	0.409145	-0.0448481	1	100		1	1	1	1	1	0	1	1	1	1	1	10
CHEMBL2106850	COMPOUND 56063|MELIZAME	Oc1cccc(Oc2nnn[nH]2)c1	IC50 (nM)	Caspase-1	0.419442	B (assay format)	0.0612061	-1.03228	-0.548008	0.615527	-0.91419	-0.780845	1.25224	-0.0399288	-0.104011	0.888783	-0.0444332	-0.04716	-1	100		1	1	1	1	1	1	1	1	1	1	1	11
CHEMBL2104115	CIAPILOME	CC(=O)Nn1cnc(=O)c(C#N)c1	IC50 (nM)	Caspase-1	0.419442	B (assay format)	0.0612061	-1.00203	-0.736452	-0.771836	-0.865391	-0.985586	-1.22072	0.0457412	-0.104011	0.316729	0.206074	-0.0461752	-1	69.0695		1	1	1	1	1	1	1	1	1	1	1	11
CHEMBL50882	SR-259075|SR259075|TIRAPAZAMINE|WIN 59075	Nc1n[n+]([O-])c2ccccc2[n+]1[O-]	IC50 (nM)	Caspase-1	0.419442	B (assay format)	0.0612061	-0.84973	-0.357867	-0.771836	-0.844889	-0.0629504	-0.484378	0.398474	-0.104011	0.042661	-0.0444332	-0.0464941	1	99.9522		1	1	1	1	1	1	1	1	1	1	1	11
CHEMBL918	PHENACEMIDE|PHENURONE|Phenacemide	NC(=O)NC(=O)Cc1ccccc1	IC50 (nM)	Caspase-1	0.419442	B (assay format)	0.0612061	-1.01786	-0.475007	-0.771836	-0.881313	-1.52194	1.17461	0.143759	-0.104011	0.242089	0.124724	-0.0465087	-1	100		1	1	1	1	1	1	1	1	1	1	1	11
CHEMBL46730	NSC-26256|PHENANTHRENE	c1ccc2c(c1)ccc1ccccc12	IC50 (nM)	Caspase-1	0.419442	B (assay format)	0.0612061	-0.606194	0.277069	-0.771836	1.60832	0.852342	0.960475	-0.0819533	-0.104011	0.600721	-0.51692	-0.0478514	-1	100		1	1	1	1	1	1	1	1	1	1	0	10
CHEMBL2106646	BUPICOMIDE|SCH 10595	CCCCc1ccc(C(N)=O)nc1	IC50 (nM)	Caspase-1	0.419442	B (assay format)	0.0612061	-0.979479	-0.654962	-0.771836	-0.582134	-0.75808	-0.62027	0.132005	-0.104011	0.0233203	0.0434415	-0.0467367	-1	73.7993		1	1	1	1	1	1	1	1	1	1	1	11
CHEMBL2104607	CORAMINE|NICETHAMIDE|NIKETHAMIDE|NIKETHYL	CCN(CC)C(=O)c1cccnc1	IC50 (nM)	Caspase-1	0.419442	B (assay format)	0.0612061	-0.881225	-0.598939	-0.771836	-0.236169	-1.66227	-3.12536	-0.071135	-0.104011	0.223141	0.0434415	-0.0467335	1	100		1	1	1	1	1	0	1	1	1	1	1	10
CHEMBL2106654	BAY VA 9387|ETISAZOLE	CCNc1nsc2ccccc12	IC50 (nM)	Caspase-1	0.419442	B (assay format)	0.0612061	-0.662891	-0.548008	-0.0787428	0.757947	-0.163947	0.0468926	-0.0385715	-0.104011	0.860924	0.126073	-0.0459699	-1	68.6856		1	1	1	1	1	1	1	1	1	1	1	11
CHEMBL1512677	AMYLMETACRESOL|THROATIES	CCCCCc1ccc(C)cc1O	IC50 (nM)	Caspase-1	0.419442	B (assay format)	0.0612061	-0.884798	-0.610822	-0.771836	0.857053	-0.888141	-0.402904	-0.0471509	-0.104011	-0.0578027	-0.0379082	-0.0469113	1	85.7471		1	1	1	1	1	1	1	1	1	1	1	11
CHEMBL526	DIPRIVAN|DISOPROFOL|Disoprivan|ICI 35,868|ICI 35-868|ICI35,868|NSC-5105|PROPOFOL|Rapinovet	CC(C)c1cccc(C(C)C)c1O	IC50 (nM)	Caspase-1	0.419442	B (assay format)	0.0612061	-0.562639	-0.610822	-0.771836	1.86939	-1.18289	-1.12817	-0.0471491	-0.104011	-0.0285102	-0.0379082	-0.0468078	1	99.9904		1	1	1	1	1	1	1	1	1	1	1	11
CHEMBL2104018	26P|ALIFLURANE	COC1(F)C(F)(F)C1(F)Cl	IC50 (nM)	Caspase-1	0.419442	B (assay format)	0.0612061	-0.897808	-1.01997	-0.771836	8.21922	-3.36433	-5.55555	-0.0819445	0.788274	-0.413121	1.34796	-0.0252194	1	100		1	1	1	0	0	0	1	1	1	1	1	8
CHEMBL1231101	ACIVICIN|AT-125|U-42,126	N[C@H](C(=O)O)[C@@H]1CC(Cl)=NO1	IC50 (nM)	Caspase-1	0.419442	B (assay format)	0.0612061	-0.935694	-1.01997	0.153073	-0.437375	-1.58979	-0.928025	0.1656	-0.104011	0.0449912	0.829702	-0.0280189	1	99.9425		1	1	1	1	1	1	1	1	1	1	1	11
CHEMBL1709559	ACETSALICYLAMIDE|L-749|SALACETAMIDE	CC(=O)NC(=O)c1ccccc1O	IC50 (nM)	Caspase-1	0.419442	B (assay format)	0.0612061	-0.965026	-0.548008	-0.771836	0.0593862	-1.32483	-0.00691082	-0.0253008	-0.104011	0.309177	0.165332	-0.0461863	1	96.9827		1	1	1	1	1	1	1	1	1	1	1	11
CHEMBL112687	ACEDOBEN|Acedoben	CC(=O)Nc1ccc(C(=O)O)cc1	IC50 (nM)	Caspase-1	0.419442	B (assay format)	0.0612061	-0.987082	-0.548008	-0.771836	0.122302	-0.937468	0.122217	-0.0237826	-0.104011	0.356629	0.165332	-0.0461938	1	77.0707		1	1	1	1	1	1	1	1	1	1	1	11
CHEMBL493287	GLUCOSAMINE	N[C@H]1C(O)O[C@H](CO)[C@@H](O)[C@@H]1O	IC50 (nM)	Caspase-1	0.419442	B (assay format)	0.0612061	-0.771337	-0.575171	-0.771836	-1.99134	-1.26873	-3.7258	0.256606	-0.104011	-0.583796	0.365154	-0.0450801	1	100		1	1	1	0	1	0	1	1	1	1	1	9
CHEMBL396416	AHR-3053|CARBOCISTEIN|CARBOCISTEINE|CARBOCYSTEINE|L-CARBOCISTEINE|L-CARBOCYSTEINE|LJ 206|LOVISCOL|MUCODYNE|MUCODYNE FTE|MUCOFAN|MUCOLEX|NSC-14156|PULMOCLASE|R05CB03	N[C@@H](CSCC(=O)O)C(=O)O	IC50 (nM)	Caspase-1	0.419442	B (assay format)	0.0612061	-1.04348	-1.01997	-0.771836	-1.32568	-2.03499	-0.799328	0.215257	-0.104011	0.622064	1.20581	-0.0427196	-1	100		1	1	1	1	1	1	1	1	1	1	1	11
CHEMBL112797	CGP-36742|LU-AE-58479|SGS-742|SGS742	CCCCP(=O)(O)CCCN	IC50 (nM)	Caspase-1	0.419442	B (assay format)	0.0612061	-0.715492	-1.01997	-0.771836	-0.0723743	-2.73801	-1.67223	0.225445	0.36287	-1.00365	0.965568	-0.0433514	1	99.5241		1	1	1	1	1	1	1	1	1	1	1	11
CHEMBL39677	ACRIDINE|NSC-3408	c1ccc2nc3ccccc3cc2c1	IC50 (nM)	Caspase-1	0.419442	B (assay format)	0.0612061	-0.750199	0.197278	-0.771836	0.468621	0.84449	1.25424	-0.0819068	-0.104011	0.738399	-0.483871	-0.0478427	-1	99.9934		1	1	1	1	1	1	1	1	1	1	0	10
CHEMBL1979022	BUTAFOSFAN	CCCCNC(C)(C)[PH](=O)O	IC50 (nM)	Caspase-1	0.419442	B (assay format)	0.0612061	-0.702874	-1.01997	-0.771836	0.82275	-2.14335	-2.10869	0.413817	0.313547	-1.00011	0.965568	-0.0417099	1	97.1077		1	1	1	1	1	1	1	1	1	1	1	11
CHEMBL1079576	MH-532|PHENPROBAMATE	NC(=O)OCCCc1ccccc1	IC50 (nM)	Caspase-1	0.419442	B (assay format)	0.0612061	-1.02985	-0.475007	-0.771836	-0.406718	-1.62905	1.17461	0.132579	-0.104011	0.178184	0.0840491	-0.0468952	-1	100		1	1	1	1	1	1	1	1	1	1	1	11
CHEMBL2104353	HOMARYLAMINE	CNCCc1ccc2c(c1)OCO2	IC50 (nM)	Caspase-1	0.419442	B (assay format)	0.0612061	-0.906035	-0.610822	0.208379	0.0585674	-0.146518	0.322981	-0.0819141	-0.104011	0.120007	-0.157742	-0.0473373	-1	99.7895		1	1	1	1	1	1	1	1	1	1	1	11
CHEMBL2107010	RISOCAINE	CCCOC(=O)c1ccc(N)cc1	IC50 (nM)	Caspase-1	0.419442	B (assay format)	0.0612061	-0.996062	-0.548008	-0.771836	0.22678	-0.93928	-0.766615	0.128688	-0.104011	0.352658	0.0840491	-0.0466949	1	90.9306		1	1	1	1	1	1	1	1	1	1	1	11
CHEMBL16073	ACETOPHENETIDIN|ACETPHENETIDIN|PHENACETIN	CCOc1ccc(NC(C)=O)cc1	IC50 (nM)	Caspase-1	0.419442	B (assay format)	0.0612061	-0.992785	-0.548008	-0.771836	-0.0919983	-1.14424	0.0705661	-0.0710072	-0.104011	0.187289	0.0840491	-0.046819	1	61.5944		1	1	1	1	1	1	1	1	1	1	1	11
CHEMBL315818	PHENIBUT	NCC(CC(=O)O)c1ccccc1	IC50 (nM)	Caspase-1	0.419442	B (assay format)	0.0612061	-0.861955	-0.475007	-0.771836	-0.31373	-1.57529	-0.643943	0.162843	-0.104011	0.176419	0.0840491	-0.04634	1	99.4153		1	1	1	1	1	1	1	1	1	1	1	11
CHEMBL6731	TENAMFETAMINE|Tenamfetamine	CC(N)Cc1ccc2c(c1)OCO2	IC50 (nM)	Caspase-1	0.419442	B (assay format)	0.0612061	-0.865658	-0.610822	0.208379	0.395396	-0.176804	1.01243	0.11783	-0.104011	0.0397298	-0.157742	-0.047333	-1	99.9999		1	1	1	1	1	1	1	1	1	1	1	11
CHEMBL92401	IPRONIAZID|IPRONIAZIDE|Iproniazide|MARSILID	CC(C)NNC(=O)c1ccncc1	IC50 (nM)	Caspase-1	0.419442	B (assay format)	0.0612061	-1.01697	-0.598939	-0.771836	-0.104661	-1.57529	0.339583	-0.0699211	-0.104011	0.0877605	0.0841164	-0.0469016	-1	97.5287		1	1	1	1	1	1	1	1	1	1	1	11
CHEMBL1206440	CYCLAMIC ACID|HEXAMIC ACID	O=S(=O)(O)NC1CCCCC1	IC50 (nM)	Caspase-1	0.419442	B (assay format)	0.0612061	-0.744726	0.713376	-0.771836	0.82077	-1.74778	1.52893	0.0471866	0.435171	-0.648571	0.700037	-0.0429776	-1	99.9797		1	1	1	1	1	1	1	1	1	1	1	11
CHEMBL1555183	FUDOSTEINE	N[C@@H](CSCCCO)C(=O)O	IC50 (nM)	Caspase-1	0.419442	B (assay format)	0.0612061	-1.04732	-1.01997	-0.771836	-1.35096	-2.23967	-1.29453	0.202181	-0.104011	0.468474	1.10014	-0.0429318	-1	100		1	1	1	1	1	1	1	1	1	1	1	11
CHEMBL2010507	METHOXYPHENAMINE	CNC(C)Cc1ccccc1OC	IC50 (nM)	Caspase-1	0.419442	B (assay format)	0.0612061	-0.832066	-0.548008	-0.771836	0.145517	-1.00834	-2.5658	-0.0819206	-0.104011	0.162053	0.00276662	-0.0468108	1	64.1031		1	1	1	1	1	1	1	1	1	1	1	11
CHEMBL558	MEXILETINE|Mexiletine	Cc1cccc(C)c1OCC(C)N	IC50 (nM)	Caspase-1	0.419442	B (assay format)	0.0612061	-0.809551	-0.610822	-0.771836	0.918492	-0.631442	-0.36847	0.117822	-0.104011	0.15478	0.00276662	-0.0470555	1	56.577		1	1	1	1	1	1	1	1	1	1	1	11
CHEMBL1589978	DL-METHYLEPHEDRINE HYDROCHLORIDE|DL-METHYLEPHEDRINE SACCHARINATE|L-METHYLEPHEDRINE HYDROCHLORIDE|METHYLEPHEDRINE	CC([C@H](O)c1ccccc1)N(C)C	IC50 (nM)	Caspase-1	0.419442	B (assay format)	0.0612061	-0.739285	-0.475007	-0.771836	0.349057	-1.71824	-0.999046	-0.0471489	-0.104011	0.190717	0.00276662	-0.046825	1	99.9993		1	1	1	1	1	1	1	1	1	1	1	11
CHEMBL2105027	HEXAZOLE	CCc1nncn1C1CCCCC1	IC50 (nM)	Caspase-1	0.419442	B (assay format)	0.0612061	-0.659516	0.713376	0.208379	-0.195337	-0.747755	-0.554322	-0.0802413	-0.104011	-0.382622	-0.233156	-0.0474879	1	99.5322		1	1	1	1	1	1	1	1	1	1	1	11
CHEMBL959	RIMANTADINE|Rimantadin	CC(N)C12CC3CC(CC(C3)C1)C2	IC50 (nM)	Caspase-1	0.419442	B (assay format)	0.0612061	1.39519	3.13598	-0.771836	2.66831	1.78639	0.756237	0.117822	0.209298	-1.09247	-0.508184	-0.0475903	1	99.8216		1	1	1	0	0	1	1	1	1	1	1	9
CHEMBL807	D-145|DRG-0267|MEMANTINE|Memantine|Namenda	CC12CC3CC(C)(C1)CC(N)(C3)C2	IC50 (nM)	Caspase-1	0.419442	B (assay format)	0.0612061	2.41715	2.32958	-0.771836	5.23231	3.12803	1.59184	0.120222	1.10943	-1.18679	-0.508184	-0.0476053	1	82.7176		1	1	1	0	0	1	1	1	1	1	1	9
CHEMBL225164	CLOXIQUINE|CLOXYQUIN	Oc1ccc(Cl)c2cccnc12	IC50 (nM)	Caspase-1	0.419442	B (assay format)	0.0612061	-0.715853	-0.301843	-0.771836	0.717871	-0.273875	-0.136039	-0.0471072	-0.104011	0.849002	0.235722	-0.0319391	-1	58.6099		1	1	1	1	1	1	1	1	1	1	1	11
CHEMBL25	8-HOUR BAYER|ACETYLSALIC ACID|ACETYLSALICYLIC ACID|ALKA RAPID|ANADIN ALL NIGHT|ANGETTES 75|ASPIRIN|ASPRO CLR|Acetosalic Acid|Acetylsalicylic Acid|Aspirin|BAY1019036|BAYER EXTRA STRENGTH ASPIRIN FOR MIGRAINE PAIN|DANAMEP|DISPRIN CV|DISPRIN DIRECT|DURLAZA|ENPRIN|Ecotrin|Equi-Prin|GENCARDIA|LEVIUS|MAX STRGH ASPRO CLR|MEASURIN|MICROPIRIN EC|NSC-27223|NSC-406186|NU-SEALS 300|NU-SEALS 600|NU-SEALS 75|N…	CC(=O)Oc1ccccc1C(=O)O	IC50 (nM)	Caspase-1	0.419442	B (assay format)	0.0612061	-0.955325	-0.548008	-0.771836	0.465208	-0.865995	0.3568	-0.0238533	-0.104011	0.288854	0.205939	-0.0461494	1	67.6068		1	1	1	1	1	1	1	1	1	1	1	11
CHEMBL145	CAFFEIC ACID|NSC-57197|NSC-623438|trans-Caffeate	O=C(O)/C=C/c1ccc(O)c(O)c1	IC50 (nM)	Caspase-1	0.419442	B (assay format)	0.0612061	-0.990392	-0.610822	-0.771836	0.231812	-1.06471	-0.239342	0.034883	-0.104011	0.633118	0.205939	-0.0458665	1	98.284		1	1	1	1	1	1	1	1	1	1	1	11
CHEMBL1236183	D-TAGATOSE|TAGATOSE	O=C(CO)[C@@H](O)[C@@H](O)[C@H](O)CO	IC50 (nM)	Caspase-1	0.419442	B (assay format)	0.0612061	-0.978102	-1.01997	-0.771836	-2.42449	-2.72618	-6.13443	0.101544	-0.104011	-0.345078	0.746434	-0.0436485	-1	99.9193		1	1	1	0	1	0	1	1	1	1	1	9
CHEMBL604608	DIETADE DIETARY FOODS|FRUCTOSE|Fructose|LEVULOSE|TOPIRAMATE IMPURITY, FRUCTOSE-	OC[C@H]1O[C@](O)(CO)[C@@H](O)[C@@H]1O	IC50 (nM)	Caspase-1	0.419442	B (assay format)	0.0612061	-0.717458	-1.01997	-0.391753	-0.622859	-1.49338	-5.6656	0.0917332	0.257499	-0.675623	0.409145	-0.0446455	1	100		1	1	1	1	1	0	1	1	1	1	1	10
CHEMBL195923	D-GALACTOSE|GALACTOSE|NSC-8102	OC[C@H]1OC(O)[C@H](O)[C@@H](O)[C@H]1O	IC50 (nM)	Caspase-1	0.419442	B (assay format)	0.0612061	-0.800964	-0.575171	-0.771836	-1.94736	-1.26873	-3.7258	0.0916286	-0.104011	-0.660979	0.409145	-0.0448481	1	100		1	1	1	0	1	0	1	1	1	1	1	9
CHEMBL1222251	CYCLOHEXANEHEXOL|INOSITOL|MESO-INOSITOL|NSC-25142|NSC-404118|NSC-55551|NSC-8101	O[C@H]1[C@H](O)[C@@H](O)[C@H](O)[C@@H](O)[C@H]1O	IC50 (nM)	Caspase-1	0.419442	B (assay format)	0.0612061	-0.687143	-0.391821	-0.771836	-2.07462	-1.55554	-3.73979	0.126891	-0.104011	-0.656925	0.409145	-0.0447126	1	100		1	1	1	0	1	0	1	1	1	1	1	9
CHEMBL190	ACCURBRON|AEROLATE|AEROLATE III|AEROLATE JR|AEROLATE SR|AQUAPHYLLIN|BRONKODYL|DIMETHYLXANTHINE|DURAPHYL|ELIXICON|ELIXOMIN|ELIXOPHYLLIN|ELIXOPHYLLIN SR|LABID|LANOPHYLLIN|LASMA|NSC-2066|NUELIN|NUELIN SA|NUELIN SA-250|PRO-VENT|QUIBRON-T|QUIBRON-T/SR|Quibron|Respbid|SLO-BID|SLO-PHYLLIN|SOMOPHYLLIN-CRT|SOMOPHYLLIN-T|SUSTAIRE|T-PHYL|THEO-24|THEO-DUR|THEOBID|THEOBID JR.|THEOCHRON|THEOCLEAR L.A.-130|THEO…	Cn1c(=O)c2nc[nH]c2n(C)c1=O	IC50 (nM)	Caspase-1	0.419442	B (assay format)	0.0612061	-0.677508	-0.807755	0.208379	0.787532	-0.102771	-1.74338	-0.0601341	-0.104011	0.132062	-0.0444332	-0.0465892	1	53.3017		1	1	1	1	1	1	1	1	1	1	1	11
CHEMBL1114	FEMA NO. 3591|NSC-5039|SC-15090|THEOBROMINE|Theobromine|Theobromine(20%)	Cn1cnc2c1c(=O)[nH]c(=O)n2C	IC50 (nM)	Caspase-1	0.419442	B (assay format)	0.0612061	-0.693174	-0.782289	-0.0787428	0.572785	0.0473512	-1.02195	-0.0597368	-0.104011	0.132062	-0.0444332	-0.0466038	-1	57.7465		1	1	1	1	1	1	1	1	1	1	1	11
CHEMBL194014	E216|PROPYL PARAHYDROXYBENZOATE|PROPYLPARABEN	CCCOC(=O)c1ccc(O)cc1	IC50 (nM)	Caspase-1	0.419442	B (assay format)	0.0612061	-1.00491	-0.548008	-0.771836	0.445852	-0.93928	-0.766615	-0.0362827	-0.104011	0.245272	0.124657	-0.0464804	1	84.4875		1	1	1	1	1	1	1	1	1	1	1	11
CHEMBL224265	NICOTHIAZONE|NICOTINALDEHYDE THIOSEMICARBAZONE|SRI-286	NC(=S)N/N=C/c1cccnc1	IC50 (nM)	Caspase-1	0.419442	B (assay format)	0.0612061	-1.07324	-0.598939	-0.771836	-0.670521	-1.4358	1.08404	0.996553	-0.104011	1.24075	0.499793	-0.036653	-1	100		1	1	1	1	1	1	1	1	1	1	1	11
CHEMBL192451	BUTYLATED HYDROXYANISOLE|Butylated hydroxyanisole|E320	COc1ccc(O)c(C(C)(C)C)c1	IC50 (nM)	Caspase-1	0.419442	B (assay format)	0.0612061	-0.552315	-0.610822	-0.771836	2.79215	-0.836399	-1.5543	-0.0471448	0.378563	0.018161	0.0433742	-0.0465644	1	96.2601		1	1	1	0	1	1	1	1	1	1	1	10
CHEMBL289480	RILMENIDINE	C1COC(NC(C2CC2)C2CC2)=N1	IC50 (nM)	Caspase-1	0.419442	B (assay format)	0.0612061	-0.716082	-1.01997	0.615527	1.21016	-1.14379	0.983789	-0.0818621	-0.104011	-0.666162	-0.402487	-0.0477591	1	100		1	1	1	1	1	1	1	1	1	1	1	11
CHEMBL1378024	EKTEBIN|PETEHA|PROTHIONAMIDE|PROTIONAMIDE|RP 9778|TH-1321|TREVINTIX	CCCc1cc(C(N)=S)ccn1	IC50 (nM)	Caspase-1	0.419442	B (assay format)	0.0612061	-0.897514	-0.654962	-0.771836	-0.227652	-1.09228	-0.466392	0.993177	-0.104011	0.814044	0.411664	-0.0365347	1	77.6236		1	1	1	1	1	1	1	1	1	1	1	11
CHEMBL143941	ABBOTT-16900|DA-708|TEFLURANE|Teflurane	FC(Br)C(F)(F)F	IC50 (nM)	Caspase-1	0.419442	B (assay format)	0.0612061	-1.12266	-1.01997	-0.771836	7.22418	-3.36433	-2.07045	-0.0819533	0.378563	0.446047	4.64289	1.4048	-1	100		1	1	1	0	0	1	1	1	1	0	1	8
CHEMBL2104534	STYRAMATE	NC(=O)OCC(O)c1ccccc1	IC50 (nM)	Caspase-1	0.419442	B (assay format)	0.0612061	-0.992523	-0.475007	-0.771836	-0.523076	-1.57529	0.339583	0.167382	-0.104011	0.25167	0.165332	-0.0464437	-1	100		1	1	1	1	1	1	1	1	1	1	1	11
CHEMBL2103996	ADRENALONE|ADRENONE	CNCC(=O)c1ccc(O)c(O)c1	IC50 (nM)	Caspase-1	0.419442	B (assay format)	0.0612061	-0.940839	-0.610822	-0.771836	-0.186716	-0.945924	-1.4553	-0.00156244	-0.104011	0.43132	0.165332	-0.0459903	1	59.4619		1	1	1	1	1	1	1	1	1	1	1	11
CHEMBL925	FEMA NO. 3736|L-TYROSINE|LEVODOPA IMPURITY, L-TYROSINE-|LEVODOPA RELATED COMPOUND L-TYROSINE|NSC-82624|TYROSINE	N[C@@H](Cc1ccc(O)cc1)C(=O)O	IC50 (nM)	Caspase-1	0.419442	B (assay format)	0.0612061	-0.954145	-0.548008	-0.771836	-0.228755	-1.34376	-0.456707	0.199861	-0.104011	0.230693	0.165332	-0.0460816	1	97.554		1	1	1	1	1	1	1	1	1	1	1	11
CHEMBL2000716	CARICOTAMIDE	NC(=O)CN1C=CCC(C(N)=O)=C1	IC50 (nM)	Caspase-1	0.419442	B (assay format)	0.0612061	-0.933564	-0.503868	-0.771836	-1.23959	-1.03773	0.485928	0.34587	-0.104011	0.277067	0.165399	-0.0462709	-1	100		1	1	1	1	1	1	1	1	1	1	1	11
CHEMBL1201293	ACAMPROSATE	CC(=O)NCCCS(=O)(=O)O	IC50 (nM)	Caspase-1	0.419442	B (assay format)	0.0612061	-1.0599	-1.01997	-0.771836	-0.0486471	-2.42	0.703079	0.0566944	0.435171	-0.110001	1.20581	-0.0416577	-1	100		1	1	1	1	1	1	1	1	1	1	1	11
CHEMBL1115	Mestinon|PYRIDOSTIGMINE|Pyridostigmine|Regonol	CN(C)C(=O)Oc1ccc[n+](C)c1	IC50 (nM)	Caspase-1	0.419442	B (assay format)	0.0612061	-0.977218	-0.598939	-0.771836	0.585121	-1.14605	-0.0929963	-0.0710614	-0.104011	-0.0309965	0.124724	-0.0467376	1	97.2072		1	1	1	1	1	1	1	1	1	1	1	11
CHEMBL86882	EFFORTIL|EFFORTIL DEPOT PERLONGETTEN|ETILEFRINE|ETILEFRINE HYDROCHLORIDE	CCNCC(O)c1cccc(O)c1	IC50 (nM)	Caspase-1	0.419442	B (assay format)	0.0612061	-0.941397	-0.548008	-0.771836	-0.244148	-1.32685	-0.402904	-0.0123237	-0.104011	0.153635	0.0840491	-0.0465153	1	93.2234		1	1	1	1	1	1	1	1	1	1	1	11
CHEMBL2104292	HEXAPROPYMATE	C#CCC1(OC(N)=O)CCCCC1	IC50 (nM)	Caspase-1	0.419442	B (assay format)	0.0612061	-0.630086	0.480792	-0.771836	0.788688	-1.05585	-0.473924	0.132582	0.24629	-0.380895	0.0840491	-0.0467064	-1	73.8069		1	1	1	1	1	1	1	1	1	1	1	11
CHEMBL30400	OXILOFRINE|Oxilofrine	CNC(C)C(O)c1ccc(O)cc1	IC50 (nM)	Caspase-1	0.419442	B (assay format)	0.0612061	-0.845568	-0.548008	-0.771836	0.0662523	-1.13578	-2.50769	-0.012321	-0.104011	0.147882	0.0840491	-0.0463535	1	77.6366		1	1	1	1	1	1	1	1	1	1	1	11
CHEMBL2105515	ETHYPICONE	CCC1(CC)C(=O)NC=C(C)C1=O	IC50 (nM)	Caspase-1	0.419442	B (assay format)	0.0612061	-0.262241	-0.714382	-0.771836	1.09501	-1.60368	-6.61612	-0.060252	0.17623	-0.422347	0.0840491	-0.0461941	1	100		1	1	1	1	1	0	1	1	1	1	1	10
CHEMBL149616	AZEPEXOLE|Azepexole	CCN1CCc2nc(N)oc2CC1	IC50 (nM)	Caspase-1	0.419442	B (assay format)	0.0612061	-0.791689	-1.01997	-0.117575	-0.137254	0.236359	-0.772149	0.119414	-0.104011	-0.44599	-0.157679	-0.0472856	1	86.077		1	1	1	1	1	1	1	1	1	1	1	11
CHEMBL2104354	LEPTACLINE	C1CCC(CN2CCCCC2)CC1	IC50 (nM)	Caspase-1	0.419442	B (assay format)	0.0612061	-0.67056	2.05455	-0.771836	0.306952	-1.06202	1.58798	-0.0819533	-0.104011	-0.865418	-0.308695	-0.0477589	-1	100		1	1	1	1	1	1	1	1	1	1	1	11
CHEMBL538393	DIMECAMINE|Dimecamine	CN(C)C1(C)C2CCC(C2)C1(C)C	IC50 (nM)	Caspase-1	0.419442	B (assay format)	0.0612061	2.82691	-0.312029	0.473143	4.51382	-0.292153	-1.68143	-0.0819528	0.501308	-0.912633	-0.308695	-0.0472973	1	70.5985		1	1	1	0	1	1	1	1	1	1	1	10
CHEMBL477874	FLUROTHYL|FLUROTYL|HEXAFLUORODIETHYL ETHER|INDOKLON|SK&F 6539	FC(F)(F)COCC(F)(F)F	IC50 (nM)	Caspase-1	0.419442	B (assay format)	0.0612061	-1.1047	-1.01997	-0.771836	5.74696	-1.28225	0.560392	-0.0819475	0.974914	-0.882076	1.41535	-0.0411111	1	100		1	1	1	0	1	1	1	1	1	1	1	10
CHEMBL62382	Methylselenocysteine|Se-Methylselenocysteine	C[Se]C[C@H](N)C(=O)O	IC50 (nM)	Caspase-1	0.419442	B (assay format)	0.0612061	-1.00966	-1.01997	-0.771836	-2.05693	-3.36433	-2.81852	0.165061	-0.104011	-0.588704	3.24651	0.120742	-1	100		1	1	1	0	0	1	1	1	1	1	1	9
CHEMBL1086863	FLUDEOXYGLUCOSE	OC[C@H]1O[C@H](O)[C@H](F)[C@@H](O)[C@@H]1O	IC50 (nM)	Caspase-1	0.419442	B (assay format)	0.0612061	-0.816728	-0.575171	-0.771836	-1.13713	-1.26873	-3.7258	0.0568177	-0.104011	-0.66097	0.475352	-0.0442772	1	100		1	1	1	1	1	0	1	1	1	1	1	10
CHEMBL1605835	FLOPROPIONE|PHLOROPROPIOPHENONE	CCC(=O)c1c(O)cc(O)cc1O	IC50 (nM)	Caspase-1	0.419442	B (assay format)	0.0612061	-0.845011	-0.666846	-0.771836	0.53877	-0.908274	-2.14398	0.0332108	-0.104011	0.294616	0.205939	-0.0456546	-1	65.5546		1	1	1	1	1	1	1	1	1	1	1	11
CHEMBL830	EFLORNITHINE|Eflornithine|Ornidyl|Vaniqa	NCCCC(N)(C(=O)O)C(F)F	IC50 (nM)	Caspase-1	0.419442	B (assay format)	0.0612061	-0.933892	-1.01997	-0.771836	0.526718	-2.39307	-3.38753	0.365038	0.219387	-0.408388	0.794904	-0.0433968	1	100		1	1	1	1	1	0	1	1	1	1	1	10
CHEMBL82700	STRINOLINE|Strinoline	c1ccc2c(c1)ncc1ncnnc12	IC50 (nM)	Caspase-1	0.419442	B (assay format)	0.0612061	-0.777236	-0.0556779	-0.771836	-1.33085	0.852342	0.960475	-0.0801493	-0.104011	1.09825	-0.384726	-0.0477322	-1	99.9992		1	1	1	1	1	1	1	1	1	1	1	11
CHEMBL1682	7B5697N|D-SORBITOL|E 420|E420|FEMA NO. 3029|ISOMALT IMPURITY, SORBITOL-|NSC-25944|SORBITOL|Sorbitol	OC[C@H](O)[C@@H](O)[C@H](O)[C@H](O)CO	IC50 (nM)	Caspase-1	0.419442	B (assay format)	0.0612061	-0.952474	-1.01997	-0.771836	-2.31704	-2.72618	-6.13443	0.12559	-0.104011	-0.48967	0.746434	-0.0436485	-1	94.094		1	1	1	0	1	0	1	1	1	1	1	9
CHEMBL476	DACARBAZINE|DIC|DTIC|DTIC-DOME|NCI C04717|NSC-45388	CN(C)/N=N/c1[nH]cnc1C(N)=O	IC50 (nM)	Caspase-1	0.419442	B (assay format)	0.0612061	-1.01818	-1.01997	0.208379	-1.09079	-1.20987	-0.00691082	0.13352	-0.104011	0.169775	0.206141	-0.0465483	-1	99.947		1	1	1	1	1	1	1	1	1	1	1	11
CHEMBL229128	CRESOXYDIOL|DECONTRACTYL|MEPHENESIN|TOLSEROL	Cc1ccccc1OCC(O)CO	IC50 (nM)	Caspase-1	0.419442	B (assay format)	0.0612061	-0.961192	-0.548008	-0.771836	-0.104166	-1.15632	-1.58443	-0.0129853	-0.104011	0.109153	0.124657	-0.0463077	1	79.7988		1	1	1	1	1	1	1	1	1	1	1	11
CHEMBL1201073	CHEMET|DIM-SA|DMS-A|DMSA|Dimercaptosuccinic Acid|RO 1-7977|SUCCIMER	O=C(O)[C@H](S)[C@H](S)C(=O)O	IC50 (nM)	Caspase-1	0.419442	B (assay format)	0.0612061	-0.896039	-1.01997	-0.771836	-0.146916	-3.36433	-3.07299	6.48499	-0.104011	1.35927	1.88458	-0.0165864	-1	100		1	1	1	1	0	0	0	1	1	1	1	8
CHEMBL2104853	TENILSETAM	O=C1NCCNC1c1cccs1	IC50 (nM)	Caspase-1	0.419442	B (assay format)	0.0612061	-0.686586	-0.4071	0.615527	-1.19726	-0.837003	0.572014	-0.0646671	-0.104011	0.04753	0.207356	-0.0459127	-1	99.9979		1	1	1	1	1	1	1	1	1	1	1	11
CHEMBL1160385	GUANACLINE	CC1=CCN(CCNC(=N)N)CC1	IC50 (nM)	Caspase-1	0.419442	B (assay format)	0.0612061	-0.880865	-0.245819	-0.771836	-0.476674	-1.07296	0.449342	0.235086	-0.104011	0.0854015	0.0435087	-0.0470471	-1	98.9404		1	1	1	1	1	1	1	1	1	1	1	11
CHEMBL2106494	CHLORAZODIN|CHLOROAZODIN	NC(/N=N/C(N)=N/Cl)=N\Cl	IC50 (nM)	Caspase-1	0.419442	B (assay format)	0.0612061	-1.10389	-1.01997	-0.771836	-0.663666	-2.1941	-4.86046	0.321745	-0.104011	1.7853	1.96692	0.0170406	1	98.6546		1	1	1	1	1	0	1	1	1	1	1	10
CHEMBL203125	FOSMIDOMYCIN	O=CN(O)CCCP(=O)(O)O	IC50 (nM)	Caspase-1	0.419442	B (assay format)	0.0612061	-1.04348	-1.01997	-0.771836	-0.295116	-1.80729	-1.79534	0.174739	0.435171	-0.76543	1.28257	-0.0410374	1	54.716		1	1	1	1	1	1	1	1	1	1	1	11
CHEMBL310671	BENZOSULFINIDE|E-954(I)|E954|GLUSIDE|INS NO.954(I)|INS-954(I)|NSC-5349|SACCHARIN|SWEETA	O=C1NS(=O)(=O)c2ccccc21	IC50 (nM)	Caspase-1	0.419442	B (assay format)	0.0612061	-0.327328	-0.548008	-0.391753	1.28568	-0.611309	0.199694	-0.018856	0.313547	0.317985	0.329246	-0.0445815	-1	74.4081		1	1	1	1	1	1	1	1	1	1	1	11
CHEMBL1740	RACEPINEFRINE|RACEPINEPHRINE|VAPONEFRIN	CNCC(O)c1ccc(O)c(O)c1	IC50 (nM)	Caspase-1	0.419442	B (assay format)	0.0612061	-0.912458	-0.610822	-0.771836	-0.193799	-0.945924	-1.4553	0.0224819	-0.104011	0.26792	0.165332	-0.0459903	1	58.4061		1	1	1	1	1	1	1	1	1	1	1	11
CHEMBL764	Aldoclor-150|Aldoclor-250|Methylnoradrenaline	CC(N)C(O)c1ccc(O)c(O)c1	IC50 (nM)	Caspase-1	0.419442	B (assay format)	0.0612061	-0.862512	-0.610822	-0.771836	0.107432	-0.915724	-1.48973	0.222235	-0.104011	0.181468	0.165332	-0.0459755	1	59.9002		1	1	1	1	1	1	1	1	1	1	1	11
CHEMBL2106596	OXISURAN|W 6495	C[S+]([O-])CC(=O)c1ccccn1	IC50 (nM)	Caspase-1	0.419442	B (assay format)	0.0612061	-0.904396	-0.598939	-0.771836	-1.27962	-1.68314	0.571117	0.688162	-0.104011	0.367862	0.543712	-0.0435993	-1	100		1	1	1	1	1	1	1	1	1	1	1	11
CHEMBL1200790	METHYPRYLON|NOLUDAR	CCC1(CC)C(=O)NCC(C)C1=O	IC50 (nM)	Caspase-1	0.419442	B (assay format)	0.0612061	-0.074222	-0.587055	-0.771836	1.16141	-1.60368	-6.61612	-0.060252	0.17623	-0.651486	0.0840491	-0.0461941	1	100		1	1	1	1	1	0	1	1	1	1	1	10
CHEMBL1697833	CLORTERMINE	CC(C)(N)Cc1ccccc1Cl	IC50 (nM)	Caspase-1	0.419442	B (assay format)	0.0612061	-0.571618	-0.548008	-0.771836	2.7118	-1.68379	0.68536	0.120215	0.435171	0.309635	0.442395	-0.0306925	1	61.986		1	1	1	0	1	1	1	1	1	1	1	10
CHEMBL1201269	CHLORPHENTERMINE|Chlorphentermine	CC(C)(N)Cc1ccc(Cl)cc1	IC50 (nM)	Caspase-1	0.419442	B (assay format)	0.0612061	-0.761571	-0.548008	-0.771836	2.75051	-1.53373	0.804265	0.120215	0.435171	0.309635	0.442395	-0.030702	-1	99.9912		1	1	1	0	1	1	1	1	1	1	1	10
CHEMBL2103952	BTS 7706|DEBROPOL	CC(Br)(CO)[N+](=O)[O-]	IC50 (nM)	Caspase-1	0.419442	B (assay format)	0.0612061	-1.06413	-1.01997	-0.771836	3.82054	-3.36433	-6.40767	0.0873072	0.313547	0.370332	3.43319	1.12338	1	100		1	1	1	0	0	0	1	1	1	1	1	8
CHEMBL1025	DYFLOS|FLOROPRYL|FLUOSTIGMINE|Fluostigmine|ISOFLUROPHATE|Isoflurophate	CC(C)OP(=O)(F)OC(C)C	IC50 (nM)	Caspase-1	0.419442	B (assay format)	0.0612061	-0.854843	-1.01997	-0.771836	2.83506	-2.49198	0.817788	-0.0532348	0.36287	-1.23266	1.20347	-0.0420689	-1	99.9424		1	1	1	0	1	1	1	1	1	1	1	10
CHEMBL444	BARBITAL|BARBITONE|DIEMAL|DIETHYLBARBITURIC ACID	CCC1(CC)C(=O)NC(=O)NC1=O	IC50 (nM)	Caspase-1	0.419442	B (assay format)	0.0612061	-0.541074	-0.755126	-0.771836	0.606415	-0.895792	-5.78109	-0.0489905	0.17623	-0.564457	0.206006	-0.0458368	1	100		1	1	1	1	1	0	1	1	1	1	1	10
CHEMBL2111012	PENTIZIDONE	CC(=O)/C=C(/C)N[C@@H]1CON=C1O	IC50 (nM)	Caspase-1	0.419442	B (assay format)	0.0612061	-0.966894	-1.01997	0.208379	-0.119028	-1.6971	0.339583	-0.0355459	-0.104011	0.0193915	0.206006	-0.0464042	-1	99.9246		1	1	1	1	1	1	1	1	1	1	1	11
CHEMBL25141	PHENTYDRONE|Phentydrone	O=C1C2=C(CCCC2)c2ccccc21	IC50 (nM)	Caspase-1	0.419442	B (assay format)	0.0612061	-0.335292	0.513048	-0.40352	0.752209	0.976174	0.504087	-0.0711939	-0.104011	0.0283163	-0.450878	-0.0474751	-1	99.9963		1	1	1	1	1	1	1	1	1	1	1	11
CHEMBL216913	MITOGUAZONE	CC(/C=N/N=C(N)N)=N\N=C(N)N	IC50 (nM)	Caspase-1	0.419442	B (assay format)	0.0612061	-1.08773	-1.01997	-0.771836	-0.753952	-1.86613	0.298334	0.739851	-0.104011	0.531476	0.498477	-0.0462374	-1	100		1	1	1	1	1	1	1	1	1	1	1	11
CHEMBL2205807	ABAMETAPIR|HA-44|HA44|Xeglyze	Cc1ccc(-c2ccc(C)cn2)nc1	IC50 (nM)	Caspase-1	0.419442	B (assay format)	0.0612061	-0.892139	-0.289959	-0.771836	0.396373	-0.153921	0.153782	-0.0818674	-0.104011	0.2967	-0.26081	-0.0475531	-1	87.7644		1	1	1	1	1	1	1	1	1	1	1	11
CHEMBL219828	DIBENZOTHIOPHENE	c1ccc2c(c1)sc1ccccc12	IC50 (nM)	Caspase-1	0.419442	B (assay format)	0.0612061	-0.225437	-0.0760502	-0.28114	1.6793	0.847467	1.18709	-0.0755164	-0.104011	0.833318	-0.189254	-0.0469467	-1	100		1	1	1	1	1	1	1	1	1	1	1	11
CHEMBL509282	APRONAL|Sedormid	C=CCC(C(=O)NC(N)=O)C(C)C	IC50 (nM)	Caspase-1	0.419442	B (assay format)	0.0612061	-0.821578	-1.01997	-0.771836	-0.518997	-2.23365	-1.23345	0.14376	-0.104011	-0.125176	0.410203	-0.0458323	1	63.9071		1	1	1	1	1	1	1	1	1	1	1	11
CHEMBL1276010	UNDECYLENIC ACID|Undecylenic Acid	C=CCCCCCCCCC(=O)O	IC50 (nM)	Caspase-1	0.419442	B (assay format)	0.0612061	-1.11519	-1.01997	-0.771836	-0.706046	-1.91063	0.673702	-0.0347251	-0.104011	-0.428401	0.322074	-0.0463159	-1	100		1	1	1	1	1	1	1	1	1	1	1	11
CHEMBL2008565	GUANAZODINE	N=C(N)NCC1CCCCCCN1	IC50 (nM)	Caspase-1	0.419442	B (assay format)	0.0612061	-0.979184	-1.01997	-0.771836	-0.726748	-0.679762	1.17461	0.235115	-0.104011	-0.443706	0.0435087	-0.0471231	-1	99.9683		1	1	1	1	1	1	1	1	1	1	1	11
CHEMBL1256	AERRANE|COMPOUND 469|COMPOUND-469|FORANE|ISOFLURANE	FC(F)OC(Cl)C(F)(F)F	IC50 (nM)	Caspase-1	0.419442	B (assay format)	0.0612061	-1.07255	-1.01997	-0.771836	3.9799	-3.36433	-0.626487	-0.0819457	0.378563	-0.362902	2.0702	-0.0189066	-1	99.6481		1	1	1	0	0	1	1	1	1	1	1	9
CHEMBL1257	ANESTHETIC COMPOUND NO. 347|Anesthetic Compound No. 347|ENFLURANE|ETHRANE	FC(F)OC(F)(F)C(F)Cl	IC50 (nM)	Caspase-1	0.419442	B (assay format)	0.0612061	-1.07177	-1.01997	-0.771836	3.80074	-3.36433	-1.21091	-0.0819441	0.313547	-0.362902	2.0702	-0.0186355	1	89.0857		1	1	1	0	0	1	1	1	1	1	1	9
CHEMBL1441646	CHLOROTHYMOL|MONOCHLOROTHYMOL	Cc1cc(O)c(C(C)C)cc1Cl	IC50 (nM)	Caspase-1	0.419442	B (assay format)	0.0612061	-0.554314	-0.666846	-0.771836	2.49558	-1.10144	-1.17516	-0.0471508	-0.104011	0.401305	0.486386	-0.0302247	1	99.9592		1	1	1	0	1	1	1	1	1	1	1	10
CHEMBL284377	DEXFOSFOSERINE|Dexfosfoserine|GNF-Pf-1028	N[C@@H](COP(=O)(O)O)C(=O)O	IC50 (nM)	Caspase-1	0.419442	B (assay format)	0.0612061	-1.01127	-1.01997	-0.771836	0.262427	-2.05567	-0.944812	0.362502	0.435171	-0.673605	1.38824	-0.0410512	-1	96.4727		1	1	1	1	1	1	1	1	1	1	1	11
CHEMBL8759	EGLUMEGAD|EGLUMETAD|LY-354740	N[C@@]1(C(=O)O)CC[C@H]2[C@H](C(=O)O)[C@H]21	IC50 (nM)	Caspase-1	0.419442	B (assay format)	0.0612061	-0.26188	-0.203377	-0.235248	1.17795	-0.325057	-1.17183	0.214704	0.219387	-0.649321	-0.00678857	-0.0458916	1	72.7393		1	1	1	1	1	1	1	1	1	1	1	11
CHEMBL185647	TERNIDAZOLE	Cc1ncc([N+](=O)[O-])n1CCCO	IC50 (nM)	Caspase-1	0.419442	B (assay format)	0.0612061	-0.85363	-1.01997	-0.0787428	0.766386	-0.89861	-1.09374	0.0873437	-0.104011	-0.389669	0.246681	-0.0456771	1	91.1339		1	1	1	1	1	1	1	1	1	1	1	11
CHEMBL498847	PM-185184|RP 14539|SECNIDAZOLE|SOLOSEC|SYM-1219	Cc1ncc([N+](=O)[O-])n1CC(C)O	IC50 (nM)	Caspase-1	0.419442	B (assay format)	0.0612061	-0.800669	-1.01997	-0.0787428	1.03531	-0.974513	-0.351253	0.0879874	-0.104011	-0.415228	0.246681	-0.0458686	1	95.2204		1	1	1	1	1	1	1	1	1	1	1	11
CHEMBL1256391	AMR-69|ESBRIET|PIRFENIDONE	Cc1ccc(=O)n(-c2ccccc2)c1	IC50 (nM)	Caspase-1	0.419442	B (assay format)	0.0612061	-0.809715	-0.110004	-0.771836	1.11322	-0.624691	0.48392	-0.0711637	-0.104011	0.232593	-0.225617	-0.0472802	-1	88.027		1	1	1	1	1	1	1	1	1	1	1	11
CHEMBL2104652	PROCYMATE	CCC(OC(N)=O)C1CCCCC1	IC50 (nM)	Caspase-1	0.419442	B (assay format)	0.0612061	-0.679704	0.713376	-0.771836	0.0322608	-1.57529	-0.643943	0.132581	-0.104011	-0.741604	0.0840491	-0.046712	1	99.7957		1	1	1	1	1	1	1	1	1	1	1	11
CHEMBL593430	ATAGABALIN|PD-0200,390|PD0200390	C[C@H]1CC(CN)(CC(=O)O)C[C@@H]1C	IC50 (nM)	Caspase-1	0.419442	B (assay format)	0.0612061	0.196188	-1.01997	-0.28114	2.1915	-1.23443	-2.39793	0.162847	0.24629	-0.750556	0.0840491	-0.0461433	1	99.9794		1	1	1	1	1	1	1	1	1	1	1	11
CHEMBL2106939	POLIHEXANIDE|POLYHEXANIDE	CCCCCCNC(=N)NC(=N)N	IC50 (nM)	Caspase-1	0.419442	B (assay format)	0.0612061	-1.09536	-1.01997	-0.771836	-0.388375	-2.06221	0.279682	0.345153	-0.104011	-0.166636	0.366284	-0.0464765	-1	99.9999		1	1	1	1	1	1	1	1	1	1	1	11
CHEMBL2110907	ETOFORMIN	CCCCN/C(=N\CC)NC(=N)N	IC50 (nM)	Caspase-1	0.419442	B (assay format)	0.0612061	-1.0604	-1.01997	-0.771836	-0.774563	-1.53308	-0.524679	0.235178	-0.104011	-0.09313	0.366284	-0.0464765	-1	99.9576		1	1	1	1	1	1	1	1	1	1	1	11
CHEMBL2107651	VALDIPROMIDE	CCCC(CCC)(CCC)C(N)=O	IC50 (nM)	Caspase-1	0.419442	B (assay format)	0.0612061	-0.338209	-1.01997	-0.771836	0.781581	-2.54642	-3.90999	0.131966	0.209298	-0.825623	0.278082	-0.0460896	1	100		1	1	1	1	1	0	1	1	1	1	1	10
CHEMBL2103914	FER-1443|TICLATONE	O=c1[nH]sc2cc(Cl)ccc12	IC50 (nM)	Caspase-1	0.419442	B (assay format)	0.0612061	-0.607243	-0.610822	-0.0787428	1.48088	-0.0521071	0.0395395	-0.00359512	-0.104011	1.07393	0.708024	-0.0289746	-1	99.9887		1	1	1	1	1	1	1	1	1	1	1	11
CHEMBL164660	NSC-404562|PSORALEN	O=c1ccc2cc3ccoc3cc2o1	IC50 (nM)	Caspase-1	0.419442	B (assay format)	0.0612061	-0.793656	-0.378239	0.208379	1.03553	0.986153	0.960475	-0.0709227	-0.104011	0.20346	-0.318794	-0.047396	-1	99.8413		1	1	1	1	1	1	1	1	1	1	1	11
CHEMBL4297349	AMPION|ASPARTYL-ALANYL-DIKETOPIPERAZINE	C[C@@H]1NC(=O)[C@H](CC(=O)O)NC1=O	IC50 (nM)	Caspase-1	0.419442	B (assay format)	0.0612061	-0.850451	-0.666846	-0.771836	-1.0711	-1.0627	-0.351253	-0.0128401	-0.104011	-0.35778	0.287289	-0.0457214	-1	98.727		1	1	1	1	1	1	1	1	1	1	1	11
CHEMBL2104057	AMPHENIDONE	Nc1cccc(-n2ccccc2=O)c1	IC50 (nM)	Caspase-1	0.419442	B (assay format)	0.0612061	-0.862119	-0.126981	-0.771836	0.587094	-0.402741	0.48392	0.128608	-0.104011	0.343907	-0.190365	-0.0471596	-1	83.3066		1	1	1	1	1	1	1	1	1	1	1	11
CHEMBL508102	ATHYROMAZOLE|CARBIMAZOLE|NEO-MERCAZOLE 20|NEO-MERCAZOLE 5	CCOC(=O)n1ccn(C)c1=S	IC50 (nM)	Caspase-1	0.419442	B (assay format)	0.0612061	-0.841046	-1.01997	-0.0787428	0.876292	-1.43667	-1.99818	0.790118	-0.104011	0.453383	0.587776	-0.0360777	1	99.9772		1	1	1	1	1	1	1	1	1	1	1	11
CHEMBL419	4-HOMOSULFANILAMIDE|D06BA03|MAFENIDE|Mafenide|NSC-34632|SULFAMYLON	NCc1ccc(S(N)(=O)=O)cc1	IC50 (nM)	Caspase-1	0.419442	B (assay format)	0.0612061	-0.771993	-0.548008	-0.771836	0.783832	-0.762711	-1.5925	0.524775	0.378563	0.610773	0.587776	-0.0435193	-1	70.0852		1	1	1	1	1	1	1	1	1	1	1	11
CHEMBL2104038	CILEXETIL	CC(C)OC(=O)OC1CCCCC1	IC50 (nM)	Caspase-1	0.419442	B (assay format)	0.0612061	-0.974334	0.713376	-0.771836	0.727727	-1.52194	1.17461	-0.0709649	-0.104011	-0.71064	0.124657	-0.0469156	-1	100		1	1	1	1	1	1	1	1	1	1	1	11
CHEMBL1269155	EFETOZOLE	Cc1nccn1C(C)c1ccccc1	IC50 (nM)	Caspase-1	0.419442	B (assay format)	0.0612061	-0.671216	-0.475007	0.208379	0.558463	-1.0979	-0.0028935	-0.0819088	-0.104011	0.0249241	-0.26081	-0.0475483	1	100		1	1	1	1	1	1	1	1	1	1	1	11
CHEMBL10758	AZEPINDOLE|Azepindole|MCN-2453	c1ccc2c(c1)cc1n2CCCNC1	IC50 (nM)	Caspase-1	0.419442	B (assay format)	0.0612061	-0.552905	-0.548008	-0.28114	0.578457	1.29827	1.25424	-0.0819269	-0.104011	-0.0941941	-0.450823	-0.0478054	-1	99.9808		1	1	1	1	1	1	1	1	1	1	0	10
CHEMBL52091	CYCLOBUTOIC ACID|Cyclobutoic acid	CC(O)(CC(=O)O)C1CCCCC1	IC50 (nM)	Caspase-1	0.419442	B (assay format)	0.0612061	-0.450948	0.713376	-0.771836	1.19547	-1.72991	0.584927	0.000799002	0.313547	-0.876059	0.124657	-0.0463285	-1	98.7436		1	1	1	1	1	1	1	1	1	1	1	11
CHEMBL1697739	CYCLOBUTYROL	CCC(C(=O)O)C1(O)CCCCC1	IC50 (nM)	Caspase-1	0.419442	B (assay format)	0.0612061	-0.361478	0.480792	-0.771836	0.830258	-1.66448	-2.15474	0.00080372	0.257499	-0.876059	0.124657	-0.0461776	1	94.8847		1	1	1	1	1	1	1	1	1	1	1	11
CHEMBL3707255	EPOMEDIOL	CC1(C)OC2(C)C(O)CC1CC2O	IC50 (nM)	Caspase-1	0.419442	B (assay format)	0.0612061	0.760245	0.613212	-0.771836	3.15951	0.1971	-1.04193	-0.0123322	0.637505	-1.01374	-0.120035	-0.0466968	1	99.9936		1	1	1	0	1	1	1	1	1	1	1	10
CHEMBL2110829	DETOMIDINE	Cc1cccc(Cc2c[nH]cn2)c1C	IC50 (nM)	Caspase-1	0.419442	B (assay format)	0.0612061	-0.69478	-0.610822	0.615527	0.469897	-0.727639	0.109018	-0.0817586	-0.104011	0.086891	-0.26081	-0.047535	1	99.9964		1	1	1	1	1	1	1	1	1	1	1	11
CHEMBL111659	ALTINICLINE|SIB-1508Y|SIB-1765F	C#Cc1cncc([C@@H]2CCCN2C)c1	IC50 (nM)	Caspase-1	0.419442	B (assay format)	0.0612061	-0.659188	-0.654962	0.208379	0.23545	-0.49714	-0.868339	-0.0819139	-0.104011	0.303084	-0.26081	-0.0474265	1	99.4652		1	1	1	1	1	1	1	1	1	1	1	11
CHEMBL392861	CAPURIDE|MCN-X-94|PACINOX	CCC(C)C(CC)C(=O)NC(N)=O	IC50 (nM)	Caspase-1	0.419442	B (assay format)	0.0612061	-0.717163	-1.01997	-0.771836	-0.390079	-2.23823	-3.96828	0.14376	-0.104011	-0.537933	0.410203	-0.0457188	1	100		1	1	1	1	1	0	1	1	1	1	1	10
CHEMBL108030	FEMA NO. 3245|NSC-7885|UNDECANOATE	CCCCCCCCCCC(=O)O	IC50 (nM)	Caspase-1	0.419442	B (assay format)	0.0612061	-1.11519	-1.01997	-0.771836	-0.500467	-1.91063	0.673702	-0.0347251	-0.104011	-0.841158	0.322074	-0.0463159	-1	100		1	1	1	1	1	1	1	1	1	1	1	11
CHEMBL3187683	ARUNDIC ACID|MK-0724|MK0724|ONO-2506PO	CCCCCC[C@@H](CCC)C(=O)O	IC50 (nM)	Caspase-1	0.419442	B (assay format)	0.0612061	-0.969516	-1.01997	-0.771836	-0.139814	-2.11216	-1.27075	-0.0347221	-0.104011	-0.825292	0.322074	-0.0460948	1	99.9327		1	1	1	1	1	1	1	1	1	1	1	11
CHEMBL1872946	ACINITRAZOLE|AMINITROZOLE|CL 5,279|NITHIAMIDE	CC(=O)Nc1ncc([N+](=O)[O-])s1	IC50 (nM)	Caspase-1	0.419442	B (assay format)	0.0612061	-0.931499	-1.01997	0.153073	0.195247	-1.10013	0.337969	0.0707664	-0.104011	0.258229	0.719897	-0.0446806	1	99.2707		1	1	1	1	1	1	1	1	1	1	1	11
CHEMBL12856	AMRINONE|INAMRINONE|INOCOR|WIN 40680	Nc1cc(-c2ccncc2)c[nH]c1=O	IC50 (nM)	Caspase-1	0.419442	B (assay format)	0.0612061	-0.885256	-0.244122	-0.771836	-0.316775	-0.417049	0.183625	0.129002	-0.104011	0.467885	-0.155113	-0.0471079	-1	66.3378		1	1	1	1	1	1	1	1	1	1	1	11
CHEMBL13589	AMANOZINE|AMENOZINE|Amanozine	Nc1ncnc(Nc2ccccc2)n1	IC50 (nM)	Caspase-1	0.419442	B (assay format)	0.0612061	-1.01206	-0.256005	-0.771836	-1.46892	-0.701291	1.31952	0.1195	-0.104011	0.701309	-0.155055	-0.0474774	-1	100		1	1	1	1	1	1	1	1	1	1	1	11
CHEMBL2110690	NAFOMINE	Cc1ccc2ccccc2c1CON	IC50 (nM)	Caspase-1	0.419442	B (assay format)	0.0612061	-0.578665	-0.194888	-0.771836	0.834015	0.136253	-0.27148	0.536646	-0.104011	0.491853	-0.225617	-0.0469948	-1	84.9592		1	1	1	1	1	1	1	1	1	1	1	11
CHEMBL2104276		c1ccc(C2CN=C3NCCN32)cc1	IC50 (nM)	Caspase-1	0.419442	B (assay format)	0.0612061	-0.611274	-0.475007	0.902649	0.489975	0.216332	0.960475	-0.0818806	-0.104011	0.0902574	-0.417775	-0.047787	-1	99.9864		1	1	1	1	1	1	1	1	1	1	1	11
CHEMBL1870796	CXB-722|CXB722|PIVAGABINE	CC(C)(C)C(=O)NCCCC(=O)O	IC50 (nM)	Caspase-1	0.419442	B (assay format)	0.0612061	-0.960471	-1.01997	-0.771836	1.2919	-2.25589	-0.296194	-0.0237845	0.378563	-0.545821	0.454195	-0.0458045	1	99.9988		1	1	1	1	1	1	1	1	1	1	1	11
CHEMBL972	EMSAM|Eldepryl|SELEGILINE|Zelapar	C#CCN(C)[C@H](C)Cc1ccccc1	IC50 (nM)	Caspase-1	0.419442	B (assay format)	0.0612061	-0.797851	-0.475007	-0.771836	0.145599	-1.6412	-0.414433	-0.0819532	-0.104011	0.401425	-0.0814212	-0.0472449	1	99.9918		1	1	1	1	1	1	1	1	1	1	1	11
CHEMBL4297316	PD 0299685|PD-0299685	CCC[C@@H](C)C[C@H](CN)CC(=O)O	IC50 (nM)	Caspase-1	0.419442	B (assay format)	0.0612061	-0.809878	-1.01997	-0.771836	0.181585	-1.99765	-1.80233	0.162843	-0.104011	-0.624943	0.366138	-0.0457821	1	99.9334		1	1	1	1	1	1	1	1	1	1	1	11
CHEMBL1663	DEFINITY|DMP 115|FS-069|FS069|MRX-115|PERFLUOROPROPANE|PERFLUTREN	FC(F)(F)C(F)(F)C(F)(F)F	IC50 (nM)	Caspase-1	0.419442	B (assay format)	0.0612061	-1.07249	-1.01997	-0.771836	9.14479	-3.36433	-1.73938	-0.081953	1.08813	-1.05183	1.67992	-0.0391384	1	100		1	1	1	0	0	1	1	1	1	1	1	9
CHEMBL93309	FLORETIONE|FLUORESONE|Fluoresone	CCS(=O)(=O)c1ccc(F)cc1	IC50 (nM)	Caspase-1	0.419442	B (assay format)	0.0612061	-0.595117	-0.548008	-0.771836	1.65376	-0.882017	-2.79321	-0.0305823	0.313547	0.284584	0.653911	-0.043468	-1	80.0238		1	1	1	1	1	1	1	1	1	1	1	11
CHEMBL1238	AZELAIC ACID|AZELEX|FINACEA|NSC-19493|SKINOREN|ZK 62498	O=C(O)CCCCCCCC(=O)O	IC50 (nM)	Caspase-1	0.419442	B (assay format)	0.0612061	-1.10772	-1.01997	-0.771836	-0.897492	-1.96624	1.08404	0.0125032	-0.104011	-0.605868	0.498186	-0.0455663	-1	100		1	1	1	1	1	1	1	1	1	1	1	11
CHEMBL277474	ANTIPYRINE|Antipyrin|Antipyrine|NSC-7945|PHENAZONE|Phenazon	Cc1cc(=O)n(-c2ccccc2)n1C	IC50 (nM)	Caspase-1	0.419442	B (assay format)	0.0612061	-0.674755	-0.475007	-0.28114	0.326065	-0.86182	-0.189412	-0.0711616	-0.104011	0.0395223	-0.190365	-0.0471463	1	99.746		1	1	1	1	1	1	1	1	1	1	1	11
CHEMBL256147	L-NMMA|NG-METHYLARGININE|TARGININE|TILARGININE|Targinine	CNC(=N)NCCC[C@H](N)C(=O)O	IC50 (nM)	Caspase-1	0.419442	B (assay format)	0.0612061	-1.0679	-1.01997	-0.771836	-0.984416	-2.1813	-2.37121	0.275151	-0.104011	-0.0712511	0.498332	-0.0456645	1	100		1	1	1	1	1	1	1	1	1	1	1	11
CHEMBL2105566	FENPROPOREX	CC(Cc1ccccc1)NCCC#N	IC50 (nM)	Caspase-1	0.419442	B (assay format)	0.0612061	-0.929926	-0.475007	-0.771836	-0.440784	-1.33086	0.56279	0.0238056	-0.104011	0.143858	-0.0436517	-0.047155	-1	99.9998		1	1	1	1	1	1	1	1	1	1	1	11
CHEMBL2104690	AZAQUINZOLE	c1ccc2c(c1)CCN1CCNCC21	IC50 (nM)	Caspase-1	0.419442	B (assay format)	0.0612061	-0.29839	0.774492	-0.771836	0.252477	0.852342	0.960475	-0.0819273	-0.104011	-0.00546732	-0.450823	-0.0478025	-1	98.0705		1	1	1	1	1	1	1	1	1	1	0	10
CHEMBL130880	IPIDACRINE|Ipidacrine	Nc1c2c(nc3c1CCC3)CCCC2	IC50 (nM)	Caspase-1	0.419442	B (assay format)	0.0612061	-0.366263	0.278767	0.208379	0.0684507	0.879006	0.504087	0.117872	-0.104011	-0.338891	-0.450823	-0.0476405	1	99.3883		1	1	1	1	1	1	1	1	1	1	1	11
CHEMBL2104577	DIMETHYLANE|PROMOXOLANE	CC(C)C1(C(C)C)OCC(CO)O1	IC50 (nM)	Caspase-1	0.419442	B (assay format)	0.0612061	-0.131575	-1.01997	-0.0787428	2.02463	-0.741772	-3.39437	-0.0477738	0.17623	-0.859801	0.124657	-0.0464034	1	100		1	1	1	1	1	0	1	1	1	1	1	10
CHEMBL1619758	ETRYPTAMINE	CCC(N)Cc1c[nH]c2ccccc12	IC50 (nM)	Caspase-1	0.419442	B (assay format)	0.0612061	-0.716803	-0.548008	-0.0787428	0.310006	-0.105413	-0.681821	0.117964	-0.104011	0.00447195	-0.26081	-0.0473578	1	69.7625		1	1	1	1	1	1	1	1	1	1	1	11
CHEMBL406050	PX-12	CCC(C)SSc1ncc[nH]1	IC50 (nM)	Caspase-1	0.419442	B (assay format)	0.0612061	-0.743579	-1.01997	0.615527	-0.235807	-1.66688	-1.29428	0.0888475	-0.104011	0.662317	0.942898	-0.0395076	1	99.9855		1	1	1	1	1	1	1	1	1	1	1	11
CHEMBL2110996		C[N+](C)(C)CCCCC[N+](C)(C)C	IC50 (nM)	Caspase-1	0.419442	B (assay format)	0.0612061	-0.760981	-1.01997	-0.771836	2.86429	-2.11129	0.843901	-0.0819533	0.974914	-0.0881107	0.234091	-0.0469348	1	99.9992		1	1	1	0	1	1	1	1	1	1	1	10
CHEMBL2068841	FLUOROMISONIDAZOLE|FMISO|KU-2210|NSC-292930|RO-07-0741|SR-1367	O=[N+]([O-])c1nccn1CC(O)CF	IC50 (nM)	Caspase-1	0.419442	B (assay format)	0.0612061	-0.96342	-1.01997	0.208379	0.0115582	-1.0488	-1.56506	0.0879912	-0.104011	-0.331007	0.389078	-0.0445888	1	99.8509		1	1	1	1	1	1	1	1	1	1	1	11
CHEMBL299155	Kynurenic Acid|TRANSTORINE	O=C(O)c1cc(=O)c2ccccc2[nH]1	IC50 (nM)	Caspase-1	0.419442	B (assay format)	0.0612061	-0.814598	-0.242424	-0.771836	0.584646	0.150736	0.200412	-0.0238076	-0.104011	0.208788	-0.0847269	-0.0465717	-1	95.4671		1	1	1	1	1	1	1	1	1	1	1	11
CHEMBL2142890		CC(=O)NC(CCC(=O)O)C(=O)O	IC50 (nM)	Caspase-1	0.419442	B (assay format)	0.0612061	-0.998454	-1.01997	-0.771836	-1.00915	-1.93113	-0.0560513	0.0234469	-0.104011	-0.302745	0.630307	-0.0449553	-1	100		1	1	1	1	1	1	1	1	1	1	1	11
CHEMBL9116	CARACEMIDE	CNC(=O)ON(C(C)=O)C(=O)NC	IC50 (nM)	Caspase-1	0.419442	B (assay format)	0.0612061	-1.01471	-1.01997	-0.771836	-1.09186	-2.22798	-4.20143	-0.0491501	-0.104011	-0.0935437	0.630379	-0.0451983	1	100		1	1	1	1	1	0	1	1	1	1	1	10
CHEMBL797	MILONTIN|PHENSUXIMIDE|Phensuximide	CN1C(=O)CC(c2ccccc2)C1=O	IC50 (nM)	Caspase-1	0.419442	B (assay format)	0.0612061	-0.672363	-0.475007	-0.28114	0.427896	-0.633066	-0.487842	-0.0603963	-0.104011	0.0844053	-0.155172	-0.0468513	1	93.9882		1	1	1	1	1	1	1	1	1	1	1	11
CHEMBL2106585	CROTONIAZIDE|CROTONYLIDENISONIAZID	C/C=C/C=N\NC(=O)c1ccncc1	IC50 (nM)	Caspase-1	0.419442	B (assay format)	0.0612061	-1.04834	-0.598939	-0.771836	-0.820322	-1.45929	0.12314	-0.0698222	-0.104011	0.650356	0.0695944	-0.0469287	-1	100		1	1	1	1	1	1	1	1	1	1	1	11
CHEMBL2106043	AZOLIMINE|CL 90,748	CN1C(=N)N(c2ccccc2)CC1=O	IC50 (nM)	Caspase-1	0.419442	B (assay format)	0.0612061	-0.749773	-0.475007	-0.28114	1.15021	-0.633066	-0.487842	0.0380139	-0.104011	0.374575	-0.155113	-0.0470242	1	73.3582		1	1	1	1	1	1	1	1	1	1	1	11
CHEMBL671	NSC-6396|TEPADINA|THIOPLEX|THIOTEPA|Thiotepa	S=P(N1CC1)(N1CC1)N1CC1	IC50 (nM)	Caspase-1	0.419442	B (assay format)	0.0612061	1.87466	-1.01997	-0.771836	6.71857	-2.35767	-0.465316	1.36891	0.185197	-0.0403901	0.308425	-0.0315062	1	100		1	1	1	0	1	1	1	1	1	1	1	10
CHEMBL2105861	PRENISTEINE	CC(C)=CCSC[C@H](N)C(=O)O	IC50 (nM)	Caspase-1	0.419442	B (assay format)	0.0612061	-0.990818	-1.01997	-0.771836	-0.487993	-2.25839	-0.521076	0.168025	-0.104011	0.661916	0.893233	-0.044006	-1	100		1	1	1	1	1	1	1	1	1	1	1	11
CHEMBL2106188	ENEFEXINE	CCc1ccc(C2CCNCC2)cc1	IC50 (nM)	Caspase-1	0.419442	B (assay format)	0.0612061	-0.708053	0.676026	-0.771836	0.341145	-0.426995	-0.56991	-0.0819275	-0.104011	-0.133876	-0.296061	-0.0475557	-1	66.9479		1	1	1	1	1	1	1	1	1	1	1	11
CHEMBL2106787	NF-71|NIFURMERONE	O=C(CCl)c1ccc([N+](=O)[O-])o1	IC50 (nM)	Caspase-1	0.419442	B (assay format)	0.0612061	-1.00049	-1.01997	0.153073	1.37197	-0.811786	-2.2593	0.0639561	-0.104011	0.0565382	0.794619	-0.0247269	-1	99.6486		1	1	1	1	1	1	1	1	1	1	1	11
CHEMBL83628	CHROMOCARB|Chromocarb	O=C(O)c1cc(=O)c2ccccc2o1	IC50 (nM)	Caspase-1	0.419442	B (assay format)	0.0612061	-0.854941	-0.298448	-0.771836	0.768716	0.150736	0.200412	-0.0239105	-0.104011	0.169847	-0.0495336	-0.0465442	-1	99.2161		1	1	1	1	1	1	1	1	1	1	1	11
CHEMBL1454910	A-82|NITROHYDROXYQUINOLINE|NITROXOLINE	O=[N+]([O-])c1ccc(O)c2ncccc12	IC50 (nM)	Caspase-1	0.419442	B (assay format)	0.0612061	-0.78579	-0.301843	-0.771836	0.414398	0.413515	-0.114805	0.0879891	-0.104011	0.450206	-0.0494753	-0.0463874	-1	77.5378		1	1	1	1	1	1	1	1	1	1	1	11
CHEMBL1201780	CARBAGLU|CARGLUMIC ACID|OE 312|OE 312 (LABORATORY CODE DESIGNATION)|OE-312	NC(=O)N[C@@H](CCC(=O)O)C(=O)O	IC50 (nM)	Caspase-1	0.419442	B (assay format)	0.0612061	-1.02179	-1.01997	-0.771836	-1.5281	-1.93113	-0.0560513	0.227311	-0.104011	-0.228595	0.674371	-0.0448034	-1	100		1	1	1	1	1	1	1	1	1	1	1	11
CHEMBL1232131		O=S(=O)(O)c1cc(O)ccc1O	IC50 (nM)	Caspase-1	0.419442	B (assay format)	0.0612061	-0.685406	-0.610822	-0.771836	1.48332	-1.81706	-0.181951	0.115369	0.378563	0.354339	0.763816	-0.0424893	1	97.862		1	1	1	1	1	1	1	1	1	1	1	11
CHEMBL596009	PROCODAZOLE	O=C(O)CCc1nc2ccccc2[nH]1	IC50 (nM)	Caspase-1	0.419442	B (assay format)	0.0612061	-0.897219	-0.548008	-0.117575	-0.758537	-0.259312	1.0957	-0.0345058	-0.104011	0.158713	-0.11992	-0.0469524	1	94.8834		1	1	1	1	1	1	1	1	1	1	1	11
CHEMBL35505	DIHYDRALAZINE|NSC-526654	NNc1nnc(NN)c2ccccc12	IC50 (nM)	Caspase-1	0.419442	B (assay format)	0.0612061	-0.790968	-0.335797	-0.771836	0.0373695	0.420494	-2.14413	1.61073	-0.104011	0.849049	-0.119804	-0.0467048	-1	84.9702		1	1	1	1	1	1	1	1	1	1	1	11
CHEMBL248594	N-Butylphthalide|RAC-3-N-BUTYLPHTHALIDE	CCCCC1OC(=O)c2ccccc21	IC50 (nM)	Caspase-1	0.419442	B (assay format)	0.0612061	-0.717327	-0.548008	-0.28114	0.861252	0.0736117	0.0418709	-0.0710823	-0.104011	-0.0256143	-0.190423	-0.0471419	-1	99.623		1	1	1	1	1	1	1	1	1	1	1	11
CHEMBL2106531	CB 309|FENABUTENE	C/C=C(\C)c1ccc(OC(C)=O)cc1	IC50 (nM)	Caspase-1	0.419442	B (assay format)	0.0612061	-0.896072	-0.548008	-0.771836	0.930444	-1.00556	-1.30972	-0.0710846	-0.104011	0.305846	0.0317625	-0.0468286	1	84.9882		1	1	1	1	1	1	1	1	1	1	1	11
CHEMBL497939	6039 SOPHARMA|CYTISINE|CYTISINICLINE|NSC-407282|Tabex	O=c1cccc2n1C[C@@H]1CNC[C@H]2C1	IC50 (nM)	Caspase-1	0.419442	B (assay format)	0.0612061	-0.261684	0.978215	-0.771836	0.570803	1.12078	0.783865	-0.0711377	-0.104011	-0.408574	-0.384781	-0.047448	-1	99.9942		1	1	1	1	1	1	1	1	1	1	1	11
CHEMBL1171272	GIRACODAZOLE	NC[C@H](Cl)[C@@H](O)c1cnc(N)[nH]1	IC50 (nM)	Caspase-1	0.419442	B (assay format)	0.0612061	-0.873556	-1.01997	0.153073	-0.758961	-1.58935	-2.5111	0.352107	-0.104011	0.195892	0.662644	-0.0297763	1	100		1	1	1	1	1	1	1	1	1	1	1	11
CHEMBL2104302	DICHLOROMETAXYLENOL|DICHLOROXYLENOL	Cc1cc(O)c(Cl)c(C)c1Cl	IC50 (nM)	Caspase-1	0.419442	B (assay format)	0.0612061	-0.389531	-0.714382	-0.771836	3.10624	-1.57146	-2.68299	-0.0471508	-0.104011	0.909269	1.10601	-0.0106072	1	99.9999		1	1	1	0	1	1	1	1	1	1	1	10
CHEMBL1311	AHR-4698|ANGEZE 10|ANGEZE 20|ANGEZE 40|ANGEZE SR 40|ANGEZE SR 60|ANGITATE|ASTRODUR MR|BM 22.145|BM 22.145IS 5-MNAHR-4698|BM-22-145|BM-22.145|BM-22145|CARMIL XL|CHEMYDUR 60 XL|CIBRAL 10|CIBRAL 20|CIBRAL 40|CIBRAL XL 60|DILUTED ISOSORBIDE MONONITRATE|DYNAMIN|DYNAMIN XL 25|DYNAMIN XL 50|ELANTAN 10|ELANTAN 20|ELANTAN 40|ELANTAN LA 25|ELANTAN LA 50|EUMON 40 XL|EUMON 60 XL|IMDUR|IMO LA|IS 5-MN|IS-5-MN|…	O=[N+]([O-])O[C@@H]1CO[C@@H]2[C@@H](O)CO[C@H]12	IC50 (nM)	Caspase-1	0.419442	B (assay format)	0.0612061	-0.753607	-1.01997	0.615527	-1.18401	-0.0160255	0.237049	0.0885428	-0.104011	-0.505992	0.144165	-0.0461338	1	99.9019		1	1	1	1	1	1	1	1	1	1	1	11
CHEMBL70971	A 118|BAS-67054F|Bavistin|CARBENDAZIM|EK-578|FB-642|FENBENDAZOLE RELATED COMPOUND A|NSC-109874	COC(=O)Nc1nc2ccccc2[nH]1	IC50 (nM)	Caspase-1	0.419442	B (assay format)	0.0612061	-0.935432	-0.548008	-0.117575	-0.641785	-0.164739	-0.256559	-0.0706453	-0.104011	0.347459	-0.0846686	-0.0469414	1	99.8641		1	1	1	1	1	1	1	1	1	1	1	11
CHEMBL2106282	FENMETRAMIDE|MCN-1075	CC1NC(=O)COC1c1ccccc1	IC50 (nM)	Caspase-1	0.419442	B (assay format)	0.0612061	-0.72398	-0.0675618	-0.771836	-0.291263	-0.353012	0.48392	-0.0710055	-0.104011	-0.0284089	-0.155172	-0.0472061	-1	98.2609		1	1	1	1	1	1	1	1	1	1	1	11
CHEMBL102358	IDROCILAMIDE	O=C(/C=C/c1ccccc1)NCCO	IC50 (nM)	Caspase-1	0.419442	B (assay format)	0.0612061	-1.04112	-0.475007	-0.771836	-0.649535	-1.55109	0.227057	-0.0368593	-0.104011	0.505238	0.069532	-0.046534	-1	100		1	1	1	1	1	1	1	1	1	1	1	11
CHEMBL1514085	AMIPHENAZOLE	Nc1nc(N)c(-c2ccccc2)s1	IC50 (nM)	Caspase-1	0.419442	B (assay format)	0.0612061	-0.636575	-0.475007	-0.117575	0.379021	-0.943119	0.692687	0.328043	-0.104011	0.729955	0.146324	-0.0463277	1	98.2115		1	1	1	1	1	1	1	1	1	1	1	11
CHEMBL2111184	TREBENZOMINE	CC1Oc2ccccc2CC1N(C)C	IC50 (nM)	Caspase-1	0.419442	B (assay format)	0.0612061	-0.444688	-0.140562	-0.771836	0.723408	0.207619	0.200412	-0.0819455	-0.104011	0.0223501	-0.225617	-0.0473931	-1	83.2704		1	1	1	1	1	1	1	1	1	1	1	11
CHEMBL2105009	INDANOREX	CCC(N)C1(O)Cc2ccccc2C1	IC50 (nM)	Caspase-1	0.419442	B (assay format)	0.0612061	-0.307697	-0.548008	-0.28114	0.940244	-0.0685963	-1.31971	0.153356	0.257499	-0.181201	-0.225617	-0.0470707	1	86.6961		1	1	1	1	1	1	1	1	1	1	1	11
CHEMBL1453317	DEET|DIETHYLTOLUAMIDE|ENT-20218|ENT-22542|NSC-33840	CCN(CC)C(=O)c1cccc(C)c1	IC50 (nM)	Caspase-1	0.419442	B (assay format)	0.0612061	-0.787494	-0.548008	-0.771836	0.958618	-1.34768	-3.07832	-0.0711742	-0.104011	0.208344	-0.00594462	-0.0467569	1	93.0222		1	1	1	1	1	0	1	1	1	1	1	10
CHEMBL1615439	NSC-169187|PHENDIMETRAZINE	C[C@H]1[C@H](c2ccccc2)OCCN1C	IC50 (nM)	Caspase-1	0.419442	B (assay format)	0.0612061	-0.517248	0.0410904	-0.771836	0.366725	-0.632717	-0.0028935	-0.0819465	-0.104011	0.0091419	-0.225617	-0.0474792	1	79.5235		1	1	1	1	1	1	1	1	1	1	1	11
CHEMBL1615775	HMDP|OXIDRONIC ACID	O=P(O)(O)C(O)P(=O)(O)O	IC50 (nM)	Caspase-1	0.419442	B (assay format)	0.0612061	-0.672101	-1.01997	-0.771836	0.845758	-3.36433	-1.41919	0.345489	0.860576	-1.31503	2.17256	-0.036277	-1	85.2909		1	1	1	1	0	1	1	1	1	1	1	10
CHEMBL446918	CLOPIDOL	Cc1[nH]c(C)c(Cl)c(=O)c1Cl	IC50 (nM)	Caspase-1	0.419442	B (assay format)	0.0612061	-0.497486	-0.755126	-0.771836	2.53648	-1.57146	-2.68299	-0.0710396	-0.104011	0.237258	1.15408	-0.0105803	1	99.9997		1	1	1	0	1	1	1	1	1	1	1	10
CHEMBL1261	ANHYDROUS CITRIC ACID|CITRIC ACID|CITRIC ACID HYDRATE|CITRIC ACID, ANHYDROUS|Citric Acid|E-330|E330|FEMA NO. 2306|INS NO.330|INS-330|NSC-112226|NSC-30279|NSC-626579|Urologic G	O=C(O)CC(O)(CC(=O)O)C(=O)O	IC50 (nM)	Caspase-1	0.419442	B (assay format)	0.0612061	-0.939168	-1.01997	-0.771836	-0.557845	-2.63737	-0.638922	0.0952694	0.257499	-0.341667	0.762354	-0.044201	-1	99.9999		1	1	1	1	1	1	1	1	1	1	1	11
CHEMBL2106511	NICOPHOLINE	O=C(c1cccnc1)N1CCOCC1	IC50 (nM)	Caspase-1	0.419442	B (assay format)	0.0612061	-0.87159	0.176906	-0.771836	-0.633273	-1.02828	0.610752	-0.0711294	-0.104011	0.140246	-0.11992	-0.0472309	-1	99.994		1	1	1	1	1	1	1	1	1	1	1	11
CHEMBL2104676	16842|BITOSCANATE	S=C=Nc1ccc(N=C=S)cc1	IC50 (nM)	Caspase-1	0.419442	B (assay format)	0.0612061	-1.01881	-0.548008	-0.771836	0.750953	-1.09511	-0.916368	1.62948	-0.104011	1.89564	0.854391	-0.0199579	1	59.4705		1	1	1	1	1	1	1	1	1	1	1	11
CHEMBL341812	DYTRANSIN|IBUFENAC|Ibufenac|RD 11654	CC(C)Cc1ccc(CC(=O)O)cc1	IC50 (nM)	Caspase-1	0.419442	B (assay format)	0.0612061	-0.853696	-0.548008	-0.771836	0.857002	-1.18653	0.916509	-0.0347251	-0.104011	-0.0071693	0.0317625	-0.0466582	1	98.6276		1	1	1	1	1	1	1	1	1	1	1	11
CHEMBL1762	TOCAINIDE|Tocainide|W-36095	Cc1cccc(C)c1NC(=O)C(C)N	IC50 (nM)	Caspase-1	0.419442	B (assay format)	0.0612061	-0.748101	-0.610822	-0.771836	0.424167	-0.871143	-1.02195	0.128765	-0.104011	0.212891	0.0318249	-0.0467285	1	67.7388		1	1	1	1	1	1	1	1	1	1	1	11
CHEMBL127071	A-87089.0|A-870890|ABT-089|POZANICLINE	Cc1ncccc1OC[C@@H]1CCCN1	IC50 (nM)	Caspase-1	0.419442	B (assay format)	0.0612061	-0.945231	-0.654962	0.615527	-0.474128	-1.01031	0.595831	-0.0818752	-0.104011	-0.204102	-0.190365	-0.0475621	-1	99.6616		1	1	1	1	1	1	1	1	1	1	1	11
CHEMBL3989773	AMIFLAMINE	Cc1cc(N(C)C)ccc1C[C@H](C)N	IC50 (nM)	Caspase-1	0.419442	B (assay format)	0.0612061	-0.613535	-0.610822	-0.771836	1.23961	-1.04276	-0.164632	0.117815	-0.104011	0.314104	-0.0436517	-0.0470094	1	99.7968		1	1	1	1	1	1	1	1	1	1	1	11
CHEMBL2103924	CHLORALFORMAMIDE	O=CNC(O)C(Cl)(Cl)Cl	IC50 (nM)	Caspase-1	0.419442	B (assay format)	0.0612061	-0.958013	-1.01997	-0.771836	2.68505	-3.36433	-2.19402	-0.0362397	0.378563	1.19796	2.93765	0.021019	1	100		1	1	1	0	0	1	1	1	1	1	1	9
CHEMBL2111114	LOFEMIZOLE	Cc1[nH]cnc1-c1ccc(Cl)cc1	IC50 (nM)	Caspase-1	0.419442	B (assay format)	0.0612061	-0.812795	-0.548008	0.208379	1.13075	-0.662318	0.0192223	-0.08175	-0.104011	0.302505	0.172664	-0.0333667	-1	99.7909		1	1	1	1	1	1	1	1	1	1	1	11
CHEMBL2105826	DA-893|ROFLURANE	COC(F)(F)C(F)Br	IC50 (nM)	Caspase-1	0.419442	B (assay format)	0.0612061	-1.08747	-1.01997	-0.771836	4.53658	-3.36433	-6.40767	-0.0819456	0.313547	0.383018	3.8491	1.19663	1	100		1	1	1	0	0	0	1	1	1	1	1	8
CHEMBL2106690	FOSFOCREATININE	CN1CC(=O)N/C1=N\P(=O)(O)O	IC50 (nM)	Caspase-1	0.419442	B (assay format)	0.0612061	-0.782218	-1.01997	-0.117575	0.436831	-1.71694	0.68536	0.1271	0.435171	-0.465715	0.783863	-0.0429539	1	99.7098		1	1	1	1	1	1	1	1	1	1	1	11
CHEMBL2105885	BA 4197|FLUCRILATE|FLUCRYLATE|MBR-4197	C=C(C#N)C(=O)OC(C)C(F)(F)F	IC50 (nM)	Caspase-1	0.419442	B (assay format)	0.0612061	-1.03159	-1.01997	-0.771836	2.92738	-2.28948	-3.12661	0.0346507	0.378563	-0.108831	0.828928	-0.0437067	1	99.9995		1	1	1	0	1	0	1	1	1	1	1	9
CHEMBL1729883	GLUCURONAMIDE	NC(=O)[C@H]1O[C@@H](O)[C@H](O)[C@@H](O)[C@@H]1O	IC50 (nM)	Caspase-1	0.419442	B (assay format)	0.0612061	-0.78602	-0.575171	-0.771836	-2.13301	-1.13961	-2.26665	0.271386	-0.104011	-0.532177	0.409179	-0.0451032	1	100		1	1	1	0	1	1	1	1	1	1	1	10
CHEMBL1231530	BETAMIPRON	O=C(O)CCNC(=O)c1ccccc1	IC50 (nM)	Caspase-1	0.419442	B (assay format)	0.0612061	-1.01658	-0.475007	-0.771836	-0.421318	-1.29646	0.476859	-0.023786	-0.104011	0.232724	0.145009	-0.0463712	-1	99.9991		1	1	1	1	1	1	1	1	1	1	1	11
CHEMBL1885632	ACTARIT	CC(=O)Nc1ccc(CC(=O)O)cc1	IC50 (nM)	Caspase-1	0.419442	B (assay format)	0.0612061	-0.957816	-0.548008	-0.771836	-0.232615	-1.18653	0.916509	-0.0237855	-0.104011	0.211993	0.145009	-0.0463069	-1	99.9987		1	1	1	1	1	1	1	1	1	1	1	11
CHEMBL2106185	DIACETAMATE	CC(=O)Nc1ccc(OC(C)=O)cc1	IC50 (nM)	Caspase-1	0.419442	B (assay format)	0.0612061	-0.983412	-0.548008	-0.771836	-0.0176662	-1.18653	0.916509	-0.060145	-0.104011	0.180143	0.145009	-0.0465853	-1	99.7322		1	1	1	1	1	1	1	1	1	1	1	11
CHEMBL2106760	FLUTONIDINE|ST 600	Cc1ccc(F)cc1NC1=NCCN1	IC50 (nM)	Caspase-1	0.419442	B (assay format)	0.0612061	-0.883257	-0.610822	0.615527	0.410963	-0.724672	0.595831	-0.0818326	-0.104011	0.17223	-0.102148	-0.0467695	1	57.1419		1	1	1	1	1	1	1	1	1	1	1	11
CHEMBL2218853	EXEPANOL	CNC1COc2ccccc2C(O)C1	IC50 (nM)	Caspase-1	0.419442	B (assay format)	0.0612061	-0.727946	-0.548008	-0.771836	-0.0607706	0.186855	-0.868339	-0.0471174	-0.104011	-0.0108175	-0.155172	-0.0470417	-1	61.5255		1	1	1	1	1	1	1	1	1	1	1	11
CHEMBL127516	BUTAMBEN|BUTESIN|BUTYL AMINOBENZOATE	CCCCOC(=O)c1ccc(N)cc1	IC50 (nM)	Caspase-1	0.419442	B (assay format)	0.0612061	-0.998061	-0.548008	-0.771836	0.199421	-0.778228	-0.550325	0.128688	-0.104011	0.246426	0.069532	-0.0467626	1	75.5428		1	1	1	1	1	1	1	1	1	1	1	11
CHEMBL43048	3,4-Methylenedioxymethamphetamine|MDMA|METHYLENEDIOXYMETHAMPHETAMINE|MIDOMAFETAMINE|Methylenedioxy Methamphetamine	CNC(C)Cc1ccc2c(c1)OCO2	IC50 (nM)	Caspase-1	0.419442	B (assay format)	0.0612061	-0.822693	-0.610822	0.208379	0.377677	-0.223018	-0.56991	-0.0819114	-0.104011	0.0142163	-0.155172	-0.047291	-1	87.1295		1	1	1	1	1	1	1	1	1	1	1	11
CHEMBL1985617	ISOBUTAMBEN	CC(C)COC(=O)c1ccc(N)cc1	IC50 (nM)	Caspase-1	0.419442	B (assay format)	0.0612061	-0.969418	-0.548008	-0.771836	0.84873	-0.955832	-0.196606	0.128688	-0.104011	0.260026	0.069532	-0.04678	1	94.8115		1	1	1	1	1	1	1	1	1	1	1	11
CHEMBL2106893	METHOPHEDRINE|METHOXYPHEDRINE	CNC(C)C(=O)c1ccc(OC)cc1	IC50 (nM)	Caspase-1	0.419442	B (assay format)	0.0612061	-0.870935	-0.548008	-0.771836	0.250669	-0.986492	-3.61389	-0.0711607	-0.104011	0.289401	0.069532	-0.046452	1	99.9968		1	1	1	1	1	0	1	1	1	1	1	10
CHEMBL2110935	GUANOXYFEN	N=C(N)NCCCOc1ccccc1	IC50 (nM)	Caspase-1	0.419442	B (assay format)	0.0612061	-1.06062	-0.475007	-0.771836	-0.347215	-1.52342	1.25224	0.235093	-0.104011	0.260909	0.0695944	-0.0471192	-1	100		1	1	1	1	1	1	1	1	1	1	1	11
CHEMBL134641	SABCOMELINE|SB-202026	CO/N=C(\C#N)[C@H]1CN2CCC1CC2	IC50 (nM)	Caspase-1	0.419442	B (assay format)	0.0612061	-0.310352	1.86611	-0.771836	0.0944277	-0.131063	-1.32531	0.0243128	-0.104011	-0.298641	-0.155113	-0.046941	1	99.9907		1	1	1	1	1	1	1	1	1	1	1	11
CHEMBL131428	ALVAMELINE|Alvameline	CCn1nnc(C2=CCCN(C)C2)n1	IC50 (nM)	Caspase-1	0.419442	B (assay format)	0.0612061	-0.809289	-0.245819	0.153073	-1.68705	-0.287928	-0.56991	-0.079992	-0.104011	0.613485	-0.155055	-0.0473636	-1	92.0229		1	1	1	0	1	1	1	1	1	1	1	10
CHEMBL2110926	ETAFEDRINE	CCN(C)C(C)C(O)c1ccccc1	IC50 (nM)	Caspase-1	0.419442	B (assay format)	0.0612061	-0.6741	-0.475007	-0.771836	0.37568	-1.68887	-2.35089	-0.0471489	-0.104011	0.077662	-0.00594462	-0.0468158	1	99.6889		1	1	1	1	1	1	1	1	1	1	1	11
CHEMBL1235649		O=C[C@H](O)[C@@H](O)[C@H](O)[C@H](O)C(=O)O	IC50 (nM)	Caspase-1	0.419442	B (assay format)	0.0612061	-0.967123	-1.01997	-0.771836	-1.91993	-2.61621	-4.58612	0.114985	-0.104011	-0.269283	0.762354	-0.0437921	1	100		1	1	1	0	1	0	1	1	1	1	1	9
CHEMBL810	CCRG-81045|M&B 39831|M-39831|NSC-362856|SCH 52365|TEMODAL|TEMODAR|TEMOMEDAC|TEMOZOLOMIDE	Cn1nnc2c(C(N)=O)ncn2c1=O	IC50 (nM)	Caspase-1	0.419442	B (assay format)	0.0612061	-0.842127	-0.850197	-0.0787428	-0.724378	0.383328	-0.914969	0.144633	-0.104011	0.461369	0.0210861	-0.0465331	1	100		1	1	1	1	1	1	1	1	1	1	1	11
CHEMBL323348	DIMETHYL PHTHALATE|DIMETHYLPHTHALATE|Dimethyl phthalate|METHYL PHTHALATE	COC(=O)c1ccccc1C(=O)OC	IC50 (nM)	Caspase-1	0.419442	B (assay format)	0.0612061	-0.876965	-0.548008	-0.771836	0.546491	-0.970788	-3.19622	-0.0602146	-0.104011	0.513551	0.182716	-0.045987	1	62.5261		1	1	1	1	1	0	1	1	1	1	1	10
CHEMBL463	AMINOHIPPURIC ACID|Aminohippuric Acid|Aminohippuric acid|NSC-13064|P-AMINOHIPPURIC ACID|PAHA|PARA-AMINOHIPPURIC ACID	Nc1ccc(C(=O)NCC(=O)O)cc1	IC50 (nM)	Caspase-1	0.419442	B (assay format)	0.0612061	-0.986132	-0.548008	-0.771836	-0.531706	-0.955832	-0.196606	0.175986	-0.104011	0.42017	0.182778	-0.0461615	-1	89.0396		1	1	1	1	1	1	1	1	1	1	1	11
CHEMBL2104702	OLMIDINE	N=C(N)C(O)c1ccc2c(c1)OCO2	IC50 (nM)	Caspase-1	0.419442	B (assay format)	0.0612061	-0.866248	-0.610822	0.208379	-0.146234	-0.151653	-0.301323	0.268669	-0.104011	0.242485	-0.0494753	-0.0468324	1	97.2766		1	1	1	1	1	1	1	1	1	1	1	11
CHEMBL493737	Cathrtomannitol|D-Pinitol|METHYLINOSITOL|NDI 18|NIC5-15|NSC-128700|PINITOL	CO[C@@H]1[C@@H](O)[C@@H](O)[C@H](O)[C@H](O)[C@H]1O	IC50 (nM)	Caspase-1	0.419442	B (assay format)	0.0612061	-0.591381	-0.391821	-0.771836	-1.84323	-1.31497	-4.40588	0.0920872	-0.104011	-0.606011	0.368504	-0.0449436	1	100		1	1	1	0	1	0	1	1	1	1	1	9
CHEMBL113	ANHYDROUS CAFFEINE|CAFFEINE|CAFFEINE MELTING POINT STANDARD|COFFEINE|Cafcit|Caffeine|FEMA NO. 2224|METHYLTHEOBROMINE|NODOZ|NODOZ CAPLETS AND CHEWABLE TABLETS|NSC-5036|PRO-PLUS|THEINE|YEAST-VITE|ZANTHINE	Cn1c(=O)c2c(ncn2C)n(C)c1=O	IC50 (nM)	Caspase-1	0.419442	B (assay format)	0.0612061	-0.520361	-0.807755	-0.0787428	1.4114	0.0739607	-1.97626	-0.0602949	-0.104011	0.123589	-0.049417	-0.0465584	1	64.9751		1	1	1	1	1	1	1	1	1	1	1	11
CHEMBL279898	D 4028|ENPROFYLLINE	CCCn1c(=O)[nH]c(=O)c2[nH]cnc21	IC50 (nM)	Caspase-1	0.419442	B (assay format)	0.0612061	-0.758851	-0.782289	0.208379	-0.32479	0.237107	-0.56991	-0.0595767	-0.104011	-0.0455149	-0.049417	-0.0467089	1	99.5244		1	1	1	1	1	1	1	1	1	1	1	11
CHEMBL459008	BUTYL P-HYDROXYBENZOATE|BUTYL PARAHYDROXYBENZOATE|BUTYLPARABEN	CCCCOC(=O)c1ccc(O)cc1	IC50 (nM)	Caspase-1	0.419442	B (assay format)	0.0612061	-1.00691	-0.548008	-0.771836	0.402845	-0.778228	-0.550325	-0.0362827	-0.104011	0.146711	0.107239	-0.0465635	1	64.5546		1	1	1	1	1	1	1	1	1	1	1	11
CHEMBL43184	9-Aminoacridine|AMINOACRIDINE	Nc1c2ccccc2nc2ccccc12	IC50 (nM)	Caspase-1	0.419442	B (assay format)	0.0612061	-0.618451	0.159929	-0.771836	0.284888	0.938704	0.607461	0.117872	-0.104011	0.782591	-0.431315	-0.0476407	-1	96.2782		1	1	1	1	1	1	1	1	1	1	1	11
CHEMBL2104808	NERBACADOL	Cc1oncc1C(=O)N1CCCCC1	IC50 (nM)	Caspase-1	0.419442	B (assay format)	0.0612061	-0.783332	0.322907	0.208379	0.0691187	-1.0979	-0.0028935	-0.0693508	-0.104011	-0.248742	-0.11992	-0.0471504	1	88.5775		1	1	1	1	1	1	1	1	1	1	1	11
CHEMBL4297620	ADX-N-05|JZP-110|R-228060|SKL-N-05|SOLRIAMFETOL|YKP-10A	NC(=O)OC[C@H](N)Cc1ccccc1	IC50 (nM)	Caspase-1	0.419442	B (assay format)	0.0612061	-0.966108	-0.475007	-0.771836	-0.649648	-1.68756	0.916509	0.332351	-0.104011	0.218808	0.107302	-0.0467389	-1	100		1	1	1	1	1	1	1	1	1	1	1	11
CHEMBL149579	AZIMEXON|Azimexon	CC(C)(N1CC1C#N)N1CC1C(N)=O	IC50 (nM)	Caspase-1	0.419442	B (assay format)	0.0612061	-0.316775	-1.01997	-0.771836	2.27074	-1.37063	-1.53981	0.237695	0.26983	-0.32202	-0.119862	-0.0466471	1	99.9868		1	1	1	1	1	1	1	1	1	1	1	11
CHEMBL443605	HEXYLRESORCINOL|Hexylresorcinol|SUCRETS	CCCCCCc1ccc(O)cc1O	IC50 (nM)	Caspase-1	0.419442	B (assay format)	0.0612061	-0.939168	-0.610822	-0.771836	0.399738	-0.975649	-0.212594	-0.0123501	-0.104011	-0.115166	0.0317625	-0.0466353	1	81.3623		1	1	1	1	1	1	1	1	1	1	1	11
CHEMBL2106875	PRISOTINOL	CC(C)NC(C)Cc1ccc(O)cn1	IC50 (nM)	Caspase-1	0.419442	B (assay format)	0.0612061	-0.878145	-0.654962	-0.771836	0.0142767	-1.27515	0.578778	-0.0470781	-0.104011	-0.174547	0.0318249	-0.0469391	-1	93.4784		1	1	1	1	1	1	1	1	1	1	1	11
CHEMBL2110817		CC[N+](C)(C)Cc1cccc(OC)c1	IC50 (nM)	Caspase-1	0.419442	B (assay format)	0.0612061	-0.663875	-0.548008	-0.771836	1.46422	-1.02912	-2.65665	-0.0819473	0.36287	0.283681	-0.00594462	-0.0468933	-1	60.9577		1	1	1	1	1	1	1	1	1	1	1	11
CHEMBL1765294	FLUPAROXAN|Fluparoxan	Fc1cccc2c1O[C@H]1CNC[C@@H]1O2	IC50 (nM)	Caspase-1	0.419442	B (assay format)	0.0612061	-0.73958	-0.376541	0.208379	0.403717	1.0295	0.678948	-0.0819117	-0.104011	-0.132797	-0.23609	-0.0469432	-1	99.9955		1	1	1	1	1	1	1	1	1	1	1	11
CHEMBL2105396	L-4269|PYRIDARONE	c1ccc2oc(-c3ccncc3)cc2c1	IC50 (nM)	Caspase-1	0.419442	B (assay format)	0.0612061	-0.823873	-0.126981	-0.117575	0.69156	0.308083	1.31349	-0.0818622	-0.104011	0.28021	-0.400262	-0.0477745	-1	100		1	1	1	1	1	1	1	1	1	1	1	11
CHEMBL2103933	AC-601|BURAMATE	O=C(NCc1ccccc1)OCCO	IC50 (nM)	Caspase-1	0.419442	B (assay format)	0.0612061	-1.03772	-0.475007	-0.771836	-0.711702	-1.55109	0.227057	-0.0367382	-0.104011	0.214538	0.145009	-0.0464619	-1	100		1	1	1	1	1	1	1	1	1	1	1	11
CHEMBL2106268	FENACETINOL|PM-1952	CCOc1ccc(NC(=O)CO)cc1	IC50 (nM)	Caspase-1	0.419442	B (assay format)	0.0612061	-0.991867	-0.548008	-0.771836	-0.685949	-1.06576	-1.55753	-0.0368461	-0.104011	0.18484	0.145009	-0.0462921	1	69.6915		1	1	1	1	1	1	1	1	1	1	1	11
CHEMBL1330596	RACEMETIROSINE|RACEMETYROSINE|SM-88	CC(N)(Cc1ccc(O)cc1)C(=O)O	IC50 (nM)	Caspase-1	0.419442	B (assay format)	0.0612061	-0.816171	-0.548008	-0.771836	0.861764	-1.44789	-0.644251	0.202266	0.313547	0.0897177	0.145009	-0.0461793	1	99.0488		1	1	1	1	1	1	1	1	1	1	1	11
CHEMBL2104036	AMINOMETRADINE	C=CCn1c(N)cc(=O)n(CC)c1=O	IC50 (nM)	Caspase-1	0.419442	B (assay format)	0.0612061	-0.762685	-0.775498	-0.771836	0.604946	-0.730555	-2.95841	0.139583	-0.104011	0.220715	0.145071	-0.0461866	1	56.6884		1	1	1	1	1	0	1	1	1	1	1	10
CHEMBL2105979	AMISOMETRADINE	C=C(C)Cn1c(N)cc(=O)n(C)c1=O	IC50 (nM)	Caspase-1	0.419442	B (assay format)	0.0612061	-0.726471	-0.775498	-0.771836	1.00066	-1.06875	-1.22179	0.139583	-0.104011	0.177228	0.145071	-0.0462733	1	86.4717		1	1	1	1	1	1	1	1	1	1	1	11
CHEMBL1200570	MEGLUMINE|N-METHYLGLUCAMINE|NSC-52907|NSC-7391	CNC[C@H](O)[C@@H](O)[C@H](O)[C@H](O)CO	IC50 (nM)	Caspase-1	0.419442	B (assay format)	0.0612061	-0.921536	-1.01997	-0.771836	-2.24288	-2.53399	-4.54882	0.0914542	-0.104011	-0.400262	0.630307	-0.044426	1	100		1	1	1	0	1	0	1	1	1	1	1	9
CHEMBL231616	3-AP|NSC-663249|OCX-0191|OCX-191|PAN-811|TRIAPINE	NC(=S)N/N=C/c1ncccc1N	IC50 (nM)	Caspase-1	0.419442	B (assay format)	0.0612061	-1.0308	-0.654962	-0.771836	-0.823455	-1.30168	0.339583	1.19633	-0.104011	1.14525	0.492854	-0.0372708	-1	100		1	1	1	1	1	1	1	1	1	1	1	11
CHEMBL109378	DETERENOL	CC(C)NCC(O)c1ccc(O)cc1	IC50 (nM)	Caspase-1	0.419442	B (assay format)	0.0612061	-0.916325	-0.548008	-0.771836	0.27208	-0.955832	-0.196606	-0.012321	-0.104011	0.037886	0.069532	-0.0466221	1	83.344		1	1	1	1	1	1	1	1	1	1	1	11
CHEMBL327122	METATEROL|Metaterol	CC(C)NCC(O)c1cccc(O)c1	IC50 (nM)	Caspase-1	0.419442	B (assay format)	0.0612061	-0.901807	-0.548008	-0.771836	0.27208	-1.31179	0.139127	-0.012321	-0.104011	0.037886	0.069532	-0.0466219	1	99.3194		1	1	1	1	1	1	1	1	1	1	1	11
CHEMBL2005520	NA-66|PIMECLONE	O=C1CCCCC1CN1CCCCC1	IC50 (nM)	Caspase-1	0.419442	B (assay format)	0.0612061	-0.629135	1.54694	-0.771836	-0.23376	-0.865484	0.909182	-0.0711949	-0.104011	-0.713641	-0.225617	-0.0473599	-1	99.9993		1	1	1	1	1	1	1	1	1	1	1	11
CHEMBL284907	ELMUSTINE	O=NN(CCCl)C(=O)NCCO	IC50 (nM)	Caspase-1	0.419442	B (assay format)	0.0612061	-1.03913	-1.01997	-0.771836	-1.513	-2.4309	-3.6088	0.0538167	-0.104011	0.375672	1.16703	-0.0217888	1	100		1	1	1	1	1	0	1	1	1	1	1	10
CHEMBL360328	LORCASERIN	C[C@H]1CNCCc2ccc(Cl)cc21	IC50 (nM)	Caspase-1	0.419442	B (assay format)	0.0612061	-0.4245	-0.610822	-0.771836	1.19059	0.263467	0.356954	-0.0819275	-0.104011	0.240611	0.134894	-0.0333879	-1	82.0753		1	1	1	1	1	1	1	1	1	1	1	11
CHEMBL113178	SELENOMETHIONINE	C[Se]CC[C@H](N)C(=O)O	IC50 (nM)	Caspase-1	0.419442	B (assay format)	0.0612061	-0.98954	-1.01997	-0.771836	-1.74897	-2.5932	-2.18353	0.165061	-0.104011	-0.656939	2.8258	0.0997004	-1	100		1	1	1	0	1	1	1	1	1	1	1	10
CHEMBL3989665	ALAFOSFALIN	C[C@H](N)C(=O)N[C@@H](C)P(=O)(O)O	IC50 (nM)	Caspase-1	0.419442	B (assay format)	0.0612061	-0.772058	-1.01997	-0.771836	0.309291	-2.39307	-1.59949	0.324982	0.378563	-0.71839	1.10715	-0.0421329	1	67.4164		1	1	1	1	1	1	1	1	1	1	1	11
CHEMBL48449	CANTHARIDIN|NSC-61805	C[C@]12C(=O)OC(=O)[C@@]1(C)[C@@H]1CC[C@H]2O1	IC50 (nM)	Caspase-1	0.419442	B (assay format)	0.0612061	1.25987	-0.312029	0.793213	1.98307	0.943785	-1.54179	-0.060208	0.424522	-0.832014	-0.252752	-0.046893	1	100		1	1	1	1	1	1	1	1	1	1	1	11
CHEMBL2106321	COMPOUND 93819|FLURETOFEN	C#Cc1ccc(-c2ccccc2F)cc1	IC50 (nM)	Caspase-1	0.419442	B (assay format)	0.0612061	-0.842684	-0.0760502	-0.771836	1.53069	-0.348846	-0.966495	-0.0819534	-0.104011	0.717584	-0.202358	-0.0468	-1	97.7956		1	1	1	1	1	1	1	1	1	1	1	11
CHEMBL1988479	ETALLOBARBITAL	C=CCC1(CC)C(=O)NC(=O)NC1=O	IC50 (nM)	Caspase-1	0.419442	B (assay format)	0.0612061	-0.535535	-0.755126	-0.771836	0.290262	-1.00762	-3.99559	-0.0489905	0.17623	-0.251388	0.182778	-0.0459652	1	100		1	1	1	1	1	0	1	1	1	1	1	10
CHEMBL2106179	FASORACETAM	O=C1CC[C@H](C(=O)N2CCCCC2)N1	IC50 (nM)	Caspase-1	0.419442	B (assay format)	0.0612061	-0.751379	0.322907	0.153073	-0.627676	-0.951682	0.295536	-0.060233	-0.104011	-0.572101	-0.11992	-0.0469512	-1	97.8798		1	1	1	1	1	1	1	1	1	1	1	11
CHEMBL3989458	ROLGAMIDINE|WY-25,021	CC1C=CC(C)N1CC(=O)N=C(N)N	IC50 (nM)	Caspase-1	0.419442	B (assay format)	0.0612061	-0.696123	-1.01997	-0.0787428	-0.377609	-1.7586	-0.180619	0.338605	-0.104011	0.124797	0.107364	-0.0465934	-1	86.9822		1	1	1	1	1	1	1	1	1	1	1	11
CHEMBL2104246	DARSIDOMINE|MARSIDOMINE	C[C@H]1CCC[C@@H](C)N1[n+]1[cH-]c(=N)on1	IC50 (nM)	Caspase-1	0.419442	B (assay format)	0.0612061	-0.399331	-0.125283	0.153073	0.243366	-0.30782	-0.017815	0.027958	-0.104011	-0.790949	-0.119862	-0.0472551	-1	97.7446		1	1	1	1	1	1	1	1	1	1	1	11
CHEMBL2106026	BORNYL ACETATE	CC(=O)OC1C[C@]2(C)CC[C@H]1C2(C)C	IC50 (nM)	Caspase-1	0.419442	B (assay format)	0.0612061	1.70706	-0.0200265	-0.0234365	4.34179	0.559736	-0.415099	-0.0710842	0.567445	-0.956589	-0.190423	-0.04705	1	99.9982		1	1	1	0	1	1	1	1	1	1	1	10
CHEMBL2105504	SPIRGETINE	N=C(N)NCCN1CCC2(CC1)CC2	IC50 (nM)	Caspase-1	0.419442	B (assay format)	0.0612061	-0.587972	-0.0709571	-0.771836	1.85239	-0.61806	-0.280806	0.235086	0.24629	-0.486718	-0.190307	-0.0473068	-1	99.8921		1	1	1	1	1	1	1	1	1	1	1	11
CHEMBL2104686	MANOZODIL	CNCC1CCc2sc(C)nc2C1	IC50 (nM)	Caspase-1	0.419442	B (assay format)	0.0612061	-0.211181	-0.154144	-0.117575	-0.126101	-0.0365902	0.322981	-0.0753538	-0.104011	-0.222533	0.108554	-0.0463897	1	90.7066		1	1	1	1	1	1	1	1	1	1	1	11
CHEMBL2104179	CLOMINOREX|MCN-1107	NC1=NCC(c2ccc(Cl)cc2)O1	IC50 (nM)	Caspase-1	0.419442	B (assay format)	0.0612061	-0.852909	-0.548008	0.153073	0.647945	-0.449006	0.340967	0.119038	-0.104011	0.498737	0.248141	-0.033227	-1	99.6643		1	1	1	1	1	1	1	1	1	1	1	11
CHEMBL478	1-M-Chlorophenyl Piperazine Metabolite|CHLOROPHENYLPIPERAZINE|mCPP	Clc1cccc(N2CCNCC2)c1	IC50 (nM)	Caspase-1	0.419442	B (assay format)	0.0612061	-0.7501	0.401001	-0.771836	0.93397	-0.669983	1.01243	-0.0819274	-0.104011	0.456022	0.172664	-0.0334625	-1	99.9569		1	1	1	1	1	1	1	1	1	1	1	11
CHEMBL2104114	COP|CREATINOLFOSFATE	CN(CCOP(=O)(O)O)C(=N)N	IC50 (nM)	Caspase-1	0.419442	B (assay format)	0.0612061	-1.03886	-1.01997	-0.771836	1.4404	-1.9348	-0.653334	0.43146	0.435171	-0.384069	1.15522	-0.0422631	-1	65.5508		1	1	1	1	1	1	1	1	1	1	1	11
CHEMBL1565322	NIFURHYDRAZONE|NIHYDRAZONE	CC(=O)N/N=C/c1ccc([N+](=O)[O-])o1	IC50 (nM)	Caspase-1	0.419442	B (assay format)	0.0612061	-1.05463	-1.01997	0.153073	0.993208	-0.902925	0.275019	0.0652871	-0.104011	-0.210903	0.296024	-0.0460145	-1	99.5106		1	1	1	1	1	1	1	1	1	1	1	11
CHEMBL3989624	GENTISIC ACID ETHANOLAMIDE	O=C(NCCO)c1cc(O)ccc1O	IC50 (nM)	Caspase-1	0.419442	B (assay format)	0.0612061	-0.931565	-0.610822	-0.771836	-0.183579	-1.3131	-0.870071	0.0327452	-0.104011	0.298479	0.220485	-0.0456951	1	96.3096		1	1	1	1	1	1	1	1	1	1	1	11
CHEMBL472562	FORFENIMEX	N[C@H](C(=O)O)c1ccc(CO)c(O)c1	IC50 (nM)	Caspase-1	0.419442	B (assay format)	0.0612061	-0.871852	-0.610822	-0.771836	-0.471864	-0.801971	-2.4708	0.234024	-0.104011	0.293325	0.220485	-0.0455029	1	93.4866		1	1	1	1	1	1	1	1	1	1	1	11
CHEMBL1009	BENDOPA|BROCADOPA|Bendopa|DOPAR|INBRIJA|LARODOPA|LEVODOPA|NSC-118381|V-1512	N[C@@H](Cc1ccc(O)c(O)c1)C(=O)O	IC50 (nM)	Caspase-1	0.419442	B (assay format)	0.0612061	-0.914621	-0.610822	-0.771836	-0.16492	-1.06015	-0.902046	0.234669	-0.104011	0.220904	0.220485	-0.0457744	1	86.1341		1	1	1	1	1	1	1	1	1	1	1	11
CHEMBL489079	MOFEGILINE	NC/C(=C/F)CCc1ccc(F)cc1	IC50 (nM)	Caspase-1	0.419442	B (assay format)	0.0612061	-0.965518	-0.548008	-0.771836	0.158956	-1.05679	-2.65465	0.115615	-0.104011	0.204349	0.18303	-0.0450079	1	77.22		1	1	1	1	1	1	1	1	1	1	1	11
CHEMBL31159		CCC(N)C(O)c1ccc(O)c(O)c1	IC50 (nM)	Caspase-1	0.419442	B (assay format)	0.0612061	-0.820136	-0.610822	-0.771836	-0.0386898	-0.957702	-2.80653	0.222238	-0.104011	0.0874641	0.145009	-0.0459974	1	98.8377		1	1	1	1	1	1	1	1	1	1	1	11
CHEMBL416557	DIOXIFEDRINE|Dioxifedrine	CNC(C)C(O)c1ccc(O)c(O)c1	IC50 (nM)	Caspase-1	0.419442	B (assay format)	0.0612061	-0.805094	-0.610822	-0.771836	0.109024	-0.957702	-2.80653	0.0224863	-0.104011	0.144008	0.145009	-0.046027	1	84.7965		1	1	1	1	1	1	1	1	1	1	1	11
CHEMBL2106836	MCN-2378|MEFENIDIL	Cc1[nH]c(-c2ccccc2)nc1CC#N	IC50 (nM)	Caspase-1	0.419442	B (assay format)	0.0612061	-0.824397	-0.475007	-0.117575	0.0901158	-0.417388	0.180594	0.0239965	-0.104011	0.0803016	-0.21891	-0.047305	-1	51.1305		1	1	1	1	1	1	1	1	1	1	1	11
CHEMBL2107172	PILDRALAZINE	CC(O)CN(C)c1ccc(NN)nn1	IC50 (nM)	Caspase-1	0.419442	B (assay format)	0.0612061	-0.916227	-0.736452	-0.771836	0.0590193	-0.87376	-1.30972	0.800044	-0.104011	0.553571	0.145133	-0.0464256	1	78.4973		1	1	1	1	1	1	1	1	1	1	1	11
CHEMBL4297414	PD-217,014|PD-217014	COC(=O)C[C@@]1(CN)C[C@@H]2CC[C@@H]2C1	IC50 (nM)	Caspase-1	0.419442	B (assay format)	0.0612061	0.163514	-1.01997	-0.28114	1.62265	-0.0609188	-2.75404	0.126487	0.24629	-0.728614	-0.155172	-0.046629	-1	88.0787		1	1	1	1	1	1	1	1	1	1	1	11
CHEMBL931	FLUOTHANE|HALOTHANE|Halothane|Rhidialothan	FC(F)(F)C(Cl)Br	IC50 (nM)	Caspase-1	0.419442	B (assay format)	0.0612061	-1.12266	-1.01997	-0.771836	7.40095	-3.36433	-2.07045	-0.0819533	0.378563	1.22251	5.36941	1.43628	-1	100		1	1	1	0	0	1	1	1	1	0	1	8
CHEMBL64195	BECLAMIDE|BENZCHLORPROPAMIDE|BENZYLAMIDE|NEURACEN|NYDRANE	O=C(CCCl)NCc1ccccc1	IC50 (nM)	Caspase-1	0.419442	B (assay format)	0.0612061	-1.02199	-0.475007	-0.771836	-0.575633	-1.56804	0.0705661	-0.0710154	-0.104011	0.537077	0.480478	-0.0276062	-1	100		1	1	1	1	1	1	1	1	1	1	1	11
CHEMBL2111065		O=c1[nH]c(=O)n(Cl)c(=O)n1Cl	IC50 (nM)	Caspase-1	0.419442	B (assay format)	0.0612061	-0.850714	-0.807755	-0.771836	1.21392	-1.57146	-2.68299	-0.0489253	-0.104011	0.995755	1.44234	-0.00655199	1	75.4311		1	1	1	1	1	1	1	1	1	1	1	11
CHEMBL869	ACTIN-N|FURACILIN|FURACIN|FURACINE|Furazone|NITROFURAL|NITROFURAZONE|NSC-1602|NSC-2100|Nitrofural|Nitrofurazone	NC(=O)N/N=C/c1ccc([N+](=O)[O-])o1	IC50 (nM)	Caspase-1	0.419442	B (assay format)	0.0612061	-1.05643	-1.01997	0.153073	0.54838	-0.902925	0.275019	0.269152	-0.104011	-0.147347	0.333794	-0.0458843	-1	95.2132		1	1	1	1	1	1	1	1	1	1	1	11
CHEMBL980	Amonidron|CVT-2534|FAMEL|FRANOLYN CHESTY|GLYCERYL GUAIACOLATE|GUAIACOL GLYCERYL ETHER|GUAIFENESIN|GUAIPHENESIN|Gecolate|Glycerol Guaiacolate|Guaiphenesin|Humabid|LIQUFRUTA|METHPHENOXYDIOL|MUCINEX|NIROLEX FOR CHESTY COUGH DECONGESTANT|NSC-62112|Robitussin|TIXYLIX CHESTY COUGH	COc1ccccc1OCC(O)CO	IC50 (nM)	Caspase-1	0.419442	B (assay format)	0.0612061	-0.977185	-0.548008	-0.771836	-0.552754	-1.02145	-2.55673	-0.0129792	-0.104011	0.12126	0.182716	-0.0460808	1	97.7272		1	1	1	1	1	1	1	1	1	1	1	11
CHEMBL2107424	FLOVERINE	COc1cc(OC)cc(OCCO)c1	IC50 (nM)	Caspase-1	0.419442	B (assay format)	0.0612061	-0.947132	-0.610822	-0.771836	-0.105013	-0.581928	-2.33291	-0.0477787	-0.104011	0.222149	0.182716	-0.0460967	-1	62.3673		1	1	1	1	1	1	1	1	1	1	1	11
CHEMBL2110696		CCC1(C(C)C)C(=O)NC(=O)NC1=O	IC50 (nM)	Caspase-1	0.419442	B (assay format)	0.0612061	-0.215572	-0.755126	-0.771836	1.10032	-0.758785	-4.03156	-0.0489904	0.146524	-0.59158	0.182778	-0.0459692	1	100		1	1	1	1	1	0	1	1	1	1	1	10
CHEMBL450	ENDIEMAL|GEMONIL|METHARBITAL|Metharbital	CCC1(CC)C(=O)NC(=O)N(C)C1=O	IC50 (nM)	Caspase-1	0.419442	B (assay format)	0.0612061	-0.281249	-0.782289	-0.771836	1.5289	-1.08539	-6.5036	-0.0492979	0.17623	-0.477673	0.182778	-0.0458431	1	100		1	1	1	1	1	0	1	1	1	1	1	10
CHEMBL3707390	MEBICAR	CN1C(=O)N(C)C2C1N(C)C(=O)N2C	IC50 (nM)	Caspase-1	0.419442	B (assay format)	0.0612061	0.0355022	-1.01997	-0.0363805	0.242975	0.201512	-2.53955	-0.060355	-0.104011	-0.198608	-0.049417	-0.0464536	1	99.0259		1	1	1	1	1	1	1	1	1	1	1	11
CHEMBL95	TACRINE|Tacrine	Nc1c2c(nc3ccccc13)CCCC2	IC50 (nM)	Caspase-1	0.419442	B (assay format)	0.0612061	-0.458093	0.750725	-0.771836	0.170061	0.938704	0.607461	0.117872	-0.104011	0.198448	-0.431315	-0.0476407	-1	96.7578		1	1	1	1	1	1	1	1	1	1	1	11
CHEMBL467084	AR-R15896AR|AZD-6765|AZD6765|LANICEMINE	N[C@@H](Cc1ccccn1)c1ccccc1	IC50 (nM)	Caspase-1	0.419442	B (assay format)	0.0612061	-0.873524	-0.0539802	-0.771836	-0.426381	-1.0601	0.993698	0.117864	-0.104011	0.310926	-0.251959	-0.0475428	-1	100		1	1	1	1	1	1	1	1	1	1	1	11
CHEMBL1408759	GUAIAZULEN|Guaiazulene	Cc1ccc(C(C)C)cc2c(C)ccc1-2	IC50 (nM)	Caspase-1	0.419442	B (assay format)	0.0612061	-0.414603	-1.01997	-0.0787428	2.45141	0.742251	-0.539834	-0.0819533	-0.104011	0.263347	-0.318055	-0.047441	1	97.6561		1	1	1	0	1	1	1	1	1	1	1	10
CHEMBL765	Esimil|GUANETHIDINE|Guanethidine|Ismelin	NC(N)=NCCN1CCCCCCC1	IC50 (nM)	Caspase-1	0.419442	B (assay format)	0.0612061	-0.957587	-1.01997	-0.771836	-0.882126	-0.601558	1.25224	0.327686	-0.104011	-0.335353	0.0318873	-0.0471703	-1	99.9037		1	1	1	1	1	1	1	1	1	1	1	11
CHEMBL430497		Clc1ccc(OC[C@H]2CCN2)cn1	IC50 (nM)	Caspase-1	0.419442	B (assay format)	0.0612061	-0.994587	-0.654962	-0.771836	-0.223471	-1.01902	0.578778	-0.0818749	-0.104011	0.172351	0.248141	-0.0333966	-1	99.8809		1	1	1	1	1	1	1	1	1	1	1	11
CHEMBL777	BRL 14151|CLAVULANIC ACID|Clavulanate|Clavulanic Acid|RX-10100	O=C(O)[C@H]1/C(=C/CO)O[C@@H]2CC(=O)N21	IC50 (nM)	Caspase-1	0.419442	B (assay format)	0.0612061	-0.666005	-1.01997	-0.28114	-0.793096	0.375651	-0.331166	0.0102202	-0.104011	-0.227621	0.0561628	-0.0458879	1	100		1	1	1	1	1	1	1	1	1	1	1	11
CHEMBL2105341	TOLDIMFOS	Cc1cc(N(C)C)ccc1[PH](=O)O	IC50 (nM)	Caspase-1	0.419442	B (assay format)	0.0612061	-0.483164	-0.610822	-0.771836	1.19589	-0.904248	-0.910808	0.413737	-0.104011	0.191566	0.470483	-0.0431863	1	77.6045		1	1	1	1	1	1	1	1	1	1	1	11
CHEMBL2103958	GAPICOMINE	c1cc(CNCc2ccncc2)ccn1	IC50 (nM)	Caspase-1	0.419442	B (assay format)	0.0612061	-0.998586	-0.176214	-0.771836	-1.26425	-1.17658	1.37839	-0.0818492	-0.104011	0.445978	-0.21891	-0.0476594	-1	100		1	1	1	1	1	1	1	1	1	1	1	11
CHEMBL3186011	APR 246|APR-246	COCC1(CO)C(=O)C2CCN1CC2	IC50 (nM)	Caspase-1	0.419442	B (assay format)	0.0612061	0.186586	1.17175	-0.771836	0.241536	-0.0776697	-3.48519	-0.037028	0.17623	-0.528704	-0.0847269	-0.0462982	1	100		1	1	1	1	1	0	1	1	1	1	1	10
CHEMBL828	NEMAZINE|PHENOTHIAZINE|PHENTHIAZINE|THIODIPHENYLAMINE	c1ccc2c(c1)Nc1ccccc1S2	IC50 (nM)	Caspase-1	0.419442	B (assay format)	0.0612061	-0.357348	0.608119	-0.771836	0.837973	0.84449	1.25424	-0.0788161	-0.104011	0.695115	-0.151827	-0.0469816	-1	99.8434		1	1	1	1	1	1	1	1	1	1	1	11
CHEMBL684	DIETHYLCARBAMAZINE|Diethylcarbamazine|Hetrazan	CCN(CC)C(=O)N1CCN(C)CC1	IC50 (nM)	Caspase-1	0.419442	B (assay format)	0.0612061	-0.690847	-0.171121	-0.771836	0.0759673	-1.10147	-3.41405	-0.0711543	-0.104011	-0.207302	0.0695944	-0.0466897	1	99.9997		1	1	1	1	1	0	1	1	1	1	1	10
CHEMBL168815	CEVIMELINE	CC1OC2(CS1)CN1CCC2CC1	IC50 (nM)	Caspase-1	0.419442	B (assay format)	0.0612061	0.8877	1.62503	-0.0787428	1.68791	0.765981	0.256367	-0.0788705	0.209298	-0.331595	-0.0835577	-0.0465559	-1	99.9352		1	1	1	1	1	1	1	1	1	1	1	11
CHEMBL2105132	OCTAMYLAMINE|OCTISAMYL	CC(C)CCCC(C)NCCC(C)C	IC50 (nM)	Caspase-1	0.419442	B (assay format)	0.0612061	-0.970794	-1.01997	-0.771836	1.28733	-1.36147	0.449342	-0.0819249	-0.104011	-0.865809	0.16624	-0.0470276	1	99.5437		1	1	1	1	1	1	1	1	1	1	1	11
CHEMBL1256351	CP-10,188|FENCLONINE	NC(Cc1ccc(Cl)cc1)C(=O)O	IC50 (nM)	Caspase-1	0.419442	B (assay format)	0.0612061	-0.893548	-0.548008	-0.771836	0.426453	-1.34376	-0.456707	0.165061	-0.104011	0.46253	0.561761	-0.0311764	1	98.461		1	1	1	1	1	1	1	1	1	1	1	11
CHEMBL279390	LAZABEMIDE|Lazabemide|RO 19-6327/000|Ro-19-6327	NCCNC(=O)c1ccc(Cl)cn1	IC50 (nM)	Caspase-1	0.419442	B (assay format)	0.0612061	-0.978725	-0.654962	-0.771836	-0.444516	-0.93928	-0.766615	0.126595	-0.104011	0.487589	0.561828	-0.0313748	-1	79.0385		1	1	1	1	1	1	1	1	1	1	1	11
CHEMBL1408862	BRONOPOL	O=[N+]([O-])C(Br)(CO)CO	IC50 (nM)	Caspase-1	0.419442	B (assay format)	0.0612061	-1.01097	-1.01997	-0.771836	2.19807	-3.36433	-9.44726	0.121466	0.257499	0.343166	3.12123	0.978021	1	100		1	1	1	1	0	0	1	1	1	1	1	9
CHEMBL1200694	MR-6S4|MR6S4|SEVOFLURANE|SOJOURN|ULTANE	FCOC(C(F)(F)F)C(F)(F)F	IC50 (nM)	Caspase-1	0.419442	B (assay format)	0.0612061	-1.03664	-1.01997	-0.771836	5.29482	-3.36433	-0.767789	-0.0819464	0.860576	-0.889035	1.44414	-0.0399682	1	100		1	1	1	0	0	1	1	1	1	1	1	9
CHEMBL2106512	NIFURATRONE	O=[N+]([O-])c1ccc(/C=[N+](/[O-])CCO)o1	IC50 (nM)	Caspase-1	0.419442	B (assay format)	0.0612061	-1.02802	-1.01997	0.153073	0.333254	-1.01678	-0.414433	0.20349	-0.104011	-0.427622	0.333731	-0.0454039	1	94.1917		1	1	1	1	1	1	1	1	1	1	1	11
CHEMBL290299	RONIDAZOLE|Ronidazole	Cn1c([N+](=O)[O-])cnc1COC(N)=O	IC50 (nM)	Caspase-1	0.419442	B (assay format)	0.0612061	-0.929566	-1.01997	-0.0787428	0.428598	-0.883482	-0.702205	0.267721	-0.104011	-0.141413	0.333794	-0.0457634	1	97.4347		1	1	1	1	1	1	1	1	1	1	1	11
CHEMBL20883	CITOFUR|FT-207|MJF-12264|NSC-148958|TEGAFUR|UFTORAL	O=c1[nH]c(=O)n(C2CCCO2)cc1F	IC50 (nM)	Caspase-1	0.419442	B (assay format)	0.0612061	-0.842881	-0.746638	0.615527	0.213681	-0.359294	-0.114805	-0.0597753	-0.104011	-0.395335	0.0739351	-0.0460391	-1	100		1	1	1	1	1	1	1	1	1	1	1	11
CHEMBL1388	BENOQUIN|MONOBENZONE|MONOBENZYL ETHER OF HYDROQUINONE|Monobenzone|P-BENZYLOXYPHENOL	Oc1ccc(OCc2ccccc2)cc1	IC50 (nM)	Caspase-1	0.419442	B (assay format)	0.0612061	-0.983739	-0.00304955	-0.771836	0.266523	-0.839922	0.789111	-0.047146	-0.104011	0.447736	-0.185971	-0.0473422	1	79.5898		1	1	1	1	1	1	1	1	1	1	1	11
CHEMBL1205405	CAMPHORIC ACID	CC1(C(=O)O)CCC(C(=O)O)C1(C)C	IC50 (nM)	Caspase-1	0.419442	B (assay format)	0.0612061	0.751134	-1.01997	-0.332916	3.12835	-1.12858	-2.36688	0.0125127	0.532695	-0.778444	0.182716	-0.0457611	1	99.7549		1	1	1	0	1	1	1	1	1	1	1	10
CHEMBL1266	TETRAHYDROZOLINE|TETRYZOLINE|Tetrahydrozoline|Tyzine	c1ccc2c(c1)CCCC2C1=NCCN1	IC50 (nM)	Caspase-1	0.419442	B (assay format)	0.0612061	-0.409687	0.317814	0.615527	-0.0558058	0.395686	1.037	-0.0818823	-0.104011	-0.0685181	-0.431315	-0.0477895	-1	98.5586		1	1	1	1	1	1	1	1	1	1	1	11
CHEMBL77921	Domitor|MEDETOMIDINE	Cc1cccc(C(C)c2c[nH]cn2)c1C	IC50 (nM)	Caspase-1	0.419442	B (assay format)	0.0612061	-0.408638	-0.610822	0.615527	0.724867	-0.789538	-0.611527	-0.0817585	-0.104011	0.022449	-0.251959	-0.0474525	1	100		1	1	1	1	1	1	1	1	1	1	1	11
CHEMBL2103848	DEMIDITRAZ|PF-3814927	Cc1cccc([C@H](C)c2ncc[nH]2)c1C	IC50 (nM)	Caspase-1	0.419442	B (assay format)	0.0612061	-0.42178	-0.610822	0.615527	0.659441	-0.789538	-0.611527	-0.0817463	-0.104011	0.0493104	-0.251959	-0.0474604	1	100		1	1	1	1	1	1	1	1	1	1	1	11
CHEMBL471638	TV-1901|VALROCEMIDE	CCCC(CCC)C(=O)NCC(N)=O	IC50 (nM)	Caspase-1	0.419442	B (assay format)	0.0612061	-0.884535	-1.01997	-0.771836	-1.28255	-1.99648	-1.50695	0.142896	-0.104011	-0.496631	0.36948	-0.0459556	-1	82.7445		1	1	1	1	1	1	1	1	1	1	1	11
CHEMBL2104377	CLONITRATE	O=[N+]([O-])OCC(CCl)O[N+](=O)[O-]	IC50 (nM)	Caspase-1	0.419442	B (assay format)	0.0612061	-1.04955	-1.01997	-0.771836	-1.28925	-2.15584	-1.29428	0.189404	-0.104011	0.384687	1.40714	-0.021625	-1	100		1	1	1	1	1	1	1	1	1	1	1	11
CHEMBL1450565	AKLOMIDE|CLOMIDE	NC(=O)c1ccc([N+](=O)[O-])cc1Cl	IC50 (nM)	Caspase-1	0.419442	B (assay format)	0.0612061	-0.834917	-0.610822	-0.771836	1.26274	-0.904248	-0.910808	0.267057	-0.104011	0.577274	0.683718	-0.0305212	1	70.8876		1	1	1	1	1	1	1	1	1	1	1	11
CHEMBL42161	MISONIDAZOLE|Misonidazole|RO 7-0582	COCC(O)Cn1ccnc1[N+](=O)[O-]	IC50 (nM)	Caspase-1	0.419442	B (assay format)	0.0612061	-0.954702	-1.01997	0.208379	-0.349677	-1.04445	-0.53234	0.0879967	-0.104011	-0.307018	0.296024	-0.0457435	1	93.4286		1	1	1	1	1	1	1	1	1	1	1	11
CHEMBL414	CARZENIDE|Carzenide|Para-Carboxybenzenesulfonamide (Weak Carbonic Anhydrase Inhibitor)	NS(=O)(=O)c1ccc(C(=O)O)cc1	IC50 (nM)	Caspase-1	0.419442	B (assay format)	0.0612061	-0.784676	-0.548008	-0.771836	1.20341	-0.774388	-0.426577	0.374438	0.378563	0.564469	0.655284	-0.0433461	-1	84.2715		1	1	1	1	1	1	1	1	1	1	1	11
CHEMBL46917	CARBARIL|CARBARYL|CARYLDERM|CLINICIDE|Carbaril|DERBAC|DERBAC-C|ENT-23969|SULEO-C	CNC(=O)Oc1cccc2ccccc12	IC50 (nM)	Caspase-1	0.419442	B (assay format)	0.0612061	-0.80919	-0.140562	-0.771836	0.611958	0.058802	-0.497867	-0.0708951	-0.104011	0.385816	-0.152923	-0.0470954	-1	83.0697		1	1	1	1	1	1	1	1	1	1	1	11
CHEMBL4297288	F 351|F-351|HYDRONIDONE	Cc1ccc(=O)n(-c2ccc(O)cc2)c1	IC50 (nM)	Caspase-1	0.419442	B (assay format)	0.0612061	-0.786806	-0.183005	-0.771836	1.17553	-0.317275	0.00573299	-0.0363629	-0.104011	0.223909	-0.152923	-0.0469451	-1	98.7444		1	1	1	1	1	1	1	1	1	1	1	11
CHEMBL2105157	AGN 20|METAMFAZONE|METHAMPHAZONE	Cc1cc(N)c(=O)n(-c2ccccc2)n1	IC50 (nM)	Caspase-1	0.419442	B (assay format)	0.0612061	-0.804078	-0.23054	-0.771836	-0.237171	-0.445197	0.138627	0.128732	-0.104011	0.438091	-0.152868	-0.0470895	-1	51.3022		1	1	1	1	1	1	1	1	1	1	1	11
CHEMBL625	E233|Equizole|MINTEZOL|MK-360|Omnizole|THIABENDAZOLE|TIABENDAZOLE|Tiabendazole	c1ccc2[nH]c(-c3cscn3)nc2c1	IC50 (nM)	Caspase-1	0.419442	B (assay format)	0.0612061	-0.818989	-0.548008	1.26861	-0.677613	0.344745	1.25424	-0.0754115	-0.104011	0.539848	-0.0857301	-0.0464688	-1	100		1	1	1	1	1	1	1	1	1	1	1	11
CHEMBL2104824	INDANAZOLINE	c1cc2c(c(NC3=NCCN3)c1)CCC2	IC50 (nM)	Caspase-1	0.419442	B (assay format)	0.0612061	-0.675312	-0.610822	1.59574	0.00815784	0.0729856	1.1341	-0.0818326	-0.104011	0.0183637	-0.400211	-0.0477811	1	99.9989		1	1	1	1	1	1	1	1	1	1	1	11
CHEMBL18098	AG-629|SPIZOFURONE|Spizofurone	CC(=O)c1ccc2c(c1)C(=O)C1(CC1)O2	IC50 (nM)	Caspase-1	0.419442	B (assay format)	0.0612061	-0.517576	-0.610822	-0.391753	2.12964	0.593525	-0.773325	-0.0604252	0.209298	-0.0343857	-0.307052	-0.0470323	1	91.5137		1	1	1	1	1	1	1	1	1	1	1	11
CHEMBL8030	CP-26,154|TOLIMIDONE	Cc1cccc(Oc2cnc(O)nc2)c1	IC50 (nM)	Caspase-1	0.419442	B (assay format)	0.0612061	-0.955161	-0.266191	-0.771836	-0.205951	-0.521917	0.789111	-0.0464391	-0.104011	0.402176	-0.119875	-0.0472358	-1	99.393		1	1	1	1	1	1	1	1	1	1	1	11
CHEMBL2110922		COc1cc(N)cn[n+]1-c1ccccc1	IC50 (nM)	Caspase-1	0.419442	B (assay format)	0.0612061	-0.85173	-0.193191	-0.771836	-0.206904	-0.247425	-0.497867	0.117938	-0.104011	0.396681	-0.152868	-0.0471664	-1	54.9725		1	1	1	1	1	1	1	1	1	1	1	11
CHEMBL100014	AN-9|Butyric Acid 2,2-Dimethyl-Propionyloxymethyl Ester|Butyric Acid 2,2-Dimethyl-Propionyloxymethyl Ester(An9)|PIVANEX	CCCC(=O)OCOC(=O)C(C)(C)C	IC50 (nM)	Caspase-1	0.419442	B (assay format)	0.0612061	-1.01091	-1.01997	-0.771836	1.70014	-2.07681	-1.2035	-0.0602114	0.378563	-0.502732	0.450696	-0.0460754	1	99.9878		1	1	1	1	1	1	1	1	1	1	1	11
CHEMBL110317	ACETRYPTINE|Acetryptine|W 2965 A	CC(=O)c1ccc2[nH]cc(CCN)c2c1	IC50 (nM)	Caspase-1	0.419442	B (assay format)	0.0612061	-0.675476	-0.610822	-0.0787428	0.626201	0.545134	-0.39295	0.126515	-0.104011	0.206177	-0.185917	-0.0469467	-1	96.1002		1	1	1	1	1	1	1	1	1	1	1	11
CHEMBL2104543	ANTAFENITE|R-8193	C1=CN2CC(c3ccccc3)N=C2S1	IC50 (nM)	Caspase-1	0.419442	B (assay format)	0.0612061	-0.595018	-0.475007	0.86264	0.515136	0.213061	1.25424	-0.0788129	-0.104011	0.638924	-0.118778	-0.0467323	-1	99.8392		1	1	1	1	1	1	1	1	1	1	1	11
CHEMBL263198		Nc1c2c(nc3c1CCCC3)CCCC2	IC50 (nM)	Caspase-1	0.419442	B (assay format)	0.0612061	-0.288656	1.33982	-0.771836	0.0552333	0.938704	0.607461	0.117872	-0.104011	-0.385696	-0.431315	-0.0476407	1	96.0606		1	1	1	1	1	1	1	1	1	1	1	11
CHEMBL2106105	DICARBINE	Cc1ccc2c(c1)C1CN(C)CCC1N2	IC50 (nM)	Caspase-1	0.419442	B (assay format)	0.0612061	-0.0967043	0.28386	-0.28114	0.871747	1.27033	0.75887	-0.0819217	-0.104011	-0.0312191	-0.431315	-0.0476474	-1	99.7933		1	1	1	1	1	1	1	1	1	1	1	11
CHEMBL100622		C[N+](C)(C)CCCCCC[N+](C)(C)C	IC50 (nM)	Caspase-1	0.419442	B (assay format)	0.0612061	-0.760981	-1.01997	-0.771836	2.63194	-2.045	0.952942	-0.0819533	0.974914	-0.168609	0.206915	-0.0469894	1	99.9952		1	1	1	0	1	1	1	1	1	1	1	10
CHEMBL292687	1-CHLORO-2,4-DINITROBENZENE|DINITROCHLOROBENZENE|NSC-6292	O=[N+]([O-])c1ccc(Cl)c([N+](=O)[O-])c1	IC50 (nM)	Caspase-1	0.419442	B (assay format)	0.0612061	-0.871164	-0.610822	-0.771836	1.8336	-0.427693	-0.910808	0.188239	-0.104011	0.36985	0.765001	-0.0301148	-1	99.3426		1	1	1	1	1	1	1	1	1	1	1	11
CHEMBL697	CELONTIN|MESUXIMIDE|METHSUXIMIDE|Methsuximide	CN1C(=O)CC(C)(c2ccccc2)C1=O	IC50 (nM)	Caspase-1	0.419442	B (assay format)	0.0612061	-0.17513	-0.475007	-0.391753	1.97032	-0.799353	-1.09239	-0.0603949	0.219387	-0.0302879	-0.152923	-0.046836	1	99.9517		1	1	1	1	1	1	1	1	1	1	1	11
CHEMBL2104100	BM 41.332|CIAMEXON	COc1nc(C)ccc1CN1CC1C#N	IC50 (nM)	Caspase-1	0.419442	B (assay format)	0.0612061	-0.820661	-0.704195	-0.771836	0.62469	-0.58277	-1.86878	0.0238381	-0.104011	0.110783	-0.152868	-0.0469559	-1	68.0514		1	1	1	1	1	1	1	1	1	1	1	11
CHEMBL2104553	ATAQUIMAST	CCn1c(=O)c(NC)nc2ccccc21	IC50 (nM)	Caspase-1	0.419442	B (assay format)	0.0612061	-0.638967	-0.335797	-0.771836	0.30491	0.35047	-2.32517	-0.0710786	-0.104011	0.358175	-0.152868	-0.046935	-1	84.2019		1	1	1	1	1	1	1	1	1	1	1	11
CHEMBL2104320	FEPROSIDNINE	CC(Cc1ccccc1)[n+]1cc([NH-])on1	IC50 (nM)	Caspase-1	0.419442	B (assay format)	0.0612061	-0.833082	-0.475007	0.153073	-0.0129279	-1.03655	0.699932	-0.0800315	-0.104011	-0.0604794	-0.152868	-0.047379	-1	90.6418		1	1	1	1	1	1	1	1	1	1	1	11
CHEMBL419792	PNU-95666E|SUMANIROLE	CN[C@@H]1Cc2cccc3[nH]c(=O)n(c23)C1	IC50 (nM)	Caspase-1	0.419442	B (assay format)	0.0612061	-0.356496	-0.0641664	-0.28114	-0.0068029	1.652	-0.322389	-0.0707458	-0.104011	0.0298688	-0.338054	-0.047235	1	100		1	1	1	1	1	1	1	1	1	1	1	11
CHEMBL1697733	ACETYL-L-CARNITINE|ACETYLCARNITINE|Acetyl-L-Carnitine|NICETILE	CC(=O)O[C@H](CC(=O)[O-])C[N+](C)(C)C	IC50 (nM)	Caspase-1	0.419442	B (assay format)	0.0612061	-0.742333	-1.01997	-0.771836	1.05091	-0.576075	1.28007	0.0283571	0.435171	-0.206701	0.49137	-0.0457713	-1	99.7966		1	1	1	1	1	1	1	1	1	1	1	11
CHEMBL358392	TASULDINE|Tasuldine	c1cnc(SCc2cccnc2)nc1	IC50 (nM)	Caspase-1	0.419442	B (assay format)	0.0612061	-0.912392	-0.271285	-0.771836	-1.4301	-1.12303	1.31952	-0.0786466	-0.104011	0.891681	0.128623	-0.0465083	-1	100		1	1	1	1	1	1	1	1	1	1	1	11
CHEMBL1200709	CROTAMITON|CROTAN|EURAX	C/C=C/C(=O)N(CC)c1ccccc1C	IC50 (nM)	Caspase-1	0.419442	B (assay format)	0.0612061	-0.675968	-0.548008	-0.771836	1.0031	-1.26332	-2.12361	-0.0711753	-0.104011	0.4679	-0.0134944	-0.0468081	1	85.9215		1	1	1	1	1	1	1	1	1	1	1	11
CHEMBL504652	TC-2216	c1cncc(N2CCC3(CCCN3)C2)c1	IC50 (nM)	Caspase-1	0.419442	B (assay format)	0.0612061	-0.32392	-0.598939	0.961486	0.8651	0.0073985	0.539985	-0.081881	0.24629	-0.182109	-0.400211	-0.0477707	1	97.1364		1	1	1	1	1	1	1	1	1	1	1	11
CHEMBL279924	ETICYCLIDINE|Eticyclidine	CCNC1(c2ccccc2)CCCCC1	IC50 (nM)	Caspase-1	0.419442	B (assay format)	0.0612061	-0.176802	1.02575	-0.771836	0.882525	-0.426548	-0.277542	-0.0819204	0.209298	-0.32677	-0.285007	-0.0475488	-1	88.9379		1	1	1	1	1	1	1	1	1	1	1	11
CHEMBL2110990	GUAIACOLSULFONATE|SULFOGAIACOL	COc1cc(S(=O)(=O)O)ccc1O	IC50 (nM)	Caspase-1	0.419442	B (assay format)	0.0612061	-0.718704	-0.610822	-0.771836	1.29266	-0.387628	-1.76951	0.0805743	0.378563	0.327464	0.695892	-0.0428926	-1	79.0369		1	1	1	1	1	1	1	1	1	1	1	11
CHEMBL2110601	AMIQUINSIN	COc1cc2nccc(N)c2cc1OC	IC50 (nM)	Caspase-1	0.419442	B (assay format)	0.0612061	-0.733255	-0.349378	-0.771836	-0.0896457	0.64132	-2.1503	0.117876	-0.104011	0.59517	-0.119875	-0.0468189	-1	97.275		1	1	1	1	1	1	1	1	1	1	1	11
CHEMBL2111092	EPRODISATE	O=S(=O)(O)CCCS(=O)(=O)O	IC50 (nM)	Caspase-1	0.419442	B (assay format)	0.0612061	-0.894957	-1.01997	-0.771836	1.15085	-1.28225	0.560392	0.173468	0.974914	0.0508699	1.89554	-0.0373259	-1	99.7706		1	1	1	1	1	1	1	1	1	1	1	11
CHEMBL2104355	LEDAZEROL	OCc1cccc(Cc2c[nH]cn2)c1O	IC50 (nM)	Caspase-1	0.419442	B (assay format)	0.0612061	-0.826134	-0.610822	0.615527	-0.462437	-0.712327	-0.847589	-0.0127971	-0.104011	0.108128	-0.119875	-0.0467397	1	99.6502		1	1	1	1	1	1	1	1	1	1	1	11
CHEMBL1095	ETHOTOIN|Ethotoin|PEGANONE	CCN1C(=O)NC(c2ccccc2)C1=O	IC50 (nM)	Caspase-1	0.419442	B (assay format)	0.0612061	-0.724472	-0.475007	-0.28114	0.291874	-0.531078	-1.23403	-0.0602104	-0.104011	0.0484554	-0.119875	-0.0468211	1	72.5193		1	1	1	1	1	1	1	1	1	1	1	11
CHEMBL2104907	FENOZOLONE|LD 3394|PHENOZOLONE	CCNC1=NC(=O)C(c2ccccc2)O1	IC50 (nM)	Caspase-1	0.419442	B (assay format)	0.0612061	-0.885289	-0.475007	-0.117575	-0.311586	-0.347047	0.285511	-0.0709438	-0.104011	0.139188	-0.119875	-0.047138	1	53.0095		1	1	1	1	1	1	1	1	1	1	1	11
CHEMBL10316	IDAZOXAN|RX-781094	c1ccc2c(c1)OCC(C1=NCCN1)O2	IC50 (nM)	Caspase-1	0.419442	B (assay format)	0.0612061	-0.819809	-0.259401	0.615527	-0.283241	0.331485	1.037	-0.0818677	-0.104011	0.0367082	-0.307001	-0.0476988	-1	99.9996		1	1	1	1	1	1	1	1	1	1	1	11
CHEMBL2105457	CL 39808|THOZALINONE|TOZALINONE	CN(C)C1=NC(=O)C(c2ccccc2)O1	IC50 (nM)	Caspase-1	0.419442	B (assay format)	0.0612061	-0.820923	-0.475007	-0.117575	0.259391	-0.284068	0.329226	-0.0709855	-0.104011	0.266849	-0.119875	-0.0471033	-1	74.9318		1	1	1	1	1	1	1	1	1	1	1	11
CHEMBL2104723	GPA-878|METAZAMIDE	COc1ccc(-n2c(C)c[nH]c2=O)cc1	IC50 (nM)	Caspase-1	0.419442	B (assay format)	0.0612061	-0.772321	-0.548008	-0.0787428	0.690399	-0.6307	-1.43687	-0.0707751	-0.104011	-0.073262	-0.119875	-0.0469173	1	86.2314		1	1	1	1	1	1	1	1	1	1	1	11
CHEMBL54976	GPPE PDR SACH|L-TRYPTOPHAN|NSC-13119|OPTIMAX|OPTIMAX WV|PACITRON|TRYPTOPHAN|TRYPTOPHAN, L-	N[C@@H](Cc1c[nH]c2ccccc12)C(=O)O	IC50 (nM)	Caspase-1	0.419442	B (assay format)	0.0612061	-0.740957	-0.548008	-0.0787428	0.0240893	-0.147312	0.0337108	0.165207	-0.104011	0.109749	-0.119875	-0.046805	1	82.3485		1	1	1	1	1	1	1	1	1	1	1	11
CHEMBL2105353	PENTABAMATE	CC(OC(N)=O)C(C)C(C)OC(N)=O	IC50 (nM)	Caspase-1	0.419442	B (assay format)	0.0612061	-0.809026	-1.01997	-0.771836	0.162751	-2.21955	-0.801049	0.347114	-0.104011	-0.309607	0.532045	-0.0457612	1	99.999		1	1	1	1	1	1	1	1	1	1	1	11
CHEMBL502384	TRETAMINE|TRIETHYLENEMELAMINE	C1CN1c1nc(N2CC2)nc(N2CC2)n1	IC50 (nM)	Caspase-1	0.419442	B (assay format)	0.0612061	-0.879882	-0.829824	-0.771836	1.74954	0.0141984	0.918508	-0.0817743	-0.104011	0.287691	-0.473238	-0.0478425	-1	99.9719		1	1	1	1	1	1	1	1	1	1	0	10
CHEMBL2104682	NEBRACETAM	NCC1CC(=O)N(Cc2ccccc2)C1	IC50 (nM)	Caspase-1	0.419442	B (assay format)	0.0612061	-0.738007	-0.475007	-0.117575	-0.183149	-0.697768	-0.274045	0.126393	-0.104011	0.0541228	-0.185917	-0.0470505	1	99.0785		1	1	1	1	1	1	1	1	1	1	1	11
CHEMBL277775	TETRAMISOLE	c1ccc(C2CN3CCSC3=N2)cc1	IC50 (nM)	Caspase-1	0.419442	B (assay format)	0.0612061	-0.498371	-0.475007	0.86264	0.541504	0.213061	1.25424	-0.0788129	-0.104011	0.502286	-0.118778	-0.0467323	-1	99.9327		1	1	1	1	1	1	1	1	1	1	1	11
CHEMBL2104180	CYCLOMENOL|HEXINOL	Cc1cc(C)c(C2CCCCC2)c(O)c1	IC50 (nM)	Caspase-1	0.419442	B (assay format)	0.0612061	-0.309893	1.06649	-0.771836	1.37038	-0.154346	0.418405	-0.0471508	-0.104011	-0.231742	-0.252013	-0.0472346	-1	100		1	1	1	1	1	1	1	1	1	1	1	11
CHEMBL2104245	BORNELONE	CC(=O)/C=C/C=C1/C2CCC(C2)C1(C)C	IC50 (nM)	Caspase-1	0.419442	B (assay format)	0.0612061	0.662483	-0.312029	0.544924	1.68126	-0.221415	0.159611	-0.0711969	0.26983	-0.340421	-0.252013	-0.0471955	1	99.9997		1	1	1	1	1	1	1	1	1	1	1	11
CHEMBL2106237	DIBUPROL	CCCCOCC(O)COCCCC	IC50 (nM)	Caspase-1	0.419442	B (assay format)	0.0612061	-1.09543	-1.01997	-0.771836	-1.10262	-1.81588	-0.310362	-0.0471405	-0.104011	-0.673642	0.369413	-0.0464723	-1	100		1	1	1	1	1	1	1	1	1	1	1	11
CHEMBL44884	ETHAMBUTOL	CC[C@@H](CO)NCCN[C@@H](CC)CO	IC50 (nM)	Caspase-1	0.419442	B (assay format)	0.0612061	-1.00065	-1.01997	-0.771836	-1.31731	-2.06775	-5.7897	-0.0135805	-0.104011	-0.511192	0.36948	-0.0456046	1	100		1	1	1	1	1	0	1	1	1	1	1	10
CHEMBL443613	TRICHLORMETHINE|TRIMUSTINE	ClCCN(CCCl)CCCl	IC50 (nM)	Caspase-1	0.419442	B (assay format)	0.0612061	-0.918554	-1.01997	-0.771836	0.000694082	-2.10511	-2.52276	-0.0819533	-0.104011	1.40014	2.36318	0.0373764	-1	100		1	1	1	1	1	1	1	1	1	1	1	11
CHEMBL1320667	VGX-1027	O=C(O)CC1CC(c2ccccc2)=NO1	IC50 (nM)	Caspase-1	0.419442	B (assay format)	0.0612061	-0.875785	-0.475007	0.153073	0.0332412	-0.514229	1.16856	-0.0341902	-0.104011	0.0403198	-0.0868809	-0.0469308	-1	99.9992		1	1	1	1	1	1	1	1	1	1	1	11
CHEMBL2105088	LOBENDAZOLE|SK&F 24529	CCOC(=O)Nc1nc2ccccc2[nH]1	IC50 (nM)	Caspase-1	0.419442	B (assay format)	0.0612061	-0.933597	-0.548008	-0.117575	-0.541923	-0.157291	0.565288	-0.0706447	-0.104011	0.23874	-0.0868262	-0.0471174	1	99.2425		1	1	1	1	1	1	1	1	1	1	1	11
CHEMBL132663	BW 532U|CINFLUMIDE|Cinflumide	O=C(/C=C/c1cccc(F)c1)NC1CC1	IC50 (nM)	Caspase-1	0.419442	B (assay format)	0.0612061	-0.992654	-0.548008	-0.771836	0.797708	-1.35308	0.789111	-0.0710126	-0.104011	0.171607	-0.103268	-0.0465978	1	99.9685		1	1	1	1	1	1	1	1	1	1	1	11
CHEMBL2107621	TELMESTEINE	CCOC(=O)N1CSC[C@H]1C(=O)O	IC50 (nM)	Caspase-1	0.419442	B (assay format)	0.0612061	-0.694812	-1.01997	0.208379	-0.212911	-1.41382	-1.09374	-0.0208624	-0.104011	0.278069	0.655284	-0.0443625	1	99.9853		1	1	1	1	1	1	1	1	1	1	1	11
CHEMBL2106099	DACISTEINE	CC(=O)N[C@@H](CSC(C)=O)C(=O)O	IC50 (nM)	Caspase-1	0.419442	B (assay format)	0.0612061	-0.901086	-1.01997	-0.771836	-0.660399	-1.93113	-0.0560513	-0.00943701	-0.104011	0.34215	0.984977	-0.0438722	-1	100		1	1	1	1	1	1	1	1	1	1	1	11
CHEMBL1371937	PANTHENOL|PANTHENOL, RACEMIC	CC(C)(CO)C(O)C(=O)NCCCO	IC50 (nM)	Caspase-1	0.419442	B (assay format)	0.0612061	-0.829444	-1.01997	-0.771836	0.637077	-2.21452	-3.98191	0.0321097	0.313547	-0.536726	0.49137	-0.0449919	1	100		1	1	1	1	1	0	1	1	1	1	1	10
CHEMBL132767	AR 12008|TRAPIDIL|TRAPYMIN	CCN(CC)c1cc(C)nc2ncnn12	IC50 (nM)	Caspase-1	0.419442	B (assay format)	0.0612061	-0.647914	-0.775498	0.208379	0.264977	0.408051	-1.86878	-0.0817402	-0.104011	0.139526	-0.152814	-0.0472476	1	63.4386		1	1	1	1	1	1	1	1	1	1	1	11
CHEMBL170988	PHENFORMIN	N=C(N)NC(=N)NCCc1ccccc1	IC50 (nM)	Caspase-1	0.419442	B (assay format)	0.0612061	-1.01786	-0.475007	-0.771836	-0.101626	-1.53186	1.00617	0.345153	-0.104011	0.380958	0.057067	-0.0470043	-1	100		1	1	1	1	1	1	1	1	1	1	1	11
CHEMBL2105470	TIZABRIN	C[C@@H]1C[S+]([O-])C(C)(C)[C@H](C(=O)O)N1	IC50 (nM)	Caspase-1	0.419442	B (assay format)	0.0612061	1.25741	0.39421	-0.771836	0.991003	-1.76776	-1.11957	0.724692	0.26983	-0.478455	0.574002	-0.0440507	-1	99.6572		1	1	1	1	1	1	1	1	1	1	1	11
CHEMBL1194666	AMFEPRAMONE|C06954|D07444|DIETHYLPROPION|J4.327C	CCN(CC)C(C)C(=O)c1ccccc1	IC50 (nM)	Caspase-1	0.419442	B (assay format)	0.0612061	-0.657091	-0.475007	-0.771836	0.601812	-1.66342	-3.20728	-0.0711937	-0.104011	0.121294	-0.0134944	-0.0468065	1	99.9947		1	1	1	1	1	0	1	1	1	1	1	10
CHEMBL1403899	THIOCTIC ACID AMIDE	NC(=O)CCCCC1CCSS1	IC50 (nM)	Caspase-1	0.419442	B (assay format)	0.0612061	-0.711297	-1.01997	0.615527	-0.589651	-1.79939	1.08404	0.302304	-0.104011	0.460094	0.898382	-0.0395243	-1	100		1	1	1	1	1	1	1	1	1	1	1	11
CHEMBL1625750	CHLORAMINE-T	Cc1ccc(S(=O)(=O)NCl)cc1	IC50 (nM)	Caspase-1	0.419442	B (assay format)	0.0612061	-0.597935	-0.548008	-0.771836	1.81719	-0.882017	-2.79321	-0.0297719	0.313547	0.734444	1.06123	-0.0206999	-1	84.6572		1	1	1	1	1	1	1	1	1	1	1	11
CHEMBL871	Didronel|ETIDRONIC ACID|Etidronate|M05BA01|NSC-227995	CC(O)(P(=O)(O)O)P(=O)(O)O	IC50 (nM)	Caspase-1	0.419442	B (assay format)	0.0612061	-0.00120365	-1.01997	-0.771836	2.70508	-3.36433	-1.73938	0.346255	1.08813	-1.35783	1.94339	-0.0374688	1	92.5436		1	1	1	0	0	1	1	1	1	1	1	9
CHEMBL2104164	CAROXAZONE|F.I. 6654	NC(=O)CN1Cc2ccccc2OC1=O	IC50 (nM)	Caspase-1	0.419442	B (assay format)	0.0612061	-0.790182	-0.27468	-0.771836	-0.467826	0.0601107	0.783865	0.142848	-0.104011	0.167732	-0.0538325	-0.046781	1	87.1455		1	1	1	1	1	1	1	1	1	1	1	11
CHEMBL2105270	PARAXAZONE	NC(=O)CN1C(=O)COc2ccccc21	IC50 (nM)	Caspase-1	0.419442	B (assay format)	0.0612061	-0.727585	-0.27468	-0.771836	-0.295076	0.169875	0.490098	0.142741	-0.104011	0.243304	-0.0538325	-0.046757	1	80.8461		1	1	1	1	1	1	1	1	1	1	1	11
CHEMBL2105178	GS-7443|MEQUIDOX	Cc1c(CO)[n+]([O-])c2ccccc2[n+]1[O-]	IC50 (nM)	Caspase-1	0.419442	B (assay format)	0.0612061	-0.585285	-0.335797	-0.771836	0.0915423	0.0866111	-2.15905	0.231153	-0.104011	-0.518344	-0.0538325	-0.0461709	1	93.3451		1	1	1	1	1	1	1	1	1	1	1	11
CHEMBL2107650	FUROFENAC	CCC1Cc2cc(CC(=O)O)ccc2O1	IC50 (nM)	Caspase-1	0.419442	B (assay format)	0.0612061	-0.698909	-0.610822	-0.117575	0.510651	0.250848	-0.0991837	-0.0347174	-0.104011	-0.0924704	-0.119929	-0.0468311	-1	96.1205		1	1	1	1	1	1	1	1	1	1	1	11
CHEMBL2107062	ACETYLPHENETURIDE|ETHYLPHENACEMIDE|LABURIDE|PHENETURIDE	CCC(C(=O)NC(N)=O)c1ccccc1	IC50 (nM)	Caspase-1	0.419442	B (assay format)	0.0612061	-0.802504	-0.475007	-0.771836	-0.623827	-1.22842	-0.868339	0.14376	-0.104011	0.0712265	0.092202	-0.0464726	1	84.098		1	1	1	1	1	1	1	1	1	1	1	11
CHEMBL2104333	ICODULINUM	Cc1ccc(Nc2nccs2)c(O)c1	IC50 (nM)	Caspase-1	0.419442	B (assay format)	0.0612061	-0.842225	-0.610822	0.615527	0.00281069	-0.690298	0.595831	-0.0405678	-0.104011	0.513621	0.163816	-0.0460857	-1	95.9535		1	1	1	1	1	1	1	1	1	1	1	11
CHEMBL4297635	PBI-4050|SETOGEPRAM	CCCCCc1cccc(CC(=O)O)c1	IC50 (nM)	Caspase-1	0.419442	B (assay format)	0.0612061	-0.909738	-0.548008	-0.771836	0.199181	-0.710539	0.676034	-0.0347251	-0.104011	-0.0950237	0.0216989	-0.0467078	-1	98.9507		1	1	1	1	1	1	1	1	1	1	1	11
CHEMBL521	ACHES-N-PAIN|ADVIL|ADVIL LIQUI-GELS|ADVIL MIGRAINE LIQUI-GELS|ANADIN JOINT PAIN|ANADIN LIQUIFAST|ANADIN PERIOD PAIN RELIEF|ANADIN ULTRA|APSIFEN|APSIFEN-F|ARTHROFEN 200|ARTHROFEN 400|ARTHROFEN 600|BRUFEN RET|CALDOLOR|CAP-PROFEN|CHILDREN'S ADVIL|CHILDREN'S ADVIL-FLAVORED|CHILDREN'S ELIXSURE|CHILDREN'S IBUPROFEN|CHILDREN'S MOTRIN|CO-OP|CODAFEN CONTINUS|CUPROFEN FOR CHILD|CUPROFEN PLUS|DEEP RELIEF|EB…	CC(C)Cc1ccc(C(C)C(=O)O)cc1	IC50 (nM)	Caspase-1	0.419442	B (assay format)	0.0612061	-0.759736	-0.548008	-0.771836	1.08756	-1.074	-0.392717	-0.0347221	-0.104011	-0.0696368	0.0216989	-0.04663	1	98.6696		1	1	1	1	1	1	1	1	1	1	1	11
CHEMBL2106941	PIVHYDRAZINE	CC(C)(C)C(=O)NNCc1ccccc1	IC50 (nM)	Caspase-1	0.419442	B (assay format)	0.0612061	-0.947918	-0.475007	-0.771836	1.50757	-1.65853	0.215333	-0.069962	0.378563	-0.103959	0.0217572	-0.0470238	1	99.9371		1	1	1	1	1	1	1	1	1	1	1	11
CHEMBL2107405	ISOTIQUIMIDE|WY-24,377	Cc1ccnc2c1CCCC2C(N)=S	IC50 (nM)	Caspase-1	0.419442	B (assay format)	0.0612061	-0.267321	0.163324	-0.771836	0.0228018	0.120549	-0.114805	0.993178	-0.104011	0.41856	0.0933712	-0.0389448	-1	71.3854		1	1	1	1	1	1	1	1	1	1	1	11
CHEMBL1626223	PYRANTEL	CN1CCCN=C1/C=C/c1cccs1	IC50 (nM)	Caspase-1	0.419442	B (assay format)	0.0612061	-0.847699	-0.418984	0.615527	0.134786	-1.01031	0.595831	-0.0756023	-0.104011	0.412751	0.0933712	-0.046444	-1	99.7665		1	1	1	1	1	1	1	1	1	1	1	11
CHEMBL97138	TIQUINAMIDE	Cc1cnc2c(c1)CCCC2C(N)=S	IC50 (nM)	Caspase-1	0.419442	B (assay format)	0.0612061	-0.364821	0.163324	-0.771836	0.0307635	0.183016	0.183625	0.993178	-0.104011	0.41856	0.0933712	-0.0389548	-1	78.5305		1	1	1	1	1	1	1	1	1	1	1	11
CHEMBL33864	LIPOIC ACID, ALPHA|THIOCTIC ACID|Thioctic acid	O=C(O)CCCCC1CCSS1	IC50 (nM)	Caspase-1	0.419442	B (assay format)	0.0612061	-0.71346	-1.01997	0.615527	-0.151762	-1.79939	1.08404	0.135623	-0.104011	0.409083	0.942374	-0.0392907	-1	100		1	1	1	1	1	1	1	1	1	1	1	11
CHEMBL2111041		C/C(=N\NC(=O)c1ccncc1)C(=O)O	IC50 (nM)	Caspase-1	0.419442	B (assay format)	0.0612061	-1.0252	-0.598939	-0.771836	-0.383264	-1.38441	-0.504628	-0.022586	-0.104011	0.294244	0.197898	-0.0463011	1	51.4091		1	1	1	1	1	1	1	1	1	1	1	11
CHEMBL2105483	THURFYL NICOTINATE	O=C(OCC1CCCO1)c1cccnc1	IC50 (nM)	Caspase-1	0.419442	B (assay format)	0.0612061	-1.00193	-0.598939	0.615527	-0.485762	-1.18214	0.699932	-0.0710375	-0.104011	-0.0312325	-0.0868809	-0.0472359	-1	100		1	1	1	1	1	1	1	1	1	1	1	11
CHEMBL1623232		CN1CCc2cc3c(cc2C1O)OCO3	IC50 (nM)	Caspase-1	0.419442	B (assay format)	0.0612061	-0.468744	-0.118492	0.208379	0.614078	1.09775	0.0660086	-0.0470967	-0.104011	-0.0145163	-0.275948	-0.0472721	-1	99.7739		1	1	1	1	1	1	1	1	1	1	1	11
CHEMBL18116	TOLOXATONE	Cc1cccc(N2CC(CO)OC2=O)c1	IC50 (nM)	Caspase-1	0.419442	B (assay format)	0.0612061	-0.749183	-0.548008	-0.117575	0.996698	-0.166124	-0.672728	-0.0369039	-0.104011	0.129488	-0.0868809	-0.0466721	-1	99.1373		1	1	1	1	1	1	1	1	1	1	1	11
CHEMBL134570	AFALANINE|Afalanine	CC(=O)NC(Cc1ccccc1)C(=O)O	IC50 (nM)	Caspase-1	0.419442	B (assay format)	0.0612061	-0.906624	-0.475007	-0.771836	-0.320978	-1.41565	0.722663	-0.0237814	-0.104011	0.083839	0.127395	-0.046387	-1	99.9995		1	1	1	1	1	1	1	1	1	1	1	11
CHEMBL76725	GUANOXAN	N=C(N)NCC1COc2ccccc2O1	IC50 (nM)	Caspase-1	0.419442	B (assay format)	0.0612061	-0.880373	-0.259401	-0.771836	-0.0267122	-0.0779532	0.874793	0.235101	-0.104011	0.153998	-0.0868262	-0.0472496	-1	99.2562		1	1	1	1	1	1	1	1	1	1	1	11
CHEMBL2105111	GUABENXAN	N=C(N)NCc1ccc2c(c1)OCCO2	IC50 (nM)	Caspase-1	0.419442	B (assay format)	0.0612061	-0.872967	-0.257703	-0.771836	-0.0166635	-0.0779532	0.874793	0.2351	-0.104011	0.234424	-0.0868262	-0.0472315	-1	98.6899		1	1	1	1	1	1	1	1	1	1	1	11
CHEMBL1561	BAY M 1099|Diastabol|GLYSET|MIGLITOL	OCCN1C[C@H](O)[C@@H](O)[C@H](O)[C@H]1CO	IC50 (nM)	Caspase-1	0.419442	B (assay format)	0.0612061	-0.493815	-0.424077	-0.771836	-1.40086	-0.425637	-3.15825	0.0907772	-0.104011	-0.46427	0.295962	-0.0450195	1	100		1	1	1	1	1	0	1	1	1	1	1	10
CHEMBL2105369	PENTALAMIDE	CCCCCOc1ccccc1C(N)=O	IC50 (nM)	Caspase-1	0.419442	B (assay format)	0.0612061	-0.949623	-0.548008	-0.771836	-0.0581869	-1.048	-0.0327365	0.131967	-0.104011	0.0584154	0.0569505	-0.0468088	1	78.3385		1	1	1	1	1	1	1	1	1	1	1	11
CHEMBL2104218	BUTACETIN|BW 63-90	CC(=O)Nc1ccc(OC(C)(C)C)cc1	IC50 (nM)	Caspase-1	0.419442	B (assay format)	0.0612061	-0.837604	-0.548008	-0.771836	2.15391	-1.2347	1.0957	-0.0710046	0.435171	-0.0516704	0.0569505	-0.0469653	-1	99.9632		1	1	1	1	1	1	1	1	1	1	1	11
CHEMBL1413	CICLOPIROX|HOE 296B|LOPROX|PENLAC	Cc1cc(C2CCCCC2)n(O)c(=O)c1	IC50 (nM)	Caspase-1	0.419442	B (assay format)	0.0612061	-0.533307	1.02915	-0.771836	0.502312	-0.445197	0.138627	-0.0111971	-0.104011	-0.5134	-0.152923	-0.0468663	-1	99.9582		1	1	1	1	1	1	1	1	1	1	1	11
CHEMBL2110972	MEOBENTINE	C/N=C(/NC)NCc1ccc(OC)cc1	IC50 (nM)	Caspase-1	0.419442	B (assay format)	0.0612061	-0.972269	-0.548008	-0.771836	-0.230521	-0.799353	-3.67917	-0.0818335	-0.104011	0.377421	0.0570087	-0.0467193	1	100		1	1	1	1	1	0	1	1	1	1	1	10
CHEMBL2111145	SOMANTADINE	CC(C)(N)CC12CC3CC(CC(C3)C1)C2	IC50 (nM)	Caspase-1	0.419442	B (assay format)	0.0612061	1.66694	3.13598	-0.771836	3.76427	2.11912	1.96685	0.120215	0.785472	-1.13321	-0.46242	-0.0476239	1	100		1	1	1	0	0	1	1	1	1	1	1	9
CHEMBL2103967	IBROTAL|IBROTAMIDE	CCC(Br)(C(N)=O)C(C)C	IC50 (nM)	Caspase-1	0.419442	B (assay format)	0.0612061	-0.324969	-1.01997	-0.771836	2.67705	-3.36433	-6.5298	0.131966	0.219387	0.270728	2.40896	0.861919	1	100		1	1	1	0	0	0	1	1	1	1	1	8
CHEMBL267719	ALLOBARBITAL|DIALLYLBARBITURIC ACID|DIALLYMAL	C=CCC1(CC=C)C(=O)NC(=O)NC1=O	IC50 (nM)	Caspase-1	0.419442	B (assay format)	0.0612061	-0.541303	-0.755126	-0.771836	0.0162636	-0.886423	-2.44629	-0.0489905	0.17623	0.0199379	0.162647	-0.0460764	1	76.953		1	1	1	1	1	1	1	1	1	1	1	11
CHEMBL498416	L-Kynurenine	Nc1ccccc1C(=O)C[C@H](N)C(=O)O	IC50 (nM)	Caspase-1	0.419442	B (assay format)	0.0612061	-0.878997	-0.548008	-0.771836	-0.505244	-1.39366	-0.803058	0.375594	-0.104011	0.347026	0.162647	-0.0460744	1	95.3972		1	1	1	1	1	1	1	1	1	1	1	11
CHEMBL355063	BENDAZOL|Bendazol|DIBASOL|DIBAZOL	c1ccc(Cc2nc3ccccc3[nH]2)cc1	IC50 (nM)	Caspase-1	0.419442	B (assay format)	0.0612061	-0.824462	-0.00304955	-0.117575	-0.154185	0.00271127	1.55267	-0.0817341	-0.104011	0.403956	-0.413975	-0.0478126	-1	99.9808		1	1	1	1	1	1	1	1	1	1	0	10
CHEMBL2105955	CARBENZIDE	CCOC(=O)NNC(C)c1ccccc1	IC50 (nM)	Caspase-1	0.419442	B (assay format)	0.0612061	-0.941134	-0.475007	-0.771836	0.239932	-1.50865	-0.362874	-0.06984	-0.104011	0.0232694	0.092202	-0.0468779	1	99.9682		1	1	1	1	1	1	1	1	1	1	1	11
CHEMBL3301845		CC(CCc1ccc2c(c1)OCO2)NN	IC50 (nM)	Caspase-1	0.419442	B (assay format)	0.0612061	-0.852778	-0.610822	0.208379	0.287877	-0.206366	-0.686717	0.763534	-0.104011	-0.0108658	-0.119875	-0.0471016	-1	88.8695		1	1	1	1	1	1	1	1	1	1	1	11
CHEMBL2104637	ALORACETAM	CC(=O)NCCn1c(C)cc(C=O)c1C	IC50 (nM)	Caspase-1	0.419442	B (assay format)	0.0612061	-0.626612	-1.01997	-0.28114	0.935431	-1.16735	-1.6685	-0.0605408	-0.104011	-0.262127	0.092202	-0.0463373	1	98.5925		1	1	1	1	1	1	1	1	1	1	1	11
CHEMBL611494	NSC-5746|PILOCARPINE HYDROCHLORIDE|Pilocarpine|SALAGEN	CC[C@H]1C(=O)OC[C@H]1Cc1cncn1C	IC50 (nM)	Caspase-1	0.419442	B (assay format)	0.0612061	-0.587874	-1.01997	0.902649	0.233679	-0.761893	-1.35294	-0.0710427	-0.104011	-0.479658	-0.119875	-0.0470103	1	99.9989		1	1	1	1	1	1	1	1	1	1	1	11
CHEMBL1789329	ANTIENITE|R 8025|R 8141|THIAZOTHIELITE	C1=CN2CC(c3cccs3)N=C2S1	IC50 (nM)	Caspase-1	0.419442	B (assay format)	0.0612061	-0.428367	-1.01997	2.24883	0.330321	0.245832	1.18709	-0.0724951	-0.104011	0.614779	0.23543	-0.0455033	-1	95.5517		1	1	1	1	1	1	1	1	1	1	1	11
CHEMBL2106647	AMITEROL	CCC(C)NCC(O)c1ccc(N)cc1	IC50 (nM)	Caspase-1	0.419442	B (assay format)	0.0612061	-0.892794	-0.548008	-0.771836	-0.0651469	-0.861471	-1.69835	0.15265	-0.104011	0.0527894	0.0217572	-0.0467854	1	58.8865		1	1	1	1	1	1	1	1	1	1	1	11
CHEMBL2106725	BW A515U|DESCICLOVIR	Nc1ncc2ncn(COCCO)c2n1	IC50 (nM)	Caspase-1	0.419442	B (assay format)	0.0612061	-0.896727	-0.775498	-0.0787428	-1.26302	0.203573	0.166605	0.153593	-0.104011	0.285899	-0.0207296	-0.0468061	1	99.9966		1	1	1	1	1	1	1	1	1	1	1	11
CHEMBL2104260	ETHOSALAMIDE|ETOSALAMIDE	CCOCCOc1ccccc1C(N)=O	IC50 (nM)	Caspase-1	0.419442	B (assay format)	0.0612061	-0.952507	-0.548008	-0.771836	-0.375099	-1.048	-0.0327365	0.131973	-0.104011	0.203059	0.127395	-0.0467227	-1	78.9492		1	1	1	1	1	1	1	1	1	1	1	11
CHEMBL446060	PROPOXUR	CNC(=O)Oc1ccccc1OC(C)C	IC50 (nM)	Caspase-1	0.419442	B (assay format)	0.0612061	-0.918259	-0.548008	-0.771836	0.382076	-0.858156	-0.56991	-0.0708875	-0.104011	0.0422434	0.127395	-0.0467428	1	68.8688		1	1	1	1	1	1	1	1	1	1	1	11
CHEMBL2107215	AL-0361|HYDROXYPHENAMATE|OXIFENAMATE|OXYFENAMATE|P-301	CCC(O)(COC(N)=O)c1ccccc1	IC50 (nM)	Caspase-1	0.419442	B (assay format)	0.0612061	-0.715656	-0.475007	-0.771836	0.378076	-1.2354	-1.89233	0.168106	0.257499	0.0262773	0.127395	-0.0465017	1	71.6703		1	1	1	1	1	1	1	1	1	1	1	11
CHEMBL55400	PROFLAVINE	Nc1ccc2cc3ccc(N)cc3nc2c1	IC50 (nM)	Caspase-1	0.419442	B (assay format)	0.0612061	-0.655714	0.0699511	-0.771836	0.334575	1.20843	0.842346	0.317636	-0.104011	0.821874	-0.384599	-0.0474941	-1	98.1785		1	1	1	1	1	1	1	1	1	1	1	11
CHEMBL292389		CCOC(=O)[C@@H](N)Cc1ccc(O)cc1	IC50 (nM)	Caspase-1	0.419442	B (assay format)	0.0612061	-0.916817	-0.548008	-0.771836	-0.159024	-1.39593	-0.862744	0.163496	-0.104011	0.151145	0.127395	-0.0464397	1	99.4286		1	1	1	1	1	1	1	1	1	1	1	11
CHEMBL802	LONITEN|LONOLOX|MEN'S ROGAINE|MINODYL|MINOXIDIL|MINOXIDIL (FOR MEN)|MINOXIDIL EXTRA STRENGTH (FOR MEN)|REGAINE FOR MEN|REGAINE FOR WOMEN|ROGAINE (FOR MEN)|ROGAINE EXTRA STRENGTH (FOR MEN)|THEROXIDIL|U-10,858|WOMEN'S ROGAINE	Nc1cc(N2CCCCC2)nc(N)[n+]1[O-]	IC50 (nM)	Caspase-1	0.419442	B (assay format)	0.0612061	-0.769436	0.567374	-0.771836	0.56975	-0.239409	-0.14115	0.458162	-0.104011	-0.252549	-0.0867716	-0.0468944	-1	99.9917		1	1	1	1	1	1	1	1	1	1	1	11
CHEMBL3301621	CENTANAFADINE|DOV 216,419 FREE BASE|EB-1020 FREE BASE	c1ccc2cc([C@]34CNC[C@H]3C4)ccc2c1	IC50 (nM)	Caspase-1	0.419442	B (assay format)	0.0612061	-0.210328	0.726957	-0.012846	2.10434	0.38533	0.525347	-0.081927	0.17623	-0.00906993	-0.593755	-0.0478682	1	99.6562		1	1	1	1	1	1	1	1	1	1	0	10
CHEMBL1987462	BAMETHAN	CCCCNCC(O)c1ccc(O)cc1	IC50 (nM)	Caspase-1	0.419442	B (assay format)	0.0612061	-0.959029	-0.548008	-0.771836	-0.249081	-0.888866	-0.362874	-0.0123236	-0.104011	-0.0181277	0.0569505	-0.0466661	-1	68.1482		1	1	1	1	1	1	1	1	1	1	1	11
CHEMBL2105181	OCRILATE|OCRYLATE	C=C(C#N)C(=O)OCCCCCCCC	IC50 (nM)	Caspase-1	0.419442	B (assay format)	0.0612061	-1.09222	-1.01997	-0.771836	-0.142831	-1.94256	-1.86128	0.0346496	-0.104011	-0.219413	0.296806	-0.0463799	1	99.8771		1	1	1	1	1	1	1	1	1	1	1	11
CHEMBL2106269	FEPRADINOL	CC(C)(CO)NCC(O)c1ccccc1	IC50 (nM)	Caspase-1	0.419442	B (assay format)	0.0612061	-0.837047	-0.475007	-0.771836	1.16796	-1.47358	-1.8886	-0.012958	0.36287	-0.0768808	0.0569505	-0.0464925	1	86.933		1	1	1	1	1	1	1	1	1	1	1	11
CHEMBL4297544	2-OCTYL CYANOACRYLATE|DERMABOND	C=C(C#N)C(=O)OC(C)CCCCCC	IC50 (nM)	Caspase-1	0.419442	B (assay format)	0.0612061	-1.00848	-1.01997	-0.771836	0.322415	-1.96762	-2.19902	0.0346505	-0.104011	-0.243146	0.296806	-0.0463192	1	99.9336		1	1	1	1	1	1	1	1	1	1	1	11
CHEMBL3545125	A-200-0700|A200-0700|MIROGABALIN	CCC1=C[C@@H]2[C@H](C1)C[C@]2(CN)CC(=O)O	IC50 (nM)	Caspase-1	0.419442	B (assay format)	0.0612061	0.255934	-1.01997	-0.117575	1.13475	0.429971	-2.28844	0.162847	0.209298	-0.552506	-0.152923	-0.046514	-1	99.1818		1	1	1	1	1	1	1	1	1	1	1	11
CHEMBL279085	TALIPEXOLE|Talipexole	C=CCN1CCc2nc(N)sc2CC1	IC50 (nM)	Caspase-1	0.419442	B (assay format)	0.0612061	-0.450751	-1.01997	-0.117575	-0.52223	0.132414	0.138861	0.127539	-0.104011	0.251737	0.128623	-0.0464341	1	99.9999		1	1	1	1	1	1	1	1	1	1	1	11
CHEMBL304253	ST 375|TOLONIDINE	Cc1ccc(N=C2NCCN2)c(Cl)c1	IC50 (nM)	Caspase-1	0.419442	B (assay format)	0.0612061	-0.802472	-0.610822	0.615527	0.640318	-0.690298	0.595831	-0.0818323	-0.104011	0.35296	0.188459	-0.0343114	-1	60.5381		1	1	1	1	1	1	1	1	1	1	1	11
CHEMBL531048	C-11925|GNF-Pf-1759|PHANCHINONE|PHANQUINONE|PHANQUONE	O=C1C(=O)c2ncccc2-c2cccnc21	IC50 (nM)	Caspase-1	0.419442	B (assay format)	0.0612061	-0.574961	-0.0234218	-0.771836	0.191786	1.13456	0.032545	-0.0603456	-0.104011	0.361565	-0.296567	-0.0471214	1	62.4595		1	1	1	1	1	1	1	1	1	1	1	11
CHEMBL7863	ALLYPROPYMAL|ALURATE|APROBARBITAL	C=CCC1(C(C)C)C(=O)NC(=O)NC1=O	IC50 (nM)	Caspase-1	0.419442	B (assay format)	0.0612061	-0.216555	-0.755126	-0.771836	0.772316	-0.87229	-2.47986	-0.0489904	0.146524	-0.297574	0.162647	-0.0460802	-1	67.9203		1	1	1	1	1	1	1	1	1	1	1	11
CHEMBL2104919	CL 206,576|SULBENOX	NC(=O)NC1CCC(=O)c2sccc21	IC50 (nM)	Caspase-1	0.419442	B (assay format)	0.0612061	-0.305895	-0.4071	0.208379	-0.358415	0.0966441	0.372009	0.149928	-0.104011	0.0349774	0.234261	-0.0455889	1	99.9947		1	1	1	1	1	1	1	1	1	1	1	11
CHEMBL761	NAPHAZOLINE|Nafazair|Naphazoline	c1ccc2c(CC3=NCCN3)cccc2c1	IC50 (nM)	Caspase-1	0.419442	B (assay format)	0.0612061	-0.67233	-0.140562	0.615527	0.37795	0.174001	1.19673	-0.0818825	-0.104011	0.316961	-0.413975	-0.04779	-1	99.7186		1	1	1	1	1	1	1	1	1	1	1	11
CHEMBL2103915	CITENAZONE|HOE 105	N#Cc1ccc(/C=N/NC(N)=S)s1	IC50 (nM)	Caspase-1	0.419442	B (assay format)	0.0612061	-0.956505	-1.01997	0.153073	0.113898	-1.09471	-0.747246	1.10869	-0.104011	1.14969	0.860849	-0.0360734	1	99.7936		1	1	1	1	1	1	1	1	1	1	1	11
CHEMBL2111178		CCCCC(CC)COS(=O)(=O)O	IC50 (nM)	Caspase-1	0.419442	B (assay format)	0.0612061	-0.859759	-1.01997	-0.771836	1.17282	-1.57561	-1.92357	0.046723	0.435171	-0.63557	0.940912	-0.0426907	-1	59.0145		1	1	1	1	1	1	1	1	1	1	1	11
CHEMBL1455	ALTRETAMINE|HEXALEN|HEXAMETHYLMELAMINE|HEXASTAT|NSC-13875	CN(C)c1nc(N(C)C)nc(N(C)C)n1	IC50 (nM)	Caspase-1	0.419442	B (assay format)	0.0612061	-0.816892	-0.829824	-0.771836	0.364774	0.0231846	-0.47292	-0.0817747	-0.104011	0.81466	0.0923186	-0.0468834	-1	80.5961		1	1	1	1	1	1	1	1	1	1	1	11
CHEMBL2107076	PEXANTEL	CN1CCN(C(=O)C2CCCCC2)CC1	IC50 (nM)	Caspase-1	0.419442	B (assay format)	0.0612061	-0.554347	1.56222	-0.771836	-0.0373047	-0.577044	0.124639	-0.0711741	-0.104011	-0.539386	-0.185917	-0.0472567	-1	98.8725		1	1	1	1	1	1	1	1	1	1	1	11
CHEMBL1204644	CREATINE PHOSPHATE|FOSFOCREATINE|PHOSPHOCREATINE	CN(CC(=O)O)C(=N)NP(=O)(O)O	IC50 (nM)	Caspase-1	0.419442	B (assay format)	0.0612061	-0.854286	-1.01997	-0.771836	1.00875	-2.83956	0.0581913	0.272902	0.435171	-0.347615	1.13707	-0.0420939	1	98.7734		1	1	1	1	1	1	1	1	1	1	1	11
CHEMBL1437065	NITROMIDE	NC(=O)c1cc([N+](=O)[O-])cc([N+](=O)[O-])c1	IC50 (nM)	Caspase-1	0.419442	B (assay format)	0.0612061	-0.89286	-0.610822	-0.771836	0.950519	0.0231846	-0.47292	0.402153	-0.104011	0.214708	0.338788	-0.0451689	-1	93.7238		1	1	1	1	1	1	1	1	1	1	1	11
CHEMBL284906	IKOREL|NICORANDIL|SG-75	O=C(NCCO[N+](=O)[O-])c1cccnc1	IC50 (nM)	Caspase-1	0.419442	B (assay format)	0.0612061	-1.03067	-0.598939	-0.771836	-1.24828	-1.52522	0.595831	0.0647029	-0.104011	0.286941	0.268343	-0.0461769	-1	100		1	1	1	1	1	1	1	1	1	1	1	11
CHEMBL2106668	GLYCERYL PABA|LISADIMATE	Nc1ccc(C(=O)OCC(O)CO)cc1	IC50 (nM)	Caspase-1	0.419442	B (assay format)	0.0612061	-0.987213	-0.548008	-0.771836	-0.350317	-0.861471	-1.69835	0.197649	-0.104011	0.303886	0.19784	-0.0459831	1	65.8188		1	1	1	1	1	1	1	1	1	1	1	11
CHEMBL718	2-Amino-3-(3,4-Dihydroxy-Phenyl)-2- Methyl-Propionic Acid(Catechol Metabolite)|METHYLDOPA (RACEMIC)|METHYLDOPA DL-FORM|Methyldopa (Racemic)	CC(N)(Cc1ccc(O)c(O)c1)C(=O)O	IC50 (nM)	Caspase-1	0.419442	B (assay format)	0.0612061	-0.781563	-0.610822	-0.771836	0.848643	-1.06772	-1.0474	0.237074	0.313547	0.0899798	0.19784	-0.0458861	1	57.486		1	1	1	1	1	1	1	1	1	1	1	11
CHEMBL189	MILRINONE|Milrinone|PRIMACOR|WIN 47,203-2|WIN-47203-2	Cc1[nH]c(=O)c(C#N)cc1-c1ccncc1	IC50 (nM)	Caspase-1	0.419442	B (assay format)	0.0612061	-0.699958	-0.291657	-0.771836	0.408143	0.0328019	-0.862195	0.0349635	-0.104011	0.365333	-0.150887	-0.0469648	-1	70.398		1	1	1	1	1	1	1	1	1	1	1	11
CHEMBL1328898	CHF-1301|MELEVODOPA	COC(=O)[C@@H](N)Cc1ccc(O)c(O)c1	IC50 (nM)	Caspase-1	0.419442	B (assay format)	0.0612061	-0.896956	-0.610822	-0.771836	-0.17842	-1.03945	-2.17024	0.198303	-0.104011	0.250192	0.19784	-0.0459079	1	72.5497		1	1	1	1	1	1	1	1	1	1	1	11
CHEMBL853	DDC (DDC)|DIDEOXYCYTIDINE|HIVID|Hivid|NSC-606170|RO 24-2027/000|RO-24-2027000|ZALCITABINE	Nc1ccn([C@H]2CC[C@@H](CO)O2)c(=O)n1	IC50 (nM)	Caspase-1	0.419442	B (assay format)	0.0612061	-0.800571	-0.736452	0.153073	-0.258038	0.0332831	-0.966495	0.163717	-0.104011	-0.19087	-0.0207842	-0.0465407	1	98.8255		1	1	1	1	1	1	1	1	1	1	1	11
CHEMBL1881591	NORLETIMOL	Oc1ccccc1/C=N/Cc1ccccc1	IC50 (nM)	Caspase-1	0.419442	B (assay format)	0.0612061	-0.96188	-0.00304955	-0.771836	-0.098641	-1.0754	0.791785	-0.0471204	-0.104011	0.659747	-0.213096	-0.0473777	-1	99.9192		1	1	1	1	1	1	1	1	1	1	1	11
CHEMBL776	Metaproterenol|ORCIPRENALINE	CC(C)NCC(O)c1cc(O)cc(O)c1	IC50 (nM)	Caspase-1	0.419442	B (assay format)	0.0612061	-0.859988	-0.610822	-0.771836	0.394618	-1.04224	0.280615	0.0224798	-0.104011	0.0416036	0.127395	-0.0463081	1	85.5315		1	1	1	1	1	1	1	1	1	1	1	11
CHEMBL434	A-21|ISOPRENALINE|ISOPROTERENOL|ISOPROTERENOL DL-FORM|Isoproterenol|NSC-33791|NSC-9975	CC(C)NCC(O)c1ccc(O)c(O)c1	IC50 (nM)	Caspase-1	0.419442	B (assay format)	0.0612061	-0.870607	-0.610822	-0.771836	0.298278	-0.905093	-0.631461	0.0224863	-0.104011	0.0416036	0.127395	-0.0462994	1	72.3082		1	1	1	1	1	1	1	1	1	1	1	11
CHEMBL2110629	DIOXETHEDRIN	CCNC(C)C(O)c1ccc(O)c(O)c1	IC50 (nM)	Caspase-1	0.419442	B (assay format)	0.0612061	-0.779465	-0.610822	-0.771836	0.10245	-0.944004	-1.7599	0.0224881	-0.104011	0.0416036	0.127395	-0.0461986	-1	52.8075		1	1	1	1	1	1	1	1	1	1	1	11
CHEMBL524	METHOXAMINE|Methoxamine|NRL-001|NRL001|Vasoxyl	COc1ccc(OC)c(C(O)C(C)N)c1	IC50 (nM)	Caspase-1	0.419442	B (assay format)	0.0612061	-0.730764	-0.610822	-0.771836	0.0577372	-0.332248	-3.20728	0.152639	-0.104011	0.157933	0.127395	-0.0462084	1	98.6459		1	1	1	1	1	0	1	1	1	1	1	10
CHEMBL1396	CP-526,555|CP-526555|Chantix|VARENICLINE	c1cnc2cc3c(cc2n1)C1CNCC3C1	IC50 (nM)	Caspase-1	0.419442	B (assay format)	0.0612061	-0.114959	0.616607	-0.28114	-0.291638	1.93396	1.23657	-0.0818414	-0.104011	0.179218	-0.538095	-0.0478369	1	100		1	1	1	1	0	1	1	1	1	1	0	9
CHEMBL2106772	FLEROBUTEROL	CC(C)(C)NCC(O)c1ccccc1F	IC50 (nM)	Caspase-1	0.419442	B (assay format)	0.0612061	-0.795983	-0.548008	-0.771836	2.19711	-1.49155	-0.114805	-0.0471176	0.435171	-0.145452	0.109916	-0.0462218	1	96.5865		1	1	1	1	1	1	1	1	1	1	1	11
CHEMBL2106280	DIBEMETHINE|L 566	CN(Cc1ccccc1)Cc1ccccc1	IC50 (nM)	Caspase-1	0.419442	B (assay format)	0.0612061	-0.832754	0.0699511	-0.771836	0.128216	-1.08834	1.43034	-0.0819533	-0.104011	0.481072	-0.275253	-0.0476472	-1	99.9992		1	1	1	1	1	1	1	1	1	1	1	11
CHEMBL301265	MIRAPEXIN|NELIPRAX|OPRYMEA|PIPEXUS|PRAMIPEXOLE|SUD919CL2Y|U-98528E	CCCN[C@H]1CCc2nc(N)sc2C1	IC50 (nM)	Caspase-1	0.419442	B (assay format)	0.0612061	-0.345255	-0.154144	-0.117575	-0.557986	-0.0548117	0.452212	0.127567	-0.104011	-0.202462	0.128623	-0.0464246	1	99.9963		1	1	1	1	1	1	1	1	1	1	1	11
CHEMBL124815	AP 67|BENZMETHOXAZONE|CHLORTHENOXAZINE|Chlorthenoxazine	O=C1NC(CCCl)Oc2ccccc21	IC50 (nM)	Caspase-1	0.419442	B (assay format)	0.0612061	-0.817383	-0.298448	-0.771836	0.287032	0.310392	0.153782	-0.0709991	-0.104011	0.337597	0.258845	-0.0303451	-1	63.5829		1	1	1	1	1	1	1	1	1	1	1	11
CHEMBL2106620	FENACLON|PHENACON	O=C(CCCl)NCCc1ccccc1	IC50 (nM)	Caspase-1	0.419442	B (assay format)	0.0612061	-1.01461	-0.475007	-0.771836	-0.477093	-1.50154	0.227057	-0.0710155	-0.104011	0.417673	0.437645	-0.0290374	-1	100		1	1	1	1	1	1	1	1	1	1	1	11
CHEMBL2110962	MEFENOREX	CC(Cc1ccccc1)NCCCCl	IC50 (nM)	Caspase-1	0.419442	B (assay format)	0.0612061	-0.922978	-0.475007	-0.771836	0.0440083	-1.33086	0.56279	-0.0819249	-0.104011	0.306665	0.362168	-0.0293657	-1	92.9028		1	1	1	1	1	1	1	1	1	1	1	11
CHEMBL2103782	ASPERLIN|U-13,933	CC(=O)OC1C=CC(=O)OC1C1OC1C	IC50 (nM)	Caspase-1	0.419442	B (assay format)	0.0612061	-0.767044	-0.63459	-0.771836	0.561919	-0.224687	0.490098	-0.0602053	-0.104011	-0.212747	0.0121549	-0.0467382	-1	95.1618		1	1	1	1	1	1	1	1	1	1	1	11
CHEMBL7983	E-310|E310|FEMA NO. 2947|INS NO.310|INS-310|NSC-2626|PROPYL GALLATE	CCCOC(=O)c1cc(O)c(O)c(O)c1	IC50 (nM)	Caspase-1	0.419442	B (assay format)	0.0612061	-0.922355	-0.666846	-0.771836	0.475072	-0.773006	-1.44655	0.033332	-0.104011	0.225055	0.233033	-0.0458538	-1	57.1128		1	1	1	1	1	1	1	1	1	1	1	11
CHEMBL750	AD-810|CI-912|PD-110843|ZONEGRAN|ZONISAMIDE	N=S(=O)(O)Cc1noc2ccccc12	IC50 (nM)	Caspase-1	0.419442	B (assay format)	0.0612061	-0.657877	-0.548008	-0.0787428	0.775533	-0.132285	1.07518	0.227281	0.435171	0.461134	0.304706	-0.0446677	-1	99.7962		1	1	1	1	1	1	1	1	1	1	1	11
CHEMBL1239	ASCABIOL|BENZYL BENZOATE|Benzyl Benzoate|Mange Treatment|Scabanca|Vanzoate	O=C(OCc1ccccc1)c1ccccc1	IC50 (nM)	Caspase-1	0.419442	B (assay format)	0.0612061	-0.973219	0.0699511	-0.771836	0.325424	-1.08834	0.791785	-0.0710834	-0.104011	0.502336	-0.182043	-0.0473508	1	85.8261		1	1	1	1	1	1	1	1	1	1	1	11
CHEMBL190677	BENZOIN|BENZOIN TINCTURE|Benzoin	O=C(c1ccccc1)C(O)c1ccccc1	IC50 (nM)	Caspase-1	0.419442	B (assay format)	0.0612061	-0.84275	0.0699511	-0.771836	0.0211313	-1.04708	0.0989237	-0.0363873	-0.104011	0.451767	-0.182043	-0.0470564	1	99.8729		1	1	1	1	1	1	1	1	1	1	1	11
CHEMBL413965	CL 83,544|DOLINAC|FELBINAC|FELBINAC ETHYL|FLEXFREE|LJC 10,141|NAPAGELN|NSC-16284|TARGET|TRAXAM	O=C(O)Cc1ccc(-c2ccccc2)cc1	IC50 (nM)	Caspase-1	0.419442	B (assay format)	0.0612061	-0.845208	-0.00304955	-0.771836	0.709385	-0.550554	0.95636	-0.0347251	-0.104011	0.436661	-0.182043	-0.0470686	-1	87.8681		1	1	1	1	1	1	1	1	1	1	1	11
CHEMBL2107653	GUAIETOLIN	CCOc1ccccc1OCC(O)CO	IC50 (nM)	Caspase-1	0.419442	B (assay format)	0.0612061	-0.963191	-0.548008	-0.771836	-0.452171	-0.838264	-1.52675	-0.0129786	-0.104011	0.0203718	0.162589	-0.0463259	1	59.5998		1	1	1	1	1	1	1	1	1	1	1	11
CHEMBL404422	BUTETHAL|BUTOBARBITAL|BUTOBARBITONE|Butobarbital|NEONAL|SONERYL	CCCCC1(CC)C(=O)NC(=O)NC1=O	IC50 (nM)	Caspase-1	0.419442	B (assay format)	0.0612061	-0.426827	-0.755126	-0.771836	0.504727	-0.398728	-3.57845	-0.0489905	0.17623	-0.640474	0.162647	-0.0460771	1	99.9996		1	1	1	1	1	0	1	1	1	1	1	10
CHEMBL449	BUTABARBITAL|Butabarbital|SECBUTABARBITAL|SECBUTOBARBITONE	CCC(C)C1(CC)C(=O)NC(=O)NC1=O	IC50 (nM)	Caspase-1	0.419442	B (assay format)	0.0612061	-0.0152305	-0.755126	-0.771836	0.916811	-0.883282	-4.96242	-0.0489904	0.146524	-0.62778	0.162647	-0.0459894	1	100		1	1	1	1	1	0	1	1	1	1	1	10
CHEMBL1192539	NAPACTADINE	C/N=C(/Cc1ccc2ccccc2c1)NC	IC50 (nM)	Caspase-1	0.419442	B (assay format)	0.0612061	-0.745873	-0.140562	-0.771836	0.61873	-0.136708	-1.42998	-0.0818866	-0.104011	0.473674	-0.244149	-0.0472867	-1	73.164		1	1	1	1	1	1	1	1	1	1	1	11
CHEMBL167493	NAPAMEZOLE	C1=C(CC2=NCCN2)CCc2ccccc21	IC50 (nM)	Caspase-1	0.419442	B (assay format)	0.0612061	-0.649913	0.064858	0.615527	-0.180436	0.0690168	1.28999	-0.0818825	-0.104011	0.140484	-0.413975	-0.0477986	-1	99.7049		1	1	1	1	1	1	1	1	1	1	1	11
CHEMBL85109	ORTHOTOLIDINE	Cc1cc(-c2ccc(N)c(C)c2)ccc1N	IC50 (nM)	Caspase-1	0.419442	B (assay format)	0.0612061	-0.63664	-0.203377	-0.771836	1.36286	0.00108613	-0.653185	0.317596	-0.104011	0.635459	-0.244149	-0.0472508	-1	93.8025		1	1	1	1	1	1	1	1	1	1	1	11
CHEMBL353972	ANTISEDAN|ATIPAMEZOLE|MPV-1248	CCC1(c2cnc[nH]2)Cc2ccccc2C1	IC50 (nM)	Caspase-1	0.419442	B (assay format)	0.0612061	0.0934777	-0.548008	1.10505	0.848155	0.717386	-0.811451	-0.0817533	0.209298	-0.232125	-0.413975	-0.047624	1	100		1	1	1	1	1	1	1	1	1	1	1	11
CHEMBL607400	BRIVARACETAM|BRIVIACT|UCB 34714	CCC[C@@H]1CC(=O)N([C@@H](CC)C(N)=O)C1	IC50 (nM)	Caspase-1	0.419442	B (assay format)	0.0612061	-0.53488	-1.01997	-0.117575	-0.330861	-0.944004	-1.99678	0.142739	-0.104011	-0.548509	0.092202	-0.0463034	1	100		1	1	1	1	1	1	1	1	1	1	1	11
CHEMBL327235	ALBUTOIN|Albutoin|BAX 422Z	C=CCN1C(=O)C(CC(C)C)NC1=S	IC50 (nM)	Caspase-1	0.419442	B (assay format)	0.0612061	-0.558673	-1.01997	-0.28114	1.03141	-1.13792	-0.854084	0.790995	-0.104011	0.385784	0.411305	-0.0377432	1	99.3782		1	1	1	1	1	1	1	1	1	1	1	11
CHEMBL2107654	CLORINDANIC ACID|WIN 19356	O=C(O)c1cc(Cl)c2c(c1O)CCC2	IC50 (nM)	Caspase-1	0.419442	B (assay format)	0.0612061	-0.351941	-0.714382	0.208379	1.49093	-0.100877	-0.599753	8.21921e-05	-0.104011	0.322374	0.294038	-0.0332744	-1	99.4548		1	1	1	1	1	1	1	1	1	1	1	11
CHEMBL1720937	LOZILUREA	CCNC(=O)NCc1cccc(Cl)c1	IC50 (nM)	Caspase-1	0.419442	B (assay format)	0.0612061	-0.934187	-0.548008	-0.771836	0.108088	-1.26972	-0.110675	-0.0708199	-0.104011	0.397643	0.475414	-0.0327438	1	69.3544		1	1	1	1	1	1	1	1	1	1	1	11
CHEMBL2107099	EU-4584|TOLFAMIDE	Cc1ccccc1C(=O)NP(N)(N)=O	IC50 (nM)	Caspase-1	0.419442	B (assay format)	0.0612061	-0.7209	-0.548008	-0.771836	0.644007	-1.26636	0.253037	0.743056	0.435171	0.0199364	0.503902	-0.0445052	-1	98.5434		1	1	1	1	1	1	1	1	1	1	1	11
CHEMBL13324	DAZOQUINAST|Dazoquinast	O=C(O)c1cn2c(cnc3ccccc32)n1	IC50 (nM)	Caspase-1	0.419442	B (assay format)	0.0612061	-0.699597	-0.303541	-0.117575	0.355038	1.28738	0.606089	-0.0346297	-0.104011	0.189672	-0.267191	-0.0471308	-1	95.6773		1	1	1	1	1	1	1	1	1	1	1	11
CHEMBL2103827	DOPS|DROXIDOPA|L-DOPS|NORTHERA	N[C@H](C(=O)O)[C@H](O)c1ccc(O)c(O)c1	IC50 (nM)	Caspase-1	0.419442	B (assay format)	0.0612061	-0.852287	-0.610822	-0.771836	-0.328157	-1.02235	-1.78974	0.269481	-0.104011	0.194226	0.268285	-0.0454984	1	73.014		1	1	1	1	1	1	1	1	1	1	1	11
CHEMBL359164	(-)-ODDC|BCH-4556|LAMIVUDINE IMPURITY I|LAMIVUDINE IMPURITY I RS|TROXACITABINE	Nc1ccn([C@@H]2CO[C@H](CO)O2)c(=O)n1	IC50 (nM)	Caspase-1	0.419442	B (assay format)	0.0612061	-0.865855	-0.736452	0.153073	-0.587062	0.0332831	-0.966495	0.163727	-0.104011	-0.134203	0.0452578	-0.0464784	1	99.9984		1	1	1	1	1	1	1	1	1	1	1	11
CHEMBL3989508	DUAZOMYCIN	CC(=O)N[C@@H](CCC(=O)C=[N+]=[N-])C(=O)O	IC50 (nM)	Caspase-1	0.419442	B (assay format)	0.0612061	-0.984002	-1.01997	-0.771836	-1.03822	-1.92275	-0.750167	-0.0130241	-0.104011	-0.215268	0.523298	-0.0452228	-1	100		1	1	1	1	1	1	1	1	1	1	1	11
CHEMBL4302826		N[C@H](Cc1ccc(OCF)cc1)C(=O)O	IC50 (nM)	Caspase-1	0.419442	B (assay format)	0.0612061	-0.936055	-0.548008	-0.771836	-0.212421	-1.0658	-0.735911	0.165067	-0.104011	0.141342	0.250806	-0.0453335	1	83.3258		1	1	1	1	1	1	1	1	1	1	1	11
CHEMBL82970	SALICYLANILIDE|Salicylanilide	O=C(Nc1ccccc1)c1ccccc1O	IC50 (nM)	Caspase-1	0.419442	B (assay format)	0.0612061	-0.916489	-0.00304955	-0.771836	0.154562	-0.909435	0.526819	-0.036209	-0.104011	0.509753	-0.150939	-0.0470466	1	98.0421		1	1	1	1	1	1	1	1	1	1	1	11
CHEMBL23832	2-(Phenylamino)Benzoic Acid|2-Phenylamino-Benzoic Acid|FENAMIC ACID |N-Phenylanthranilic Acid	O=C(O)c1ccccc1Nc1ccccc1	IC50 (nM)	Caspase-1	0.419442	B (assay format)	0.0612061	-0.879161	-0.00304955	-0.771836	0.303146	-0.548244	0.804951	-0.0346907	-0.104011	0.45374	-0.150939	-0.0470432	-1	50.0528		1	1	1	1	1	1	1	1	1	1	1	11
CHEMBL209744	BENZYL NICOTINATE	O=C(OCc1ccccc1)c1cccnc1	IC50 (nM)	Caspase-1	0.419442	B (assay format)	0.0612061	-0.984231	-0.0539802	-0.771836	-0.203492	-1.08834	0.791785	-0.0710442	-0.104011	0.490805	-0.150939	-0.0473185	-1	99.9837		1	1	1	1	1	1	1	1	1	1	1	11
CHEMBL2104636	BALAZIPONE	CC(=O)C(=Cc1cccc(C#N)c1)C(C)=O	IC50 (nM)	Caspase-1	0.419442	B (assay format)	0.0612061	-0.850976	-0.548008	-0.771836	0.594925	-1.11785	-1.19906	0.0452944	-0.104011	0.524618	0.0459416	-0.0464349	1	96.5579		1	1	1	1	1	1	1	1	1	1	1	11
CHEMBL275040	KAINIC ACID|Kainic Acid	C=C(C)[C@H]1CN[C@H](C(=O)O)[C@H]1CC(=O)O	IC50 (nM)	Caspase-1	0.419442	B (assay format)	0.0612061	-0.397495	-1.01997	-0.0787428	-0.246016	0.0924564	-0.301323	0.0125362	-0.104011	-0.299237	0.19784	-0.0458886	1	99.4957		1	1	1	1	1	1	1	1	1	1	1	11
CHEMBL1242	NSC-145895|PHENAZOPYRIDINE|Phenazopyridine	Nc1ccc(/N=N/c2ccccc2)c(N)n1	IC50 (nM)	Caspase-1	0.419442	B (assay format)	0.0612061	-0.973318	-0.159237	-0.771836	0.259938	-0.621991	0.513653	0.320387	-0.104011	0.639489	-0.150836	-0.0473278	1	93.5339		1	1	1	1	1	1	1	1	1	1	1	11
CHEMBL2104718	OXDRALAZINE	NNc1ccc(N(CCO)CCO)nn1	IC50 (nM)	Caspase-1	0.419442	B (assay format)	0.0612061	-0.915014	-0.736452	-0.771836	-0.479702	-0.621724	-2.17024	0.833556	-0.104011	0.531853	0.197957	-0.0458185	1	95.3878		1	1	1	1	1	1	1	1	1	1	1	11
CHEMBL18772	QUIPAZINE	c1ccc2nc(N3CCNCC3)ccc2c1	IC50 (nM)	Caspase-1	0.419442	B (assay format)	0.0612061	-0.719556	0.716771	-0.771836	0.489555	0.297597	1.10503	-0.08188	-0.104011	0.367841	-0.384599	-0.0477771	-1	99.9999		1	1	1	1	1	1	1	1	1	1	1	11
CHEMBL1037	GUANADREL|Guanadrel|Hylorel	N=C(N)NCC1COC2(CCCCC2)O1	IC50 (nM)	Caspase-1	0.419442	B (assay format)	0.0612061	-0.579386	0.480792	-0.0787428	0.644929	-0.343285	0.348461	0.235108	0.24629	-0.648838	-0.0868262	-0.0472508	-1	100		1	1	1	1	1	1	1	1	1	1	1	11
CHEMBL701	BA-34,647|BACLOFEN|BACLOSPAS-10|GABLOFEN|KEMSTRO|LIORESAL|LIORESAL INTRATH|LYFLEX	NCC(CC(=O)O)c1ccc(Cl)cc1	IC50 (nM)	Caspase-1	0.419442	B (assay format)	0.0612061	-0.784578	-0.548008	-0.771836	0.467812	-1.09418	-1.10788	0.162843	-0.104011	0.385784	0.513121	-0.0321837	1	77.3643		1	1	1	1	1	1	1	1	1	1	1	11
CHEMBL1902627	CLORPRENALINE	CC(C)NCC(O)c1ccccc1Cl	IC50 (nM)	Caspase-1	0.419442	B (assay format)	0.0612061	-0.75092	-0.548008	-0.771836	0.847302	-1.46023	-0.180619	-0.0471218	-0.104011	0.253163	0.437645	-0.0327733	1	99.9614		1	1	1	1	1	1	1	1	1	1	1	11
CHEMBL1200596	CAPITROL|CHLOROXINE	Oc1c(Cl)cc(Cl)c2cccnc12	IC50 (nM)	Caspase-1	0.419442	B (assay format)	0.0612061	-0.513938	-0.347681	-0.771836	1.35726	-0.0629504	-0.484378	-0.0471055	-0.104011	1.01033	0.65396	-0.0188038	-1	78.4511		1	1	1	1	1	1	1	1	1	1	1	11
CHEMBL513	BCNU|BICNU|CARMUSTINE|DTI-015|FDA-0345|GLIADEL|NSC-409962|SK-27702|SRI-1720	O=NN(CCCl)C(=O)NCCCl	IC50 (nM)	Caspase-1	0.419442	B (assay format)	0.0612061	-1.03352	-1.01997	-0.771836	-1.06749	-2.4309	-3.6088	0.0196605	-0.104011	0.799206	1.63554	0.000479548	1	66.4911		1	1	1	1	1	0	1	1	1	1	1	10
CHEMBL67279	PT-100|TALABOSTAT|Valinyl-L-Boroproline	CC(C)[C@H](N)C(=O)N1CCC[C@H]1B(O)O	IC50 (nM)	Caspase-1	0.419442	B (assay format)	0.0612061	-0.553298	-1.01997	0.208379	-0.136788	-1.27169	-1.47639	0.200704	-0.104011	-0.791861	0.141459	-0.0461755	1	100		1	1	1	1	1	1	1	1	1	1	1	11
CHEMBL47405	ETANIDAZOLE|Etanidazole|RADINYL|SR 2508	O=C(Cn1ccnc1[N+](=O)[O-])NCCO	IC50 (nM)	Caspase-1	0.419442	B (assay format)	0.0612061	-0.977381	-1.01997	0.208379	-0.866311	-1.13106	-0.346088	0.0982845	-0.104011	-0.237196	0.303595	-0.0456115	-1	86.1914		1	1	1	1	1	1	1	1	1	1	1	11
CHEMBL1493084	BAMNIDAZOLE|R.P. 20 578	Cc1ncc([N+](=O)[O-])n1CCOC(N)=O	IC50 (nM)	Caspase-1	0.419442	B (assay format)	0.0612061	-0.873425	-1.01997	-0.0787428	0.481384	-1.0124	-0.316245	0.267721	-0.104011	-0.224789	0.303595	-0.045916	1	99.5653		1	1	1	1	1	1	1	1	1	1	1	11
CHEMBL1339216	PHENYL SALICYLATE|Phenyl Salicylate|SALOL	O=C(Oc1ccccc1)c1ccccc1O	IC50 (nM)	Caspase-1	0.419442	B (assay format)	0.0612061	-0.942282	-0.00304955	-0.771836	0.473177	-0.909435	0.526819	-0.0362799	-0.104011	0.457925	-0.119886	-0.047022	1	98.9041		1	1	1	1	1	1	1	1	1	1	1	11
CHEMBL1377940	GIPARMEN	C#CCOc1ccc2c(C)cc(=O)oc2c1	IC50 (nM)	Caspase-1	0.419442	B (assay format)	0.0612061	-0.754099	-0.361262	-0.771836	0.739965	0.589984	0.125256	-0.0709641	-0.104011	0.46287	-0.119886	-0.0470845	-1	94.5643		1	1	1	1	1	1	1	1	1	1	1	11
CHEMBL152632	BA 32644|NIRIDAZOLE	O=C1NCCN1c1ncc([N+](=O)[O-])s1	IC50 (nM)	Caspase-1	0.419442	B (assay format)	0.0612061	-0.69478	-1.01997	1.13329	0.764731	-0.417573	-0.114805	0.0707015	-0.104011	0.169678	0.375209	-0.0454373	-1	99.9994		1	1	1	1	1	1	1	1	1	1	1	11
CHEMBL1006	AMIFOSTINE|AMIFOSTINE DISULFIDE|AMIFOSTINE TRIHYDRATE|ETHIOFOS|ETHYOL|Ethiofos|GAMMAPHOS|NSC-296961|WR-2721|WR-2721 TRIHYDRATE|YM-08310	NCCCNCCSP(=O)(O)O	IC50 (nM)	Caspase-1	0.419442	B (assay format)	0.0612061	-1.01369	-1.01997	-0.771836	-0.206266	-2.07685	0.397104	0.323701	0.435171	-0.0402914	1.49406	-0.0401991	-1	100		1	1	1	1	1	1	1	1	1	1	1	11
CHEMBL455	Bleph-10|Bleph-30|Cetamide|FML-S|Klaron|NSC-63871|Ocusulf-10|Ocusulf-30|SULF-10|SULF-15|SULFACETAMIDE|SULFACETAMIDE (TRIPLE SULFA)|SULPHACETAMIDE|Sulfacel-15|Sulfacetamide|Sulfair-15|Sulster|Sulten-10	CC(=O)NS(=O)(=O)c1ccc(N)cc1	IC50 (nM)	Caspase-1	0.419442	B (assay format)	0.0612061	-0.593052	-0.548008	-0.771836	0.66913	-0.88909	0.0312127	0.180913	0.313547	0.345204	0.562258	-0.0443928	-1	90.618		1	1	1	1	1	1	1	1	1	1	1	11
CHEMBL338802	GPPE SUSP FTE|GUANIMYCIN|SULFAGUANIDINE|SULPHAGUANIDINE	NC(N)=NS(=O)(=O)c1ccc(N)cc1	IC50 (nM)	Caspase-1	0.419442	B (assay format)	0.0612061	-0.654075	-0.548008	-0.771836	0.280408	-0.88909	0.0312127	0.579653	0.313547	0.555486	0.56232	-0.0444627	-1	89.9647		1	1	1	1	1	1	1	1	1	1	1	11
CHEMBL1697767	FENYRAMIDOL	OC(CNc1ccccn1)c1ccccc1	IC50 (nM)	Caspase-1	0.419442	B (assay format)	0.0612061	-0.939856	-0.0539802	-0.771836	-0.252023	-1.08834	0.791785	-0.0470694	-0.104011	0.353127	-0.181992	-0.0473602	-1	99.9773		1	1	1	1	1	1	1	1	1	1	1	11
CHEMBL51934	VELNACRINE	Nc1c2c(nc3ccccc13)CCCC2O	IC50 (nM)	Caspase-1	0.419442	B (assay format)	0.0612061	-0.375111	0.55549	-0.771836	0.0868086	1.11318	0.281236	0.152674	-0.104011	0.177464	-0.355271	-0.0473145	1	89.3101		1	1	1	1	1	1	1	1	1	1	1	11
CHEMBL2105387	ROFELODINE	O=C1CCN=C2CC(c3ccccc3)CN12	IC50 (nM)	Caspase-1	0.419442	B (assay format)	0.0612061	-0.497584	-0.0505849	-0.117575	0.288226	0.555112	0.854781	-0.0711411	-0.104011	-0.0280265	-0.355271	-0.0474767	-1	99.6536		1	1	1	1	1	1	1	1	1	1	1	11
CHEMBL2104262	FADOLMIDINE|RADOLMIDINE	Oc1ccc2c(c1)C(Cc1c[nH]cn1)CC2	IC50 (nM)	Caspase-1	0.419442	B (assay format)	0.0612061	-0.497945	-0.610822	1.30862	0.101629	0.286982	0.935605	-0.0469578	-0.104011	-0.129662	-0.355271	-0.0474649	1	77.2984		1	1	1	1	1	1	1	1	1	1	1	11
CHEMBL1097904	TOLMESOXIDE	COc1cc(C)c([S+](C)[O-])cc1OC	IC50 (nM)	Caspase-1	0.419442	B (assay format)	0.0612061	-0.374685	-0.666846	-0.771836	0.410787	-0.396846	-3.18024	0.677394	-0.104011	0.318501	0.486719	-0.0437909	1	96.4857		1	1	1	1	1	0	1	1	1	1	1	10
CHEMBL2107059	TEFAZOLINE	c1cc2c(c(CC3=NCCN3)c1)CCCC2	IC50 (nM)	Caspase-1	0.419442	B (assay format)	0.0612061	-0.485589	0.450234	0.615527	0.0629873	0.174001	1.19673	-0.0818825	-0.104011	-0.0852916	-0.413975	-0.04779	-1	99.9594		1	1	1	1	1	1	1	1	1	1	1	11
CHEMBL2104160	CICLINDOLE|CYCLINDOLE|WIN 27147-2	CN(C)C1CCc2[nH]c3ccccc3c2C1	IC50 (nM)	Caspase-1	0.419442	B (assay format)	0.0612061	-0.227862	0.317814	-0.28114	0.809991	1.26659	0.606089	-0.0817985	-0.104011	-0.11075	-0.413975	-0.0476171	-1	99.9636		1	1	1	1	1	1	1	1	1	1	1	11
CHEMBL2106029	CICLACTATE	CC1CC(OC(=O)C(C)O)CC(C)(C)C1	IC50 (nM)	Caspase-1	0.419442	B (assay format)	0.0612061	-0.111419	-0.0200265	-0.771836	2.64111	-0.449155	0.200412	-0.0362785	0.36287	-0.818013	0.0921437	-0.0465607	-1	99.954		1	1	1	0	1	1	1	1	1	1	1	10
CHEMBL4297408	AF-267B|NGX-267|NGX267	CC[C@@H]1SC2(CCN(C)CC2)NC1=O	IC50 (nM)	Caspase-1	0.419442	B (assay format)	0.0612061	0.712855	-0.0709571	-0.28114	1.01167	-0.0579525	-1.6685	-0.0677447	0.24629	-0.153917	0.163816	-0.0462219	-1	74.0769		1	1	1	1	1	1	1	1	1	1	1	11
CHEMBL107874	TRIDECANOATE|Tridecanoic Acid|Tridecanoic Acid Anion	CCCCCCCCCCCCC(=O)O	IC50 (nM)	Caspase-1	0.419442	B (assay format)	0.0612061	-1.11519	-1.01997	-0.771836	-0.4513	-1.78795	0.900522	-0.0347251	-0.104011	-0.883076	0.259036	-0.0465056	-1	100		1	1	1	1	1	1	1	1	1	1	1	11
CHEMBL24022	MYRISTYL ALCOHOL	CCCCCCCCCCCCCCO	IC50 (nM)	Caspase-1	0.419442	B (assay format)	0.0612061	-1.12266	-1.01997	-0.771836	-0.468256	-1.74028	0.546803	-0.0477978	-0.104011	-0.992783	0.18356	-0.046658	-1	100		1	1	1	1	1	1	1	1	1	1	1	11
CHEMBL683	CLOFIBRIC ACID|Clofibric Acid|Clofibric acid	CC(C)(Oc1ccc(Cl)cc1)C(=O)O	IC50 (nM)	Caspase-1	0.419442	B (assay format)	0.0612061	-0.843209	-0.548008	-0.771836	2.32312	-1.44789	-0.644251	-0.0347086	0.313547	0.229422	0.550828	-0.032398	-1	71.6214		1	1	1	1	1	1	1	1	1	1	1	11
CHEMBL2105293	PHENAGLYCODOL	CC(C)(O)C(C)(O)c1ccc(Cl)cc1	IC50 (nM)	Caspase-1	0.419442	B (assay format)	0.0612061	-0.429809	-0.548008	-0.771836	3.26879	-1.09978	-0.868073	-0.0108974	0.677299	0.0619423	0.475352	-0.0325453	-1	98.1005		1	1	1	0	1	1	1	1	1	1	1	10
CHEMBL2105179	METAGLYCODOL	CC(C)(O)C(C)(O)c1cccc(Cl)c1	IC50 (nM)	Caspase-1	0.419442	B (assay format)	0.0612061	-0.355906	-0.548008	-0.771836	3.26879	-1.38563	-0.53234	-0.0108974	0.677299	0.0619423	0.475352	-0.0325451	-1	73.2159		1	1	1	0	1	1	1	1	1	1	1	10
CHEMBL2110687	FLUORODOPA	N[C@@H](Cc1cc(O)c(O)cc1F)C(=O)O	IC50 (nM)	Caspase-1	0.419442	B (assay format)	0.0612061	-0.859464	-0.666846	-0.771836	0.284042	-0.860599	-1.10149	0.234669	-0.104011	0.147806	0.321251	-0.0450505	1	59.4999		1	1	1	1	1	1	1	1	1	1	1	11
CHEMBL2106794	MEDIAVAN|NAFTAZONE	NC(=O)N/N=C1\C=Cc2ccccc2C1=O	IC50 (nM)	Caspase-1	0.419442	B (assay format)	0.0612061	-0.791591	-0.194888	-0.771836	0.102495	0.187994	0.151588	0.144765	-0.104011	0.534963	-0.08873	-0.0468238	-1	66.942		1	1	1	1	1	1	1	1	1	1	1	11
CHEMBL2106923	PIRQUINOZOL|SO 13847	O=c1[nH]c2ccccc2c2cc(CO)nn12	IC50 (nM)	Caspase-1	0.419442	B (assay format)	0.0612061	-0.616517	-0.310331	-0.117575	-0.470654	1.50113	-0.270548	-0.036514	-0.104011	0.279498	-0.267191	-0.0469355	1	100		1	1	1	1	1	1	1	1	1	1	1	11
CHEMBL139877	SULFACARBAMIDE|SULPHAUREA|Sulfacarbamide|UROMIDE	NC(=O)NS(=O)(=O)c1ccc(N)cc1	IC50 (nM)	Caspase-1	0.419442	B (assay format)	0.0612061	-0.646308	-0.548008	-0.771836	0.22431	-0.88909	0.0312127	0.384777	0.313547	0.408761	0.600027	-0.0442626	-1	93.1415		1	1	1	1	1	1	1	1	1	1	1	11
CHEMBL2110896	FENYRIPOL	OC(CNc1ncccn1)c1ccccc1	IC50 (nM)	Caspase-1	0.419442	B (assay format)	0.0612061	-0.95195	-0.149051	-0.771836	-0.977523	-1.08834	0.791785	-0.0470041	-0.104011	0.408063	-0.150887	-0.0473352	-1	100		1	1	1	1	1	1	1	1	1	1	1	11
CHEMBL358373	INDANIDINE|Indanidine	Cn1cc2c(NC3=NCCN3)cccc2n1	IC50 (nM)	Caspase-1	0.419442	B (assay format)	0.0612061	-0.74951	-0.610822	1.26861	-0.515334	0.203809	1.19673	-0.0817171	-0.104011	0.334219	-0.325846	-0.0476528	-1	99.9261		1	1	1	1	1	1	1	1	1	1	1	11
CHEMBL1201784	HEXAMINOLEVULINATE	CCCCCCOC(=O)CCC(=O)CN	IC50 (nM)	Caspase-1	0.419442	B (assay format)	0.0612061	-1.08009	-1.01997	-0.771836	-1.21101	-1.78291	-1.55753	0.137244	-0.104011	-0.433296	0.372282	-0.0460614	-1	59.4823		1	1	1	1	1	1	1	1	1	1	1	11
CHEMBL32573	TRAMAZOLINE	c1cc2c(c(NC3=NCCN3)c1)CCCC2	IC50 (nM)	Caspase-1	0.419442	B (assay format)	0.0612061	-0.587022	0.450234	0.615527	-0.000975607	0.174001	1.19673	-0.0818326	-0.104011	-0.0456889	-0.384599	-0.0477735	-1	99.9766		1	1	1	1	1	1	1	1	1	1	1	11
CHEMBL7010	FENCAMFAMIN	CCNC1C2CCC(C2)C1c1ccccc1	IC50 (nM)	Caspase-1	0.419442	B (assay format)	0.0612061	0.270616	0.467211	0.642592	0.622088	0.667512	0.568786	-0.0819246	-0.104011	-0.389751	-0.443351	-0.0476559	1	70.5199		1	1	1	1	1	1	1	1	1	1	1	11
CHEMBL452859	BUTOCTAMIDE|BUTOCTAMIDE SEMISUCCINATE	CCCCC(CC)CNC(=O)CC(C)O	IC50 (nM)	Caspase-1	0.419442	B (assay format)	0.0612061	-0.918292	-1.01997	-0.771836	-0.364688	-1.7171	-1.55753	-0.0362162	-0.104011	-0.719363	0.296806	-0.046217	1	89.4222		1	1	1	1	1	1	1	1	1	1	1	11
CHEMBL2087003	CARISBAMATE|JNJ-10234094|RWJ-333369|RWJ-333369-000|YKP-509	NC(=O)OC[C@@H](O)c1ccccc1Cl	IC50 (nM)	Caspase-1	0.419442	B (assay format)	0.0612061	-0.80742	-0.548008	-0.771836	0.240233	-1.46023	-0.180619	0.167382	-0.104011	0.45566	0.588598	-0.0322718	1	89.6843		1	1	1	1	1	1	1	1	1	1	1	11
CHEMBL295409	HOE 440|SYMCOR BASE TTS|TIAMENIDINE|Tiamenidine	Cc1csc(Cl)c1NC1=NCCN1	IC50 (nM)	Caspase-1	0.419442	B (assay format)	0.0612061	-0.514692	-1.01997	1.30862	0.374356	-1.15456	0.155114	-0.0755147	-0.104011	0.472696	0.589913	-0.0320797	1	51.7003		1	1	1	1	1	1	1	1	1	1	1	11
CHEMBL24171	5-METHOXYPSORALEN|BERGAPTEN|Bergapten|NSC-95437	COc1c2ccoc2cc2oc(=O)ccc12	IC50 (nM)	Caspase-1	0.419442	B (assay format)	0.0612061	-0.620417	-0.424077	0.208379	0.902941	1.31603	-0.376241	-0.0709165	-0.104011	0.186332	-0.237912	-0.0470931	-1	99.5987		1	1	1	1	1	1	1	1	1	1	1	11
CHEMBL416	8-METHOXYPSORALEN|8-MOP|DELTASORALEN|MELADININE|METHOXSALEN|Methoxsalen|NSC-45923|OXSORALEN|OXSORALEN-ULTRA|PUVASORALEN-8|SM-88 COMPONENT METHOXSALEN|UVADEX|XANTHOTOXIN	COc1c2occc2cc2ccc(=O)oc12	IC50 (nM)	Caspase-1	0.419442	B (assay format)	0.0612061	-0.63841	-0.424077	0.208379	0.848871	1.2772	-0.376241	-0.0709162	-0.104011	0.186332	-0.237912	-0.0470933	-1	99.754		1	1	1	1	1	1	1	1	1	1	1	11
CHEMBL2107540	ZIMIDOBEN	O=C(OCCn1ccnc1)c1ccccc1	IC50 (nM)	Caspase-1	0.419442	B (assay format)	0.0612061	-0.999438	-0.475007	0.615527	-0.173684	-1.20319	0.791785	-0.0710429	-0.104011	0.202211	-0.119834	-0.0473018	-1	100		1	1	1	1	1	1	1	1	1	1	1	11
CHEMBL2106536	CYCLAZODONE	O=C1N=C(NC2CC2)OC1c1ccccc1	IC50 (nM)	Caspase-1	0.419442	B (assay format)	0.0612061	-0.863528	-0.475007	-0.117575	0.271774	-0.410099	1.0413	-0.0709409	-0.104011	-0.0595578	-0.296567	-0.0474458	-1	99.9993		1	1	1	1	1	1	1	1	1	1	1	11
CHEMBL93029	TETRANTOIN|Tetrantoin	O=C1NC(=O)C2(CCc3ccccc3C2)N1	IC50 (nM)	Caspase-1	0.419442	B (assay format)	0.0612061	-0.227108	0.202371	-0.265843	0.501557	0.692667	0.142902	-0.0598973	0.209298	-0.187387	-0.296567	-0.0471502	1	88.7998		1	1	1	1	1	1	1	1	1	1	1	11
CHEMBL3989425	BISORCIC	CC(=O)NCCC[C@H](NC(C)=O)C(=O)O	IC50 (nM)	Caspase-1	0.419442	B (assay format)	0.0612061	-0.98859	-1.01997	-0.771836	-0.959594	-2.11923	0.275019	-0.0128445	-0.104011	-0.339702	0.485528	-0.0456389	-1	100		1	1	1	1	1	1	1	1	1	1	1	11
CHEMBL2105135	NAPROXOL|RS-4034	COc1ccc2cc([C@H](C)CO)ccc2c1	IC50 (nM)	Caspase-1	0.419442	B (assay format)	0.0612061	-0.646734	-0.203377	-0.771836	1.14348	0.419396	-2.06853	-0.0477901	-0.104011	0.283837	-0.182043	-0.046788	-1	62.7695		1	1	1	1	1	1	1	1	1	1	1	11
CHEMBL57895	EFAROXAN|Efaroxan	CCC1(C2=NCCN2)Cc2ccccc2O1	IC50 (nM)	Caspase-1	0.419442	B (assay format)	0.0612061	-0.265256	-0.548008	1.10505	0.662657	0.717386	-0.811451	-0.0818723	0.209298	-0.126371	-0.355271	-0.0475968	1	100		1	1	1	1	1	1	1	1	1	1	1	11
CHEMBL1240977	OXANTEL	CN1CCCN=C1/C=C/c1cccc(O)c1	IC50 (nM)	Caspase-1	0.419442	B (assay format)	0.0612061	-0.841832	0.0512765	-0.771836	0.428295	-0.703898	0.513653	-0.0471183	-0.104011	0.428588	-0.181992	-0.0472796	1	96.4522		1	1	1	1	1	1	1	1	1	1	1	11
CHEMBL13852	CIRAZOLINE|Cirazoline	c1ccc(C2CC2)c(OCC2=NCCN2)c1	IC50 (nM)	Caspase-1	0.419442	B (assay format)	0.0612061	-0.800505	-0.548008	0.615527	0.189024	-0.711964	0.935605	-0.0818756	-0.104011	-0.0635353	-0.355271	-0.047734	-1	98.0433		1	1	1	1	1	1	1	1	1	1	1	11
CHEMBL2151437	AZD 0328|AZD0328	c1cnc2c(c1)C[C@@]1(CN3CCC1CC3)O2	IC50 (nM)	Caspase-1	0.419442	B (assay format)	0.0612061	0.371327	1.99174	-0.28114	1.44113	1.69027	0.897893	-0.0818951	0.209298	-0.359641	-0.510311	-0.0478384	1	99.6715		1	1	1	1	1	1	1	1	1	1	0	10
CHEMBL187927	DIANICLINE|SSR-591813|SSR591813	c1cnc2c(c1)O[C@H]1CCN3CC[C@@]1(C2)C3	IC50 (nM)	Caspase-1	0.419442	B (assay format)	0.0612061	0.421011	0.474001	-0.0787428	1.06729	2.06689	0.750641	-0.0819024	0.209298	-0.415431	-0.510311	-0.0478338	1	100		1	1	1	1	0	1	1	1	1	1	0	9
CHEMBL2111002		C[N+]12CCC(c3ccccc3)(CC1)C(=O)C2	IC50 (nM)	Caspase-1	0.419442	B (assay format)	0.0612061	0.761622	1.81518	-0.771836	2.11031	1.15928	-0.657573	-0.0711936	0.580896	-0.137066	-0.384647	-0.0474187	1	99.9066		1	1	1	1	1	1	1	1	1	1	1	11
CHEMBL2111158	TAZOLOL	CC(C)NCC(O)COc1nccs1	IC50 (nM)	Caspase-1	0.419442	B (assay format)	0.0612061	-0.965616	-1.01997	0.615527	-0.800969	-1.72046	0.578778	-0.040598	-0.104011	0.0220323	0.486781	-0.0456864	-1	100		1	1	1	1	1	1	1	1	1	1	1	11
CHEMBL278462	CIPRALISANT|Cipralisant|GT-2331	CC(C)(C)CCC#C[C@@H]1C[C@H]1c1c[nH]cn1	IC50 (nM)	Caspase-1	0.419442	B (assay format)	0.0612061	-0.859104	-1.01997	0.615527	1.91098	-1.19211	1.05017	-0.0817584	0.435171	-0.49551	-0.244149	-0.0475414	1	100		1	1	1	1	1	1	1	1	1	1	1	11
CHEMBL144620	EU-4534|FLURFAMIDE|FLUROFAMIDE|Flurofamide	NP(N)(=O)NC(=O)c1ccc(F)cc1	IC50 (nM)	Caspase-1	0.419442	B (assay format)	0.0612061	-0.838162	-0.548008	-0.771836	0.643966	-1.03622	0.237049	0.743056	0.435171	-0.0297442	0.636128	-0.0436977	-1	99.4092		1	1	1	1	1	1	1	1	1	1	1	11
CHEMBL2105189	MIVAZEROL	NC(=O)c1cccc(Cc2c[nH]cn2)c1O	IC50 (nM)	Caspase-1	0.419442	B (assay format)	0.0612061	-0.809551	-0.610822	0.615527	-0.396327	-0.732689	0.0989237	0.16696	-0.104011	0.192776	-0.08873	-0.0468234	1	93.4697		1	1	1	1	1	1	1	1	1	1	1	11
CHEMBL58355	MDL 19,205|PIROXIMONE	CCc1[nH]c(=O)[nH]c1C(=O)c1ccncc1	IC50 (nM)	Caspase-1	0.419442	B (assay format)	0.0612061	-0.779236	-0.598939	-0.117575	-0.451498	-0.705438	-0.76345	-0.0595827	-0.104011	-0.0721066	-0.08873	-0.0468395	1	90.7495		1	1	1	1	1	1	1	1	1	1	1	11
CHEMBL2105558	SAMPIRTINE	Nc1ccc(Cc2ccc(F)cc2)c(N)n1	IC50 (nM)	Caspase-1	0.419442	B (assay format)	0.0612061	-0.826232	-0.232238	-0.771836	0.740716	-0.451095	0.237167	0.319091	-0.104011	0.475316	-0.104153	-0.0466426	-1	65.8955		1	1	1	1	1	1	1	1	1	1	1	11
CHEMBL2106524	ICI-U.S. 457|OCTAZAMIDE	O=C(c1ccccc1)N1CC2COCC2C1	IC50 (nM)	Caspase-1	0.419442	B (assay format)	0.0612061	-0.539337	-0.475007	0.86264	0.496962	0.0752693	0.699349	-0.0711685	-0.104011	-0.0789363	-0.325943	-0.047427	-1	99.9984		1	1	1	1	1	1	1	1	1	1	1	11
CHEMBL1102	DORIDEN|GLUTETHIMIDE|Glutethimide	CCC1(c2ccccc2)CCC(=O)NC1=O	IC50 (nM)	Caspase-1	0.419442	B (assay format)	0.0612061	-0.165724	0.0546719	-0.771836	0.937345	-0.06835	-2.04549	-0.0601007	0.17623	-0.200252	-0.150939	-0.0468752	-1	51.9186		1	1	1	1	1	1	1	1	1	1	1	11
CHEMBL2104936	CI-419|FENIMIDE|PM 1807	CCC1C(=O)NC(=O)C1(C)c1ccccc1	IC50 (nM)	Caspase-1	0.419442	B (assay format)	0.0612061	0.0826298	-0.475007	-0.379985	1.21556	-0.6748	-1.769	-0.0600994	0.185197	-0.189052	-0.150939	-0.0468169	1	61.5732		1	1	1	1	1	1	1	1	1	1	1	11
CHEMBL2106979	METHASTYRIDONE	CC1(C)NC(=O)C(/C=C/c2ccccc2)O1	IC50 (nM)	Caspase-1	0.419442	B (assay format)	0.0612061	-0.748888	-0.475007	-0.28114	1.14781	-1.22444	0.772036	-0.0709912	0.36287	0.0834423	-0.150939	-0.0472601	1	99.9694		1	1	1	1	1	1	1	1	1	1	1	11
CHEMBL303062	SECURININE|Securinine	O=C1C=C2C=C[C@@H]3C[C@@]2(O1)[C@H]1CCCCN31	IC50 (nM)	Caspase-1	0.419442	B (assay format)	0.0612061	0.652913	0.653956	0.114241	0.941663	2.38869	0.732971	-0.0710812	0.17623	-0.300815	-0.482526	-0.0475448	1	100		1	1	1	1	0	1	1	1	1	1	1	10
CHEMBL2105494	MDL 257|ZINDOTRINE	Cc1cc(N2CCCCC2)nn2cnnc12	IC50 (nM)	Caspase-1	0.419442	B (assay format)	0.0612061	-0.639622	0.567374	0.208379	0.509365	0.400254	0.854781	-0.0801364	-0.104011	0.185749	-0.325846	-0.0476622	-1	100		1	1	1	1	1	1	1	1	1	1	1	11
CHEMBL2107015	TINAZOLINE	c1ccc2c(SC3=NCCN3)c[nH]c2c1	IC50 (nM)	Caspase-1	0.419442	B (assay format)	0.0612061	-0.544122	-0.548008	1.30862	0.188644	0.0426554	1.1341	-0.0785062	-0.104011	0.459411	-0.0876984	-0.0469621	-1	99.9999		1	1	1	1	1	1	1	1	1	1	1	11
CHEMBL1560	ACEPRIL|C09AA01|CAPOTEN|CAPTOMEX|CAPTOPRIL|Capoten|ECOPACE|HYTENEZE 12.5|HYTENEZE 25|HYTENEZE 50|KAPLON|Lopril|NOYADA|SA-333|SQ -14225|SQ 14,225|Tensobon	C[C@H](CS)C(=O)N1CCC[C@H]1C(=O)O	IC50 (nM)	Caspase-1	0.419442	B (assay format)	0.0612061	-0.573814	-1.01997	0.208379	0.0395695	-1.26094	-2.4708	3.19649	-0.104011	0.0483658	0.524488	-0.0344456	1	99.9929		1	1	1	1	1	1	1	1	1	1	1	11
CHEMBL2111047	PROLINTANE	CCCC(Cc1ccccc1)N1CCCC1	IC50 (nM)	Caspase-1	0.419442	B (assay format)	0.0612061	-0.548579	-0.475007	0.615527	0.299676	-0.651398	0.665062	-0.0819532	-0.104011	-0.248641	-0.275253	-0.047584	1	60.8851		1	1	1	1	1	1	1	1	1	1	1	11
CHEMBL2106020	BROCRESINE|CL 108,756|CL 54998|NSD 1055	NOCc1ccc(Br)c(O)c1	IC50 (nM)	Caspase-1	0.419442	B (assay format)	0.0612061	-0.834196	-0.610822	-0.771836	0.48403	-1.09606	-1.14422	0.571448	-0.104011	1.06805	1.7561	0.741783	-1	95.6903		1	1	1	1	1	1	1	1	1	1	1	11
CHEMBL287275	FOSFOSAL|Fosfosal	O=C(O)c1ccccc1OP(=O)(O)O	IC50 (nM)	Caspase-1	0.419442	B (assay format)	0.0612061	-0.802603	-0.548008	-0.771836	1.27621	-0.726255	0.58877	0.16272	0.435171	-0.111699	0.6925	-0.0432889	-1	99.9785		1	1	1	1	1	1	1	1	1	1	1	11
CHEMBL229241		O=C(O)c1cc(S(=O)(=O)O)ccc1O	IC50 (nM)	Caspase-1	0.419442	B (assay format)	0.0612061	-0.674657	-0.610822	-0.771836	1.50237	-0.169887	-0.554322	0.127799	0.378563	0.361885	0.713148	-0.0428022	-1	88.4609		1	1	1	1	1	1	1	1	1	1	1	11
CHEMBL278488	ACIFRAN|AY-25,712|REDUCTOL	CC1(c2ccccc2)OC(C(=O)O)=CC1=O	IC50 (nM)	Caspase-1	0.419442	B (assay format)	0.0612061	-0.536092	-0.475007	-0.265843	1.29674	-0.293748	-0.355304	-0.0239517	0.219387	0.16939	-0.0577286	-0.0466177	-1	67.1486		1	1	1	1	1	1	1	1	1	1	1	11
CHEMBL1489254	E1518|EASTMAN TRIACETIN|ENZACTIN|FEMA NO. 2007|GLYCERYL TRIACETATE|NSC-4796|TRIACETIN	CC(=O)OCC(COC(C)=O)OC(C)=O	IC50 (nM)	Caspase-1	0.419442	B (assay format)	0.0612061	-1.01884	-1.01997	-0.771836	-0.0874838	-1.63353	0.578778	-0.0493489	-0.104011	-0.174027	0.560943	-0.0458348	-1	99.7327		1	1	1	1	1	1	1	1	1	1	1	11
CHEMBL1904952	MJ 1988|QUAZODINE	CCc1ncnc2cc(OC)c(OC)cc12	IC50 (nM)	Caspase-1	0.419442	B (assay format)	0.0612061	-0.660663	-0.420681	-0.771836	-0.253612	0.676664	-2.91774	-0.0818468	-0.104011	0.38005	-0.119834	-0.0468671	-1	86.308		1	1	1	1	1	1	1	1	1	1	1	11
CHEMBL170630	ETHANE DIMETHANE SULFONATE|Methanesulfonic Acid 2-Methanesulfonyloxy-Ethyl Ester	CS(=O)(=O)OCCOS(C)(=O)=O	IC50 (nM)	Caspase-1	0.419442	B (assay format)	0.0612061	-1.02454	-1.01997	-0.771836	1.92343	-2.47206	0.715033	0.0218234	0.974914	0.150291	1.71238	-0.0397968	-1	99.8085		1	1	1	1	1	1	1	1	1	1	1	11
CHEMBL856	LISKANTIN|Lepsiral|MYSOLINE|NSC-41701|Neurosyn|PRIMIDONE|Primidone	CCC1(c2ccccc2)C(=O)NCNC1=O	IC50 (nM)	Caspase-1	0.419442	B (assay format)	0.0612061	-0.256538	-0.0998179	-0.771836	0.723282	-0.438932	-2.36477	-0.060066	0.146524	-0.0844617	-0.119834	-0.0468321	-1	59.23		1	1	1	1	1	1	1	1	1	1	1	11
CHEMBL2106301	IMINOPHENIMIDE	CCC1(c2ccccc2)NCC(=O)NC1=O	IC50 (nM)	Caspase-1	0.419442	B (assay format)	0.0612061	-0.363608	-0.0998179	-0.771836	0.142186	-0.06835	-2.04549	-0.0600665	0.17623	-0.068901	-0.119834	-0.0468527	1	51.548		1	1	1	1	1	1	1	1	1	1	1	11
CHEMBL289116	PYRIDOGLUTETHIMIDE|ROGLETIMIDE|Rogletimide	CCC1(c2ccncc2)CCC(=O)NC1=O	IC50 (nM)	Caspase-1	0.419442	B (assay format)	0.0612061	-0.186896	-0.0675618	-0.771836	0.428733	-0.06835	-2.04549	-0.0600615	0.17623	-0.211783	-0.119834	-0.0468429	1	50.2512		1	1	1	1	1	1	1	1	1	1	1	11
CHEMBL94127	DELTOIN|METETOIN|METHETOIN|N-3	CCC1(c2ccccc2)C(=O)NC(=O)N1C	IC50 (nM)	Caspase-1	0.419442	B (assay format)	0.0612061	-0.0716001	-0.475007	-0.379985	0.788057	-0.648164	-2.72683	-0.0600778	0.146524	-0.0417768	-0.119834	-0.0467538	1	99.7768		1	1	1	1	1	1	1	1	1	1	1	11
CHEMBL861	MEPHENYTOIN|MESANTOIN|METHOIN	CCC1(c2ccccc2)NC(=O)N(C)C1=O	IC50 (nM)	Caspase-1	0.419442	B (assay format)	0.0612061	-0.219407	-0.475007	-0.391753	1.26354	-0.442627	-2.67088	-0.0602048	0.17623	-0.0417768	-0.119834	-0.0467585	1	89.3449		1	1	1	1	1	1	1	1	1	1	1	11
CHEMBL571209	D-1-Methyltryptophan|D-1MT|INDOXIMOD|NLG-8189	Cn1cc(C[C@@H](N)C(=O)O)c2ccccc21	IC50 (nM)	Caspase-1	0.419442	B (assay format)	0.0612061	-0.543991	-0.548008	-0.28114	0.63185	0.0591292	-0.0985665	0.165061	-0.104011	0.103584	-0.119834	-0.0467651	-1	66.2894		1	1	1	1	1	1	1	1	1	1	1	11
CHEMBL979	AMOSENE|BAMATE|EQUANIL|MEPRIAM|MEPROBAMATE|MEPROSPAN|MILTOWN|Meprobamate|NEURAMATE|TENAVOID|TRANMEP	CCCC(C)(COC(N)=O)COC(N)=O	IC50 (nM)	Caspase-1	0.419442	B (assay format)	0.0612061	-0.747511	-1.01997	-0.771836	0.882158	-1.93714	-1.06991	0.347113	0.300656	-0.365074	0.485528	-0.0458696	1	98.3967		1	1	1	1	1	1	1	1	1	1	1	11
CHEMBL3989584	IDRALFIDINE	Cc1cc(O)ccc1/C=N/NC1=NCCN1	IC50 (nM)	Caspase-1	0.419442	B (assay format)	0.0612061	-0.911049	-0.610822	0.615527	0.342006	-0.861399	0.513653	-0.045882	-0.104011	0.33464	-0.119783	-0.0472307	1	84.9191		1	1	1	1	1	1	1	1	1	1	1	11
CHEMBL1491306	BASDENE|BENZYLTHIOURACIL	Oc1cc(Cc2ccccc2)nc(S)n1	IC50 (nM)	Caspase-1	0.419442	B (assay format)	0.0612061	-0.868378	-0.23054	-0.771836	0.0518911	-0.363896	1.37839	3.19576	-0.104011	0.733297	0.146128	-0.0394173	-1	99.3273		1	1	1	1	1	1	1	1	1	1	1	11
CHEMBL2110902		CC(=O)OC(C)C(=O)OCC[N+](C)(C)C	IC50 (nM)	Caspase-1	0.419442	B (assay format)	0.0612061	-0.959422	-1.01997	-0.771836	1.29353	-1.92892	-0.164632	-0.0602142	0.435171	-0.0619401	0.447759	-0.046156	1	99.8161		1	1	1	1	1	1	1	1	1	1	1	11
CHEMBL1516469		CCC(=O)O[C@H](CC(=O)O)C[N+](C)(C)C	IC50 (nM)	Caspase-1	0.419442	B (assay format)	0.0612061	-0.724144	-1.01997	-0.771836	0.829861	-0.780097	-0.436416	-0.0238552	0.435171	-0.17175	0.447759	-0.0458093	-1	80.7531		1	1	1	1	1	1	1	1	1	1	1	11
CHEMBL1570482	MONOCTANOIN COMPONENT A	CCCCCCCC(=O)OCC(O)CO	IC50 (nM)	Caspase-1	0.419442	B (assay format)	0.0612061	-1.08085	-1.01997	-0.771836	-0.968383	-1.78291	-1.55753	-0.0021232	-0.104011	-0.61306	0.409989	-0.0457691	-1	52.1044		1	1	1	1	1	1	1	1	1	1	1	11
CHEMBL14012	FENOXAZOLINE	CC(C)c1ccccc1OCC1=NCCN1	IC50 (nM)	Caspase-1	0.419442	B (assay format)	0.0612061	-0.767077	-0.548008	0.615527	0.0615739	-0.847081	0.526819	-0.0818756	-0.104011	0.0405043	-0.181992	-0.0474953	-1	58.7707		1	1	1	1	1	1	1	1	1	1	1	11
CHEMBL2106852	AY-61122|ICI-33,828|METALLIBURE|METHALLIBURE	C=CC(C)NC(=S)NNC(=S)NC	IC50 (nM)	Caspase-1	0.419442	B (assay format)	0.0612061	-0.958865	-1.01997	-0.771836	0.0707928	-2.23714	-3.474	1.64592	-0.104011	1.39682	1.20767	-0.0255555	1	100		1	1	1	1	1	0	1	1	1	1	1	10
CHEMBL1328919	CLOROFENE|CLOROPHENE	Oc1ccc(Cl)cc1Cc1ccccc1	IC50 (nM)	Caspase-1	0.419442	B (assay format)	0.0612061	-0.762489	-0.0675618	-0.771836	1.13427	-0.653438	0.699932	-0.0471509	-0.104011	0.640633	0.136127	-0.0349268	-1	80.6107		1	1	1	1	1	1	1	1	1	1	1	11
CHEMBL457157	AB-100|UREDEPA	CCOC(=O)NP(=O)(N1CC1)N1CC1	IC50 (nM)	Caspase-1	0.419442	B (assay format)	0.0612061	-0.12974	-1.01997	-0.771836	2.44659	-1.69692	-0.748968	-0.0422021	0.219387	-0.594546	0.320685	-0.0458408	1	100		1	1	1	0	1	1	1	1	1	1	1	10
CHEMBL36994	ANIRACETAM|Ampamet|Draganon|Memodrin|RO 13-5057|Sarpul	COc1ccc(C(=O)N2CCCC2=O)cc1	IC50 (nM)	Caspase-1	0.419442	B (assay format)	0.0612061	-0.808043	-0.548008	0.208379	0.71865	-0.543471	-1.48264	-0.0603903	-0.104011	0.0853242	-0.0887814	-0.0467129	1	61.4338		1	1	1	1	1	1	1	1	1	1	1	11
CHEMBL2110806		CC(C)(CO)C(O)C(=O)NCCC(=O)O	IC50 (nM)	Caspase-1	0.419442	B (assay format)	0.0612061	-0.827707	-1.01997	-0.771836	0.599434	-2.07006	-3.18423	0.0451823	0.313547	-0.469723	0.523236	-0.0450289	1	100		1	1	1	1	1	0	1	1	1	1	1	10
CHEMBL2104204	A-19757|ENCYPRATE|MO-1255	CCOC(=O)N(Cc1ccccc1)C1CC1	IC50 (nM)	Caspase-1	0.419442	B (assay format)	0.0612061	-0.804799	-0.475007	-0.771836	0.606401	-1.10358	0.125256	-0.0710626	-0.104011	-0.0700041	-0.150939	-0.0471806	1	99.5561		1	1	1	1	1	1	1	1	1	1	1	11
CHEMBL1765293	ALMINOPROFEN	C=C(C)CNc1ccc(C(C)C(=O)O)cc1	IC50 (nM)	Caspase-1	0.419442	B (assay format)	0.0612061	-0.844651	-0.548008	-0.771836	0.287503	-0.89554	-0.520599	-0.0346935	-0.104011	0.234631	0.0459416	-0.0466671	1	84.4947		1	1	1	1	1	1	1	1	1	1	1	11
CHEMBL1374751	AB-A 663|AC 263,780|CIMATEROL	CC(C)NCC(O)c1ccc(N)c(C#N)c1	IC50 (nM)	Caspase-1	0.419442	B (assay format)	0.0612061	-0.824462	-0.610822	-0.771836	0.225156	-0.667015	-1.54179	0.258386	-0.104011	0.267435	0.0459963	-0.046585	-1	57.1567		1	1	1	1	1	1	1	1	1	1	1	11
CHEMBL1029	MIGLUSTAT|OGT 918|ZAVESCA	CCCCN1C[C@H](O)[C@@H](O)[C@H](O)[C@H]1CO	IC50 (nM)	Caspase-1	0.419442	B (assay format)	0.0612061	-0.453701	-0.424077	-0.771836	-0.985806	-0.444793	-2.79694	0.0566215	-0.104011	-0.594797	0.19784	-0.0456519	1	100		1	1	1	1	1	1	1	1	1	1	1	11
CHEMBL114551	GW-274150|GW274150	CC(=N)NCCSCC[C@H](N)C(=O)O	IC50 (nM)	Caspase-1	0.419442	B (assay format)	0.0612061	-1.025	-1.01997	-0.771836	-0.746042	-2.00312	-0.0929963	0.277579	-0.104011	0.436106	0.818826	-0.0443919	-1	100		1	1	1	1	1	1	1	1	1	1	1	11
CHEMBL3040926	CINDUNISTAT|PF-00572986|PHA-84250|SC-084250	CC(=N)NCCSC[C@](C)(N)C(=O)O	IC50 (nM)	Caspase-1	0.419442	B (assay format)	0.0612061	-0.824004	-1.01997	-0.771836	0.470909	-2.10137	-0.72142	0.279987	0.313547	0.389307	0.818826	-0.0443784	-1	50.7831		1	1	1	1	1	1	1	1	1	1	1	11
CHEMBL161204	PROFADOL	CCCC1(c2cccc(O)c2)CCN(C)C1	IC50 (nM)	Caspase-1	0.419442	B (assay format)	0.0612061	0.120876	-0.548008	-0.0787428	1.42603	-0.161034	-0.516587	-0.0471524	0.209298	-0.166743	-0.213096	-0.0471324	1	99.5531		1	1	1	1	1	1	1	1	1	1	1	11
CHEMBL7549	PRECLAMOL|Preclamol	CCCN1CCC[C@@H](c2cccc(O)c2)C1	IC50 (nM)	Caspase-1	0.419442	B (assay format)	0.0612061	-0.520624	0.547002	-0.771836	0.503637	-0.215228	0.388576	-0.0471525	-0.104011	-0.145647	-0.213096	-0.0472444	-1	97.6036		1	1	1	1	1	1	1	1	1	1	1	11
CHEMBL3989838	ZYLOFURAMINE	CCN[C@H](Cc1ccccc1)[C@H]1CCCO1	IC50 (nM)	Caspase-1	0.419442	B (assay format)	0.0612061	-0.701137	-0.475007	0.615527	-0.260896	-0.651398	0.665062	-0.081918	-0.104011	-0.23042	-0.213096	-0.0475142	-1	99.597		1	1	1	1	1	1	1	1	1	1	1	11
CHEMBL240773	QUINPIROLE|Quinpirole	CCCN1CCC[C@@H]2Cc3[nH]ncc3C[C@H]21	IC50 (nM)	Caspase-1	0.419442	B (assay format)	0.0612061	0.049103	0.582653	0.208379	0.178472	1.11362	0.475526	-0.0784389	-0.104011	-0.5081	-0.384599	-0.0476162	1	99.9902		1	1	1	1	1	1	1	1	1	1	1	11
CHEMBL2104063	AMFEPENTOREX|CB 2201	CCCCCc1ccc(CC(C)NC)cc1	IC50 (nM)	Caspase-1	0.419442	B (assay format)	0.0612061	-0.836654	-0.548008	-0.771836	0.348933	-0.862987	-1.08015	-0.0819267	-0.104011	-0.169394	-0.0861424	-0.0471714	1	60.898		1	1	1	1	1	1	1	1	1	1	1	11
CHEMBL1449676	NSC-95075|ORNIDAZOLE|RO 7-0207|RO-7-0207|TIBERAL	Cc1ncc([N+](=O)[O-])n1CC(O)CCl	IC50 (nM)	Caspase-1	0.419442	B (assay format)	0.0612061	-0.794082	-1.01997	-0.0787428	0.817142	-0.767572	-1.94921	0.0879889	-0.104011	-0.041863	0.664137	-0.0279152	1	62.487		1	1	1	1	1	1	1	1	1	1	1	11
CHEMBL2104757	NICORACETAM	COc1ccc(C(=O)N2CCCC2=O)cn1	IC50 (nM)	Caspase-1	0.419442	B (assay format)	0.0612061	-0.830984	-0.654962	0.208379	0.508621	-0.543471	-1.48264	-0.0603419	-0.104011	0.0480186	-0.0576771	-0.046688	1	81.9896		1	1	1	1	1	1	1	1	1	1	1	11
CHEMBL29798	BEMARINONE	COc1ccc2[nH]c(=O)nc(C)c2c1OC	IC50 (nM)	Caspase-1	0.419442	B (assay format)	0.0612061	-0.564146	-0.42917	-0.771836	-0.121079	0.564119	-2.06853	-0.0705545	-0.104011	0.338961	-0.0576771	-0.0466167	-1	76.937		1	1	1	1	1	1	1	1	1	1	1	11
CHEMBL350221	5-HYDROXY-L-TRYPTOPHAN|5-HYDROXYTRYPTOPHAN L-FORM|LEVOTONINE|OXITRIPTAN	N[C@@H](Cc1c[nH]c2ccc(O)cc12)C(=O)O	IC50 (nM)	Caspase-1	0.419442	B (assay format)	0.0612061	-0.699532	-0.610822	-0.0787428	0.146799	0.119482	-0.111733	0.200008	-0.104011	0.108802	-0.0576771	-0.0465175	1	84.176		1	1	1	1	1	1	1	1	1	1	1	11
CHEMBL1616073		COc1c2c(cc3c1OCO3)CC[N+](C)=C2	IC50 (nM)	Caspase-1	0.419442	B (assay format)	0.0612061	-0.441935	-0.166028	0.208379	0.525158	1.2772	-0.376241	-0.0819317	-0.104011	0.156915	-0.267239	-0.047294	1	63.3777		1	1	1	1	1	1	1	1	1	1	1	11
CHEMBL2105108	ISAGLIDOLE	Fc1cccc2c1CN(NC1=NCCN1)C2	IC50 (nM)	Caspase-1	0.419442	B (assay format)	0.0612061	-0.708053	-0.610822	1.26861	0.0618009	0.195957	1.0413	-0.0818063	-0.104011	0.0455957	-0.25238	-0.0470572	-1	99.3896		1	1	1	1	1	1	1	1	1	1	1	11
CHEMBL2105251	PIBECARB	CC(C)(C)C(=O)OCC(=O)c1ccccc1	IC50 (nM)	Caspase-1	0.419442	B (assay format)	0.0612061	-0.913343	-0.475007	-0.771836	1.64486	-1.37696	-0.336995	-0.0603233	0.378563	0.0422916	0.0789353	-0.0466996	1	96.8071		1	1	1	1	1	1	1	1	1	1	1	11
CHEMBL2104042	CICLOXILIC ACID	O=C(O)[C@@H]1CCCC[C@@]1(O)c1ccccc1	IC50 (nM)	Caspase-1	0.419442	B (assay format)	0.0612061	-0.183782	0.749027	-0.771836	0.559904	-0.525304	-0.0771717	0.000805692	0.219387	-0.282903	-0.119886	-0.0467708	-1	85.1792		1	1	1	1	1	1	1	1	1	1	1	11
CHEMBL282614	DU-28853|ELTOPRAZINE	c1cc2c(c(N3CCNCC3)c1)OCCO2	IC50 (nM)	Caspase-1	0.419442	B (assay format)	0.0612061	-0.623039	0.691306	-0.771836	0.206424	0.358231	1.10503	-0.0819139	-0.104011	0.0626024	-0.296567	-0.0476743	-1	99.9939		1	1	1	1	1	1	1	1	1	1	1	11
CHEMBL3184273	PHENYLACETYLGLYCINE DIMETHYLAMIDE	CC(=O)N(CC(=O)N(C)C)c1ccccc1	IC50 (nM)	Caspase-1	0.419442	B (assay format)	0.0612061	-0.799162	-0.475007	-0.771836	0.320622	-0.989927	-0.316011	-0.0603982	-0.104011	0.316056	0.07899	-0.0466059	1	95.9325		1	1	1	1	1	1	1	1	1	1	1	11
CHEMBL448416	LIDAMIDINE	CN=C(N)NC(=O)Nc1c(C)cccc1C	IC50 (nM)	Caspase-1	0.419442	B (assay format)	0.0612061	-0.769404	-0.610822	-0.771836	0.0477812	-1.29959	-1.43687	0.130361	-0.104011	0.325695	0.0790446	-0.0466599	1	96.0226		1	1	1	1	1	1	1	1	1	1	1	11
CHEMBL454450	BUTIBUFEN	CCC(C(=O)O)c1ccc(CC(C)C)cc1	IC50 (nM)	Caspase-1	0.419442	B (assay format)	0.0612061	-0.694517	-0.548008	-0.771836	0.881106	-1.12505	-1.1431	-0.0347221	-0.104011	-0.136196	0.0128933	-0.0466062	1	93.3301		1	1	1	1	1	1	1	1	1	1	1	11
CHEMBL37676	APC-100|NSC-226236	Cc1c(C)c2c(c(C)c1O)CCC(C)(C)O2	IC50 (nM)	Caspase-1	0.419442	B (assay format)	0.0612061	0.148176	-0.322215	-0.771836	3.24932	0.730396	-1.49746	-0.0471397	0.36287	-0.171097	-0.182043	-0.0470333	1	99.9989		1	1	1	0	1	1	1	1	1	1	1	10
CHEMBL1194	ASTRA-1512|ASTRA-1515|Citanest|NSC-40027|PRILOCAINE|PROPITOCAINE	CCCNC(C)C(=O)Nc1ccccc1C	IC50 (nM)	Caspase-1	0.419442	B (assay format)	0.0612061	-0.841832	-0.548008	-0.771836	-0.0587721	-1.21796	-0.75841	-0.0709823	-0.104011	0.0181812	0.0129479	-0.0469237	1	94.8632		1	1	1	1	1	1	1	1	1	1	1	11
CHEMBL297362	XYLAZINE|Xylazine	Cc1cccc(C)c1NC1=NCCCS1	IC50 (nM)	Caspase-1	0.419442	B (assay format)	0.0612061	-0.575781	1.12082	-0.771836	0.465097	-0.592912	0.418405	-0.0787216	-0.104011	0.546053	0.0800861	-0.0464607	-1	71.544		1	1	1	1	1	1	1	1	1	1	1	11
CHEMBL1240978	MORANTEL	Cc1ccsc1/C=C/C1=NCCCN1C	IC50 (nM)	Caspase-1	0.419442	B (assay format)	0.0612061	-0.702416	-0.418984	0.208379	0.557668	-0.964736	0.0197219	-0.0756016	-0.104011	0.375701	0.0800861	-0.0464397	1	99.9936		1	1	1	1	1	1	1	1	1	1	1	11
CHEMBL146	BHT|BUTYLATED HYDROXYTOLUENE|Butylhydroxytoluene|E-321|E321|FEMA NO. 2184|INS NO.321|INS-321|NSC-6347	Cc1cc(C(C)(C)C)c(O)c(C(C)(C)C)c1	IC50 (nM)	Caspase-1	0.419442	B (assay format)	0.0612061	0.259506	-0.666846	-0.771836	4.78907	-1.08513	-0.120167	-0.0471489	0.860576	-0.253253	-0.0531487	-0.0468816	1	99.9984		1	1	1	0	1	1	1	1	1	1	1	10
CHEMBL167911	ATGARD|DDVP|DICHLORVOS|Dichlorvos|EQUIGARD|EQUIGEL|SD 1750|TASK TABS	COP(=O)(OC)OC=C(Cl)Cl	IC50 (nM)	Caspase-1	0.419442	B (assay format)	0.0612061	-0.875719	-1.01997	-0.771836	2.02151	-2.29594	-6.29136	-0.0528824	0.300656	-0.00245575	2.36608	-0.00411851	1	100		1	1	1	1	1	0	1	1	1	1	1	10
CHEMBL889	IPM|Isophosphamide mustard|N,N'-Bis-(2-Chloroethyl)Phosphoric Acid|NSC-297900|PALIFOSFAMIDE|ZIO-201	O=P(O)(NCCCl)NCCCl	IC50 (nM)	Caspase-1	0.419442	B (assay format)	0.0612061	-0.851795	-1.01997	-0.771836	0.485892	-2.73801	-1.67223	0.0302183	0.36287	0.249049	2.2605	0.00688949	-1	100		1	1	1	1	1	1	1	1	1	1	1	11
CHEMBL2106955	PIDOBENZONE	O=C1CC[C@@H](C(=O)Oc2ccc(O)cc2)N1	IC50 (nM)	Caspase-1	0.419442	B (assay format)	0.0612061	-0.926354	-0.548008	0.153073	-0.287342	-0.855703	0.237167	-0.0253403	-0.104011	-0.0545213	-0.0266242	-0.0466761	-1	56.9816		1	1	1	1	1	1	1	1	1	1	1	11
CHEMBL4297539	MANNAC|N-ACETYLMANNOSAMINE	CC(=O)N[C@H](C=O)[C@@H](O)[C@H](O)[C@H](O)CO	IC50 (nM)	Caspase-1	0.419442	B (assay format)	0.0612061	-0.869591	-1.01997	-0.771836	-1.73422	-2.29777	-4.13548	0.0780399	-0.104011	-0.311021	0.598712	-0.0443988	1	100		1	1	1	0	1	0	1	1	1	1	1	9
CHEMBL447878	N-ACETYLGLUCOSAMINE |N-Acetyl Glucosamine	CC(=O)N[C@H]1[C@H](O)O[C@H](CO)[C@@H](O)[C@@H]1O	IC50 (nM)	Caspase-1	0.419442	B (assay format)	0.0612061	-0.654862	-0.575171	-0.771836	-1.57035	-1.00089	-2.15532	0.0677588	-0.104011	-0.576889	0.33873	-0.0453078	1	100		1	1	1	1	1	1	1	1	1	1	1	11
CHEMBL1606295		COc1c2c(cc3c1OCO3)CCN(C)C2	IC50 (nM)	Caspase-1	0.419442	B (assay format)	0.0612061	-0.356332	-0.0420964	0.208379	0.484251	1.2772	-0.376241	-0.0819317	-0.104011	0.0718933	-0.267239	-0.047294	1	94.9652		1	1	1	1	1	1	1	1	1	1	1	11
CHEMBL1079604	AHR-438|METAXALONE|NSC-170959|SKELAXIN	Cc1cc(C)cc(OCC2CNC(=O)O2)c1	IC50 (nM)	Caspase-1	0.419442	B (assay format)	0.0612061	-0.850615	-0.610822	0.153073	0.698047	-0.745159	0.875718	-0.0708864	-0.104011	0.0204207	-0.0887814	-0.0471591	-1	90.3879		1	1	1	1	1	1	1	1	1	1	1	11
CHEMBL284237	DIZOCILPINE|MK-801	C[C@]12N[C@H](Cc3ccccc31)c1ccccc12	IC50 (nM)	Caspase-1	0.419442	B (assay format)	0.0612061	0.597822	0.356861	-0.391753	1.72048	2.10679	0.820586	-0.0819174	0.219387	0.111515	-0.570027	-0.0478238	1	99.9997		1	1	1	1	0	1	1	1	1	1	0	9
CHEMBL2104674	BUTAMOXANE	CCCCNCC1COc2ccccc2O1	IC50 (nM)	Caspase-1	0.419442	B (assay format)	0.0612061	-0.888272	-0.259401	-0.771836	-0.140905	-0.109303	0.665062	-0.081913	-0.104011	-0.14638	-0.150939	-0.0474655	-1	99.8661		1	1	1	1	1	1	1	1	1	1	1	11
CHEMBL1405973	EXALAMIDE	CCCCCCOc1ccccc1C(N)=O	IC50 (nM)	Caspase-1	0.419442	B (assay format)	0.0612061	-0.949623	-0.548008	-0.771836	-0.0643155	-1.0372	0.11065	0.131967	-0.104011	-0.0161471	0.0459416	-0.046861	1	53.8726		1	1	1	1	1	1	1	1	1	1	1	11
CHEMBL2218865	IFOXETINE	Cc1cccc(OC2CCNCC2O)c1C	IC50 (nM)	Caspase-1	0.419442	B (assay format)	0.0612061	-0.64562	0.389117	-0.771836	0.392112	-0.44155	-0.276308	-0.0471162	-0.104011	-0.102021	-0.150939	-0.0471858	-1	61.5642		1	1	1	1	1	1	1	1	1	1	1	11
CHEMBL292707	IBUPROXAM	CC(C)Cc1ccc(C(C)C(=O)NO)cc1	IC50 (nM)	Caspase-1	0.419442	B (assay format)	0.0612061	-0.729027	-0.548008	-0.771836	0.677412	-1.04784	-1.61348	0.13941	-0.104011	-0.149578	0.0459416	-0.046291	1	73.5056		1	1	1	1	1	1	1	1	1	1	1	11
CHEMBL1321	Matulane|PROCARBAZINE|Procarbazine|RO-4-6467|RO-4-6467 FREE BASE	CNNCc1ccc(C(=O)NC(C)C)cc1	IC50 (nM)	Caspase-1	0.419442	B (assay format)	0.0612061	-0.889615	-0.548008	-0.771836	0.364857	-0.803443	-0.198854	-0.0699389	-0.104011	0.118319	0.0459963	-0.0468224	1	70.8755		1	1	1	1	1	1	1	1	1	1	1	11
CHEMBL1201776	BN 200 (BASE)|CG5503|CG5503 (BASE)|CG5503 IR|TAPENTADOL	CC[C@@H](c1cccc(O)c1)[C@@H](C)CN(C)C	IC50 (nM)	Caspase-1	0.419442	B (assay format)	0.0612061	-0.383403	-0.548008	-0.771836	0.920277	-0.772362	-0.966495	-0.0471525	-0.104011	0.0038473	-0.0201004	-0.0468259	1	59.6122		1	1	1	1	1	1	1	1	1	1	1	11
CHEMBL1902645	MECLORALUREA	CNC(=O)NC(O)C(Cl)(Cl)Cl	IC50 (nM)	Caspase-1	0.419442	B (assay format)	0.0612061	-0.876539	-1.01997	-0.771836	2.07552	-2.71	-2.83611	-0.0357425	0.378563	0.850049	2.37916	0.00729929	1	99.9588		1	1	1	1	1	1	1	1	1	1	1	11
CHEMBL2104097	CIPROXIMIDE|CL 53415|CYPROXIMIDE	O=C1NC(=O)C2(c3ccc(Cl)cc3)CC12	IC50 (nM)	Caspase-1	0.419442	B (assay format)	0.0612061	-0.311433	-0.115097	-0.379985	2.03525	0.113785	-0.552794	-0.0600992	0.146524	0.0194474	0.0272037	-0.0353783	-1	99.9738		1	1	1	1	1	1	1	1	1	1	1	11
CHEMBL1984344	CHLORAZANIL	Nc1ncnc(Nc2ccc(Cl)cc2)n1	IC50 (nM)	Caspase-1	0.419442	B (assay format)	0.0612061	-0.934875	-0.329006	-0.771836	-0.712872	-0.521917	0.789111	0.1195	-0.104011	0.851698	0.235327	-0.0350195	-1	99.999		1	1	1	1	1	1	1	1	1	1	1	11
CHEMBL462222	NCNU|NEPTAMUSTINE|PENTAMUSTINE|SALISBURYSTIN	CC(C)(C)CNC(=O)N(CCCl)N=O	IC50 (nM)	Caspase-1	0.419442	B (assay format)	0.0612061	-0.927501	-1.01997	-0.771836	1.78148	-2.28217	-2.43667	0.0196607	0.435171	0.0115337	0.887867	-0.0263085	1	99.2745		1	1	1	1	1	1	1	1	1	1	1	11
CHEMBL2110978	METHIODAL	O=S(=O)(O)CI	IC50 (nM)	Caspase-1	0.419442	B (assay format)	0.0612061	-1.12266	-1.01997	-0.771836	1.88009	-3.36433	-5.2366	0.0457575	0.435171	2.99951	8.30117	17.2296	1	100		1	1	1	1	0	0	1	1	1	0	0	7
CHEMBL1207907	AURICLOSENE|NVC-422	CC(C)(CS(=O)(=O)O)N(Cl)Cl	IC50 (nM)	Caspase-1	0.419442	B (assay format)	0.0612061	0.100917	-1.01997	-0.771836	4.112	-3.36433	-0.558719	0.0457579	0.85329	0.747082	2.34219	0.00126815	1	100		1	1	1	0	0	1	1	1	1	1	1	9
CHEMBL3707209	METHYLPROPYLPROPANEDIOL DINITRATE	CCCC(C)(CCO[N+](=O)[O-])O[N+](=O)[O-]	IC50 (nM)	Caspase-1	0.419442	B (assay format)	0.0612061	-0.811681	-1.01997	-0.771836	0.611442	-1.45312	-0.53234	0.189405	0.300656	-0.409074	0.636482	-0.0451207	-1	75.5715		1	1	1	1	1	1	1	1	1	1	1	11
CHEMBL366460	ISOFLAVONE|NSC-135405	O=c1c(-c2ccccc2)coc2ccccc12	IC50 (nM)	Caspase-1	0.419442	B (assay format)	0.0612061	-0.690978	0.246511	-0.771836	0.958611	0.380922	0.534182	-0.0711458	-0.104011	0.382126	-0.342892	-0.0474578	-1	99.9969		1	1	1	1	1	1	1	1	1	1	1	11
CHEMBL711	DINDEVAN|HEDULIN|NSC-41693|PHENINDIONE|PHENYLINDANEDIONE|Phenindione	O=C1c2ccccc2C(=O)C1c1ccccc1	IC50 (nM)	Caspase-1	0.419442	B (assay format)	0.0612061	-0.466974	-0.00304955	-0.40352	0.659292	0.413983	0.238206	-0.0604344	-0.104011	0.420126	-0.342892	-0.0471931	-1	93.9289		1	1	1	1	1	1	1	1	1	1	1	11
CHEMBL275638	FLAVONE|NSC-19028	O=c1cc(-c2ccccc2)oc2ccccc12	IC50 (nM)	Caspase-1	0.419442	B (assay format)	0.0612061	-0.744791	0.246511	-0.771836	1.03104	0.481483	0.928816	-0.071143	-0.104011	0.303681	-0.342892	-0.0474805	-1	100		1	1	1	1	1	1	1	1	1	1	1	11
CHEMBL388558	DIETHYL PHTHALATE	CCOC(=O)c1ccccc1C(=O)OCC	IC50 (nM)	Caspase-1	0.419442	B (assay format)	0.0612061	-0.863987	-0.548008	-0.771836	0.597672	-0.866586	-1.18507	-0.0602134	-0.104011	0.27535	0.144977	-0.0464583	1	61.6618		1	1	1	1	1	1	1	1	1	1	1	11
CHEMBL2106711	DIMECROTIC ACID	COc1ccc(/C(C)=C\C(=O)O)c(OC)c1	IC50 (nM)	Caspase-1	0.419442	B (assay format)	0.0612061	-0.762489	-0.610822	-0.771836	0.499868	-0.493126	-2.23424	-0.0347129	-0.104011	0.389973	0.144977	-0.0461295	-1	80.2016		1	1	1	1	1	1	1	1	1	1	1	11
CHEMBL2107704	EU-3325|TRIAFUNGIN	c1ccc(Cc2nnc3ccncc3n2)cc1	IC50 (nM)	Caspase-1	0.419442	B (assay format)	0.0612061	-0.868018	0.0801372	-0.771836	-1.29542	0.087231	1.34112	-0.0801425	-0.104011	0.817285	-0.3428	-0.0477412	-1	100		1	1	1	1	1	1	1	1	1	1	1	11
CHEMBL1697759	B-2311|MORINAMIDE|MORPHAZINAMIDE	O=C(NCN1CCOCC1)c1cnccn1	IC50 (nM)	Caspase-1	0.419442	B (assay format)	0.0612061	-0.950934	0.0818349	-0.771836	-1.38756	-1.08834	0.791785	-0.0709252	-0.104011	0.00685213	-0.0576257	-0.0472356	-1	100		1	1	1	1	1	1	1	1	1	1	1	11
CHEMBL20	ACETAZOLAMIDE|Acetazolamide|DIAMOX|DIAMOX SR|EYTAZOX|L 579486|NSC-145177	CC(=O)Nc1nnc(S(N)(=O)=O)s1	IC50 (nM)	Caspase-1	0.419442	B (assay format)	0.0612061	-0.566244	-1.01997	0.153073	-0.661537	-1.0021	0.625817	0.346618	0.378563	0.869478	1.1047	-0.0425526	-1	99.997		1	1	1	1	1	1	1	1	1	1	1	11
CHEMBL2105323	OXONAZINE	C=CC[N+]([O-])(CC=C)c1nc(N)nc(N)n1	IC50 (nM)	Caspase-1	0.419442	B (assay format)	0.0612061	-0.790116	-0.829824	-0.771836	-0.379788	-0.864787	-1.17458	0.408344	0.257499	0.805201	0.145141	-0.0465442	1	50.6454		1	1	1	1	1	1	1	1	1	1	1	11
CHEMBL70209	ZALTIDINE	Cc1ncc(-c2csc(N=C(N)N)n2)[nH]1	IC50 (nM)	Caspase-1	0.419442	B (assay format)	0.0612061	-0.810042	-1.01997	1.0768	-0.814955	-0.460573	0.874793	0.334464	-0.104011	0.149917	0.212279	-0.0461334	-1	100		1	1	1	1	1	1	1	1	1	1	1	11
CHEMBL1907110	NICAMETATE|NICAMETATE CITRATE	CCN(CC)CCOC(=O)c1cccnc1	IC50 (nM)	Caspase-1	0.419442	B (assay format)	0.0612061	-0.970532	-0.598939	-0.771836	-0.274357	-1.46039	-2.12932	-0.0710441	-0.104011	0.164754	0.07899	-0.0468476	1	97.5		1	1	1	1	1	1	1	1	1	1	1	11
CHEMBL3990892	DOXPICOMINE	CN(C)[C@@H](c1cccnc1)C1COCOC1	IC50 (nM)	Caspase-1	0.419442	B (assay format)	0.0612061	-0.424402	-0.0200265	-0.771836	-0.461401	-0.681882	0.804951	-0.0819009	-0.104011	-0.00927963	-0.119834	-0.0473473	-1	99.4974		1	1	1	1	1	1	1	1	1	1	1	11
CHEMBL1096927	Alpha-Bisabolol|LEVOMENOL	CC(C)=CCC[C@](C)(O)[C@@H]1CC=C(C)CC1	IC50 (nM)	Caspase-1	0.419442	B (assay format)	0.0612061	-0.3699	-0.0200265	-0.771836	1.51366	-0.395304	-0.160385	-0.0464293	0.313547	-0.473687	-0.0531487	-0.047082	-1	83.7006		1	1	1	1	1	1	1	1	1	1	1	11
CHEMBL166937	2-[{[(2-Chloroethyl)(Nitroso)Amino]Carbonyl}(Methyl)Amino]Acetamide|NSC-364432|SarCNU	CN(CC(N)=O)C(=O)N(CCCl)N=O	IC50 (nM)	Caspase-1	0.419442	B (assay format)	0.0612061	-0.937792	-1.01997	-0.771836	-1.36453	-2.39532	-2.88647	0.233408	-0.104011	0.445873	1.00982	-0.0257023	1	99.9941		1	1	1	1	1	1	1	1	1	1	1	11
CHEMBL1515611	BROMISOVAL|BROMISOVALUM|BROMOVALUREE|BROMURAL|BROMVALERYLUREA	CC(C)C(Br)C(=O)NC(N)=O	IC50 (nM)	Caspase-1	0.419442	B (assay format)	0.0612061	-0.809026	-1.01997	-0.771836	0.154017	-2.54171	-1.52955	0.14376	-0.104011	0.455611	2.31469	0.821039	-1	99.9967		1	1	1	1	1	1	1	1	1	1	1	11
CHEMBL39664	CGS 19755|GNF-Pf-157|SELFOTEL|Selfotel	O=C(O)[C@@H]1C[C@H](CP(=O)(O)O)CCN1	IC50 (nM)	Caspase-1	0.419442	B (assay format)	0.0612061	-0.43171	-0.0200265	-0.771836	0.335933	-1.02463	0.708675	0.161512	0.435171	-0.863795	0.654793	-0.043377	-1	99.7238		1	1	1	1	1	1	1	1	1	1	1	11
CHEMBL2104790	LENETRAN|MEPHENOXALONE	COc1ccccc1OCC1CNC(=O)O1	IC50 (nM)	Caspase-1	0.419442	B (assay format)	0.0612061	-0.937234	-0.548008	0.153073	-0.175026	-0.904816	-0.513296	-0.0708802	-0.104011	0.0474022	-0.0266242	-0.0469517	1	99.8331		1	1	1	1	1	1	1	1	1	1	1	11
CHEMBL3707214	MORPHOLINE SALICYLATE	O=C(ON1CCOCC1)c1ccccc1O	IC50 (nM)	Caspase-1	0.419442	B (assay format)	0.0612061	-0.918652	0.226139	-0.771836	-0.247424	-0.909435	0.526819	-0.0362657	-0.104011	0.102929	-0.0266242	-0.0469248	-1	76.4181		1	1	1	1	1	1	1	1	1	1	1	11
CHEMBL3989617	MOXADOLEN	CNC(=O)O[C@H]1OC(=O)[C@H]2[C@H]3C=C[C@H](C3)[C@H]21	IC50 (nM)	Caspase-1	0.419442	B (assay format)	0.0612061	-0.0602934	-0.391821	1.13329	0.19247	1.24129	-0.439969	-0.0600213	-0.104011	-0.353532	-0.208535	-0.0468777	1	100		1	1	1	1	1	1	1	1	1	1	1	11
CHEMBL2105503	DETIVICICLOVIR	Nc1ncc2ncn(CC(CO)CO)c2n1	IC50 (nM)	Caspase-1	0.419442	B (assay format)	0.0612061	-0.786184	-0.775498	-0.0787428	-1.01644	0.177371	-1.80521	0.187746	-0.104011	0.207506	-0.0265214	-0.0463803	1	100		1	1	1	1	1	1	1	1	1	1	1	11
CHEMBL2105161	BETA-BUTOXYETHYL NICOTINATE|NICOBOXIL	CCCCOCCOC(=O)c1cccnc1	IC50 (nM)	Caspase-1	0.419442	B (assay format)	0.0612061	-1.04486	-0.598939	-0.771836	-0.683383	-1.39725	0.390427	-0.0710386	-0.104011	0.0331356	0.111984	-0.0469418	-1	100		1	1	1	1	1	1	1	1	1	1	1	11
CHEMBL94394	ANDERM|BUFEXAMAC|BUTOXYPHENYLACETHYDROXAMIC ACID|CP 1044 J3|DURADERMAL|PARADERM|PARFENAC	CCCCOc1ccc(CC(=O)NO)cc1	IC50 (nM)	Caspase-1	0.419442	B (assay format)	0.0612061	-0.968631	-0.548008	-0.771836	-0.301637	-0.862987	-1.08015	0.139416	-0.104011	-0.101144	0.111984	-0.0463023	1	66.4266		1	1	1	1	1	1	1	1	1	1	1	11
CHEMBL88055	RIMITEROL	Oc1ccc(C(O)C2CCCCN2)cc1O	IC50 (nM)	Caspase-1	0.419442	B (assay format)	0.0612061	-0.688782	0.613212	-0.771836	-0.0847968	-0.502056	-0.276308	0.0224882	-0.104011	-0.137808	-0.0887814	-0.0466948	1	59.2238		1	1	1	1	1	1	1	1	1	1	1	11
CHEMBL2106796	NORBUDRINE|NORBUTRINE|RD 9338 [AS HYDROCHLORIDE]	Oc1ccc(C(O)CNC2CCC2)cc1O	IC50 (nM)	Caspase-1	0.419442	B (assay format)	0.0612061	-0.866641	-0.610822	-0.771836	-0.00214387	-0.730995	-0.291119	0.0224865	-0.104011	-0.137808	-0.0887814	-0.0467034	-1	75.4341		1	1	1	1	1	1	1	1	1	1	1	11
CHEMBL1697856	BUCETIN	CCOc1ccc(NC(=O)CC(C)O)cc1	IC50 (nM)	Caspase-1	0.419442	B (assay format)	0.0612061	-0.965386	-0.548008	-0.771836	-0.346146	-1.02313	0.18584	-0.036207	-0.104011	-0.000854825	0.111984	-0.0466159	-1	98.9805		1	1	1	1	1	1	1	1	1	1	1	11
CHEMBL9298	CGS-16949A	N#Cc1ccc(C2CCCc3cncn32)cc1	IC50 (nM)	Caspase-1	0.419442	B (assay format)	0.0612061	-0.454717	0.226139	0.208379	0.413826	0.550635	-0.39792	0.0238204	-0.104011	-0.0352724	-0.37063	-0.0475024	-1	84.3587		1	1	1	1	1	1	1	1	1	1	1	11
CHEMBL1229908	CLAIRVAN|ETAMIVAN|ETHAMIVAN|VANDID	CCN(CC)C(=O)c1ccc(O)c(OC)c1	IC50 (nM)	Caspase-1	0.419442	B (assay format)	0.0612061	-0.766421	-0.610822	-0.771836	0.511746	-0.791501	-4.35705	-0.0363652	-0.104011	0.20557	0.111984	-0.0462192	1	100		1	1	1	1	1	0	1	1	1	1	1	10
CHEMBL278764	MDL 26,479|SURITOZOLE|Suritozole	Cn1nc(-c2cccc(F)c2)n(C)c1=S	IC50 (nM)	Caspase-1	0.419442	B (assay format)	0.0612061	-0.567686	-0.548008	-0.28114	0.852549	-0.331016	-0.611527	0.779334	-0.104011	0.863129	0.228832	-0.0387522	-1	63.6004		1	1	1	1	1	1	1	1	1	1	1	11
CHEMBL2110649		CC(C)NC(C)C(=O)c1ccc(O)c(O)c1	IC50 (nM)	Caspase-1	0.419442	B (assay format)	0.0612061	-0.761604	-0.610822	-0.771836	0.729782	-0.980603	-0.905293	-0.00155416	-0.104011	0.0800879	0.111984	-0.0463116	1	81.6258		1	1	1	1	1	1	1	1	1	1	1	11
CHEMBL2105445	TIFEMOXONE	S=C1NCCC(COc2ccccc2)O1	IC50 (nM)	Caspase-1	0.419442	B (assay format)	0.0612061	-0.898235	0.0241135	-0.771836	0.0654495	-0.882617	1.08463	0.781059	-0.104011	0.493964	0.179122	-0.0396786	-1	99.3973		1	1	1	1	1	1	1	1	1	1	1	11
CHEMBL278020	NEOSTIGMINE	CN(C)C(=O)Oc1cccc([N+](C)(C)C)c1	IC50 (nM)	Caspase-1	0.419442	B (assay format)	0.0612061	-0.678131	-0.548008	-0.771836	1.88955	-1.07614	-0.0974351	-0.0710616	0.378563	0.392241	0.07899	-0.0468059	1	90.0077		1	1	1	1	1	1	1	1	1	1	1	11
CHEMBL1617540	GAIACTAMINE|GAIETAMINE|GUAIACTAMINE	CCN(CC)CCOc1ccccc1OC	IC50 (nM)	Caspase-1	0.419442	B (assay format)	0.0612061	-0.917603	-0.548008	-0.771836	0.0862743	-1.23367	-3.2222	-0.0819405	-0.104011	0.0913192	0.0459416	-0.0468876	1	99.9813		1	1	1	1	1	0	1	1	1	1	1	10
CHEMBL67096	ICI 45763 [AS HYDROCHLORIDE]|KO 592 [AS HYDROCHLORIDE]|TOLIPROLOL|Toliprolol	Cc1cccc(OCC(O)CNC(C)C)c1	IC50 (nM)	Caspase-1	0.419442	B (assay format)	0.0612061	-0.913343	-0.548008	-0.771836	0.323172	-1.3166	0.495344	-0.0471165	-0.104011	-0.0535434	0.0459416	-0.0469838	1	97.3865		1	1	1	1	1	1	1	1	1	1	1	11
CHEMBL433696		CC[C@@H](N)Cc1cc(OC)c(C)cc1OC	IC50 (nM)	Caspase-1	0.419442	B (assay format)	0.0612061	-0.637754	-0.666846	-0.771836	0.497877	-0.279651	-3.6069	0.11783	-0.104011	0.0771025	0.0459416	-0.0465087	1	99.8505		1	1	1	1	1	0	1	1	1	1	1	10
CHEMBL80830	BUCILLAMINE	CC(C)(S)C(=O)N[C@@H](CS)C(=O)O	IC50 (nM)	Caspase-1	0.419442	B (assay format)	0.0612061	-0.787068	-1.01997	-0.771836	1.52192	-1.92873	-2.73492	6.44952	0.378563	0.780629	1.33965	-0.0227844	1	99.9997		1	1	1	1	1	1	0	1	1	1	1	10
CHEMBL2107120	TIGLOIDINE	C/C=C(\C)C(=O)O[C@H]1C[C@@H]2CC[C@H](C1)N2C	IC50 (nM)	Caspase-1	0.419442	B (assay format)	0.0612061	-0.233958	-0.289959	-0.0787428	0.68926	-0.0714292	-1.46948	-0.0710822	-0.104011	-0.415883	-0.150939	-0.0470334	1	83.7467		1	1	1	1	1	1	1	1	1	1	1	11
CHEMBL2110703	TILETAMINE	CCNC1(c2cccs2)CCCCC1=O	IC50 (nM)	Caspase-1	0.419442	B (assay format)	0.0612061	0.294114	0.0410904	0.615527	0.361735	-0.400702	-0.9595	-0.0648416	0.17623	-0.301136	0.11308	-0.0460846	1	50.4242		1	1	1	1	1	1	1	1	1	1	1	11
CHEMBL2104156	CL 88,893|CLAZOLIMINE	CN1C(=N)N(c2ccc(Cl)cc2)CC1=O	IC50 (nM)	Caspase-1	0.419442	B (assay format)	0.0612061	-0.679016	-0.548008	-0.28114	1.74256	-0.319729	-0.905293	0.0380139	-0.104011	0.545384	0.235272	-0.0345947	-1	99.9557		1	1	1	1	1	1	1	1	1	1	1	11
CHEMBL265442	NF-246|NIFURADENE|OXAFURADENE	O=C1NCCN1/N=C/c1ccc([N+](=O)[O-])o1	IC50 (nM)	Caspase-1	0.419442	B (assay format)	0.0612061	-1.00039	-1.01997	1.13329	0.716576	-0.749162	-0.0129874	0.0642216	-0.104011	-0.241321	0.0666887	-0.0464706	-1	59.2283		1	1	1	1	1	1	1	1	1	1	1	11
CHEMBL991	BMY-27857|D-4T|D4T|NSC-163661|SANILVUDINE|STAVUDINE|ZERIT|ZERIT XR|Zerit|d4T	Cc1cn([C@H]2C=C[C@@H](CO)O2)c(=O)[nH]c1=O	IC50 (nM)	Caspase-1	0.419442	B (assay format)	0.0612061	-0.757835	-0.746638	0.153073	-0.0898812	-0.0149257	-1.3049	-0.0256167	-0.104011	-0.0390319	0.00448007	-0.0463669	1	78.8949		1	1	1	1	1	1	1	1	1	1	1	11
CHEMBL699	BETA-HYDROXYETHYL THEOPHYLLINE|ETOFYLLINE|Etofylline|OXYETHYLTHEOPHYLLINE|OXYPHYLLINE	Cn1c(=O)c2c(ncn2CCO)n(C)c1=O	IC50 (nM)	Caspase-1	0.419442	B (assay format)	0.0612061	-0.493455	-0.807755	-0.0787428	0.790616	0.529016	-1.88092	-0.026139	-0.104011	0.0361631	0.00453149	-0.0462252	1	55.4394		1	1	1	1	1	1	1	1	1	1	1	11
CHEMBL371523	DIBENZOYLMETHANE|NSC-6266	O=C(CC(=O)c1ccccc1)c1ccccc1	IC50 (nM)	Caspase-1	0.419442	B (assay format)	0.0612061	-0.878898	0.0699511	-0.771836	0.265139	-1.06167	0.529928	-0.0604367	-0.104011	0.481648	-0.178551	-0.0470966	1	99.457		1	1	1	1	1	1	1	1	1	1	1	11
CHEMBL2104375	FEPENTOLIC ACID|RCM 258	CCCCC(O)c1cc(C(=O)O)ccc1O	IC50 (nM)	Caspase-1	0.419442	B (assay format)	0.0612061	-0.796278	-0.610822	-0.771836	0.478584	-0.374856	-1.03819	0.0348829	-0.104011	0.00983182	0.144977	-0.046024	-1	62.1386		1	1	1	1	1	1	1	1	1	1	1	11
CHEMBL2105552	BUTYVINYL|JD-96|VINYLBITAL|VINYMAL	C=CC1(C(C)CCC)C(=O)NC(=O)NC1=O	IC50 (nM)	Caspase-1	0.419442	B (assay format)	0.0612061	-0.209968	-0.755126	-0.771836	0.878952	-0.452067	-3.84646	-0.0489904	0.146524	-0.349888	0.145032	-0.0460924	1	99.9998		1	1	1	1	1	0	1	1	1	1	1	10
CHEMBL1200802	LOTUSATE|TALBUTAL	C=CCC1(C(C)CC)C(=O)NC(=O)NC1=O	IC50 (nM)	Caspase-1	0.419442	B (assay format)	0.0612061	-0.0543287	-0.755126	-0.771836	0.620778	-0.814894	-3.44952	-0.0489904	0.146524	-0.349888	0.145032	-0.0460922	1	99.9998		1	1	1	1	1	0	1	1	1	1	1	10
CHEMBL454	ALISOBUMAL|ALLYLBARBITURIC ACID|BUTALBITAL|BUTALBITAL CIII|ITOBARBITAL|SANDOPTAL|TETRALLOBARBITAL	C=CCC1(CC(C)C)C(=O)NC(=O)NC1=O	IC50 (nM)	Caspase-1	0.419442	B (assay format)	0.0612061	-0.226125	-0.755126	-0.771836	0.8245	-0.850228	-1.37392	-0.0489905	0.17623	-0.349888	0.145032	-0.0461893	-1	78.3417		1	1	1	1	1	1	1	1	1	1	1	11
CHEMBL503565	BUTENEMAL|VINBARBITAL|VINBARBITONE	CC/C=C(\C)C1(CC)C(=O)NC(=O)NC1=O	IC50 (nM)	Caspase-1	0.419442	B (assay format)	0.0612061	-0.214491	-0.755126	-0.771836	0.597319	-0.452067	-3.84646	-0.0489904	0.146524	-0.357699	0.145032	-0.0460924	1	100		1	1	1	1	1	0	1	1	1	1	1	10
CHEMBL127349	ISOPHENETHANOL|NIFENALOL|Nifenalol	CC(C)NCC(O)c1ccc([N+](=O)[O-])cc1	IC50 (nM)	Caspase-1	0.419442	B (assay format)	0.0612061	-0.889386	-0.548008	-0.771836	0.606528	-0.79052	-0.450654	0.0879745	-0.104011	-0.0462283	0.145032	-0.0462243	1	62.6499		1	1	1	1	1	1	1	1	1	1	1	11
CHEMBL1184529	ACRIFLAVINE|ACRIFLAVINIUM	C[n+]1c2cc(N)ccc2cc2ccc(N)cc21	IC50 (nM)	Caspase-1	0.419442	B (assay format)	0.0612061	-0.340405	0.0699511	-0.771836	1.22685	1.14491	0.285327	0.31759	-0.104011	0.55486	-0.37063	-0.04741	-1	99.6695		1	1	1	1	1	1	1	1	1	1	1	11
CHEMBL2104223	FEBUPROL	CCCCOCC(O)COc1ccccc1	IC50 (nM)	Caspase-1	0.419442	B (assay format)	0.0612061	-1.04158	-0.475007	-0.771836	-0.53388	-1.37467	0.481355	-0.0471395	-0.104011	-0.128577	0.0789353	-0.0469859	-1	99.9999		1	1	1	1	1	1	1	1	1	1	1	11
CHEMBL2105068	COMPOUND 90606|ISAMOXOLE	CCCCN(C(=O)C(C)C)c1nc(C)co1	IC50 (nM)	Caspase-1	0.419442	B (assay format)	0.0612061	-0.758163	-1.01997	0.153073	0.884397	-0.813422	-0.933271	-0.071066	-0.104011	-0.478238	0.07899	-0.0467951	1	97.5065		1	1	1	1	1	1	1	1	1	1	1	11
CHEMBL1103	FURAZOLIDONE|FUROXONE|Furall|Furazolidone|NIFURAZOLIDONE|NSC-6469	O=C1OCCN1/N=C/c1ccc([N+](=O)[O-])o1	IC50 (nM)	Caspase-1	0.419442	B (assay format)	0.0612061	-1.0074	-1.01997	1.13329	0.983524	-0.749162	-0.0129874	0.0641518	-0.104011	-0.218318	0.0977416	-0.0464365	1	99.9619		1	1	1	1	1	1	1	1	1	1	1	11
CHEMBL472565	DINITOLMIDE|DINITROTOLUAMIDE|METHYLDINITROBENZAMIDE	Cc1c(C(N)=O)cc([N+](=O)[O-])cc1[N+](=O)[O-]	IC50 (nM)	Caspase-1	0.419442	B (assay format)	0.0612061	-0.703956	-0.666846	-0.771836	1.27087	0.189505	-1.05218	0.402153	-0.104011	0.190036	0.310164	-0.0452341	-1	87.7584		1	1	1	1	1	1	1	1	1	1	1	11
CHEMBL1412614	ANCITABINE|ANCITABINE HYDROCHLORIDE	N=c1ccn2c(n1)O[C@H]1[C@H](O)[C@@H](CO)O[C@H]12	IC50 (nM)	Caspase-1	0.419442	B (assay format)	0.0612061	-0.374128	-0.471612	0.208379	-0.679227	1.60844	-0.781919	0.0965931	-0.104011	-0.567859	-0.149783	-0.0467044	1	100		1	1	1	1	1	1	1	1	1	1	1	11
CHEMBL184	ACICLOVIR|ACYCLOVIR|AVACLYR|AVERT|AVIRAL|Aciclovir|Acycloguanosine|CLEARSORE|CYMEX ULTRA|Cyclovir|DUVIMEX|HERPETAD|LIPSORE|LYPSYL|NSC-645011|RANOVIR|SITAVIG|SOOTHELIP|SORAWAY|VIRALIEF|VIRASORB|VIROVIR 200|VIROVIR 400|VIROVIR 800|ZOVIRAX|Zovirax	Nc1nc(O)c2ncn(COCCO)c2n1	IC50 (nM)	Caspase-1	0.419442	B (assay format)	0.0612061	-0.852057	-0.807755	-0.0787428	-0.81445	0.424631	0.0265106	0.188699	-0.104011	0.248816	0.0356358	-0.046517	1	100		1	1	1	1	1	1	1	1	1	1	1	11
CHEMBL1564747	DROMETRIZOLE|NSC-91885	Cc1ccc(O)c(-n2nc3ccccc3n2)c1	IC50 (nM)	Caspase-1	0.419442	B (assay format)	0.0612061	-0.731649	-0.140562	-0.117575	-0.228692	0.464952	0.681433	-0.0468916	-0.104011	0.691271	-0.315016	-0.0474109	1	99.1		1	1	1	1	1	1	1	1	1	1	1	11
CHEMBL1823681	ETILEVODOPA|TV-1203	CCOC(=O)[C@@H](N)Cc1ccc(O)c(O)c1	IC50 (nM)	Caspase-1	0.419442	B (assay format)	0.0612061	-0.877325	-0.610822	-0.771836	-0.107526	-1.13862	-1.22879	0.198304	-0.104011	0.147552	0.178026	-0.0461485	1	86.0086		1	1	1	1	1	1	1	1	1	1	1	11
CHEMBL4297291	IMIDAZOLYL ETHANAMIDE PENTANDIOIC ACID|INGAVIRIN	O=C(O)CCCC(=O)NCCc1c[nH]cn1	IC50 (nM)	Caspase-1	0.419442	B (assay format)	0.0612061	-1.05381	-1.01997	0.615527	-1.57639	-1.26491	0.789111	-0.0235924	-0.104011	-0.379052	0.17808	-0.0464786	-1	100		1	1	1	1	1	1	1	1	1	1	1	11
CHEMBL3989813	OLETIMOL	C/C(=N\Cc1ccccc1)c1ccccc1O	IC50 (nM)	Caspase-1	0.419442	B (assay format)	0.0612061	-0.831181	-0.00304955	-0.771836	0.201195	-1.01528	0.362061	-0.0471174	-0.104011	0.522592	-0.207879	-0.0473282	1	99.8474		1	1	1	1	1	1	1	1	1	1	1	11
CHEMBL2074647	METIPRENALINE	COc1cc(C(O)CNC(C)C)ccc1O	IC50 (nM)	Caspase-1	0.419442	B (assay format)	0.0612061	-0.831804	-0.610822	-0.771836	0.247845	-0.667015	-1.54179	-0.0123127	-0.104011	0.0393132	0.111984	-0.0463884	-1	61.5876		1	1	1	1	1	1	1	1	1	1	1	11
CHEMBL1760	Brethaire|Brethine|Bricanyl|TERBUTALINE|Terbutaline	CC(C)(C)NCC(O)c1cc(O)cc(O)c1	IC50 (nM)	Caspase-1	0.419442	B (assay format)	0.0612061	-0.76511	-0.610822	-0.771836	1.91297	-1.07139	0.313489	0.0224839	0.435171	-0.0699319	0.111984	-0.0463902	-1	96.553		1	1	1	1	1	1	1	1	1	1	1	11
CHEMBL1159715	COLTEROL|Colterol	CC(C)(C)NCC(O)c1ccc(O)c(O)c1	IC50 (nM)	Caspase-1	0.419442	B (assay format)	0.0612061	-0.775729	-0.610822	-0.771836	1.82264	-0.944942	-0.539834	0.0224905	0.435171	-0.0699319	0.111984	-0.0463819	-1	74.0109		1	1	1	1	1	1	1	1	1	1	1	11
CHEMBL1160714	PRENALTEROL|Phenol metabolite	CC(C)NC[C@H](O)COc1ccc(O)cc1	IC50 (nM)	Caspase-1	0.419442	B (assay format)	0.0612061	-0.956341	-0.548008	-0.771836	-0.0136481	-1.26655	0.199829	-0.0123157	-0.104011	-0.0364379	0.111984	-0.0466966	1	69.406		1	1	1	1	1	1	1	1	1	1	1	11
CHEMBL3185938	LEFETAMINE|LEFETAMINE HYDROCHLORIDE	CN(C)[C@H](Cc1ccccc1)c1ccccc1	IC50 (nM)	Caspase-1	0.419442	B (assay format)	0.0612061	-0.566244	0.0699511	-0.771836	0.485193	-0.729558	0.885867	-0.0819532	-0.104011	0.387158	-0.266583	-0.0475456	1	96.7473		1	1	1	1	1	1	1	1	1	1	1	11
CHEMBL1983100	ESAPRAZOLE	O=C(CN1CCNCC1)NC1CCCCC1	IC50 (nM)	Caspase-1	0.419442	B (assay format)	0.0612061	-0.798015	1.66238	-0.771836	-0.885652	-1.08834	1.43034	-0.0709867	-0.104011	-0.548506	-0.150887	-0.0473516	-1	100		1	1	1	1	1	1	1	1	1	1	1	11
CHEMBL2105593	SECLAZONE|W-2354	O=C1c2cc(Cl)ccc2OC2CCON12	IC50 (nM)	Caspase-1	0.419442	B (assay format)	0.0612061	-0.603113	-0.388425	0.208379	0.945294	0.996593	0.330975	-0.0711506	-0.104011	0.084831	0.0893609	-0.035643	-1	100		1	1	1	1	1	1	1	1	1	1	1	11
CHEMBL2105156	COMPOUND 85287|NIBROXANE	CC1OCC(Br)([N+](=O)[O-])CO1	IC50 (nM)	Caspase-1	0.419442	B (assay format)	0.0612061	-0.576108	-0.610822	-0.771836	2.05165	-1.12533	-1.84112	0.0531641	0.257499	-0.107924	1.94822	0.696704	1	74.0285		1	1	1	1	1	1	1	1	1	1	1	11
CHEMBL1358619	NF-84|NIFURALDEZONE	NC(=O)C(=O)N/N=C/c1ccc([N+](=O)[O-])o1	IC50 (nM)	Caspase-1	0.419442	B (assay format)	0.0612061	-1.04827	-1.01997	0.153073	0.364094	-1.10313	-0.50661	0.27921	-0.104011	-0.111637	0.343213	-0.0457387	1	99.8728		1	1	1	1	1	1	1	1	1	1	1	11
CHEMBL2106819	NF-161|NIFURSEMIZONE	CCN(/N=C/c1ccc([N+](=O)[O-])o1)C(N)=O	IC50 (nM)	Caspase-1	0.419442	B (assay format)	0.0612061	-1.01271	-1.01997	0.153073	0.738051	-0.944779	-1.59774	0.2673	-0.104011	-0.175275	0.277171	-0.0459619	1	75.4797		1	1	1	1	1	1	1	1	1	1	1	11
CHEMBL46469	ALPHODITH|ANTHRA-DERM|ANTHRALIN|ANTRADERM|DITHRANOL|DITHROCREAM|DITHROCREAM FTE|DITHROCREAM HP|DRITHOCREME|DRITHOSCALP|LASAN|MICANOL|NSC-43970|NSC-629313|PSORADRATE|PSORIN|PSORIN FTE|STIE-LASAN	O=C1c2c(O)cccc2Cc2cccc(O)c21	IC50 (nM)	Caspase-1	0.419442	B (assay format)	0.0612061	-0.3777	0.171812	-0.771836	1.15094	1.33804	-0.00917622	-0.00158883	-0.104011	0.427552	-0.287277	-0.0468917	-1	99.1264		1	1	1	1	1	1	1	1	1	1	1	11
CHEMBL2104479	VALOFANE	C=CCC1(C(=O)NC(N)=O)CC(C)OC1=O	IC50 (nM)	Caspase-1	0.419442	B (assay format)	0.0612061	-0.404673	-1.01997	-0.265843	0.447591	-1.11	-1.37392	0.154634	0.17623	-0.219752	0.211074	-0.046048	1	82.98		1	1	1	1	1	1	1	1	1	1	1	11
CHEMBL2105233	PROXIBARBAL	C=CCC1(CC(C)O)C(=O)NC(=O)NC1=O	IC50 (nM)	Caspase-1	0.419442	B (assay format)	0.0612061	-0.379929	-0.755126	-0.771836	0.207961	-0.850228	-1.37392	-0.0141913	0.17623	-0.30208	0.211074	-0.045901	-1	72.7806		1	1	1	1	1	1	1	1	1	1	1	11
CHEMBL1201236	CARBIDOPA	C[C@@](Cc1ccc(O)c(O)c1)(NN)C(=O)O	IC50 (nM)	Caspase-1	0.419442	B (assay format)	0.0612061	-0.724996	-0.610822	-0.771836	0.845176	-1.08791	-2.90221	0.880376	0.257499	0.109638	0.211074	-0.0456761	1	99.9774		1	1	1	1	1	1	1	1	1	1	1	11
CHEMBL2105919	BENTEMAZOLE	c1ccc(Cn2ccnc2-c2nnn[nH]2)cc1	IC50 (nM)	Caspase-1	0.419442	B (assay format)	0.0612061	-0.837604	-0.475007	1.59574	-0.998207	-0.204394	1.25277	-0.0747091	-0.104011	0.629223	-0.287139	-0.0476752	-1	100		1	1	1	1	1	1	1	1	1	1	1	11
CHEMBL435966	K-1900|NAXOGIN 500|NIMORAZOLE|NSC-107524	O=[N+]([O-])c1cncn1CCN1CCOCC1	IC50 (nM)	Caspase-1	0.419442	B (assay format)	0.0612061	-0.867231	-0.245819	0.208379	0.213042	-0.947925	0.526819	0.0531898	-0.104011	-0.296348	0.00453149	-0.0467765	-1	99.4353		1	1	1	1	1	1	1	1	1	1	1	11
CHEMBL242948	Carnosine|POLAPREZINC|Z 103|Z-103	NCCC(=O)N[C@@H](Cc1cnc[nH]1)C(=O)O	IC50 (nM)	Caspase-1	0.419442	B (assay format)	0.0612061	-0.945395	-1.01997	0.615527	-1.59477	-1.28977	-0.079949	0.173984	-0.104011	-0.261457	0.211129	-0.0461477	-1	89.5222		1	1	1	1	1	1	1	1	1	1	1	11
CHEMBL2435707	NSC-113489|SQUARIC ACID DIBUTYL ESTER|SQUARIC ACID DIBUTYLESTER	CCCCOc1c(OCCCC)c(=O)c1=O	IC50 (nM)	Caspase-1	0.419442	B (assay format)	0.0612061	-0.931139	-1.01997	-0.771836	-0.724884	-0.833542	-1.24278	-0.0604181	-0.104011	-0.586683	0.144977	-0.0464521	-1	76.3746		1	1	1	1	1	1	1	1	1	1	1	11
CHEMBL934	METOPIRON|METOPIRONE|METYRAPONE|NSC-25265	CC(C)(C(=O)c1cccnc1)c1cccnc1	IC50 (nM)	Caspase-1	0.419442	B (assay format)	0.0612061	-0.418634	-0.176214	-0.771836	1.03658	-1.03244	-0.0249649	-0.0711142	0.26983	0.265132	-0.178503	-0.0472506	1	99.1518		1	1	1	1	1	1	1	1	1	1	1	11
CHEMBL2106142	BUTOPYRONOXYL	CCCCOC(=O)C1=CC(=O)CC(C)(C)O1	IC50 (nM)	Caspase-1	0.419442	B (assay format)	0.0612061	-0.739253	-0.666846	-0.771836	1.5055	-0.734247	0.077426	-0.0603164	0.36287	-0.347888	0.144977	-0.0465561	-1	92.6639		1	1	1	1	1	1	1	1	1	1	1	11
CHEMBL267894	AMOBARBITAL|AMYLOBARBITONE|AMYTAL|PENTYMAL	CCC1(CCC(C)C)C(=O)N=C(O)NC1=O	IC50 (nM)	Caspase-1	0.419442	B (assay format)	0.0612061	-0.36056	-0.782289	-0.771836	1.14975	-0.118849	-2.90396	-0.0246829	0.17623	-0.528375	0.145032	-0.04619	-1	73.8879		1	1	1	1	1	1	1	1	1	1	1	11
CHEMBL448	MEBUBARBITAL|MEBUMAL|NEMBUTAL|NSC-28708|PENTOBARBITAL|PENTOBARBITAL CALCIUM|PENTOBARBITAL CII|Pentobarbital	CCCC(C)C1(CC)C(=O)NC(=O)NC1=O	IC50 (nM)	Caspase-1	0.419442	B (assay format)	0.0612061	0.0175753	-0.755126	-0.771836	0.849738	-0.452067	-3.84646	-0.0489904	0.146524	-0.659456	0.145032	-0.0460924	1	100		1	1	1	1	1	0	1	1	1	1	1	10
CHEMBL32350	PIRLINDOLE|Pirazidol|Pirlindole	Cc1ccc2c(c1)c1c3n2CCNC3CCC1	IC50 (nM)	Caspase-1	0.419442	B (assay format)	0.0612061	0.222669	0.803353	-0.40352	1.26557	2.4545	0.900322	-0.081924	-0.104011	-0.258312	-0.543588	-0.0477941	1	99.9484		1	1	1	1	0	1	1	1	1	1	1	10
CHEMBL2104177	CROTETAMIDE|CROTETHAMIDE	C/C=C/C(=O)N(CC)C(CC)C(=O)N(C)C	IC50 (nM)	Caspase-1	0.419442	B (assay format)	0.0612061	-0.546711	-1.01997	-0.771836	-0.145638	-2.01501	-4.46442	-0.0603961	-0.104011	0.0494064	0.304324	-0.0459749	1	100		1	1	1	1	1	0	1	1	1	1	1	10
CHEMBL178459	NSC-347901|OLTIPRAZ	Cc1c(-c2cnccn2)ssc1=S	IC50 (nM)	Caspase-1	0.419442	B (assay format)	0.0612061	0.269666	-0.694009	-0.0787428	-0.122905	-0.755794	-0.164632	1.14808	-0.104011	1.45189	0.867513	-0.0324352	-1	99.999		1	1	1	1	1	1	1	1	1	1	1	11
CHEMBL307214	TAMITINOL|Tamitinol	CCNCc1c(CSC)cnc(C)c1O	IC50 (nM)	Caspase-1	0.419442	B (assay format)	0.0612061	-0.571291	-0.746638	-0.771836	-0.219999	-0.323	-1.60322	-0.0441767	-0.104011	0.572882	0.375938	-0.0438832	-1	85.0588		1	1	1	1	1	1	1	1	1	1	1	11
CHEMBL2106814	LOXANAST	CC(C)CCC[C@H]1CC[C@@](C)(C(=O)O)CC1	IC50 (nM)	Caspase-1	0.419442	B (assay format)	0.0612061	-0.318447	0.205766	-0.771836	2.02731	-0.609434	-0.854584	-0.0347188	0.257499	-0.960922	0.0128933	-0.046711	-1	97.2793		1	1	1	1	1	1	1	1	1	1	1	11
CHEMBL94081	ALCLOFENAC|MERVAN|W 7320	C=CCOc1ccc(CC(=O)O)cc1Cl	IC50 (nM)	Caspase-1	0.419442	B (assay format)	0.0612061	-0.822791	-0.610822	-0.771836	0.503137	-0.526279	-0.0476579	-0.0347184	-0.104011	0.59504	0.506161	-0.0333344	-1	71.5283		1	1	1	1	1	1	1	1	1	1	1	11
CHEMBL730	C01DA02|CORO-NITRO|DEPONIT 10|DEPONIT 5|DILUTED NITROGLYCERIN|GLYCERYL TRINITRATE|GLYTRIN|GONITRO|Glyceryl Trinitrate|LENITRAL 7.5|MINITRAN|MINITRAN 10|MINITRAN 15|MINITRAN 5|NATIROSE|NITRIDERM TTS|NITRO IV|NITRO-BID|NITRO-DUR|NITRO-MACK RET|NITROCINE|NITROCONTIN CONTINUS|NITROGLYCERIN|NITROGLYCERIN TABLETS|NITROL|NITROLINGUAL|NITROLINGUAL PUMPSPRAY|NITROMIN|NITROMIST|NITRONAL|NITROSTAT|Nitroglyc…	O=[N+]([O-])OCC(CO[N+](=O)[O-])O[N+](=O)[O-]	IC50 (nM)	Caspase-1	0.419442	B (assay format)	0.0612061	-1.05941	-1.01997	-0.771836	-1.6675	-1.63353	0.578778	0.325082	-0.104011	0.0058162	0.900681	-0.0442815	-1	99.9998		1	1	1	1	1	1	1	1	1	1	1	11
CHEMBL2106260	HYDROXYPYRIDINE TARTRATE	O=C(O)C(O)C(O)C(=O)Oc1cccnc1	IC50 (nM)	Caspase-1	0.419442	B (assay format)	0.0612061	-0.999602	-0.598939	-0.771836	-1.30205	-1.71918	-0.858081	0.0458081	-0.104011	0.0361072	0.31011	-0.0457462	-1	100		1	1	1	1	1	1	1	1	1	1	1	11
CHEMBL2107392	FLUCARBRIL	Cn1c(=O)ccc2cc(C(F)(F)F)ccc21	IC50 (nM)	Caspase-1	0.419442	B (assay format)	0.0612061	-0.645161	-0.295052	-0.771836	3.02573	0.357966	-0.432654	-0.0711636	0.378563	0.107238	0.113579	-0.0454524	-1	100		1	1	1	0	1	1	1	1	1	1	1	10
CHEMBL38700	ACH-126,443|ELVUCITABINE	Nc1nc(=O)n([C@@H]2C=C[C@H](CO)O2)cc1F	IC50 (nM)	Caspase-1	0.419442	B (assay format)	0.0612061	-0.830198	-0.775498	0.153073	-0.0899011	-0.0149257	-1.3049	0.163721	-0.104011	0.115018	0.0823188	-0.0458574	1	96.9728		1	1	1	1	1	1	1	1	1	1	1	11
CHEMBL66115	2'-Deoxycytidine|DEOXYCYTIDINE	Nc1ccn([C@H]2C[C@H](O)[C@@H](CO)O2)c(=O)n1	IC50 (nM)	Caspase-1	0.419442	B (assay format)	0.0612061	-0.742464	-0.736452	-0.117575	-0.477737	0.159049	-1.14033	0.19852	-0.104011	-0.190188	0.0355844	-0.0462603	1	99.9948		1	1	1	1	1	1	1	1	1	1	1	11
CHEMBL3099695	LCI-699-NX|LCI699-NX|OSILODROSTAT	N#Cc1ccc([C@H]2CCc3cncn32)c(F)c1	IC50 (nM)	Caspase-1	0.419442	B (assay format)	0.0612061	-0.492734	-0.610822	0.902649	0.767813	0.586313	-0.633522	0.0238204	-0.104011	-0.0216399	-0.273201	-0.0468324	-1	98.5808		1	1	1	1	1	1	1	1	1	1	1	11
CHEMBL608856	DIPHENAN|GNF-Pf-1544	NC(=O)Oc1ccc(Cc2ccccc2)cc1	IC50 (nM)	Caspase-1	0.419442	B (assay format)	0.0612061	-0.882798	-0.00304955	-0.771836	0.202739	-0.71967	1.21538	0.13258	-0.104011	0.37403	-0.149175	-0.0472243	-1	97.0907		1	1	1	1	1	1	1	1	1	1	1	11
CHEMBL2104942	PAXAMATE	CNC(=O)Oc1ccc(-c2ccccc2)cc1	IC50 (nM)	Caspase-1	0.419442	B (assay format)	0.0612061	-0.870607	-0.00304955	-0.771836	0.563078	-0.522499	-0.359144	-0.0708951	-0.104011	0.418009	-0.149175	-0.047165	1	71.111		1	1	1	1	1	1	1	1	1	1	1	11
CHEMBL2105040	DIMETOFRINE	CNCC(O)c1cc(OC)c(O)c(OC)c1	IC50 (nM)	Caspase-1	0.419442	B (assay format)	0.0612061	-0.769797	-0.666846	-0.771836	-0.179477	-0.337068	-3.39706	-0.0123089	-0.104011	0.224158	0.178026	-0.0459439	1	99.8909		1	1	1	1	1	0	1	1	1	1	1	10
CHEMBL1351761	DINALINE	Nc1ccc(C(=O)Nc2ccccc2N)cc1	IC50 (nM)	Caspase-1	0.419442	B (assay format)	0.0612061	-0.873851	-0.0760502	-0.771836	-0.080267	-0.465935	0.00767589	0.328536	-0.104011	0.64175	-0.149126	-0.0470715	1	91.5477		1	1	1	1	1	1	1	1	1	1	1	11
CHEMBL2111124	TAZADOLENE	C(=C1\CCCCC1N1CCC1)\c1ccccc1	IC50 (nM)	Caspase-1	0.419442	B (assay format)	0.0612061	-0.393989	0.749027	-0.771836	0.290415	-0.225884	1.25277	-0.0819532	-0.104011	-0.114483	-0.42629	-0.0478144	-1	99.9855		1	1	1	1	1	1	1	1	1	1	0	10
CHEMBL2106590	CYPRODEMANOL|CYPRODENATE|LB 125|RD 406	CN(C)CCOC(=O)CCC1CCCCC1	IC50 (nM)	Caspase-1	0.419442	B (assay format)	0.0612061	-0.861496	0.713376	-0.771836	-0.0237463	-1.19015	0.789111	-0.0710845	-0.104011	-0.550728	0.0459416	-0.0470098	-1	99.4846		1	1	1	1	1	1	1	1	1	1	1	11
CHEMBL348251	BUCLOSAMIDE|Buclosamide	CCCCNC(=O)c1ccc(Cl)cc1O	IC50 (nM)	Caspase-1	0.419442	B (assay format)	0.0612061	-0.877227	-0.610822	-0.771836	0.718173	-0.653656	-0.661304	-0.0362118	-0.104011	0.318028	0.470967	-0.0333647	-1	58.0428		1	1	1	1	1	1	1	1	1	1	1	11
CHEMBL2107484	TIMIRDINE	N=C1SCCN1c1ccc(Cl)cc1N	IC50 (nM)	Caspase-1	0.419442	B (assay format)	0.0612061	-0.530554	-0.610822	0.208379	1.37513	-0.483879	-0.129726	0.231475	-0.104011	1.07137	0.54264	-0.0328642	-1	98.7185		1	1	1	1	1	1	1	1	1	1	1	11
CHEMBL1159717	BRELOMAX|RESPACAL|TULOBUTEROL|TULOBUTEROL HYDROCHLORIDE	CC(C)(C)NCC(O)c1ccccc1Cl	IC50 (nM)	Caspase-1	0.419442	B (assay format)	0.0612061	-0.655812	-0.548008	-0.771836	2.4367	-1.49155	-0.114805	-0.0471176	0.435171	0.120088	0.400522	-0.0337631	1	67.3441		1	1	1	0	1	1	1	1	1	1	1	10
CHEMBL2105576	ETOLOREX	CC(C)(Cc1ccc(Cl)cc1)NCCO	IC50 (nM)	Caspase-1	0.419442	B (assay format)	0.0612061	-0.600655	-0.548008	-0.771836	1.95704	-1.47811	-0.159569	-0.0477645	0.36287	0.142239	0.400522	-0.0335831	1	96.719		1	1	1	1	1	1	1	1	1	1	1	11
CHEMBL224325	CHLORQUINALDOL|CLORQUINALDOL|STEROXIN	Cc1ccc2c(Cl)cc(Cl)c(O)c2n1	IC50 (nM)	Caspase-1	0.419442	B (assay format)	0.0612061	-0.44033	-0.396914	-0.771836	1.69649	0.507564	-0.614674	-0.0471019	-0.104011	0.831605	0.602417	-0.0206593	-1	91.2133		1	1	1	1	1	1	1	1	1	1	1	11
CHEMBL592374	AMITIFADINE|DOV 21947|EB1010	Clc1ccc([C@]23CNC[C@H]2C3)cc1Cl	IC50 (nM)	Caspase-1	0.419442	B (assay format)	0.0612061	-0.144553	0.254999	-0.012846	2.92206	-0.218307	-0.447157	-0.081927	0.17623	0.203977	0.29241	-0.0228605	-1	99.9989		1	1	1	0	1	1	1	1	1	1	1	10
CHEMBL1201198	PEMIROLAST	Cc1cccn2c(=O)c(-c3nnn[nH]3)cnc12	IC50 (nM)	Caspase-1	0.419442	B (assay format)	0.0612061	-0.6663	-0.408797	0.615527	0.18548	0.49884	0.0497244	-0.0639229	-0.104011	0.602004	-0.231525	-0.0472935	-1	99.9828		1	1	1	1	1	1	1	1	1	1	1	11
CHEMBL1201129	DAC|DACOGEN|DECITABINE|NSC-127716	Nc1ncn([C@H]2C[C@H](O)[C@@H](CO)O2)c(=O)n1	IC50 (nM)	Caspase-1	0.419442	B (assay format)	0.0612061	-0.76629	-0.800964	-0.117575	-1.15699	0.159049	-1.14033	0.199316	-0.104011	-0.0511989	0.0666887	-0.0462351	1	100		1	1	1	1	1	1	1	1	1	1	1	11
CHEMBL1625	OXYBENZONE|UVINUL M40	COc1ccc(C(=O)c2ccccc2)c(O)c1	IC50 (nM)	Caspase-1	0.419442	B (assay format)	0.0612061	-0.800341	-0.0675618	-0.771836	0.732846	-0.437726	-1.01351	-0.0363854	-0.104011	0.510341	-0.119847	-0.0467752	-1	54.0493		1	1	1	1	1	1	1	1	1	1	1	11
CHEMBL1475	TRIOXSALEN|TRIOXYSALEN|TRISORALEN	Cc1cc2cc3c(C)cc(=O)oc3c(C)c2o1	IC50 (nM)	Caspase-1	0.419442	B (assay format)	0.0612061	-0.298095	-0.463123	-0.117575	1.95806	1.18265	0.297107	-0.0709186	-0.104011	0.0644629	-0.287277	-0.0472477	-1	99.4864		1	1	1	1	1	1	1	1	1	1	1	11
CHEMBL165	(E)-resveratrol|3,5,4'-Trihydroxy-trans-stilbene|BIA 6-512|BIA-6-512|NSC-327430|RESVERATROL	Oc1ccc(/C=C/c2cc(O)cc(O)c2)cc1	IC50 (nM)	Caspase-1	0.419442	B (assay format)	0.0612061	-0.903216	-0.140562	-0.771836	0.792428	-0.423331	0.691577	0.0224489	-0.104011	0.671118	-0.119847	-0.0467945	-1	79.065		1	1	1	1	1	1	1	1	1	1	1	11
CHEMBL11662	KCT-0809|OZAGREL|OZAGREL SODIUM	O=C(O)/C=C/c1ccc(Cn2ccnc2)cc1	IC50 (nM)	Caspase-1	0.419442	B (assay format)	0.0612061	-0.909443	-0.548008	0.615527	-0.266575	-0.637806	0.952703	-0.0346846	-0.104011	0.392851	-0.119799	-0.0470632	-1	99.9972		1	1	1	1	1	1	1	1	1	1	1	11
CHEMBL1070	BRL 14777|NABUMETONE|RELAFEN|RELIFEX	COc1ccc2cc(CCC(C)=O)ccc2c1	IC50 (nM)	Caspase-1	0.419442	B (assay format)	0.0612061	-0.710216	-0.203377	-0.771836	0.850817	0.27215	-0.359144	-0.071191	-0.104011	0.26436	-0.178551	-0.0470443	-1	91.4177		1	1	1	1	1	1	1	1	1	1	1	11
CHEMBL2106000	COUMAZOLINE|L 5818 [AS HYDROCHLORIDE]	CCc1oc2ccccc2c1CC1=NCCN1	IC50 (nM)	Caspase-1	0.419442	B (assay format)	0.0612061	-0.563327	-0.548008	1.10505	0.336746	0.564135	0.0983173	-0.0818304	-0.104011	-0.0848613	-0.342846	-0.0476045	-1	51.6477		1	1	1	1	1	1	1	1	1	1	1	11
CHEMBL2106971	PRIFUROLINE	CN(C)C1=NCC(c2cc3ccccc3o2)C1	IC50 (nM)	Caspase-1	0.419442	B (assay format)	0.0612061	-0.563425	-0.548008	0.806157	0.702846	0.63742	0.693213	-0.0818669	-0.104011	-0.0175757	-0.342846	-0.047583	-1	99.968		1	1	1	1	1	1	1	1	1	1	1	11
CHEMBL2107077	TIBENZATE	O=C(SCc1ccccc1)c1ccccc1	IC50 (nM)	Caspase-1	0.419442	B (assay format)	0.0612061	-0.783922	0.0699511	-0.771836	0.406847	-1.08834	0.791785	-0.0676062	-0.104011	0.867124	0.0683125	-0.046376	1	50.0602		1	1	1	1	1	1	1	1	1	1	1	11
CHEMBL308005	MIFENTIDINE|Mifentidine	CC(C)/N=C/Nc1ccc(-c2c[nH]cn2)cc1	IC50 (nM)	Caspase-1	0.419442	B (assay format)	0.0612061	-0.921733	-0.548008	0.615527	-0.0326432	-0.389451	0.767739	-0.08169	-0.104011	0.164177	-0.178454	-0.0475126	-1	99.9943		1	1	1	1	1	1	1	1	1	1	1	11
CHEMBL276520	INDALPINE|Indalpine|LM-5008	c1ccc2c(CCC3CCNCC3)c[nH]c2c1	IC50 (nM)	Caspase-1	0.419442	B (assay format)	0.0612061	-0.598165	0.676026	-0.0787428	0.357589	-0.0928134	1.00539	-0.0817814	-0.104011	-0.216425	-0.39846	-0.0477758	-1	100		1	1	1	1	1	1	1	1	1	1	1	11
CHEMBL2103932	SULFONAL|SULFONMETHANE|SULPHONAL	CCS(=O)(=O)C(C)(C)S(=O)(=O)CC	IC50 (nM)	Caspase-1	0.419442	B (assay format)	0.0612061	4.36905	-1.01997	-0.771836	3.20241	-3.22801	-6.7101	0.0208003	0.96987	-0.0952443	1.38364	-0.0411137	1	99.9548		1	1	1	0	0	0	1	1	1	1	1	8
CHEMBL2110670	VABICASERIN	c1cc2c3c(c1)[C@H]1CCC[C@H]1CN3CCNC2	IC50 (nM)	Caspase-1	0.419442	B (assay format)	0.0612061	0.280612	-0.16433	0.208379	0.846765	2.27757	1.13673	-0.0819272	-0.104011	-0.188533	-0.543588	-0.0478498	1	99.9998		1	1	1	1	0	1	1	1	1	1	0	9
CHEMBL3989528	FALINTOLOL	CC(=NOCC(O)CNC(C)(C)C)C1CC1	IC50 (nM)	Caspase-1	0.419442	B (assay format)	0.0612061	-0.873261	-1.01997	-0.771836	1.90953	-1.96095	0.0197219	-0.0465857	0.435171	-0.659035	0.07899	-0.0469145	1	100		1	1	1	1	1	1	1	1	1	1	1	11
CHEMBL111077	MYRISTIC ACID	CCCCCCCCCCCCCC(=O)O	IC50 (nM)	Caspase-1	0.419442	B (assay format)	0.0612061	-1.11519	-1.01997	-0.771836	-0.43163	-1.7388	0.99125	-0.0347251	-0.104011	-0.899843	0.233821	-0.0465814	-1	100		1	1	1	1	1	1	1	1	1	1	1	11
CHEMBL2105796	BENURESTAT|EU-2826	O=C(CNC(=O)c1ccc(Cl)cc1)NO	IC50 (nM)	Caspase-1	0.419442	B (assay format)	0.0612061	-0.94061	-0.548008	-0.771836	-0.10354	-0.861471	-1.69835	0.150349	-0.104011	0.410103	0.576664	-0.0327281	-1	51.6037		1	1	1	1	1	1	1	1	1	1	1	11
CHEMBL2106273	FENPENTADIOL|RD 292	CC(C)(O)CC(C)(O)c1ccc(Cl)cc1	IC50 (nM)	Caspase-1	0.419442	B (assay format)	0.0612061	-0.381699	-0.548008	-0.771836	3.31758	-0.947145	0.3832	-0.0109089	0.85329	-0.0178261	0.435716	-0.0335648	-1	99.9996		1	1	1	0	1	1	1	1	1	1	1	10
CHEMBL1316374	ANPIRTOLINE	Clc1cccc(SC2CCNCC2)n1	IC50 (nM)	Caspase-1	0.419442	B (assay format)	0.0612061	-0.515871	0.57077	-0.771836	0.218268	-0.701291	1.31952	-0.0787109	-0.104011	0.469437	0.507388	-0.0334923	-1	90.6549		1	1	1	1	1	1	1	1	1	1	1	11
CHEMBL108541	PICRIC ACID|TRINITROPHENOL|Trinitrophenol	O=[N+]([O-])c1cc([N+](=O)[O-])c(O)c([N+](=O)[O-])c1	IC50 (nM)	Caspase-1	0.419442	B (assay format)	0.0612061	-0.853041	-0.666846	-0.771836	1.33705	0.189505	-1.05218	0.35814	-0.104011	0.0386099	0.442248	-0.0446172	-1	98.6479		1	1	1	1	1	1	1	1	1	1	1	11
CHEMBL389507	L-1718|NSC-93960|OSALMID	O=C(Nc1ccc(O)cc1)c1ccccc1O	IC50 (nM)	Caspase-1	0.419442	B (assay format)	0.0612061	-0.89014	-0.0760502	-0.771836	0.263206	-0.745698	0.100935	-0.00140825	-0.104011	0.486636	-0.0904708	-0.0467617	1	98.3324		1	1	1	1	1	1	1	1	1	1	1	11
CHEMBL1200868	FENAMISAL|PHENY-PAS-TEBAMIN|PHENYL AMINOSALICYLATE	Nc1ccc(C(=O)Oc2ccccc2)c(O)c1	IC50 (nM)	Caspase-1	0.419442	B (assay format)	0.0612061	-0.902593	-0.0675618	-0.771836	0.405901	-0.436563	0.362061	0.163491	-0.104011	0.515244	-0.0904708	-0.0468933	1	55.5953		1	1	1	1	1	1	1	1	1	1	1	11
CHEMBL141	BCH 189, (-)-|EPIVIR|EPIVIR-HBV|Epivir|GR 109714X|LAMIVUDINE|ZEFFIX	Nc1ccn([C@@H]2CS[C@H](CO)O2)c(=O)n1	IC50 (nM)	Caspase-1	0.419442	B (assay format)	0.0612061	-0.673018	-0.736452	0.153073	-0.313874	0.0332831	-0.966495	0.166792	-0.104011	0.313967	0.31126	-0.0454449	1	99.7859		1	1	1	1	1	1	1	1	1	1	1	11
CHEMBL210651	APRICITABINE	Nc1ccn([C@H]2CO[C@@H](CO)S2)c(=O)n1	IC50 (nM)	Caspase-1	0.419442	B (assay format)	0.0612061	-0.542614	-0.736452	0.153073	-0.414764	0.0332831	-0.966495	0.166872	-0.104011	0.313967	0.31126	-0.0456602	1	99.8956		1	1	1	1	1	1	1	1	1	1	1	11
CHEMBL2104051	ACEQUINOLINE|CB 4985	COc1ccc2c(C)c(C(C)=O)c(C)nc2c1	IC50 (nM)	Caspase-1	0.419442	B (assay format)	0.0612061	-0.350859	-0.374844	-0.771836	1.084	0.692086	-1.41919	-0.0711434	-0.104011	0.373013	-0.149175	-0.0468691	-1	69.0867		1	1	1	1	1	1	1	1	1	1	1	11
CHEMBL16476	AY 6204 [AS HYDROCHLORIDE]|GNF-Pf-2670|ICI 38174 [AS HYDROCHLORIDE]|NETHALIDE|PRONETALOL|PRONETHALOL|Pronetalol	CC(C)NCC(O)c1ccc2ccccc2c1	IC50 (nM)	Caspase-1	0.419442	B (assay format)	0.0612061	-0.70897	-0.140562	-0.771836	0.873307	-0.0730457	0.424234	-0.0471218	-0.104011	0.178659	-0.207879	-0.0472638	-1	98.1518		1	1	1	1	1	1	1	1	1	1	1	11
CHEMBL2107558	E-106-E [AS CYCLAMATE]|FURFENOREX|SD 27115 [AS CYCLAMATE]	CC(Cc1ccccc1)N(C)Cc1ccco1	IC50 (nM)	Caspase-1	0.419442	B (assay format)	0.0612061	-0.697795	-0.475007	0.615527	0.382582	-1.1431	0.716446	-0.0819053	-0.104011	-0.090317	-0.207879	-0.0475234	1	99.7727		1	1	1	1	1	1	1	1	1	1	1	11
CHEMBL2104314	ICARIDIN	CCC(C)OC(=O)N1CCCCC1CCO	IC50 (nM)	Caspase-1	0.419442	B (assay format)	0.0612061	-0.637492	0.0750442	-0.771836	0.190194	-0.895213	-1.56977	-0.036906	-0.104011	-0.63862	0.111984	-0.0463955	1	65.5385		1	1	1	1	1	1	1	1	1	1	1	11
CHEMBL1201317	TRICLOFOS|Triclofos	O=P(O)(O)OCC(Cl)(Cl)Cl	IC50 (nM)	Caspase-1	0.419442	B (assay format)	0.0612061	-0.493914	-1.01997	-0.771836	5.1302	-3.36433	0.371387	0.115488	0.974914	0.388751	3.33224	0.0171506	-1	99.9992		1	1	1	0	0	1	1	1	1	1	1	9
CHEMBL1719398	ROLICYCLIDINE	c1ccc(C2(N3CCCC3)CCCCC2)cc1	IC50 (nM)	Caspase-1	0.419442	B (assay format)	0.0612061	0.407837	1.02575	0.615527	1.05523	0.22526	0.553324	-0.081953	0.17623	-0.410635	-0.42629	-0.0477944	1	95.9542		1	1	1	1	1	1	1	1	1	1	1	11
CHEMBL945	AMILORIDE|Amiloride|Hydro-Ride|Midamor	N=C(N)NC(=O)c1nc(Cl)c(N)nc1N	IC50 (nM)	Caspase-1	0.419442	B (assay format)	0.0612061	-0.860644	-0.807755	-0.771836	-0.21908	-0.815057	-0.614674	0.647097	-0.104011	0.627436	0.612032	-0.0330876	-1	50.4773		1	1	1	1	1	1	1	1	1	1	1	11
CHEMBL93885	CL 84,633|ENT 29,106|NIMIDANE|Nimidane	Cc1cc(Cl)ccc1N=C1SCS1	IC50 (nM)	Caspase-1	0.419442	B (assay format)	0.0612061	-0.607702	-0.610822	-0.771836	1.0597	-0.719712	0.476859	-0.0752145	-0.104011	1.34532	0.893854	-0.0309016	-1	82.4789		1	1	1	1	1	1	1	1	1	1	1	11
CHEMBL2105538	BROSOTAMIDE	Cc1cc(Br)cc(C(N)=O)c1O	IC50 (nM)	Caspase-1	0.419442	B (assay format)	0.0612061	-0.607013	-0.666846	-0.771836	1.51603	-1.66569	-1.0376	0.166765	-0.104011	1.03027	1.59982	0.676019	1	99.9923		1	1	1	1	1	1	1	1	1	1	1	11
CHEMBL134	CATAPRES-TTS-1|CATAPRES-TTS-2|CATAPRES-TTS-3|CLONIDINE|Catapres|Clorpres|Combipres|Duraclon|ST-155-BS|ST-155BS	Clc1cccc(Cl)c1N=C1NCCN1	IC50 (nM)	Caspase-1	0.419442	B (assay format)	0.0612061	-0.712182	-0.610822	0.615527	0.784993	-0.660112	0.295536	-0.0818322	-0.104011	0.572132	0.602475	-0.0210797	-1	98.9753		1	1	1	1	1	1	1	1	1	1	1	11
CHEMBL2107247	FLUMINOREX|MCN-1231	NC1=NCC(c2ccc(C(F)(F)F)cc2)O1	IC50 (nM)	Caspase-1	0.419442	B (assay format)	0.0612061	-0.847174	-0.548008	0.153073	1.99846	-0.312531	0.258562	0.119038	0.378563	0.00705329	0.144683	-0.0456688	-1	99.8949		1	1	1	1	1	1	1	1	1	1	1	11
CHEMBL2104357	LEXOFENAC	O=C(O)Cc1ccc(C2=CC(=O)CCC2)cc1	IC50 (nM)	Caspase-1	0.419442	B (assay format)	0.0612061	-0.731879	0.317814	-0.771836	0.0693271	-0.319074	0.767739	-0.0239678	-0.104011	0.1132	-0.119847	-0.0467824	-1	97.0733		1	1	1	1	1	1	1	1	1	1	1	11
CHEMBL154	ALEVE|ARTHROSIN 250|ARTHROSIN 250 EC|ARTHROSIN 500|ARTHROSIN 500 EC|Aleve|Anaprox|CONDROTEC|EC-NAPROSYN|Equiproxen|FEMINAX ULTRA|GRENOXAL|KENOSYN|LARAFLEX|NAPRATEC OP|NAPROSYN|NAPROSYN 375|NAPROSYN EC|NAPROXEN|NYCOPREN|Naprelan|PRANOXEN CONTINUS|PROSAID|RHEUFLEX 250|RHEUFLEX 500|RIMOXYN|RS-3540|STIRLESCENT|TIMPRON|TIMPRON 250 EC|TIMPRON 500 EC|VALROX|VIMOVO	COc1ccc2cc([C@H](C)C(=O)O)ccc2c1	IC50 (nM)	Caspase-1	0.419442	B (assay format)	0.0612061	-0.63995	-0.203377	-0.771836	1.03283	0.328423	-1.2622	-0.0347161	-0.104011	0.290364	-0.119847	-0.046709	-1	79.442		1	1	1	1	1	1	1	1	1	1	1	11
CHEMBL494039	METOMIDATE	COC(=O)c1cncn1C(C)c1ccccc1	IC50 (nM)	Caspase-1	0.419442	B (assay format)	0.0612061	-0.631429	-0.475007	0.208379	0.409071	-0.622393	-1.10677	-0.0710431	-0.104011	0.0940173	-0.119799	-0.04698	1	99.0131		1	1	1	1	1	1	1	1	1	1	1	11
CHEMBL2104650	BATOPRAZINE	O=c1ccc2cccc(N3CCNCC3)c2o1	IC50 (nM)	Caspase-1	0.419442	B (assay format)	0.0612061	-0.586628	0.626793	-0.771836	0.569956	0.633563	0.917035	-0.0709446	-0.104011	0.221701	-0.287231	-0.0474382	-1	99.9986		1	1	1	1	1	1	1	1	1	1	1	11
CHEMBL2105193	NAPRODOXIME	CC(Oc1cccc2ccccc12)/C(N)=N/O	IC50 (nM)	Caspase-1	0.419442	B (assay format)	0.0612061	-0.73686	-0.140562	-0.771836	0.746606	-0.0727549	-0.95134	0.338394	-0.104011	0.296216	-0.119799	-0.0467795	-1	77.3446		1	1	1	1	1	1	1	1	1	1	1	11
CHEMBL1958077	SORETOLIDE	Cc1cc(NC(=O)c2c(C)cccc2C)no1	IC50 (nM)	Caspase-1	0.419442	B (assay format)	0.0612061	-0.673706	-0.610822	0.153073	1.0241	-0.700186	-0.0560513	-0.0691739	-0.104011	0.217373	-0.119799	-0.04711	1	99.6328		1	1	1	1	1	1	1	1	1	1	1	11
CHEMBL3039529	CK2017357|TIRASEMTIV	C#Cc1cnc2nc(O)n(C(CC)CC)c2n1	IC50 (nM)	Caspase-1	0.419442	B (assay format)	0.0612061	-0.560017	-0.775498	-0.28114	0.572362	0.445621	-2.95486	-0.0466404	-0.104011	0.0546782	-0.11975	-0.0469132	1	98.5084		1	1	1	1	1	0	1	1	1	1	1	10
CHEMBL1255582	FIPAMEZOLE	CCC1(c2c[nH]cn2)Cc2ccc(F)cc2C1	IC50 (nM)	Caspase-1	0.419442	B (assay format)	0.0612061	0.102621	-0.610822	1.10505	1.11493	0.901219	-0.898575	-0.0817582	0.209298	-0.265991	-0.301031	-0.0469626	1	100		1	1	1	1	1	1	1	1	1	1	1	11
CHEMBL65789	SARDOMOZIDE|Sardomozide	N=C(N)N/N=C1\CCc2c(C(=N)N)cccc21	IC50 (nM)	Caspase-1	0.419442	B (assay format)	0.0612061	-0.564376	-0.610822	-0.0787428	0.760572	0.273604	0.175543	0.552039	-0.104011	0.436971	-0.119701	-0.0470055	-1	98.8745		1	1	1	1	1	1	1	1	1	1	1	11
CHEMBL2104691	47-210 [AS SODIUM]|TETRIPROFEN	CC(C(=O)O)c1ccc(C2=CCCCC2)cc1	IC50 (nM)	Caspase-1	0.419442	B (assay format)	0.0612061	-0.658827	0.676026	-0.771836	0.509008	-0.549399	-0.135322	-0.0347221	-0.104011	-0.017657	-0.178551	-0.0470223	-1	73.8409		1	1	1	1	1	1	1	1	1	1	1	11
CHEMBL1788388	DIBUTYLSUCCINATE	CCCCOC(=O)CCC(=O)OCCCC	IC50 (nM)	Caspase-1	0.419442	B (assay format)	0.0612061	-1.07455	-1.01997	-0.771836	-0.659772	-1.55053	-0.594157	-0.0602158	-0.104011	-0.506634	0.374711	-0.0462834	-1	99.9123		1	1	1	1	1	1	1	1	1	1	1	11
CHEMBL2104085	CILUTAZOLINE	Cc1ccc(C2CC2)c(OCC2=NCCN2)c1	IC50 (nM)	Caspase-1	0.419442	B (assay format)	0.0612061	-0.713952	-0.610822	0.615527	0.573773	-0.376311	0.758004	-0.0818756	-0.104011	-0.069667	-0.342846	-0.0476698	-1	74.2149		1	1	1	1	1	1	1	1	1	1	1	11
CHEMBL19449	AV-411|AV411|IBUDILAST|MN-166	CC(C)C(=O)c1c(C(C)C)nn2ccccc12	IC50 (nM)	Caspase-1	0.419442	B (assay format)	0.0612061	-0.314547	-0.598939	-0.28114	0.859567	0.621127	-0.279873	-0.0710893	-0.104011	-0.112643	-0.178503	-0.0470963	-1	69.1914		1	1	1	1	1	1	1	1	1	1	1	11
CHEMBL28318	ISOPROPYLANTIPYRINE|PROPYPHENAZONE	Cc1c(C(C)C)c(=O)n(-c2ccccc2)n1C	IC50 (nM)	Caspase-1	0.419442	B (assay format)	0.0612061	-0.184995	-0.475007	-0.40352	0.913794	-0.404864	-0.760159	-0.0711604	-0.104011	-0.0925539	-0.178503	-0.0470779	1	70.9879		1	1	1	1	1	1	1	1	1	1	1	11
CHEMBL1370446	METIZOLINE	Cc1sc2ccccc2c1CC1=NCCN1	IC50 (nM)	Caspase-1	0.419442	B (assay format)	0.0612061	-0.0228666	-0.548008	1.10505	0.668162	0.22184	0.94804	-0.075446	-0.104011	0.317979	-0.118824	-0.0469513	-1	99.4955		1	1	1	1	1	1	1	1	1	1	1	11
CHEMBL2104277	ETAMINILE|OM-977	CCC(C#N)(CC(C)N(C)C)c1ccccc1	IC50 (nM)	Caspase-1	0.419442	B (assay format)	0.0612061	-0.135999	-0.475007	-0.771836	1.61407	-1.0674	-3.77353	0.0237826	0.209298	0.0133606	-0.0569821	-0.0468837	1	99.997		1	1	1	1	1	0	1	1	1	1	1	10
CHEMBL2111161		C[N+](C)(C)CCOC(=O)C1CCC[N+]1(C)C	IC50 (nM)	Caspase-1	0.419442	B (assay format)	0.0612061	-0.320839	-1.01997	-0.012846	2.09536	-1.4141	-0.163882	-0.0710832	0.85329	-0.157638	0.07899	-0.04685	1	100		1	1	1	1	1	1	1	1	1	1	1	11
CHEMBL2105082	CI-720|GEMCADIOL	CC(C)(CO)CCCCCCC(C)(C)CO	IC50 (nM)	Caspase-1	0.419442	B (assay format)	0.0612061	-0.717819	-1.01997	-0.771836	3.5317	-2.0028	-3.64747	-0.0136353	0.83031	-0.973158	0.233821	-0.0460496	1	100		1	1	1	0	1	0	1	1	1	1	1	9
CHEMBL181	DIAZOXIDE|EUDEMINE|Eudimine|HYPERSTAT|Mutabase|NSC-64198|NSC-76130|PROGLYCEM|SCH 6783|SRG 95213	CC1=NS(=O)(=O)c2cc(Cl)ccc2N1	IC50 (nM)	Caspase-1	0.419442	B (assay format)	0.0612061	0.00266357	0.000345826	-0.771836	1.56418	0.172547	0.459672	-0.0296845	0.313547	0.496685	0.648278	-0.0319864	-1	87.4529		1	1	1	1	1	1	1	1	1	1	1	11
CHEMBL2104119	CLIDAFIDINE	Clc1cccc(Cl)c1/N=C1/NCCO1	IC50 (nM)	Caspase-1	0.419442	B (assay format)	0.0612061	-0.726373	-0.610822	0.615527	0.939205	-0.660112	0.295536	-0.0818618	-0.104011	0.598203	0.637669	-0.0210413	-1	99.933		1	1	1	1	1	1	1	1	1	1	1	11
CHEMBL420	GUANABENZ|Guanabenz|NSC-68982|WY-8678	N=C(N)N/N=C/c1c(Cl)cccc1Cl	IC50 (nM)	Caspase-1	0.419442	B (assay format)	0.0612061	-0.742432	-0.610822	-0.771836	1.59472	-1.07156	-0.180619	0.236241	-0.104011	1.04825	0.919066	-0.0186294	1	97.5659		1	1	1	1	1	1	1	1	1	1	1	11
CHEMBL2106181	BROMOCAMPHOR|CAMPHOR, MONOBROMATED	CC1(C)[C@@H]2CC[C@@]1(C)C(=O)[C@H]2Br	IC50 (nM)	Caspase-1	0.419442	B (assay format)	0.0612061	3.21308	-0.312029	-0.0928635	4.4519	-0.564599	-2.48617	-0.0711924	0.532695	-0.356142	1.10088	0.61966	-1	64.5769		1	1	1	0	1	1	1	1	1	1	1	10
CHEMBL2111024	NITRAFUDAM	N=C(N)c1ccc(-c2ccccc2[N+](=O)[O-])o1	IC50 (nM)	Caspase-1	0.419442	B (assay format)	0.0612061	-0.801849	-0.548008	0.153073	1.24895	-0.0587959	0.032545	0.368991	-0.104011	0.0855844	-0.0317183	-0.0465708	-1	100		1	1	1	1	1	1	1	1	1	1	1	11
CHEMBL578767	FLUMEXADOL	FC(F)(F)c1cccc(C2CNCCO2)c1	IC50 (nM)	Caspase-1	0.419442	B (assay format)	0.0612061	-0.783693	0.158231	-0.771836	1.7934	-0.442166	0.81318	-0.0819206	0.378563	-0.16479	0.113579	-0.045818	-1	100		1	1	1	1	1	1	1	1	1	1	1	11
CHEMBL2105190	ISONIAZIDE SODIUM METHANESULFONATE|METHANIAZIDE	O=C(NNCS(=O)(=O)O)c1ccncc1	IC50 (nM)	Caspase-1	0.419442	B (assay format)	0.0612061	-1.01287	-0.598939	-0.771836	-0.334318	-1.26279	0.498841	0.0577899	0.435171	0.266864	0.622524	-0.0437682	-1	99.9703		1	1	1	1	1	1	1	1	1	1	1	11
CHEMBL1201168	ISOCARBOXAZID|MARPLAN|NSC-169893|RO 5-0831|RO-5-0831	Cc1cc(C(=O)NNCc2ccccc2)no1	IC50 (nM)	Caspase-1	0.419442	B (assay format)	0.0612061	-0.970007	-0.475007	0.153073	-0.154537	-1.06996	0.610752	-0.068135	-0.104011	0.0979089	-0.0904223	-0.0472099	-1	99.8156		1	1	1	1	1	1	1	1	1	1	1	11
CHEMBL1276138	CX 691|CX-691|FARAMPATOR|ORG-24448|SCH-900460	O=C(c1ccc2nonc2c1)N1CCCCC1	IC50 (nM)	Caspase-1	0.419442	B (assay format)	0.0612061	-0.712575	0.730352	0.208379	-0.416892	0.0762106	0.534182	-0.067428	-0.104011	0.349403	-0.259401	-0.0473717	1	72.6217		1	1	1	1	1	1	1	1	1	1	1	11
CHEMBL313302	BAYER 3231|RIKER 601|TEIB|TRIAZIQUONE|TRIETHYLENEIMINOBENZOQUINONE	O=C1C=C(N2CC2)C(=O)C(N2CC2)=C1N1CC1	IC50 (nM)	Caspase-1	0.419442	B (assay format)	0.0612061	-0.418142	-0.714382	-0.771836	2.49808	-0.131281	0.16031	-0.0604346	-0.104011	0.0301695	-0.411482	-0.0472646	1	98.7082		1	1	1	0	1	1	1	1	1	1	1	10
CHEMBL87493	FENFLURAMINE|J5.760F|S-768|Z-008|Z008|ZX-008|ZX008	CCNC(C)Cc1cccc(C(F)(F)F)c1	IC50 (nM)	Caspase-1	0.419442	B (assay format)	0.0612061	-0.818465	-0.548008	-0.771836	2.29935	-0.990418	0.0354594	-0.0819248	0.378563	-0.196179	0.26095	-0.0454366	-1	99.9968		1	1	1	1	1	1	1	1	1	1	1	11
CHEMBL2105022		C1=Cc2cccc(OCC3CNCCO3)c2C1	IC50 (nM)	Caspase-1	0.419442	B (assay format)	0.0612061	-0.733386	0.0954165	0.208379	-0.0507742	-0.0928134	1.00539	-0.081914	-0.104011	0.12621	-0.315062	-0.0476933	-1	99.9925		1	1	1	1	1	1	1	1	1	1	1	11
CHEMBL121932	BENZOCLIDINE|Benzoclidine	O=C(OC1CN2CCC1CC2)c1ccccc1	IC50 (nM)	Caspase-1	0.419442	B (assay format)	0.0612061	-0.422206	2.40937	-0.771836	0.627388	-0.0571352	0.769784	-0.0710822	-0.104011	-0.110988	-0.315062	-0.0474734	-1	100		1	1	1	1	1	1	1	1	1	1	1	11
CHEMBL2107489	SULFATHIOCARBAMIDE|SULFATHIOUREA|SULPHATHIOUREA	NC(=S)NS(=O)(=O)c1ccc(N)cc1	IC50 (nM)	Caspase-1	0.419442	B (assay format)	0.0612061	-0.516855	-0.548008	-0.771836	0.745057	-0.88909	0.0312127	1.24729	0.313547	1.00382	0.90403	-0.0355803	-1	99.8785		1	1	1	1	1	1	1	1	1	1	1	11
CHEMBL288470	AMIDOPYRINE|AMINOPHENAZONE|AMINOPYRINE|Aminopyrine	Cc1c(N(C)C)c(=O)n(-c2ccccc2)n1C	IC50 (nM)	Caspase-1	0.419442	B (assay format)	0.0612061	-0.302748	-0.475007	-0.40352	0.649833	-0.404864	-0.760159	-0.0711602	-0.104011	0.156626	-0.149126	-0.0470179	1	56.2849		1	1	1	1	1	1	1	1	1	1	1	11
CHEMBL367197	BUMEPIDIL|Bumepidil	Cc1nc2ncnn2c2c1CCN2C(C)(C)C	IC50 (nM)	Caspase-1	0.419442	B (assay format)	0.0612061	0.106325	-0.807755	0.902649	2.1368	1.58048	0.454666	-0.0817399	0.378563	-0.0976345	-0.31497	-0.0475287	1	92.4817		1	1	1	1	1	1	1	1	1	1	1	11
CHEMBL2105465	TOFETRIDINE	COc1ccc2c(c1)C1(C)CCCCC1NC2	IC50 (nM)	Caspase-1	0.419442	B (assay format)	0.0612061	0.65606	1.04612	-0.771836	1.31051	1.31489	-0.849982	-0.0819184	0.219387	-0.306563	-0.370676	-0.047445	1	99.9947		1	1	1	1	1	1	1	1	1	1	1	11
CHEMBL70566	EPTAZOCINE|EPTAZOCINE HYDROBROMIDE|Eptazocine	CN1CC[C@]2(C)C[C@@H](Cc3ccc(O)cc32)C1	IC50 (nM)	Caspase-1	0.419442	B (assay format)	0.0612061	0.75038	0.000345826	-0.771836	1.96558	1.52965	0.503259	-0.0471524	0.257499	-0.245078	-0.370676	-0.0473759	-1	90.7142		1	1	1	1	1	1	1	1	1	1	1	11
CHEMBL257661	METAZOCINE|Metazocine	C[C@H]1[C@@H]2Cc3ccc(O)cc3[C@]1(C)CCN2C	IC50 (nM)	Caspase-1	0.419442	B (assay format)	0.0612061	1.48718	0.521537	-0.771836	2.08906	1.52042	-0.69095	-0.0471523	0.219387	-0.262565	-0.370676	-0.0472934	-1	59.9662		1	1	1	1	1	1	1	1	1	1	1	11
CHEMBL1569318	DECOMINOL	CCCCCCCCCCOCC(O)CN	IC50 (nM)	Caspase-1	0.419442	B (assay format)	0.0612061	-1.10697	-1.01997	-0.771836	-0.992939	-1.76707	-0.676225	0.150426	-0.104011	-0.732159	0.269073	-0.0465303	-1	99.9978		1	1	1	1	1	1	1	1	1	1	1	11
CHEMBL1180418		CC[N+](C)(C)CCN(C)CC[N+](C)(C)CC	IC50 (nM)	Caspase-1	0.419442	B (assay format)	0.0612061	-0.372391	-1.01997	-0.771836	2.44552	-2.01152	-4.27603	-0.0819532	0.83031	-0.0295341	0.198686	-0.0467464	1	100		1	1	1	0	1	0	1	1	1	1	1	9
CHEMBL2105219	HB 115|NIFURPRAZINE	Nc1ccc(/C=C/c2ccc([N+](=O)[O-])o2)nn1	IC50 (nM)	Caspase-1	0.419442	B (assay format)	0.0612061	-0.984755	-0.736452	0.153073	0.582951	-0.513193	0.19264	0.255409	-0.104011	0.326026	-0.00234196	-0.0467089	-1	99.1324		1	1	1	1	1	1	1	1	1	1	1	11
CHEMBL4086143	PF-06840003	O=C1CC(c2c[nH]c3ccc(F)cc23)C(=O)N1	IC50 (nM)	Caspase-1	0.419442	B (assay format)	0.0612061	-0.518198	-0.610822	0.575518	0.286449	0.602568	0.434051	-0.059956	-0.104011	-0.0741783	-0.189802	-0.0465073	-1	99.9988		1	1	1	1	1	1	1	1	1	1	1	11
CHEMBL267473	DAZOXIBEN|UK-37248	O=C(O)c1ccc(OCCn2ccnc2)cc1	IC50 (nM)	Caspase-1	0.419442	B (assay format)	0.0612061	-0.978365	-0.548008	0.615527	-0.0548388	-0.673722	0.45532	-0.034675	-0.104011	0.159777	-0.0610946	-0.0470003	-1	99.9861		1	1	1	1	1	1	1	1	1	1	1	11
CHEMBL40	ESKABARB|LUMINAL|NSC-128143|NSC-128143-|NSC-9848|Noptil|PHENEMAL|PHENOBARBITAL|PHENOBARBITAL CIV|PHENYLETHYLMALONYLUREA|Phenobarbital|Phenobarbitone|SOLFOTON|TALPHENO	CCC1(c2ccccc2)C(=O)NC(=O)NC1=O	IC50 (nM)	Caspase-1	0.419442	B (assay format)	0.0612061	-0.278726	-0.210168	-0.771836	0.691945	-0.00368664	-2.10775	-0.0489904	0.146524	-0.105173	-0.0610946	-0.0465723	-1	63.5469		1	1	1	1	1	1	1	1	1	1	1	11
CHEMBL5	MICTRAL|NALIDIXANE|NALIDIXIC ACID|NALIX|NEGGRAM|NEGRAM|NSC-82174|Neg Gram|URIBEN|Uroneg|WIN 18,320|Wintomylon	CCn1cc(C(=O)O)c(=O)c2ccc(C)nc21	IC50 (nM)	Caspase-1	0.419442	B (assay format)	0.0612061	-0.53996	-0.42917	-0.771836	1.15631	1.03903	-1.35546	-0.0239144	-0.104011	0.0516936	-0.0610946	-0.0465178	-1	63.5541		1	1	1	1	1	1	1	1	1	1	1	11
CHEMBL3918017	SELETRACETAM|UCB 44212	CC[C@@H](C(N)=O)N1C[C@H](C=C(F)F)CC1=O	IC50 (nM)	Caspase-1	0.419442	B (assay format)	0.0612061	-0.603375	-1.01997	-0.117575	-0.166208	-0.849083	-1.12912	0.142739	-0.104011	-0.396357	0.310385	-0.0449639	1	98.0696		1	1	1	1	1	1	1	1	1	1	1	11
CHEMBL1079787	BT 621 [AS HYDROCHLORIDE]|CEPH [AS HYDROCHLORIDE]|ECARAZINE HYDROCHLORIDE|TODRALAZINE|TODRALAZINE HYDROCHLORIDE	CCOC(=O)NNc1nncc2ccccc12	IC50 (nM)	Caspase-1	0.419442	B (assay format)	0.0612061	-0.863888	-0.303541	-0.771836	0.0471378	-0.156509	0.138239	-0.0681206	-0.104011	0.439201	-0.061046	-0.0471057	-1	73.802		1	1	1	1	1	1	1	1	1	1	1	11
CHEMBL2106701	MOLINAZONE	O=c1c2ccccc2nnn1N1CCOCC1	IC50 (nM)	Caspase-1	0.419442	B (assay format)	0.0612061	-0.715132	0.41628	-0.771836	-0.859329	0.380922	0.534182	-0.0693465	-0.104011	0.553873	-0.231571	-0.0473681	1	99.9974		1	1	1	1	1	1	1	1	1	1	1	11
CHEMBL2105336	PANIDAZOLE	Cc1ncc([N+](=O)[O-])n1CCc1ccncc1	IC50 (nM)	Caspase-1	0.419442	B (assay format)	0.0612061	-0.791034	-0.598939	-0.0787428	0.508581	-0.701058	0.11337	0.0532272	-0.104011	-0.0613596	-0.061046	-0.0468194	1	89.2347		1	1	1	1	1	1	1	1	1	1	1	11
CHEMBL48092	CGS 13080|PIRMAGREL	O=C(O)CCCCCc1cccc2cncn12	IC50 (nM)	Caspase-1	0.419442	B (assay format)	0.0612061	-0.801882	-0.654962	0.208379	0.00351247	-0.344666	0.935605	-0.0346845	-0.104011	-0.32819	-0.119799	-0.0470511	-1	99.9993		1	1	1	1	1	1	1	1	1	1	1	11
CHEMBL1892201	MOFEBUTAZONE|MONOPHENYLBUTAZONE	CCCCC1C(=O)NN(c2ccccc2)C1=O	IC50 (nM)	Caspase-1	0.419442	B (assay format)	0.0612061	-0.714804	-0.475007	-0.28114	-0.403534	-0.204348	-0.25345	-0.0602051	-0.104011	-0.133891	-0.119799	-0.0469104	1	90.5951		1	1	1	1	1	1	1	1	1	1	1	11
CHEMBL488	AMINOGLUTETHIMIDE|Aminoglutethimide|CYTADREN|Cytadren|ORIMETEN	CCC1(c2ccc(N)cc2)CCC(=O)NC1=O	IC50 (nM)	Caspase-1	0.419442	B (assay format)	0.0612061	-0.13908	-0.0183288	-0.771836	0.844282	0.250194	-2.33002	0.139671	0.17623	-0.106368	-0.119799	-0.0467547	1	61.4223		1	1	1	1	1	1	1	1	1	1	1	11
CHEMBL45	BCI-049|CIRCADIN|GENERAL NUTRIT|HEALTH AID|HEIDADOUPPI|ICENIA|J5.258B|LIFE EXT|MELAPURE|MELATONIN|Melatonin|N-(2-(5-METHOXY-1H-INDOL-3-YL)ETHYL)ACETAMIDE|N-ACETYL-5-METHOXYTRYPTAMINE|NATROL|NATURE'S BLEND|NATURES BOUNTY|NSC-113928|NSC-56423|QUALITY HEALTH|S.GARD|TRAVELAG|VESPRO|VYTALONIN	COc1ccc2[nH]cc(CCNC(C)=O)c2c1	IC50 (nM)	Caspase-1	0.419442	B (assay format)	0.0612061	-0.725062	-0.610822	-0.0787428	0.203229	0.3418	-0.452403	-0.0708644	-0.104011	0.0621857	-0.119799	-0.0469883	1	57.7466		1	1	1	1	1	1	1	1	1	1	1	11
CHEMBL367252	ATLIPROFEN	CC(C(=O)O)c1ccc(-c2ccsc2)cc1	IC50 (nM)	Caspase-1	0.419442	B (assay format)	0.0612061	-0.686127	-0.548008	0.615527	0.752413	-0.565334	-0.276308	-0.0285236	-0.104011	0.409906	0.13047	-0.0457353	-1	60.6904		1	1	1	1	1	1	1	1	1	1	1	11
CHEMBL1200922	DORMATE|MEBUTAMATE|W-583	CCC(C)C(C)(COC(N)=O)COC(N)=O	IC50 (nM)	Caspase-1	0.419442	B (assay format)	0.0612061	-0.45924	-1.01997	-0.771836	1.24224	-1.58944	-2.41271	0.347113	0.257499	-0.403682	0.445214	-0.0459008	1	79.4721		1	1	1	1	1	1	1	1	1	1	1	11
CHEMBL2104632	ALONACIC	COC(=O)CCNC(=O)[C@@H]1CSC(C)N1	IC50 (nM)	Caspase-1	0.419442	B (assay format)	0.0612061	-0.766389	-1.01997	0.153073	-0.878235	-1.33189	-1.385	-0.0570215	-0.104011	0.115337	0.516828	-0.0451993	1	99.9876		1	1	1	1	1	1	1	1	1	1	1	11
CHEMBL244138	BTS 13622|HEXAPROFEN	CC(C(=O)O)c1ccc(C2CCCCC2)cc1	IC50 (nM)	Caspase-1	0.419442	B (assay format)	0.0612061	-0.55887	1.18364	-0.771836	0.614041	-0.549399	-0.135322	-0.0347221	-0.104011	-0.285885	-0.178551	-0.0470223	-1	99.8875		1	1	1	1	1	1	1	1	1	1	1	11
CHEMBL2111081	ALAGEBRIUM	Cc1sc[n+](CC(=O)c2ccccc2)c1C	IC50 (nM)	Caspase-1	0.419442	B (assay format)	0.0612061	-0.491685	-0.475007	-0.0787428	0.73383	-0.940073	-0.276308	-0.0648634	-0.104011	0.112455	0.0994168	-0.0462133	1	99.917		1	1	1	1	1	1	1	1	1	1	1	11
CHEMBL3989468	LEVOFACETOPERANE	CC(=O)O[C@@H](c1ccccc1)C1CCCCC1	IC50 (nM)	Caspase-1	0.419442	B (assay format)	0.0612061	-0.516035	1.25664	-0.771836	0.571144	-0.488183	1.19673	-0.0710845	-0.104011	-0.282545	-0.178551	-0.0473085	-1	100		1	1	1	1	1	1	1	1	1	1	1	11
CHEMBL2105045	ISOPROFEN	CC(C(=O)O)c1ccc2c(c1)CC(C(C)C)C2	IC50 (nM)	Caspase-1	0.419442	B (assay format)	0.0612061	-0.229796	-0.610822	-0.117575	1.37918	0.357068	-0.371578	-0.0347221	-0.104011	-0.222277	-0.178551	-0.0468875	-1	66.3447		1	1	1	1	1	1	1	1	1	1	1	11
CHEMBL1895219	EN-1010|PYRROCAINE	Cc1cccc(C)c1NC(=O)CN1CCCC1	IC50 (nM)	Caspase-1	0.419442	B (assay format)	0.0612061	-0.670167	-0.610822	0.615527	0.234978	-0.950286	0.362061	-0.0710124	-0.104011	0.00769679	-0.178503	-0.0472563	1	99.9857		1	1	1	1	1	1	1	1	1	1	1	11
CHEMBL2104078	APTOCAINE	Cc1ccccc1NC(=O)C(C)N1CCCC1	IC50 (nM)	Caspase-1	0.419442	B (assay format)	0.0612061	-0.621794	-0.548008	0.615527	0.293605	-0.942288	-0.135322	-0.0710112	-0.104011	-0.0637927	-0.178503	-0.0472511	1	99.9999		1	1	1	1	1	1	1	1	1	1	1	11
CHEMBL2106467	TYMAZOLINE	Cc1ccc(C(C)C)c(OCC2=NCCN2)c1	IC50 (nM)	Caspase-1	0.419442	B (assay format)	0.0612061	-0.684718	-0.610822	0.615527	0.474779	-0.302934	0.362061	-0.0818756	-0.104011	0.0282519	-0.178503	-0.0474407	-1	95.8888		1	1	1	1	1	1	1	1	1	1	1	11
CHEMBL2107366	AGN 203818|AGN-203818|REZATOMIDINE	Cc1cccc([C@H](C)c2c[nH]c(=S)[nH]2)c1C	IC50 (nM)	Caspase-1	0.419442	B (assay format)	0.0612061	-0.292622	-0.610822	0.153073	1.0616	-0.713905	-0.719015	0.782919	-0.104011	0.403346	0.0683639	-0.0399968	1	95.7167		1	1	1	1	1	1	1	1	1	1	1	11
CHEMBL2106527	MENFEGOL	CC(C)C1CCC(C)C(c2ccc(O)cc2)C1	IC50 (nM)	Caspase-1	0.419442	B (assay format)	0.0612061	0.0831214	0.606421	-0.771836	1.63084	0.297451	-0.241015	-0.0471526	-0.104011	-0.406384	-0.237255	-0.0472165	-1	93.5138		1	1	1	1	1	1	1	1	1	1	1	11
CHEMBL1698868	SYMCLOSENE	O=c1n(Cl)c(=O)n(Cl)c(=O)n1Cl	IC50 (nM)	Caspase-1	0.419442	B (assay format)	0.0612061	-0.652207	-0.829824	-0.771836	2.64503	-1.55554	-3.73979	-0.0494874	-0.104011	1.2753	1.82973	0.00810324	1	99.9423		1	1	1	0	1	0	1	1	1	1	1	9
CHEMBL2104654	ACITAZANOLAST	O=C(O)C(=O)Nc1cccc(-c2nnn[nH]2)c1	IC50 (nM)	Caspase-1	0.419442	B (assay format)	0.0612061	-0.915571	-0.548008	0.615527	-0.918332	-0.509848	0.374496	-0.0165756	-0.104011	0.789834	0.0270343	-0.0466351	-1	99.654		1	1	1	1	1	1	1	1	1	1	1	11
CHEMBL2106765	FURALAZINE|NIFURALAZINE	Nc1ncc(/C=C/c2ccc([N+](=O)[O-])o2)nn1	IC50 (nM)	Caspase-1	0.419442	B (assay format)	0.0612061	-0.995636	-0.800964	0.153073	-0.0993052	-0.513193	0.19264	0.256205	-0.104011	0.37791	0.0270343	-0.0466852	1	96.1177		1	1	1	1	1	1	1	1	1	1	1	11
CHEMBL2103770	FLUDOREX|WIN 11,464	CNCC(OC)c1cccc(C(F)(F)F)c1	IC50 (nM)	Caspase-1	0.419442	B (assay format)	0.0612061	-0.795327	-0.548008	-0.771836	1.94316	-0.844829	-1.44212	-0.0819231	0.378563	-0.0283919	0.326992	-0.0450775	-1	88.6361		1	1	1	1	1	1	1	1	1	1	1	11
CHEMBL7890	L-NAME	COC(=O)[C@@H](N)CCCNC(=N)N[N+](=O)[O-]	IC50 (nM)	Caspase-1	0.419442	B (assay format)	0.0612061	-1.03857	-1.01997	-0.771836	-0.9292	-2.09947	-1.57151	0.374711	-0.104011	-0.265451	0.550968	-0.0453699	1	81.9544		1	1	1	1	1	1	1	1	1	1	1	11
CHEMBL403	CP-45899|CP-458992|SULBACTAM|Sulbactam	CC1(C)[C@H](C(=O)O)N2C(=O)C[C@H]2S1(=O)=O	IC50 (nM)	Caspase-1	0.419442	B (assay format)	0.0612061	2.6817	-1.01997	-0.531783	1.54013	0.00285667	-0.956003	0.0274376	0.578094	-0.403714	0.377248	-0.0443665	-1	99.9998		1	1	1	1	1	1	1	1	1	1	1	11
CHEMBL1881106	MECARBINATE|MECARBINE	CCOC(=O)c1c(C)n(C)c2ccc(O)cc12	IC50 (nM)	Caspase-1	0.419442	B (assay format)	0.0612061	-0.326804	-0.610822	-0.40352	1.66097	0.81161	-1.08967	-0.0362821	-0.104011	0.0837888	-0.0904708	-0.0467065	-1	86.9678		1	1	1	1	1	1	1	1	1	1	1	11
CHEMBL2103832	DU 126891|PARDOPRUNOX|SLV 308|SLV308	CN1CCN(c2cccc3[nH]c(=O)oc23)CC1	IC50 (nM)	Caspase-1	0.419442	B (assay format)	0.0612061	-0.531865	0.238022	-0.117575	0.291735	0.650231	0.669653	-0.0705546	-0.104011	0.147001	-0.259401	-0.0473546	-1	99.9631		1	1	1	1	1	1	1	1	1	1	1	11
CHEMBL2110783	HOPANTENIC ACID	CC(C)(CO)[C@@H](O)C(=O)NCCCC(=O)O	IC50 (nM)	Caspase-1	0.419442	B (assay format)	0.0612061	-0.824167	-1.01997	-0.771836	0.547127	-2.24481	-2.82119	0.0451823	0.313547	-0.514047	0.480407	-0.0452032	1	99.9998		1	1	1	1	1	1	1	1	1	1	1	11
CHEMBL796	COTEMPLA XR-ODT|Concerta|DAYTRANA|METHYLPHENIDATE|Methylin	COC(=O)C(c1ccccc1)C1CCCCN1	IC50 (nM)	Caspase-1	0.419442	B (assay format)	0.0612061	-0.525507	0.749027	-0.771836	-0.30742	-0.551144	-0.346709	-0.0710553	-0.104011	-0.115579	-0.149175	-0.0470682	1	82.67		1	1	1	1	1	1	1	1	1	1	1	11
CHEMBL31836	Benodaine|Benzodioxane|PIPEROXAN|Piperoxan	c1ccc2c(c1)OCC(CN1CCCCC1)O2	IC50 (nM)	Caspase-1	0.419442	B (assay format)	0.0612061	-0.684489	1.08177	-0.771836	0.212359	0.087231	1.34112	-0.0819388	-0.104011	-0.206717	-0.315062	-0.0477306	-1	100		1	1	1	1	1	1	1	1	1	1	1	11
CHEMBL314437	MEPTAZINOL	CCC1(c2cccc(O)c2)CCCCN(C)C1	IC50 (nM)	Caspase-1	0.419442	B (assay format)	0.0612061	0.204382	-0.548008	-0.771836	1.33811	0.0630551	-1.30573	-0.0471524	0.209298	-0.220512	-0.207879	-0.0471613	-1	87.96		1	1	1	1	1	1	1	1	1	1	1	11
CHEMBL2103829	EM906|FAXELADOL|GCR9905|GRT-TA300|GRT9906|GRTA-0009906|GRTA-9906|GRTA0009906|GRTA9906	CN(C)C[C@@H]1CCCC[C@H]1c1cccc(O)c1	IC50 (nM)	Caspase-1	0.419442	B (assay format)	0.0612061	-0.185257	0.866168	-0.771836	0.682329	-0.0305869	0.935605	-0.0471525	-0.104011	-0.161402	-0.207879	-0.0472242	-1	99.9342		1	1	1	1	1	1	1	1	1	1	1	11
CHEMBL514	CCN-U|CCNU|CEENU|GLEOSTINE|LOMUSTINE|NSC-79037	O=NN(CCCl)C(=O)NC1CCCCC1	IC50 (nM)	Caspase-1	0.419442	B (assay format)	0.0612061	-0.880799	0.713376	-0.771836	-0.604552	-1.58822	-1.39992	0.0196632	-0.104011	-0.181561	0.54147	-0.0294437	1	99.3185		1	1	1	1	1	1	1	1	1	1	1	11
CHEMBL2103768	DILOXANIDE	CN(C(=O)C(Cl)Cl)c1ccc(O)cc1	IC50 (nM)	Caspase-1	0.419442	B (assay format)	0.0612061	-0.72729	-0.548008	-0.771836	1.25241	-1.16092	-1.43962	-0.0363734	-0.104011	0.935509	0.956711	-0.0181121	1	82.0449		1	1	1	1	1	1	1	1	1	1	1	11
CHEMBL744	BHV-0223|RILUTEK|RILUZOLE|RP 54274|TEGLUTIK|TIGLUTIK KIT	Nc1nc2ccc(OC(F)(F)F)cc2s1	IC50 (nM)	Caspase-1	0.419442	B (assay format)	0.0612061	-0.683112	-0.610822	-0.117575	1.86738	-0.142405	1.25424	0.127548	0.435171	0.483733	0.49322	-0.0447008	-1	100		1	1	1	1	1	1	1	1	1	1	1	11
CHEMBL2104307	DRAZIDOX	Cc1c(C(=O)NN)[n+]([O-])c2ccccc2[n+]1[O-]	IC50 (nM)	Caspase-1	0.419442	B (assay format)	0.0612061	-0.548841	-0.335797	-0.771836	-0.0814785	0.116274	-2.08599	1.05338	-0.104011	-0.352324	-0.00234196	-0.0461237	1	99.7303		1	1	1	1	1	1	1	1	1	1	1	11
CHEMBL2106200	DIPROQUALONE	Cc1nc2ccccc2c(=O)n1CC(O)CO	IC50 (nM)	Caspase-1	0.419442	B (assay format)	0.0612061	-0.589381	-0.335797	-0.771836	-0.00999569	0.256737	-1.10677	-0.00215377	-0.104011	0.167621	-0.0610946	-0.0464688	-1	57.2725		1	1	1	1	1	1	1	1	1	1	1	11
CHEMBL2104618	DEBOXAMET	COc1ccc2[nH]c(C)c(CC(=O)NO)c2c1	IC50 (nM)	Caspase-1	0.419442	B (assay format)	0.0612061	-0.527145	-0.610822	-0.28114	0.419949	0.527485	-1.82798	0.13957	-0.104011	-0.043164	-0.0610946	-0.0463337	1	85.7024		1	1	1	1	1	1	1	1	1	1	1	11
CHEMBL1411693	DA-398|EPIRIZOLE|MEPIRIZOLE|METHOPYRIMAZOLE	COc1cc(C)nc(-n2nc(C)cc2OC)n1	IC50 (nM)	Caspase-1	0.419442	B (assay format)	0.0612061	-0.781202	-0.775498	-0.117575	0.142373	-0.0182273	-1.31816	-0.0817117	-0.104011	0.0444926	-0.061046	-0.0469173	1	62.7167		1	1	1	1	1	1	1	1	1	1	1	11
CHEMBL1512080	BW 33-T-57|METHISAZONE|METISAZONE	CN1C(=O)/C(=N\NC(N)=S)c2ccccc21	IC50 (nM)	Caspase-1	0.419442	B (assay format)	0.0612061	-0.6273	-0.548008	-0.40352	0.957623	0.357658	-0.276308	1.0073	-0.104011	0.860856	0.19273	-0.0395533	-1	98.2083		1	1	1	1	1	1	1	1	1	1	1	11
CHEMBL1983350	BCX 2600|DIACOMIT|STIRIPENTOL	CC(C)(C)C(O)/C=C/c1ccc2c(c1)OCO2	IC50 (nM)	Caspase-1	0.419442	B (assay format)	0.0612061	-0.785463	-0.610822	0.208379	2.15788	-0.331143	0.108707	-0.0471336	0.378563	0.0305992	-0.119847	-0.0471724	1	99.0294		1	1	1	1	1	1	1	1	1	1	1	11
CHEMBL4297369	CP1-1189|CPI-1189	CC(=O)Nc1ccc(C(=O)NC(C)(C)C)cc1	IC50 (nM)	Caspase-1	0.419442	B (assay format)	0.0612061	-0.785561	-0.548008	-0.771836	1.72772	-0.982258	0.594295	-0.0600679	0.435171	0.0178511	0.0673323	-0.0467213	-1	98.1242		1	1	1	1	1	1	1	1	1	1	1	11
CHEMBL2105272	LA-012 [AS HYDROCHLORIDE]|QUATACAINE	CCCNC(C)(C)C(=O)Nc1ccccc1C	IC50 (nM)	Caspase-1	0.419442	B (assay format)	0.0612061	-0.650733	-0.548008	-0.771836	1.03523	-1.23321	-0.947774	-0.0709766	0.313547	-0.0854156	0.00517509	-0.0469361	1	86.3708		1	1	1	1	1	1	1	1	1	1	1	11
CHEMBL2104563	OCTACAINE	CCN(CC)C(C)CC(=O)Nc1ccccc1	IC50 (nM)	Caspase-1	0.419442	B (assay format)	0.0612061	-0.741743	-0.475007	-0.771836	-0.0743422	-1.4172	-1.87104	-0.0710126	-0.104011	-0.0159179	0.00517509	-0.0469039	1	95.0972		1	1	1	1	1	1	1	1	1	1	1	11
CHEMBL79	ALGRX 3268|ALGRX-3268|ALPHACAINE|Anestacon|DENTIPATCH|Embolex|Iontocaine|LIDOCAINE|LIDODERM|LIGNOCAINE|LMX 4|Lidocaine|Lidocaton|Lidopen|Lignocaine HCl|Lignostab|NSC-40030|ORAQIX|Octocaine|VAGISIL|XYLOCAINE|XYLODASE|XYLOTOX|ZTLIDO	CCN(CC)CC(=O)Nc1c(C)cccc1C	IC50 (nM)	Caspase-1	0.419442	B (assay format)	0.0612061	-0.664956	-0.610822	-0.771836	0.32466	-1.36639	-2.41249	-0.0710124	-0.104011	0.115926	0.00517509	-0.0468261	1	84.2503		1	1	1	1	1	1	1	1	1	1	1	11
CHEMBL188462	AZD-3480|AZD3480|ISPRONICLINE|TC-01734|TC-1734	CN[C@@H](C)C/C=C/c1cncc(OC(C)C)c1	IC50 (nM)	Caspase-1	0.419442	B (assay format)	0.0612061	-0.935104	-0.654962	-0.771836	0.0869161	-0.807667	-0.317451	-0.0818798	-0.104011	0.156905	0.00517509	-0.0471386	1	53.6544		1	1	1	1	1	1	1	1	1	1	1	11
CHEMBL412873	SPARTEINE|Sparteine	C1CCN2C[C@H]3C[C@H](CN4CCCC[C@H]34)[C@@H]2C1	IC50 (nM)	Caspase-1	0.419442	B (assay format)	0.0612061	0.887306	2.63346	-0.771836	0.707261	1.91141	1.28781	-0.081953	-0.104011	-0.82586	-0.543588	-0.0478734	1	99.9968		1	1	1	1	0	1	1	1	1	1	0	9
CHEMBL2110709		CC[N+](C)(C)CCSCC[N+](C)(C)CC	IC50 (nM)	Caspase-1	0.419442	B (assay format)	0.0612061	-0.196891	-1.01997	-0.771836	2.54776	-2.0566	-4.06953	-0.0789912	0.83031	0.392781	0.563102	-0.0452939	1	99.9992		1	1	1	0	1	0	1	1	1	1	1	9
CHEMBL2107090	SD 14112|SULCLAMIDE	NC(=O)c1ccc(Cl)c(S(N)(=O)=O)c1	IC50 (nM)	Caspase-1	0.419442	B (assay format)	0.0612061	-0.270926	-0.610822	-0.771836	1.46817	-0.351417	-0.472387	0.541121	0.378563	0.78984	1.00585	-0.0295955	-1	86.2872		1	1	1	1	1	1	1	1	1	1	1	11
CHEMBL834	CGP-23339AE|PAMIDRONIC ACID|Pamidronate|Pamidronic Acid	NCCC(O)(P(=O)(O)O)P(=O)(O)O	IC50 (nM)	Caspase-1	0.419442	B (assay format)	0.0612061	0.958686	-1.01997	-0.771836	1.51515	-3.36433	-2.1707	0.543822	1.0461	-1.13614	1.64369	-0.0387828	1	99.9209		1	1	1	1	0	1	1	1	1	1	1	10
CHEMBL505254	BROMACRYLIDE	C=CC(=O)NCNC(=O)CCBr	IC50 (nM)	Caspase-1	0.419442	B (assay format)	0.0612061	-1.08068	-1.01997	-0.771836	-1.25974	-1.96573	-2.59906	-0.0600714	-0.104011	0.872284	2.09343	0.839698	-1	100		1	1	1	1	1	1	1	1	1	1	1	11
CHEMBL375611	LY-404039, (-)-|LY404039	N[C@@]1(C(=O)O)CS(=O)(=O)[C@H]2[C@H](C(=O)O)[C@H]21	IC50 (nM)	Caspase-1	0.419442	B (assay format)	0.0612061	1.45326	0.470606	-0.477654	0.9928	0.14681	-0.588795	0.266076	0.637505	-0.308968	0.44329	-0.0439237	-1	91.6568		1	1	1	1	1	1	1	1	1	1	1	11
CHEMBL3990061		CN1CC(O)C2=C/C(=N/NC(=N)N)C(=O)C=C21	IC50 (nM)	Caspase-1	0.419442	B (assay format)	0.0612061	-0.554347	-0.666846	-0.28114	0.352741	0.43268	-0.0731488	0.281807	-0.104011	0.301996	-0.0316697	-0.0465991	1	73.0589		1	1	1	1	1	1	1	1	1	1	1	11
CHEMBL2104133	AY-15,613|CITENAMIDE	NC(=O)C1c2ccccc2C=Cc2ccccc21	IC50 (nM)	Caspase-1	0.419442	B (assay format)	0.0612061	-0.33621	-0.0760502	-0.771836	0.536939	1.11692	0.620545	0.131961	-0.104011	0.548186	-0.358102	-0.0473594	-1	85.9019		1	1	1	1	1	1	1	1	1	1	1	11
CHEMBL2105316	ROMIFENONE	O=C(CCN1CCOCC1)c1ccccc1O	IC50 (nM)	Caspase-1	0.419442	B (assay format)	0.0612061	-0.81332	0.226139	-0.771836	-0.130439	-1.01528	0.362061	-0.0363868	-0.104011	0.0804548	-0.0904708	-0.0470096	1	88.9514		1	1	1	1	1	1	1	1	1	1	1	11
CHEMBL2107089	TAUROSTEINE	O=C(NCCS(=O)(=O)O)c1cccs1	IC50 (nM)	Caspase-1	0.419442	B (assay format)	0.0612061	-0.918193	-1.01997	0.615527	0.117401	-1.3331	0.372941	0.0630159	0.435171	0.27696	0.979444	-0.042325	1	55.9515		1	1	1	1	1	1	1	1	1	1	1	11
CHEMBL2106881	PHENYLTHILONE|PHENYTHILONE	CCC1(c2ccccc2)SCC(=O)NC1=O	IC50 (nM)	Caspase-1	0.419442	B (assay format)	0.0612061	0.392204	0.492676	-0.771836	0.875449	-0.06835	-2.04549	-0.0569769	0.17623	0.318891	0.161574	-0.045926	-1	76.3317		1	1	1	1	1	1	1	1	1	1	1	11
CHEMBL2110596	AZAPETINE|Azapetine	C=CCN1Cc2ccccc2-c2ccccc2C1	IC50 (nM)	Caspase-1	0.419442	B (assay format)	0.0612061	-0.347746	-0.0760502	-0.771836	0.658292	1.22685	0.738051	-0.0819532	-0.104011	0.534077	-0.410935	-0.0476697	-1	90.8709		1	1	1	1	1	1	1	1	1	1	1	11
CHEMBL2111050	PENTAMOXANE	CC(C)CCNCC1COc2ccccc2O1	IC50 (nM)	Caspase-1	0.419442	B (assay format)	0.0612061	-0.85481	-0.259401	-0.771836	0.382733	-0.234738	1.02886	-0.081913	-0.104011	-0.190703	-0.149175	-0.0474887	-1	99.9962		1	1	1	1	1	1	1	1	1	1	1	11
CHEMBL2107071	PADIMATE|PADIMATE A	CCCCCOC(=O)c1ccc(N(C)C)cc1	IC50 (nM)	Caspase-1	0.419442	B (assay format)	0.0612061	-0.909771	-0.548008	-0.771836	0.739672	-0.741156	-0.580772	-0.0710833	-0.104011	0.179539	0.036228	-0.0468848	1	64.9663		1	1	1	1	1	1	1	1	1	1	1	11
CHEMBL127810	MEPRYLCAINE	CCCNC(C)(C)COC(=O)c1ccccc1	IC50 (nM)	Caspase-1	0.419442	B (assay format)	0.0612061	-0.78874	-0.475007	-0.771836	1.47487	-1.55407	-0.401385	-0.0710506	0.36287	-0.0453393	0.036228	-0.0469715	1	99.9567		1	1	1	1	1	1	1	1	1	1	1	11
CHEMBL1740065	AMYLOCAINE	CCC(C)(CN(C)C)OC(=O)c1ccccc1	IC50 (nM)	Caspase-1	0.419442	B (assay format)	0.0612061	-0.56195	-0.475007	-0.771836	1.7666	-1.48756	-1.23578	-0.0710805	0.300656	0.0748119	0.036228	-0.0468558	1	99.5349		1	1	1	1	1	1	1	1	1	1	1	11
CHEMBL2105551	LIMAZOCIC	CC1(C)CSSC[C@@H](C(=O)O)NC1=O	IC50 (nM)	Caspase-1	0.419442	B (assay format)	0.0612061	-0.0266355	-1.01997	-0.771836	1.02513	-0.75112	-0.810119	0.146495	0.313547	0.441705	0.903968	-0.039648	-1	92.9451		1	1	1	1	1	1	1	1	1	1	1	11
CHEMBL2106463	CARMANTADINE|SCH 15427	O=C(O)C1CCN1C12CC3CC(CC(C3)C1)C2	IC50 (nM)	Caspase-1	0.419442	B (assay format)	0.0612061	1.60795	3.13598	-0.771836	1.91349	1.87581	0.97866	-0.0347214	0.209298	-0.919362	-0.46436	-0.047303	1	100		1	1	1	1	0	1	1	1	1	1	1	10
CHEMBL2104659	BEREFRINE|BUREFRINE	CN1C[C@@H](c2cccc(O)c2)OC1C(C)(C)C	IC50 (nM)	Caspase-1	0.419442	B (assay format)	0.0612061	-0.11024	-0.548008	-0.117575	2.23724	-0.158836	0.445994	-0.0471442	0.378563	-0.20706	-0.149175	-0.0471353	1	97.8837		1	1	1	1	1	1	1	1	1	1	1	11
CHEMBL640	NSC-27461|PROCAINAMIDE|Procainamide|Procan|Procanbid|Procapan|Pronestyl|Pronestyl-SR	CCN(CC)CCNC(=O)c1ccc(N)cc1	IC50 (nM)	Caspase-1	0.419442	B (assay format)	0.0612061	-0.904986	-0.548008	-0.771836	-0.0395557	-0.957009	-2.42566	0.128757	-0.104011	0.231217	0.0362794	-0.046788	1	76.1233		1	1	1	1	1	1	1	1	1	1	1	11
CHEMBL2110958		O=C(O)c1ccc(S(=O)(=O)NCl)cc1	IC50 (nM)	Caspase-1	0.419442	B (assay format)	0.0612061	-0.624842	-0.548008	-0.771836	1.4036	-0.856187	-2.71061	0.0174593	0.313547	0.707238	1.04355	-0.0237975	-1	84.8934		1	1	1	1	1	1	1	1	1	1	1	11
CHEMBL320341	QUAZINONE|Quazinone|RO 13-6438/006|Ro-13-6438	C[C@@H]1C(=O)NC2=Nc3cccc(Cl)c3CN21	IC50 (nM)	Caspase-1	0.419442	B (assay format)	0.0612061	-0.352531	-0.312029	-0.28114	0.995596	1.28506	-0.0607142	-0.0709642	-0.104011	0.200568	0.0191192	-0.0363069	-1	99.3346		1	1	1	1	1	1	1	1	1	1	1	11
CHEMBL2105225	PICILOREX	CC1NC(C2CC2)CC1c1ccc(Cl)cc1	IC50 (nM)	Caspase-1	0.419442	B (assay format)	0.0612061	-0.219472	-0.548008	-0.117575	1.60975	0.0448793	0.332529	-0.0819219	-0.104011	-0.183115	-0.0983374	-0.0366655	-1	92.7738		1	1	1	1	1	1	1	1	1	1	1	11
CHEMBL6622	ANGITAK|C01DA08|CARVASIN|CEDOCARD|CEDOCARD RET|CEDOCARD-10|CEDOCARD-20|CEDOCARD-40|CEDOCARD-5|DILATRATE|DILATRATE-SR|DILUTED ISOSORBIDE DINITRATE|DILUTED ISOSORBIDE DINITRATE RS|IMTACK|ISO MACK|ISOCARD|ISOKET 0.05%|ISOKET 0.1%|ISOKET 10|ISOKET 20|ISOKET 5|ISOKET RET 20|ISOKET RET 40|ISORDIL|ISORDIL TEMBIDS|ISOSORBIDE DINITRATE|JERIDIN|NSC-80038|SONI-SLO|SORBICHEW|SORBID SA|SORBID-20 SA|SORBID-40 …	O=[N+]([O-])O[C@H]1CO[C@H]2[C@@H]1OC[C@H]2O[N+](=O)[O-]	IC50 (nM)	Caspase-1	0.419442	B (assay format)	0.0612061	-0.691306	-1.01997	0.615527	-1.12235	0.270363	0.75887	0.189419	-0.104011	-0.386773	0.253109	-0.045862	1	92.3053		1	1	1	1	1	1	1	1	1	1	1	11
CHEMBL266497	CP-45,634|NSC-355082|SORBINIL	O=C1NC(=O)[C@@]2(CCOc3ccc(F)cc32)N1	IC50 (nM)	Caspase-1	0.419442	B (assay format)	0.0612061	-0.246444	-0.177912	-0.265843	0.834974	1.01996	-0.0710218	-0.0598905	0.17623	-0.162778	-0.134188	-0.0464509	1	63.3349		1	1	1	1	1	1	1	1	1	1	1	11
CHEMBL2051960	CARBAZOCHROME	CN1CC(O)C2=C/C(=N/NC(N)=O)C(=O)C=C21	IC50 (nM)	Caspase-1	0.419442	B (assay format)	0.0612061	-0.555855	-0.666846	-0.28114	-0.113918	0.43268	-0.0731488	0.179567	-0.104011	0.207205	-0.00234196	-0.0464435	1	99.6628		1	1	1	1	1	1	1	1	1	1	1	11
CHEMBL1460	BMY-40900|DDI|DIDANOSINE|DIDANOSINE SYSTEM SUITABILITY MIXTURE|DIDEOXYINOSINE (DDI)|NSC-612049|VIDEX|VIDEX EC|Videx	O=c1[nH]cnc2c1ncn2[C@H]1CC[C@@H](CO)O1	IC50 (nM)	Caspase-1	0.419442	B (assay format)	0.0612061	-0.663219	-0.746638	0.846166	-0.460546	0.757266	-0.633522	-0.0365475	-0.104011	-0.194234	-0.175957	-0.0469023	1	99.9985		1	1	1	1	1	1	1	1	1	1	1	11
CHEMBL2104035	BENHEPAZONE|RCH 314	O=c1nc2cccccc-2n1Cc1ccccc1	IC50 (nM)	Caspase-1	0.419442	B (assay format)	0.0612061	-0.703071	-0.475007	-0.28114	0.196466	0.623294	1.07938	-0.0709455	-0.104011	0.298921	-0.331663	-0.0474994	-1	95.3388		1	1	1	1	1	1	1	1	1	1	1	11
CHEMBL416801	NAFIMIDONE	O=C(Cn1ccnc1)c1ccc2ccccc2c1	IC50 (nM)	Caspase-1	0.419442	B (assay format)	0.0612061	-0.735025	-0.140562	0.615527	0.315113	0.0735244	0.844367	-0.0711544	-0.104011	0.333543	-0.331663	-0.0474904	-1	99.8841		1	1	1	1	1	1	1	1	1	1	1	11
CHEMBL108	ARBIL MR|CARBAGEN SR|CARBAMAZEPINE|CARBATROL|CARNEXIV|EPIMAZ|EPIMAZ RET|EPITOL|EQUETRO|G-32883|GEIGY 32883|NSC-169864|SIRTAL RET|TEGRETOL|TEGRETOL CHEWTAB|TEGRETOL PROLONGED RELEASE|TEGRETOL-XR|TERIL|TERIL RET|TIMONIL 200 RET|TIMONIL 400 RET|Tegretol XR	NC(=O)N1c2ccccc2C=Cc2ccccc21	IC50 (nM)	Caspase-1	0.419442	B (assay format)	0.0612061	-0.488965	-0.0760502	-0.771836	0.851951	1.11692	0.620545	0.132084	-0.104011	0.504403	-0.331663	-0.047352	-1	99.2492		1	1	1	1	1	1	1	1	1	1	1	11
CHEMBL4297437	ST-101|ST101|ZSET-1446	O=C1N=C2C=CC=CN2C12Cc1ccccc1C2	IC50 (nM)	Caspase-1	0.419442	B (assay format)	0.0612061	0.117271	-0.126981	0.110711	0.893282	1.80052	0.573449	-0.0709973	0.17623	0.244664	-0.473061	-0.0475712	1	99.9998		1	1	1	1	0	1	1	1	1	1	1	10
CHEMBL25422	AZAROLE|WIN 38770	C1=CC(=Nn2cccc2)C=CC1=Nn1cccc1	IC50 (nM)	Caspase-1	0.419442	B (assay format)	0.0612061	-0.941069	-0.548008	2.00171	-0.111976	-0.506213	1.31999	-0.0817656	-0.104011	0.180786	-0.331619	-0.0477716	1	76.7915		1	1	1	1	1	1	1	1	1	1	1	11
CHEMBL268164	CYCLOBARBITAL|HEXEMAL|PHANODORN	CCC1(C2=CCCCC2)C(=O)NC(=O)NC1=O	IC50 (nM)	Caspase-1	0.419442	B (assay format)	0.0612061	-0.0743531	0.470606	-0.771836	0.29955	-0.00368664	-2.10775	-0.0489904	0.146524	-0.482777	-0.0610946	-0.0465723	1	98.7181		1	1	1	1	1	1	1	1	1	1	1	11
CHEMBL7728	ENHEXYMAL|EVIPAL|HEXOBARBITAL|SOMBUCAPS|SOMBULEX	CN1C(=O)NC(=O)C(C)(C2=CCCCC2)C1=O	IC50 (nM)	Caspase-1	0.419442	B (assay format)	0.0612061	-0.0186061	0.441745	-0.771836	1.22579	-0.378255	-1.50312	-0.0492979	0.185197	-0.383605	-0.0610946	-0.0465807	1	51.5395		1	1	1	1	1	1	1	1	1	1	1	11
CHEMBL1288786	PROPAZOLAMIDE	CCC(=O)Nc1nnc(S(N)(=O)=O)s1	IC50 (nM)	Caspase-1	0.419442	B (assay format)	0.0612061	-0.542516	-1.01997	0.153073	-0.800009	-0.988736	-1.04193	0.346619	0.378563	0.726331	1.01728	-0.0428203	1	90.1992		1	1	1	1	1	1	1	1	1	1	1	11
CHEMBL19	L-584601|METHAZOLAMIDE|Methazolamide|NEPTAZANE|VVP-808|VVP808	CC(=O)/N=c1/sc(S(N)(=O)=O)nn1C	IC50 (nM)	Caspase-1	0.419442	B (assay format)	0.0612061	0.04245	-1.01997	-0.117575	-0.0874031	-0.935267	0.302997	0.341477	0.378563	0.504521	1.01728	-0.0428218	-1	99.7651		1	1	1	1	1	1	1	1	1	1	1	11
CHEMBL1453416	ISBUFYLLINE	CC(C)Cn1cnc2c1c(=O)n(C)c(=O)n2C	IC50 (nM)	Caspase-1	0.419442	B (assay format)	0.0612061	-0.394841	-0.807755	-0.0787428	1.47837	0.557584	-1.11454	-0.0602948	-0.104011	-0.0898328	-0.061046	-0.0466986	-1	90.6897		1	1	1	1	1	1	1	1	1	1	1	11
CHEMBL93	A-64077|ABBOTT-64077|ZILEUTON|ZYFLO|ZYFLO CR	CC(c1cc2ccccc2s1)N(O)C(N)=O	IC50 (nM)	Caspase-1	0.419442	B (assay format)	0.0612061	-0.227436	-0.548008	-0.117575	0.517913	-0.211225	-0.429363	0.188527	-0.104011	0.278691	0.192678	-0.0459176	1	66.9064		1	1	1	1	1	1	1	1	1	1	1	11
CHEMBL375492	AMITHIOZONE|NSC-3550|SQ-2321|TB I-698|THIACETAZONE|THIOACETAZONE	CC(=O)Nc1ccc(/C=N/NC(N)=S)cc1	IC50 (nM)	Caspase-1	0.419442	B (assay format)	0.0612061	-0.981478	-0.548008	-0.771836	-0.0602974	-0.902247	0.789111	1.00745	-0.104011	0.922492	0.411089	-0.0389851	-1	99.9781		1	1	1	1	1	1	1	1	1	1	1	11
CHEMBL2104473	XENIPENTONE	CC(=O)/C=C(\C)c1ccc(-c2ccccc2)cc1	IC50 (nM)	Caspase-1	0.419442	B (assay format)	0.0612061	-0.730174	-0.00304955	-0.771836	1.09261	-0.47632	0.520929	-0.0711971	-0.104011	0.520784	-0.231041	-0.0473052	-1	72.039		1	1	1	1	1	1	1	1	1	1	1	11
CHEMBL2110707	SALETAMIDE	CCN(CC)CCNC(=O)c1ccccc1O	IC50 (nM)	Caspase-1	0.419442	B (assay format)	0.0612061	-0.888403	-0.548008	-0.771836	0.0715831	-1.33144	-2.41249	-0.0362116	-0.104011	0.149098	0.0673323	-0.0466153	1	89.6903		1	1	1	1	1	1	1	1	1	1	1	11
CHEMBL151445	DROPROPIZINE|U.C.B.-1967|UCB 1967	OCC(O)CN1CCN(c2ccccc2)CC1	IC50 (nM)	Caspase-1	0.419442	B (assay format)	0.0612061	-0.657812	0.373838	-0.771836	0.0640356	-0.522499	-0.359144	-0.0129921	-0.104011	0.0763548	-0.119799	-0.046873	1	73.0514		1	1	1	1	1	1	1	1	1	1	1	11
CHEMBL124211		CC(C)CNCCOC(=O)c1ccc(N)cc1	IC50 (nM)	Caspase-1	0.419442	B (assay format)	0.0612061	-0.966042	-0.548008	-0.771836	0.298713	-0.932221	0.237167	0.128714	-0.104011	0.175561	0.0673323	-0.0469	1	85.9856		1	1	1	1	1	1	1	1	1	1	1	11
CHEMBL2110959	METABUTETHAMINE	CC(C)CNCCOC(=O)c1cccc(N)c1	IC50 (nM)	Caspase-1	0.419442	B (assay format)	0.0612061	-0.956472	-0.548008	-0.771836	0.298713	-1.22859	0.513653	0.128714	-0.104011	0.175561	0.0673323	-0.0468999	1	97.4081		1	1	1	1	1	1	1	1	1	1	1	11
CHEMBL569	NSC-169497|Novocain|PROCAINE|Procaine	CCN(CC)CCOC(=O)c1ccc(N)cc1	IC50 (nM)	Caspase-1	0.419442	B (assay format)	0.0612061	-0.925797	-0.548008	-0.771836	0.227298	-0.957009	-2.42566	0.128688	-0.104011	0.254221	0.0673323	-0.0467539	1	59.2528		1	1	1	1	1	1	1	1	1	1	1	11
CHEMBL2104274	EVANDAMINE	CC1CC(N)=NN1c1nc2c(s1)CCCC2	IC50 (nM)	Caspase-1	0.419442	B (assay format)	0.0612061	-0.0786136	0.0410904	0.53551	-0.0412867	0.28262	0.854781	0.125161	-0.104011	-0.223294	-0.0600717	-0.0467909	1	81.2495		1	1	1	1	1	1	1	1	1	1	1	11
CHEMBL3182532	HX-1171	CCCCCCOc1cc(C)c(O)c(C)c1C	IC50 (nM)	Caspase-1	0.419442	B (assay format)	0.0612061	-0.585055	-0.714382	-0.771836	1.24159	-0.843386	-1.33946	-0.0471424	-0.104011	-0.130878	0.00512366	-0.0468668	1	79.9277		1	1	1	1	1	1	1	1	1	1	1	11
CHEMBL2104032	CARBOCLORAL|CI-336|CN-16146|HY-185|PRODORM	CCOC(=O)NC(O)C(Cl)(Cl)Cl	IC50 (nM)	Caspase-1	0.419442	B (assay format)	0.0612061	-0.893417	-1.01997	-0.771836	2.30278	-2.52298	-1.40619	-0.035815	0.378563	0.681772	2.20003	0.00227053	1	99.9947		1	1	1	1	1	1	1	1	1	1	1	11
CHEMBL4297210	ADX-102|ALD-102|NS2|REPROXALAP	CC(C)(O)c1nc2ccc(Cl)cc2cc1N	IC50 (nM)	Caspase-1	0.419442	B (assay format)	0.0612061	-0.483393	-0.337494	-0.771836	1.7001	0.50392	0.339203	0.153392	0.378563	0.453279	0.183317	-0.0354424	-1	99.6703		1	1	1	1	1	1	1	1	1	1	1	11
CHEMBL3549142	AN-3365|AN3365|EPETRABOROLE|GSK-2251052|GSK2251052	NC[C@H]1OB(O)c2c(OCCCO)cccc21	IC50 (nM)	Caspase-1	0.419442	B (assay format)	0.0612061	-0.585023	-0.610822	-0.28114	-0.00842016	0.358377	-0.976209	0.184779	-0.104011	-0.238052	-0.0494235	-0.04653	1	97.5345		1	1	1	1	1	1	1	1	1	1	1	11
CHEMBL1697828	ADALIN|BROMODIETHYLACETYLUREA|CARBROMAL	CCC(Br)(CC)C(=O)NC(N)=O	IC50 (nM)	Caspase-1	0.419442	B (assay format)	0.0612061	-0.538321	-1.01997	-0.771836	1.08461	-2.57128	-6.25143	0.143762	0.257499	0.238431	2.09343	0.697114	1	100		1	1	1	1	1	0	1	1	1	1	1	10
CHEMBL458769	ETHOPABATE	CCOc1cc(NC(C)=O)ccc1C(=O)OC	IC50 (nM)	Caspase-1	0.419442	B (assay format)	0.0612061	-0.83862	-0.610822	-0.771836	0.166173	-0.230624	-1.3444	-0.0601378	-0.104011	0.235468	0.160542	-0.0463263	-1	67.8134		1	1	1	1	1	1	1	1	1	1	1	11
CHEMBL2107098	CINTRAMIDE|CINTRIAMIDE	COc1cc(/C=C/C(N)=O)cc(OC)c1OC	IC50 (nM)	Caspase-1	0.419442	B (assay format)	0.0612061	-0.786905	-0.666846	-0.771836	-0.182384	-0.523764	-2.99838	0.131974	-0.104011	0.52654	0.160542	-0.0461183	1	91.5641		1	1	1	1	1	0	1	1	1	1	1	10
CHEMBL2107446	NESOSTEINE	O=C(O)c1ccccc1C(=O)N1CCSC1	IC50 (nM)	Caspase-1	0.419442	B (assay format)	0.0612061	-0.653256	-0.548008	0.615527	0.516723	-0.644161	0.000178574	-0.0209746	-0.104011	0.631384	0.223731	-0.0454419	1	99.6841		1	1	1	1	1	1	1	1	1	1	1	11
CHEMBL1868301	AY-8682|CYHEPTAMIDE	NC(=O)C1c2ccccc2CCc2ccccc21	IC50 (nM)	Caspase-1	0.419442	B (assay format)	0.0612061	-0.196924	-0.0760502	-0.771836	0.414349	1.11692	0.620545	0.131961	-0.104011	0.253947	-0.358102	-0.0473594	-1	80.9972		1	1	1	1	1	1	1	1	1	1	1	11
CHEMBL306700	VILOXAZINE	CCOc1ccccc1OCC1CNCCO1	IC50 (nM)	Caspase-1	0.419442	B (assay format)	0.0612061	-0.900987	0.158231	-0.771836	-0.437725	-0.670377	0.492624	-0.0819073	-0.104011	-0.0807442	-0.0904708	-0.0474037	-1	99.1766		1	1	1	1	1	1	1	1	1	1	1	11
CHEMBL2106172	DETANOSAL	CCN(CC)CCOC(=O)c1ccccc1O	IC50 (nM)	Caspase-1	0.419442	B (assay format)	0.0612061	-0.912589	-0.548008	-0.771836	0.338444	-1.33144	-2.41249	-0.0362808	-0.104011	0.172102	0.0983852	-0.0465813	1	82.4411		1	1	1	1	1	1	1	1	1	1	1	11
CHEMBL2103762	AMBAZONE	N=C(N)NN=C1C=CC(=NNC(N)=S)C=C1	IC50 (nM)	Caspase-1	0.419442	B (assay format)	0.0612061	-1.00127	-0.548008	-0.771836	0.196528	-0.802298	0.495344	1.31472	-0.104011	0.930186	0.444192	-0.0390141	-1	95.0861		1	1	1	1	1	1	1	1	1	1	1	11
CHEMBL2104621	ETIFELMINE	CCC(CN)=C(c1ccccc1)c1ccccc1	IC50 (nM)	Caspase-1	0.419442	B (assay format)	0.0612061	-0.484573	0.0699511	-0.771836	0.405947	-0.43403	-1.12976	0.115615	-0.104011	0.407475	-0.258825	-0.0473088	1	51.3812		1	1	1	1	1	1	1	1	1	1	1	11
CHEMBL1190753	DIMEFADANE|SK&F 1340	CN(C)C1CC(c2ccccc2)c2ccccc21	IC50 (nM)	Caspase-1	0.419442	B (assay format)	0.0612061	-0.00713557	-0.00304955	-0.28114	0.828523	0.935671	0.771625	-0.0819532	-0.104011	0.25735	-0.410935	-0.0476267	-1	78.841		1	1	1	1	1	1	1	1	1	1	1	11
CHEMBL38120	TAMETRALINE	CN[C@@H]1CC[C@@H](c2ccccc2)c2ccccc21	IC50 (nM)	Caspase-1	0.419442	B (assay format)	0.0612061	-0.136097	0.703189	-0.771836	0.536928	0.724584	-0.112473	-0.0819265	-0.104011	0.168095	-0.410935	-0.0476069	-1	66.6959		1	1	1	1	1	1	1	1	1	1	1	11
CHEMBL1473700	PIROCTONE	Cc1cc(CC(C)CC(C)(C)C)n(O)c(=O)c1	IC50 (nM)	Caspase-1	0.419442	B (assay format)	0.0612061	-0.36682	-0.704195	-0.771836	2.77456	-0.861245	0.164754	-0.0111971	0.435171	-0.533945	0.036228	-0.0466055	1	95.2064		1	1	1	0	1	1	1	1	1	1	1	10
CHEMBL1697687	57C65|CLOGUANAMIL|CLOGUANAMILE	N#Cc1ccc(NC(=O)NC(=N)N)cc1Cl	IC50 (nM)	Caspase-1	0.419442	B (assay format)	0.0612061	-0.875982	-0.610822	-0.771836	0.261502	-0.746843	-0.863327	0.351929	-0.104011	0.689144	0.500234	-0.0340726	1	58.4618		1	1	1	1	1	1	1	1	1	1	1	11
CHEMBL742	KETALAR|KETAMINE|Ketamine|NSC-70151	CNC1(c2ccccc2Cl)CCCCC1=O	IC50 (nM)	Caspase-1	0.419442	B (assay format)	0.0612061	0.142506	0.513048	-0.771836	1.13905	-0.513449	-2.24133	-0.071162	0.17623	0.0401474	0.152213	-0.035409	-1	64.6839		1	1	1	1	1	1	1	1	1	1	1	11
CHEMBL2107769	PERFLISOBUTANE	FC(F)(F)C(F)(C(F)(F)F)C(F)(F)F	IC50 (nM)	Caspase-1	0.419442	B (assay format)	0.0612061	-0.920455	-1.01997	-0.771836	9.07548	-3.36433	-1.43163	-0.0819529	1.43731	-1.09371	1.54953	-0.039483	1	100		1	1	1	0	0	1	1	1	1	1	1	9
CHEMBL2104979	AI-700|PERFLUBUTANE	FC(F)(F)C(F)(F)C(F)(F)C(F)(F)F	IC50 (nM)	Caspase-1	0.419442	B (assay format)	0.0612061	-0.945887	-1.01997	-0.771836	9.26445	-3.36433	-2.04714	-0.0819529	1.3992	-1.03461	1.54953	-0.0394953	1	100		1	1	1	0	0	1	1	1	1	1	1	9
CHEMBL1788385	TILBROQUINOL	Cc1cc(Br)c(O)c2ncccc12	IC50 (nM)	Caspase-1	0.419442	B (assay format)	0.0612061	-0.415389	-0.347681	-0.771836	1.24989	-0.0629504	-0.484378	-0.0471055	-0.104011	1.04469	1.0515	0.571911	-1	75.4856		1	1	1	1	1	1	1	1	1	1	1	11
CHEMBL572	BERKFURIN|CEDURAN|Dantafur|FURADANTIN|FURALAN|GENFURA|Ivadantin|MACROBID|MACRODANTIN|NITROFURANTOIN|NITROFURANTOIN (MONOHYDRATE/MACROCRYSTALS)|NITROFURANTOIN MACROCRYSTALLINE|NITROFURANTOIN, MACROCRYSTALLINE|NSC-2107|NSC-44150|Nitrofurantoin	O=C1CN(/N=C/c2ccc([N+](=O)[O-])o2)C(=O)N1	IC50 (nM)	Caspase-1	0.419442	B (assay format)	0.0612061	-0.980397	-1.01997	0.806157	0.44018	-0.810259	0.11337	0.0751338	-0.104011	-0.223067	0.115066	-0.0462242	-1	99.8107		1	1	1	1	1	1	1	1	1	1	1	11
CHEMBL1451173	DIACETYLSALICYLIC ACID|DIPYROCETYL	CC(=O)Oc1cccc(C(=O)O)c1OC(C)=O	IC50 (nM)	Caspase-1	0.419442	B (assay format)	0.0612061	-0.838457	-0.610822	-0.771836	0.476985	-0.257721	0.428074	-0.0129843	-0.104011	0.149936	0.253752	-0.0460437	-1	87.133		1	1	1	1	1	1	1	1	1	1	1	11
CHEMBL1201754	60231/4|BANZEL|CGP 33101|E-2080|E2080|INOVELON|RUF 331|RUFINAMIDE	NC(=O)c1cn(Cc2c(F)cccc2F)nn1	IC50 (nM)	Caspase-1	0.419442	B (assay format)	0.0612061	-0.862577	-0.610822	0.153073	-0.555909	-0.349901	-0.135322	0.133769	-0.104011	0.398318	0.0859341	-0.0457733	1	99.9642		1	1	1	1	1	1	1	1	1	1	1	11
CHEMBL27129	SINITRODIL	O=C1c2ccccc2OCN1CCO[N+](=O)[O-]	IC50 (nM)	Caspase-1	0.419442	B (assay format)	0.0612061	-0.779629	-0.27468	-0.771836	-0.0567219	0.0278667	0.268802	0.0645106	-0.104011	0.180957	0.0563135	-0.0464957	-1	61.9076		1	1	1	1	1	1	1	1	1	1	1	11
CHEMBL70246		Cn1c(=O)c2c(ncn2CC(=O)O)n(C)c1=O	IC50 (nM)	Caspase-1	0.419442	B (assay format)	0.0612061	-0.495159	-0.807755	-0.0787428	0.570692	0.557584	-1.11454	-0.0130662	-0.104011	0.0564493	0.0563621	-0.0461854	1	50.7483		1	1	1	1	1	1	1	1	1	1	1	11
CHEMBL407535	NF-1120|NIFURIMIDE	CC1CN(/N=C/c2ccc([N+](=O)[O-])o2)C(=O)N1	IC50 (nM)	Caspase-1	0.419442	B (assay format)	0.0612061	-0.918783	-1.01997	0.806157	0.961004	-0.810259	0.11337	0.0642243	-0.104011	-0.309406	0.0563621	-0.0464797	1	99.9782		1	1	1	1	1	1	1	1	1	1	1	11
CHEMBL2111132	TETRAZOLAST	c1ccc2c(c1)cc(-c1nnn[nH]1)c1nnnn12	IC50 (nM)	Caspase-1	0.419442	B (assay format)	0.0612061	-0.58925	-0.27468	1.59574	-0.619871	1.46476	1.11036	-0.0711554	-0.104011	1.12798	-0.372301	-0.0476854	-1	100		1	1	1	1	1	1	1	1	1	1	1	11
CHEMBL2107643	12C|VELARESOL	O=Cc1c(O)cccc1OCCCCC(=O)O	IC50 (nM)	Caspase-1	0.419442	B (assay format)	0.0612061	-0.935366	-0.610822	-0.771836	-0.118885	-1.00782	-0.776616	0.0105593	-0.104011	0.143732	0.191595	-0.0460019	1	73.23		1	1	1	1	1	1	1	1	1	1	1	11
CHEMBL2104040	CINAMETIC ACID	COc1cc(/C=C/C(=O)O)ccc1OCCO	IC50 (nM)	Caspase-1	0.419442	B (assay format)	0.0612061	-0.899283	-0.610822	-0.771836	-0.143244	-0.460333	-1.08108	-0.000556223	-0.104011	0.411846	0.191595	-0.0460152	-1	61.2677		1	1	1	1	1	1	1	1	1	1	1	11
CHEMBL1094	ADD-03055|FELBAMATE|FELBATOL|TALOXA|W-554	NC(=O)OCC(COC(N)=O)c1ccccc1	IC50 (nM)	Caspase-1	0.419442	B (assay format)	0.0612061	-0.874769	-0.475007	-0.771836	-0.550813	-0.73546	0.679874	0.347112	-0.104011	0.189357	0.191647	-0.04649	-1	99.6888		1	1	1	1	1	1	1	1	1	1	1	11
CHEMBL2110940		O=[N+]([O-])c1ccc(-c2csc3[n+]2CCN3)o1	IC50 (nM)	Caspase-1	0.419442	B (assay format)	0.0612061	-0.461501	-1.01997	1.82638	1.65072	0.561656	0.344964	0.0596459	-0.104011	-0.375429	0.0866641	-0.0459966	1	99.9823		1	1	1	1	1	1	1	1	1	1	1	11
CHEMBL85140	PROTHEOBROMINE|Protheobromine	CC(O)Cn1c(=O)c2c(ncn2C)n(C)c1=O	IC50 (nM)	Caspase-1	0.419442	B (assay format)	0.0612061	-0.43348	-0.807755	-0.0787428	0.930341	0.261536	-0.959112	-0.0254955	-0.104011	-0.0473375	-0.00234196	-0.046442	-1	63.3379		1	1	1	1	1	1	1	1	1	1	1	11
CHEMBL37390	PROXYPHYLLINE|THEAN	CC(O)Cn1cnc2c1c(=O)n(C)c(=O)n2C	IC50 (nM)	Caspase-1	0.419442	B (assay format)	0.0612061	-0.447409	-0.807755	-0.0787428	0.930341	0.557584	-1.11454	-0.0254955	-0.104011	-0.0473375	-0.00234196	-0.0464423	-1	71.4		1	1	1	1	1	1	1	1	1	1	1	11
CHEMBL2104122	CICLOPROFEN|SQ 20824	CC(C(=O)O)c1ccc2c(c1)Cc1ccccc1-2	IC50 (nM)	Caspase-1	0.419442	B (assay format)	0.0612061	-0.328213	-0.140562	-0.28114	1.27507	0.921276	0.171501	-0.034722	-0.104011	0.271067	-0.331707	-0.0471635	-1	99.9524		1	1	1	1	1	1	1	1	1	1	1	11
CHEMBL92974	DOXENITOIN|Doxenitoin|SKF 2599	O=C1NCNC1(c1ccccc1)c1ccccc1	IC50 (nM)	Caspase-1	0.419442	B (assay format)	0.0612061	-0.243429	0.0699511	-0.012846	0.593184	0.129797	0.132332	-0.0709726	0.146524	0.227069	-0.331663	-0.0474619	1	89.2136		1	1	1	1	1	1	1	1	1	1	1	11
CHEMBL276711	NSC-696819|SEMAXANIB|SU-5416|SU005416|SU5416|Semaxinib	Cc1cc(C)c(/C=C2\C(=O)Nc3ccccc32)[nH]1	IC50 (nM)	Caspase-1	0.419442	B (assay format)	0.0612061	-0.534519	-0.548008	0.371944	1.00488	0.223759	0.536611	-0.0708569	-0.104011	0.0720612	-0.331663	-0.0473734	-1	93.8283		1	1	1	1	1	1	1	1	1	1	1	11
CHEMBL347425	BW 58-271|ROLODINE|Rolodine	Cc1nc(NCc2ccccc2)c2cc[nH]c2n1	IC50 (nM)	Caspase-1	0.419442	B (assay format)	0.0612061	-0.764258	-0.262796	0.208379	0.237022	0.145239	1.06819	-0.0816472	-0.104011	0.286081	-0.331619	-0.047689	-1	99.999		1	1	1	1	1	1	1	1	1	1	1	11
CHEMBL447	MEBALLYMAL|SECOBARBITAL|SECONAL|Secobarbital	C=CCC1(C(C)CCC)C(=O)NC(=O)NC1=O	IC50 (nM)	Caspase-1	0.419442	B (assay format)	0.0612061	-0.00979019	-0.755126	-0.771836	0.575064	-0.505135	-2.4882	-0.0489904	0.146524	-0.396046	0.129489	-0.0461831	-1	66.4689		1	1	1	1	1	1	1	1	1	1	1	11
CHEMBL2106810	NEALBARBITAL	C=CCC1(CC(C)(C)C)C(=O)NC(=O)NC1=O	IC50 (nM)	Caspase-1	0.419442	B (assay format)	0.0612061	0.173903	-0.755126	-0.771836	2.32051	-0.849391	-0.980689	-0.0489904	0.715412	-0.432287	0.129489	-0.0462713	1	61.3062		1	1	1	1	1	1	1	1	1	1	1	11
CHEMBL2106919	METAPRAMINE	CNC1Cc2ccccc2N(C)c2ccccc21	IC50 (nM)	Caspase-1	0.419442	B (assay format)	0.0612061	-0.143963	-0.0760502	-0.771836	0.80618	1.13864	-0.477583	-0.0819263	-0.104011	0.251111	-0.384497	-0.0475126	-1	60.9299		1	1	1	1	1	1	1	1	1	1	1	11
CHEMBL273575	NOMIFENSINE	CN1Cc2c(N)cccc2C(c2ccccc2)C1	IC50 (nM)	Caspase-1	0.419442	B (assay format)	0.0612061	-0.113943	0.480792	-0.771836	0.453708	0.707571	0.760433	0.117822	-0.104011	0.392302	-0.384497	-0.0475638	-1	91.8992		1	1	1	1	1	1	1	1	1	1	1	11
CHEMBL100424	PICARTAMIDE	C/N=C(\S)C1(c2ccccn2)CCCS1	IC50 (nM)	Caspase-1	0.419442	B (assay format)	0.0612061	0.846766	-0.598939	0.268392	0.919027	-0.564285	-1.62397	3.16045	0.17623	0.757973	0.412131	-0.0384937	-1	53.6207		1	1	1	1	1	1	1	1	1	1	1	11
CHEMBL2107517	FURMETHOXADONE|NITROFURADOXADONE	CC1CN(/N=C/c2ccc([N+](=O)[O-])o2)C(=O)O1	IC50 (nM)	Caspase-1	0.419442	B (assay format)	0.0612061	-0.938644	-1.01997	0.806157	1.26196	-0.810259	0.11337	0.0641528	-0.104011	-0.287681	0.0856898	-0.0464563	1	100		1	1	1	1	1	1	1	1	1	1	1	11
CHEMBL280531	TIVICICLOVIR	Nc1nc(O)c2ncn(CC(CO)CO)c2n1	IC50 (nM)	Caspase-1	0.419442	B (assay format)	0.0612061	-0.742005	-0.807755	-0.0787428	-0.606483	0.370009	-1.82798	0.222852	-0.104011	0.176838	0.0270343	-0.0461309	1	99.9993		1	1	1	1	1	1	1	1	1	1	1	11
CHEMBL1744042	BUCICLOVIR	Nc1nc(O)c2ncn(CC[C@@H](O)CO)c2n1	IC50 (nM)	Caspase-1	0.419442	B (assay format)	0.0612061	-0.796507	-0.807755	-0.0787428	-0.729305	0.365938	-0.963775	0.223498	-0.104011	0.147801	0.0270343	-0.0463334	1	100		1	1	1	1	1	1	1	1	1	1	1	11
CHEMBL1908307	BTS 49 465|FLOSEQUINAN|MANOPLAX	Cn1cc([S+](C)[O-])c(=O)c2ccc(F)cc21	IC50 (nM)	Caspase-1	0.419442	B (assay format)	0.0612061	-0.161103	-0.337494	-0.771836	1.09961	0.357966	-0.541274	0.688143	-0.104011	0.190129	0.270466	-0.0441123	-1	66.412		1	1	1	1	1	1	1	1	1	1	1	11
CHEMBL1201233	METHYLDOPATE|Methyldopate	CCOC(=O)[C@@](C)(N)Cc1ccc(O)c(O)c1	IC50 (nM)	Caspase-1	0.419442	B (assay format)	0.0612061	-0.681211	-0.610822	-0.771836	0.783418	-1.16716	-1.22426	0.200706	0.313547	0.0363448	0.160542	-0.0462248	1	60.549		1	1	1	1	1	1	1	1	1	1	1	11
CHEMBL2103954	EMORFAZONE	CCOc1c(N2CCOCC2)cnn(C)c1=O	IC50 (nM)	Caspase-1	0.419442	B (assay format)	0.0612061	-0.657418	0.000345826	-0.771836	-0.28068	0.0239407	-0.51613	-0.0710377	-0.104011	0.137358	-0.0317183	-0.0469926	1	60.8506		1	1	1	1	1	1	1	1	1	1	1	11
CHEMBL156901	MOPROLOL|Moprolol	COc1ccccc1OCC(O)CNC(C)C	IC50 (nM)	Caspase-1	0.419442	B (assay format)	0.0612061	-0.902724	-0.548008	-0.771836	-0.127778	-1.1724	-0.791428	-0.0471103	-0.104011	-0.0340029	0.0983852	-0.0467486	1	86.852		1	1	1	1	1	1	1	1	1	1	1	11
CHEMBL714	AEROLIN|AEROLIN 400|AEROLIN AUTO|AIROMIR|AIRSALB|ALBUTEROL|ASMASAL CLICKHALER|ASMASAL SPACEHALER|ASMAVEN|ASMAVENT|Accuneb|COBUTOLIN|COMBIVENT|COMBIVENT UDVS|Combivent|Duoneb|IPRAMOL STERI-NEB|KENTAMOL|LIBETIST|MAXIVENT|PROVENTIL|PROVENTIL-HFA|Proair HFA|Proventil HFA|RIMASAL|SALAMOL E-BREATHE|SALAPIN|SALBULIN NOVOLIZER|SALBUTAMOL|SALBUVENT|SALIPRANEB|SCH 13949W|SCH-13949W|STERI-NEB SALAMOL|VENTMA…	CC(C)(C)NCC(O)c1ccc(O)c(CO)c1	IC50 (nM)	Caspase-1	0.419442	B (assay format)	0.0612061	-0.707823	-0.610822	-0.771836	1.58633	-0.71837	-1.40365	0.0218421	0.435171	-0.0729177	0.0983852	-0.0462412	-1	61.4891		1	1	1	1	1	1	1	1	1	1	1	11
CHEMBL1201213	ETYPRENALINE|ISOETARINE|ISOETHARINE|WIN 3406	CCC(NC(C)C)C(O)c1ccc(O)c(O)c1	IC50 (nM)	Caspase-1	0.419442	B (assay format)	0.0612061	-0.588529	-0.610822	-0.771836	0.387141	-1.01136	-1.74761	0.0224909	-0.104011	-0.116316	0.0983852	-0.0463084	-1	51.289		1	1	1	1	1	1	1	1	1	1	1	11
CHEMBL398110	UK 396082|UK-396,082|UK-396082	CCCn1cnc(C[C@H](CCCN)C(=O)O)c1	IC50 (nM)	Caspase-1	0.419442	B (assay format)	0.0612061	-0.838227	-1.01997	0.153073	-0.624427	-0.789346	-0.508359	0.162887	-0.104011	-0.463701	0.0984366	-0.0464578	-1	50.5771		1	1	1	1	1	1	1	1	1	1	1	11
CHEMBL2104216	DEMELVERINE	CN(CCc1ccccc1)CCc1ccccc1	IC50 (nM)	Caspase-1	0.419442	B (assay format)	0.0612061	-0.842193	0.0699511	-0.771836	0.27722	-1.06949	1.02158	-0.0819533	-0.104011	0.311003	-0.258825	-0.047647	-1	55.1996		1	1	1	1	1	1	1	1	1	1	1	11
CHEMBL3545985	BENZFETAMINE	C[C@@H](Cc1ccccc1)N(C)Cc1ccccc1	IC50 (nM)	Caspase-1	0.419442	B (assay format)	0.0612061	-0.630741	0.0699511	-0.771836	0.446027	-1.06122	0.797762	-0.0819532	-0.104011	0.293515	-0.258825	-0.0475822	1	99.4359		1	1	1	1	1	1	1	1	1	1	1	11
CHEMBL2107068	TEBATIZOLE	CN1CCN(c2nc(C(C)(C)C)cs2)CC1	IC50 (nM)	Caspase-1	0.419442	B (assay format)	0.0612061	-0.0629481	-0.171121	0.153073	1.99459	0.0378826	0.258562	-0.0754835	0.378563	-0.034561	0.0994682	-0.0464282	-1	99.7726		1	1	1	1	1	1	1	1	1	1	1	11
CHEMBL2104738	MESECLAZONE|W-2395	CC1CC2Oc3ccc(Cl)cc3C(=O)N2O1	IC50 (nM)	Caspase-1	0.419442	B (assay format)	0.0612061	-0.5103	-0.388425	-0.117575	1.21604	1.08119	0.438223	-0.0711495	-0.104011	-0.00137345	0.0777747	-0.0362624	-1	100		1	1	1	1	1	1	1	1	1	1	1	11
CHEMBL2111119	LOMETRALINE	COc1ccc(Cl)c2c1CCCC2N(C)C	IC50 (nM)	Caspase-1	0.419442	B (assay format)	0.0612061	0.164595	0.200673	-0.771836	1.24602	0.502843	-1.3049	-0.0819471	-0.104011	0.226617	0.152213	-0.0354483	-1	66.5754		1	1	1	1	1	1	1	1	1	1	1	11
CHEMBL894	BUPROPION|Bupropion	CC(NC(C)(C)C)C(=O)c1cccc(Cl)c1	IC50 (nM)	Caspase-1	0.419442	B (assay format)	0.0612061	-0.555265	-0.548008	-0.771836	2.76359	-1.33394	0.0337108	-0.0711581	0.435171	0.153667	0.36804	-0.0345659	-1	86.1408		1	1	1	0	1	1	1	1	1	1	1	10
CHEMBL2104599	DICHLORAMINE-T	Cc1ccc(S(=O)(=O)N(Cl)Cl)cc1	IC50 (nM)	Caspase-1	0.419442	B (assay format)	0.0612061	-0.207543	-0.548008	-0.771836	2.93332	-0.997062	-1.37352	-0.0304832	0.26983	1.06225	1.44814	-0.0114201	1	59.9026		1	1	1	0	1	1	1	1	1	1	1	10
CHEMBL53418	CHRYSAZIN|DANTHRON|DANTRON|DORBANE|Danthron|ISTIZIN	O=C1c2cccc(O)c2C(=O)c2c(O)cccc21	IC50 (nM)	Caspase-1	0.419442	B (assay format)	0.0612061	-0.366754	0.0614627	-0.771836	1.29685	1.15814	-0.495769	0.00917064	-0.104011	0.503421	-0.22604	-0.0466284	-1	94.0288		1	1	1	1	1	1	1	1	1	1	1	11
CHEMBL64130	2-Acetylfuranonaphthoquinone|BBI608|NAPABUCASIN	CC(=O)c1cc2c(o1)C(=O)c1ccccc1C2=O	IC50 (nM)	Caspase-1	0.419442	B (assay format)	0.0612061	-0.486048	-0.283168	-0.117575	1.45106	1.51619	-0.19221	-0.0496238	-0.104011	0.0909248	-0.22604	-0.0468288	-1	99.9494		1	1	1	1	1	1	1	1	1	1	1	11
CHEMBL172498	DOQUALAST|Doqualast	O=C(O)c1ccc2nc3ccccn3c(=O)c2c1	IC50 (nM)	Caspase-1	0.419442	B (assay format)	0.0612061	-0.620024	0.0224158	-0.771836	1.05229	1.31374	0.171501	-0.0238873	-0.104011	0.328508	-0.225996	-0.0469098	-1	99.9946		1	1	1	1	1	1	1	1	1	1	1	11
CHEMBL24924	FLUINDIONE|PREVISCAN	O=C1c2ccccc2C(=O)C1c1ccc(F)cc1	IC50 (nM)	Caspase-1	0.419442	B (assay format)	0.0612061	-0.446753	-0.0760502	-0.40352	0.978033	0.556421	-0.132058	-0.0604344	-0.104011	0.355341	-0.239149	-0.0465864	-1	98.2156		1	1	1	1	1	1	1	1	1	1	1	11
CHEMBL1957038	DEHYDROEQUOL|IDRONOXIL|NV-06	Oc1ccc(C2=Cc3ccc(O)cc3OC2)cc1	IC50 (nM)	Caspase-1	0.419442	B (assay format)	0.0612061	-0.671642	0.214255	-0.771836	0.738061	0.686895	0.51283	-0.0123451	-0.104011	0.456455	-0.278873	-0.0471954	-1	99.9433		1	1	1	1	1	1	1	1	1	1	1	11
CHEMBL195560	ISOPHENOXODIOL	Oc1ccc(C2=COc3cc(O)ccc3C2)cc1	IC50 (nM)	Caspase-1	0.419442	B (assay format)	0.0612061	-0.654927	0.214255	-0.771836	0.704086	0.686895	0.51283	-0.0123451	-0.104011	0.36399	-0.278873	-0.0471954	-1	99.9253		1	1	1	1	1	1	1	1	1	1	1	11
CHEMBL3989847	NIFURTHILINE|THIOFURADENE	O=[N+]([O-])c1ccc(/C=N/N2CCNC2=S)o1	IC50 (nM)	Caspase-1	0.419442	B (assay format)	0.0612061	-0.9412	-1.01997	1.13329	0.870929	-0.749162	-0.0129874	0.915428	-0.104011	0.248725	0.317044	-0.0393282	1	84.2001		1	1	1	1	1	1	1	1	1	1	1	11
CHEMBL2107064	ROLAFAGREL	O=C(O)c1ccc2c(c1)C=C(n1ccnc1)CC2	IC50 (nM)	Caspase-1	0.419442	B (assay format)	0.0612061	-0.575682	0.000345826	0.615527	0.649558	0.696317	0.536611	-0.0346815	-0.104011	0.207973	-0.278829	-0.047196	-1	99.9581		1	1	1	1	1	1	1	1	1	1	1	11
CHEMBL2111127	OXIFUNGIN	c1ccc(OCC2=Nc3cnccc3NN2)cc1	IC50 (nM)	Caspase-1	0.419442	B (assay format)	0.0612061	-0.88932	0.127673	-0.771836	-0.640595	-0.0108843	1.15212	-0.0807797	-0.104011	0.271089	-0.278786	-0.0476867	-1	83.0203		1	1	1	1	1	1	1	1	1	1	1	11
CHEMBL2105363	QUINEZAMIDE	CC(=O)Nc1cnn2c(C)nc3ccccc3c12	IC50 (nM)	Caspase-1	0.419442	B (assay format)	0.0612061	-0.464287	-0.335797	-0.0787428	-0.262474	1.36622	0.760433	-0.0708649	-0.104011	0.340786	-0.278786	-0.0473308	1	100		1	1	1	1	1	1	1	1	1	1	1	11
CHEMBL12831	CI-914|IMAZODAN	O=C1CCC(c2ccc(-n3ccnc3)cc2)=NN1	IC50 (nM)	Caspase-1	0.419442	B (assay format)	0.0612061	-0.773566	-0.0743525	0.615527	0.0654749	0.127049	0.51283	-0.069818	-0.104011	0.020131	-0.278786	-0.0474453	-1	99.9998		1	1	1	1	1	1	1	1	1	1	1	11
CHEMBL3545036	ADX-10059|ADX10059|RASEGLURANT|Raseglurant	Cc1cc(C)c(N)c(C#Cc2cccc(F)c2)n1	IC50 (nM)	Caspase-1	0.419442	B (assay format)	0.0612061	-0.771403	-0.27468	-0.771836	1.03447	-0.501116	0.065922	0.117872	-0.104011	0.48963	-0.133566	-0.0467764	-1	53.6829		1	1	1	1	1	1	1	1	1	1	1	11
CHEMBL1230245	RONOPTERIN|VAS-203|VAS203	C[C@H](O)[C@H](O)[C@H]1CNc2nc(N)nc(N)c2N1	IC50 (nM)	Caspase-1	0.419442	B (assay format)	0.0612061	-0.648668	-0.374844	-0.771836	-0.765674	0.380769	-0.385567	0.38957	-0.104011	0.109651	-0.0022934	-0.0466159	1	99.9998		1	1	1	1	1	1	1	1	1	1	1	11
CHEMBL2106809	NAPHTHONONE	O=C1CCCCC1c1c(O)ccc2ccccc12	IC50 (nM)	Caspase-1	0.419442	B (assay format)	0.0612061	-0.238808	1.03084	-0.771836	0.6872	0.673546	0.384132	-0.0363925	-0.104011	0.0421276	-0.331707	-0.0472226	-1	99.7195		1	1	1	1	1	1	1	1	1	1	1	11
CHEMBL2105601	LIOSOL|M.G. 1559|XENBUCIN|XENBUFICIN	CCC(C(=O)O)c1ccc(-c2ccccc2)cc1	IC50 (nM)	Caspase-1	0.419442	B (assay format)	0.0612061	-0.684358	-0.00304955	-0.771836	0.745221	-0.609804	-0.782246	-0.0347221	-0.104011	0.281287	-0.175427	-0.0469816	1	72.8929		1	1	1	1	1	1	1	1	1	1	1	11
CHEMBL1877495	BENMOXIN|MEBAMOXINE	CC(NNC(=O)c1ccccc1)c1ccccc1	IC50 (nM)	Caspase-1	0.419442	B (assay format)	0.0612061	-0.861856	0.0699511	-0.771836	0.483592	-1.07459	0.373678	-0.0699601	-0.104011	0.297219	-0.175381	-0.0473174	1	99.9015		1	1	1	1	1	1	1	1	1	1	1	11
CHEMBL1581974	PICOBENZIDE	Cc1cc(C)cc(C(=O)NCc2ccncc2)c1	IC50 (nM)	Caspase-1	0.419442	B (assay format)	0.0612061	-0.768453	-0.189795	-0.771836	0.387619	-0.718767	0.697631	-0.0709751	-0.104011	0.399608	-0.175381	-0.0472641	1	93.0133		1	1	1	1	1	1	1	1	1	1	1	11
CHEMBL22916	AMELTOLIDE	Cc1cccc(C)c1NC(=O)c1ccc(N)cc1	IC50 (nM)	Caspase-1	0.419442	B (assay format)	0.0612061	-0.667906	-0.140562	-0.771836	0.727352	-0.284291	-0.358162	0.12876	-0.104011	0.510618	-0.175381	-0.0471294	-1	53.9462		1	1	1	1	1	1	1	1	1	1	1	11
CHEMBL1282	ALDARA|Aldara|IMIQUIMOD|R-837|S26308|ZYCLARA	CC(C)Cn1cnc2c(N)nc3ccccc3c21	IC50 (nM)	Caspase-1	0.419442	B (assay format)	0.0612061	-0.389859	-0.310331	-0.0787428	0.478746	1.36622	0.760433	0.118639	-0.104011	0.33522	-0.331619	-0.0474859	1	52.7884		1	1	1	1	1	1	1	1	1	1	1	11
CHEMBL1094966	PIRBUTEROL|Pirbuterol	CC(C)(C)NCC(O)c1ccc(O)c(CO)n1	IC50 (nM)	Caspase-1	0.419442	B (assay format)	0.0612061	-0.76144	-0.704195	-0.771836	0.923707	-0.71837	-1.40365	0.0218907	0.435171	-0.259796	0.129489	-0.0462238	-1	66.3524		1	1	1	1	1	1	1	1	1	1	1	11
CHEMBL2105449	CENTRAZENE|CL 26193|SIMTRAZENE	CN(/N=N/N(C)c1ccccc1)c1ccccc1	IC50 (nM)	Caspase-1	0.419442	B (assay format)	0.0612061	-0.884142	0.0699511	-0.771836	-0.876884	-1.07459	0.373678	-0.0805733	-0.104011	0.628044	-0.175335	-0.047486	-1	100		1	1	1	1	1	1	1	1	1	1	1	11
CHEMBL2107053	TETRABARBITAL|TETRAMAL	CCCC(CC)C1(CC)C(=O)NC(=O)NC1=O	IC50 (nM)	Caspase-1	0.419442	B (assay format)	0.0612061	0.217098	-0.755126	-0.771836	0.702559	-0.57996	-4.40221	-0.0489904	0.146524	-0.687404	0.129489	-0.0461018	1	100		1	1	1	1	1	0	1	1	1	1	1	10
CHEMBL590540	CYSTINE	N[C@@H](CSSC[C@H](N)C(=O)O)C(=O)O	IC50 (nM)	Caspase-1	0.419442	B (assay format)	0.0612061	-0.862577	-1.01997	-0.771836	-1.27309	-2.16399	-1.3606	0.582351	-0.104011	0.876215	1.34939	-0.0381429	-1	100		1	1	1	1	1	1	1	1	1	1	1	11
CHEMBL2107516	BUDRALAZINE	CC(C)=C/C(C)=N/N=c1/[nH]ncc2ccccc12	IC50 (nM)	Caspase-1	0.419442	B (assay format)	0.0612061	-0.763898	-0.172819	-0.771836	0.795007	-0.279746	0.758004	-0.0795705	-0.104011	0.274291	-0.175335	-0.0474421	-1	97.2058		1	1	1	1	1	1	1	1	1	1	1	11
CHEMBL2110937		C=CCC1(CC(C)C)C(=O)NC(=S)NC1=O	IC50 (nM)	Caspase-1	0.419442	B (assay format)	0.0612061	-0.0957866	-0.755126	-0.771836	0.935057	-0.850228	-1.37392	0.803298	0.17623	0.170786	0.411035	-0.0385986	-1	73.7766		1	1	1	1	1	1	1	1	1	1	1	11
CHEMBL1193	NSC-47965|PHENIRAMINE|Pheniramine	CN(C)CCC(c1ccccc1)c1ccccn1	IC50 (nM)	Caspase-1	0.419442	B (assay format)	0.0612061	-0.638246	-0.0539802	-0.771836	-0.0959629	-0.314873	1.00539	-0.0819104	-0.104011	0.245813	-0.230995	-0.0475255	-1	99.2134		1	1	1	1	1	1	1	1	1	1	1	11
CHEMBL178862	ANETHOLE TRITHIONE|ANETHOLTRITHION|Anethole Trithione|Anetholtrithion	COc1ccc(-c2cc(=S)ss2)cc1	IC50 (nM)	Caspase-1	0.419442	B (assay format)	0.0612061	-0.269877	-0.548008	0.153073	0.845758	-0.339402	-0.883261	1.148	-0.104011	1.49917	0.801675	-0.0332296	-1	74.7195		1	1	1	1	1	1	1	1	1	1	1	11
CHEMBL2106529	CROPROPAMIDE	C/C=C/C(=O)N(CCC)C(CC)C(=O)N(C)C	IC50 (nM)	Caspase-1	0.419442	B (assay format)	0.0612061	-0.520329	-1.01997	-0.771836	-0.161915	-1.65375	-3.37783	-0.0603961	-0.104011	-0.024593	0.277854	-0.0460789	1	100		1	1	1	1	1	0	1	1	1	1	1	10
CHEMBL120563	NSC-1771|REZIFILM|SQ 1489|THIRAM	CN(C)C(=S)SSC(=S)N(C)C	IC50 (nM)	Caspase-1	0.419442	B (assay format)	0.0612061	-0.0957211	-1.01997	-0.771836	1.16554	-1.91981	-2.01916	1.81777	-0.104011	2.75347	2.1981	-0.0159591	-1	100		1	1	1	1	1	1	1	1	1	1	1	11
CHEMBL1271	Ansolysen|Pentolinium	C[N+]1(CCCCC[N+]2(C)CCCC2)CCCC1	IC50 (nM)	Caspase-1	0.419442	B (assay format)	0.0612061	-0.0657665	-1.01997	1.30862	1.99222	-1.58891	-0.0171932	-0.0819532	0.704763	-0.571665	-0.237207	-0.0475909	1	100		1	1	1	1	1	1	1	1	1	1	1	11
CHEMBL2179529	AZD 1446|AZD-1446|AZD1446|AZD1446 HCL|TC-6683|TC6683|TC6683 HCL	O=C(c1ccc(Cl)o1)N1CC2CNCC2C1	IC50 (nM)	Caspase-1	0.419442	B (assay format)	0.0612061	-0.507711	-1.01997	1.78755	0.943045	0.143756	0.438223	-0.0710958	-0.104011	-0.298651	0.0484469	-0.0363429	-1	85.5082		1	1	1	1	1	1	1	1	1	1	1	11
CHEMBL1230158	TIANAFAC	Cc1c(CC(=O)O)sc2ccc(Cl)cc12	IC50 (nM)	Caspase-1	0.419442	B (assay format)	0.0612061	0.0976071	-0.610822	-0.28114	1.74623	0.159078	0.313489	-0.0282881	-0.104011	0.574873	0.534214	-0.0336136	-1	82.7514		1	1	1	1	1	1	1	1	1	1	1	11
CHEMBL4296719	DUTOGLIPTIN|PHX1149	O=C(CN[C@@H]1CCNC1)N1CCC[C@H]1B(O)O	IC50 (nM)	Caspase-1	0.419442	B (assay format)	0.0612061	-0.66961	-1.01997	1.59574	-1.07253	-1.06501	0.11337	0.000976138	-0.104011	-0.71598	-0.0493749	-0.0467768	1	100		1	1	1	1	1	1	1	1	1	1	1	11
CHEMBL1201117	DELAXIN|FORBAXIN|METHOCARBAMOL|Miolaxin|NSC-170960|Neuraxin|ROBAXIN|ROBAXIN-750	COc1ccccc1OCC(O)COC(N)=O	IC50 (nM)	Caspase-1	0.419442	B (assay format)	0.0612061	-0.958045	-0.548008	-0.771836	-0.627717	-1.1724	-0.791428	0.167394	-0.104011	0.132759	0.2227	-0.0463356	1	63.4012		1	1	1	1	1	1	1	1	1	1	1	11
CHEMBL201761	INSH|N'-(2-Hydroxybenzylidene)Isonicotinohydrazide|SALINAZID|SALINIAZID|Salizid	O=C(N/N=C/c1ccccc1O)c1ccncc1	IC50 (nM)	Caspase-1	0.419442	B (assay format)	0.0612061	-0.957849	-0.126981	-0.771836	-0.128319	-1.02954	0.373678	-0.0350196	-0.104011	0.55821	-0.0919364	-0.0470403	1	65.2215		1	1	1	1	1	1	1	1	1	1	1	11
CHEMBL258805	SU-9516	COc1ccc2c(c1)/C(=C/c1cnc[nH]1)C(=O)N2	IC50 (nM)	Caspase-1	0.419442	B (assay format)	0.0612061	-0.674722	-0.610822	1.10505	-0.0564262	0.61518	-0.169828	-0.0708057	-0.104011	0.231161	-0.252391	-0.0471785	-1	98.6109		1	1	1	1	1	1	1	1	1	1	1	11
CHEMBL407874	6-O-BENZYLGUANINE|NSC-637037|O6-BENZYLGUANINE	Nc1nc(OCc2ccccc2)c2nc[nH]c2n1	IC50 (nM)	Caspase-1	0.419442	B (assay format)	0.0612061	-0.866871	-0.262796	0.208379	-0.529924	0.145239	1.06819	0.119623	-0.104011	0.463305	-0.252347	-0.0475487	1	98.5886		1	1	1	1	1	1	1	1	1	1	1	11
CHEMBL17125	PELRINONE	Cc1nc(=O)c(C#N)c(NCc2cccnc2)[nH]1	IC50 (nM)	Caspase-1	0.419442	B (assay format)	0.0612061	-0.847141	-0.361262	-0.771836	-0.368623	-0.377689	-0.456821	0.0350088	-0.104011	0.379095	-0.0918904	-0.0470062	-1	60.6428		1	1	1	1	1	1	1	1	1	1	1	11
CHEMBL311300	BCX-34|PELDESINE	Nc1nc2c(Cc3cccnc3)c[nH]c2c(=O)[nH]1	IC50 (nM)	Caspase-1	0.419442	B (assay format)	0.0612061	-0.691633	-0.361262	-0.0787428	-0.819904	0.46115	0.844367	0.130913	-0.104011	0.321475	-0.252347	-0.0472983	1	99.9923		1	1	1	1	1	1	1	1	1	1	1	11
CHEMBL2105529	TENOSIPROL	O=C(O[C@H]1CN[C@H](C(=O)O)C1)c1cccs1	IC50 (nM)	Caspase-1	0.419442	B (assay format)	0.0612061	-0.808797	-1.01997	1.53926	-0.205373	-0.739155	0.263499	-0.0175021	-0.104011	-0.0296747	0.285888	-0.0456265	-1	100		1	1	1	1	1	1	1	1	1	1	1	11
CHEMBL1201774	DAPROTERIN|SAPROPTERIN	C[C@H](O)[C@H](O)[C@H]1CNc2nc(N)nc(O)c2N1	IC50 (nM)	Caspase-1	0.419442	B (assay format)	0.0612061	-0.669053	-0.374844	-0.771836	-0.609797	0.380769	-0.385567	0.224171	-0.104011	0.0320945	0.0270343	-0.046461	1	99.9949		1	1	1	1	1	1	1	1	1	1	1	11
CHEMBL2106178	ENFENAMIC ACID	O=C(O)c1ccccc1NCCc1ccccc1	IC50 (nM)	Caspase-1	0.419442	B (assay format)	0.0612061	-0.858841	-0.00304955	-0.771836	0.265945	-0.848394	0.709411	-0.0346934	-0.104011	0.406557	-0.147597	-0.0470998	1	94.0697		1	1	1	1	1	1	1	1	1	1	1	11
CHEMBL686	CI-473|CN-35355|CONTRAFLAM|DYSMAN-250|DYSMAN-500|INF-3355|J2.344B|M01AG01|MEFENAMIC ACID|MEFLAM 250|MEFLAM 500|MENDYS|NSC-94437|OPUSTAN 250|OPUSTAN 500|PONSTAN|PONSTAN FTE|PONSTEL	Cc1cccc(Nc2ccccc2C(=O)O)c1C	IC50 (nM)	Caspase-1	0.419442	B (assay format)	0.0612061	-0.632937	-0.140562	-0.771836	0.985734	-0.26294	-0.246251	-0.0346906	-0.104011	0.387026	-0.147597	-0.046972	-1	68.8955		1	1	1	1	1	1	1	1	1	1	1	11
CHEMBL2106826	NAFOXADOL	c1ccc2cc(C34CNCC(CO3)O4)ccc2c1	IC50 (nM)	Caspase-1	0.419442	B (assay format)	0.0612061	-0.314514	0.360256	-0.0787428	1.01403	1.338	0.536145	-0.0819053	0.209298	-0.0144001	-0.447923	-0.0477843	-1	58.6726		1	1	1	1	1	1	1	1	1	1	1	11
CHEMBL136800	BDP 12|BDP-12|CX 516|CX-516|CX516	O=C(c1ccc2nccnc2c1)N1CCCCC1	IC50 (nM)	Caspase-1	0.419442	B (assay format)	0.0612061	-0.666496	1.01387	-0.771836	-0.441275	0.166963	0.620545	-0.0710883	-0.104011	0.2458	-0.305224	-0.0474705	1	82.8033		1	1	1	1	1	1	1	1	1	1	1	11
CHEMBL4297382	GPI 1485|GPI-1485	CCC(C)(C)C(=O)C(=O)N1CCC[C@H]1C(=O)O	IC50 (nM)	Caspase-1	0.419442	B (assay format)	0.0612061	-0.453177	-1.01997	0.208379	1.21948	-1.34006	-3.01319	-0.01318	0.313547	-0.539954	0.160542	-0.0459932	1	100		1	1	1	1	1	0	1	1	1	1	1	10
CHEMBL2103807	851-A|851A|EPETIRIMOD|S-30563	CC(C)Cn1cnc2c(N)nc3cccnc3c21	IC50 (nM)	Caspase-1	0.419442	B (assay format)	0.0612061	-0.452062	-0.417286	-0.0787428	-0.228883	1.36622	0.760433	0.118683	-0.104011	0.385391	-0.305181	-0.0474649	1	100		1	1	1	1	1	1	1	1	1	1	1	11
CHEMBL471036	LITOXETINE	c1ccc2cc(COC3CCNCC3)ccc2c1	IC50 (nM)	Caspase-1	0.419442	B (assay format)	0.0612061	-0.714607	1.08517	-0.771836	0.355263	-0.0108843	1.15212	-0.0819209	-0.104011	0.0731698	-0.358102	-0.0477483	-1	100		1	1	1	1	1	1	1	1	1	1	1	11
CHEMBL4297313	OT-551	CC1(C)CC(OC(=O)C2CC2)CC(C)(C)N1O	IC50 (nM)	Caspase-1	0.419442	B (assay format)	0.0612061	0.430974	-0.471612	-0.771836	3.25868	-0.337832	-0.502141	-0.021079	0.731666	-0.881518	-0.0904708	-0.0467901	1	99.9513		1	1	1	0	1	1	1	1	1	1	1	10
CHEMBL2104582	OCTAPINOL	CCCC(CCC)CC1CCN(CCO)CC1	IC50 (nM)	Caspase-1	0.419442	B (assay format)	0.0612061	-0.436135	0.0750442	-0.771836	0.369429	-0.691119	-0.825989	-0.0477975	-0.104011	-0.784941	-0.0259292	-0.0467788	1	53.0647		1	1	1	1	1	1	1	1	1	1	1	11
CHEMBL1534653	HETAFLUR|SK&F 2208	CCCCCCCCCCCCCCCCN	IC50 (nM)	Caspase-1	0.419442	B (assay format)	0.0612061	-1.12266	-1.01997	-0.771836	-0.446104	-1.65407	0.761133	0.115612	-0.104011	-0.952621	0.112722	-0.0470373	-1	100		1	1	1	1	1	1	1	1	1	1	1	11
CHEMBL19236	BDF-5896|BDF5896|BE-5895|BE5895|CYNT|FISIOTENS|LY-326869|LY326869|MOXONIDINE|NORCYNT|NORMATENS|NUCYNT|PHYSIOTENS	COc1nc(C)nc(Cl)c1NC1=NCCN1	IC50 (nM)	Caspase-1	0.419442	B (assay format)	0.0612061	-0.758392	-0.807755	0.615527	-0.307028	-0.403522	-0.50013	-0.0817167	-0.104011	0.339117	0.27663	-0.0355026	1	88.7157		1	1	1	1	1	1	1	1	1	1	1	11
CHEMBL2106759	FOSCOLIC ACID|PDLA|PHOSCOLIC ACID	CC(O)(C(=O)O)P(=O)(O)C(C)(O)C(=O)O	IC50 (nM)	Caspase-1	0.419442	B (assay format)	0.0612061	0.693126	-1.01997	-0.771836	1.5795	-3.05268	-3.43204	0.193661	0.889721	-0.746271	1.07073	-0.0427563	1	100		1	1	1	1	0	0	1	1	1	1	1	9
CHEMBL92444	NIDROXYZONE|NITROFUROXIZONE|Nidroxyzone	NC(=O)N(CCO)/N=C/c1ccc([N+](=O)[O-])o1	IC50 (nM)	Caspase-1	0.419442	B (assay format)	0.0612061	-1.00481	-1.01997	0.153073	0.377737	-1.03399	-0.745347	0.301456	-0.104011	-0.155964	0.316013	-0.0456569	1	99.7072		1	1	1	1	1	1	1	1	1	1	1	11
CHEMBL1200370	ACETOXYL 2.5|ACETOXYL 5|ACNE-AID CREAM|ACNECIDE|ACNECIDE 10|ACNEGEL|ACNEGEL FTE|ACNIDAZIL|BENOXYL|BENOXYL 10|BENOXYL 20|BENOXYL 5|BENZAC|BENZAC W|BENZAGEL 10|BENZAGEL 5|BENZAMYCIN|BENZOYL PEROXIDE|BREVOXYL|CLEAR BY DESIGN|CLEARASIL MAX 10|DERMOXYL|DRY AND CLEAR|DRY CLEAR|E928|EPI-CLEAR|FOSTEX BPO BAR, GEL, AND WASH|GPPE LOTIO GEL|LOROXIDE|MEDICLEAR|MEDICLEAR ACNE 10|MEDICLEAR ACNE 5|NERICUR|NSC-6…	O=C(OOC(=O)c1ccccc1)c1ccccc1	IC50 (nM)	Caspase-1	0.419442	B (assay format)	0.0612061	-0.977283	0.0699511	-0.771836	0.261705	-1.07459	0.373678	-0.0600337	-0.104011	0.448268	-0.0641983	-0.0469949	1	99.5044		1	1	1	1	1	1	1	1	1	1	1	11
CHEMBL52609	NSC-21548|THYMIDINE|Thymidin|Thymidinedeoxyriboside|ZIDOVUDINE RELATED COMPOUND D|ZIDOVUDINE RELATED COMPOUND D RS	Cc1cn([C@H]2C[C@H](O)[C@@H](CO)O2)c(=O)[nH]c1=O	IC50 (nM)	Caspase-1	0.419442	B (assay format)	0.0612061	-0.633527	-0.746638	-0.117575	-0.101144	0.077305	-1.44872	0.00918638	-0.104011	-0.373756	0.0563135	-0.0461117	1	82.2343		1	1	1	1	1	1	1	1	1	1	1	11
CHEMBL1329455	CAS 276|CORVASAL|CORVATON MITE|CORVATON RET|Corvaton|MOLSIDOMINE|MORSYDOMINE	CCOC(=O)[N-]c1c[n+](N2CCOCC2)no1	IC50 (nM)	Caspase-1	0.419442	B (assay format)	0.0612061	-0.921929	-0.245819	0.153073	-0.864387	-0.514501	0.492624	-0.0691539	-0.104011	-0.285303	0.0563621	-0.0470181	1	63.0379		1	1	1	1	1	1	1	1	1	1	1	11
CHEMBL1297	53858|FENOPROFEN|Fenoprofen|Nalfon|PROGESIC	CC(C(=O)O)c1cccc(Oc2ccccc2)c1	IC50 (nM)	Caspase-1	0.419442	B (assay format)	0.0612061	-0.810534	-0.00304955	-0.771836	0.438249	-0.576743	0.414908	-0.0347145	-0.104011	0.237737	-0.119813	-0.0470257	1	59.0548		1	1	1	1	1	1	1	1	1	1	1	11
CHEMBL1898387	MEXENONE	COc1ccc(C(=O)c2ccc(C)cc2)c(O)c1	IC50 (nM)	Caspase-1	0.419442	B (assay format)	0.0612061	-0.738302	-0.140562	-0.771836	1.08897	-0.0845482	-1.33738	-0.0363854	-0.104011	0.474006	-0.119813	-0.0467616	-1	81.5024		1	1	1	1	1	1	1	1	1	1	1	11
CHEMBL198877	(S)-Equol|AUS-131	Oc1ccc([C@H]2COc3cc(O)ccc3C2)cc1	IC50 (nM)	Caspase-1	0.419442	B (assay format)	0.0612061	-0.544712	0.360256	-0.771836	0.707809	0.686895	0.51283	-0.0123451	-0.104011	0.21505	-0.278873	-0.0471954	-1	99.8943		1	1	1	1	1	1	1	1	1	1	1	11
CHEMBL15192	ARQ 501|ARQ-501|Beta-Lapachone|LAPACHONE|Lapachone, Beta-|MB-12066|NSC-26326|NSC-629749	CC1(C)CCC2=C(O1)c1ccccc1C(=O)C2=O	IC50 (nM)	Caspase-1	0.419442	B (assay format)	0.0612061	-0.122398	0.149743	-0.771836	2.17157	1.68174	-0.136254	-0.0604231	0.36287	-0.0438731	-0.278873	-0.0471021	1	89.8348		1	1	1	1	1	1	1	1	1	1	1	11
CHEMBL2105035	ISONIXIN	Cc1cccc(C)c1NC(=O)c1cccnc1O	IC50 (nM)	Caspase-1	0.419442	B (assay format)	0.0612061	-0.673444	-0.245819	-0.771836	0.654767	-0.631569	-0.346382	-0.0358665	-0.104011	0.403765	-0.119767	-0.0469524	1	84.3409		1	1	1	1	1	1	1	1	1	1	1	11
CHEMBL2104706	METANIXIN	Cc1cccc(C)c1Nc1ncccc1C(=O)O	IC50 (nM)	Caspase-1	0.419442	B (assay format)	0.0612061	-0.650536	-0.245819	-0.771836	0.81846	-0.17643	-0.0975271	-0.0346381	-0.104011	0.353648	-0.119767	-0.0469495	-1	70.814		1	1	1	1	1	1	1	1	1	1	1	11
CHEMBL1596113	NIXYLIC ACID|UP 74	Cc1cccc(Nc2ncccc2C(=O)O)c1C	IC50 (nM)	Caspase-1	0.419442	B (assay format)	0.0612061	-0.670265	-0.245819	-0.771836	0.844459	-0.26294	-0.246251	-0.0346382	-0.104011	0.353648	-0.119767	-0.0469498	-1	65.3079		1	1	1	1	1	1	1	1	1	1	1	11
CHEMBL57358	BI-L-239|ENOFELAST|Enofelast	Cc1cc(/C=C/c2ccc(F)cc2)cc(C)c1O	IC50 (nM)	Caspase-1	0.419442	B (assay format)	0.0612061	-0.712051	-0.194888	-0.771836	1.58732	-0.413642	-0.330184	-0.0471491	-0.104011	0.560904	-0.133612	-0.046646	-1	95.0706		1	1	1	1	1	1	1	1	1	1	1	11
CHEMBL3989616	LIDIMYCIN|LYDIMYCIN|U-15,965	O=C(O)/C=C/CC[C@@H]1SC[C@@H]2NC(=O)N[C@H]12	IC50 (nM)	Caspase-1	0.419442	B (assay format)	0.0612061	-0.175589	-1.01997	0.575518	-0.521735	-0.327773	0.857615	-0.0205509	-0.104011	0.144705	0.254835	-0.045657	-1	66.5439		1	1	1	1	1	1	1	1	1	1	1	11
CHEMBL2106771	DA-808|NAFCAPROIC ACID	CCC(CC)(C(=O)O)c1cccc2ccccc12	IC50 (nM)	Caspase-1	0.419442	B (assay format)	0.0612061	0.0398282	-0.140562	-0.771836	1.94111	-0.00561519	-3.35767	-0.0347187	0.17623	0.0583202	-0.175427	-0.0468211	1	86.0317		1	1	1	1	1	0	1	1	1	1	1	10
CHEMBL1420319	CB-103	CC(C)(C)c1ccc(Oc2ccc(N)cn2)cc1	IC50 (nM)	Caspase-1	0.419442	B (assay format)	0.0612061	-0.672822	-0.183005	-0.771836	1.82154	-0.31997	0.39871	0.117875	0.378563	0.161446	-0.175381	-0.0473966	-1	99.9965		1	1	1	1	1	1	1	1	1	1	1	11
CHEMBL2104341	IPRAZONE|ISOPRAZONE	Cc1[nH]c(-c2ccccc2)c(N)c1C(=O)C(C)C	IC50 (nM)	Caspase-1	0.419442	B (assay format)	0.0612061	-0.372457	-0.475007	-0.28114	1.2395	-0.584044	-0.540754	0.12874	-0.104011	-0.00337426	-0.175381	-0.0470457	1	97.2851		1	1	1	1	1	1	1	1	1	1	1	11
CHEMBL1255901	HUPERZINE A	C/C=C1\[C@H]2C=C(C)C[C@@]1(N)c1ccc(=O)[nH]c1C2	IC50 (nM)	Caspase-1	0.419442	B (assay format)	0.0612061	0.584319	0.266883	-0.771836	0.635204	2.18845	-0.581101	0.131374	0.219387	-0.131561	-0.331663	-0.0471937	1	100		1	1	1	1	0	1	1	1	1	1	1	10
CHEMBL1742426	BISFENTIDINE	Cc1nc(-c2ccc(/N=C/NC(C)C)cc2)c[nH]1	IC50 (nM)	Caspase-1	0.419442	B (assay format)	0.0612061	-0.878145	-0.548008	0.153073	0.172112	-0.314597	0.5975	-0.0816744	-0.104011	0.023281	-0.175335	-0.0474729	-1	99.965		1	1	1	1	1	1	1	1	1	1	1	11
CHEMBL2009296		Oc1ccc2c(c1)CC[N+]1=C2CCC2CCCC21	IC50 (nM)	Caspase-1	0.419442	B (assay format)	0.0612061	0.356022	0.496071	0.208379	0.776561	1.80638	0.661379	-0.0471523	-0.104011	-0.330066	-0.498241	-0.0475957	1	99.9994		1	1	1	1	0	1	1	1	1	1	1	10
CHEMBL441	THIOPENTAL|THIOPENTAL CIII|Thiopental	CCCC(C)C1(CC)C(=O)NC(=S)NC1=O	IC50 (nM)	Caspase-1	0.419442	B (assay format)	0.0612061	0.137983	-0.755126	-0.771836	0.960295	-0.452067	-3.84646	0.803298	0.146524	-0.138781	0.411035	-0.0385017	1	100		1	1	1	1	1	0	1	1	1	1	1	10
CHEMBL1990189	SULFONETHYLMETHANE|TRIONAL	CCC(C)(S(=O)(=O)CC)S(=O)(=O)CC	IC50 (nM)	Caspase-1	0.419442	B (assay format)	0.0612061	5.77737	-1.01997	-0.771836	2.71367	-3.2385	-8.33998	0.0208004	0.928394	-0.175194	1.26804	-0.0414759	-1	100		0	1	1	0	0	0	1	1	1	1	1	7
CHEMBL3989469	MENGLYTATE	CCOCC(=O)O[C@@H]1C[C@H](C)CC[C@H]1C(C)C	IC50 (nM)	Caspase-1	0.419442	B (assay format)	0.0612061	-0.250606	0.134463	-0.771836	0.819461	-0.202295	-0.317451	-0.0710775	-0.104011	-0.736384	0.0672809	-0.0468221	-1	71.0056		1	1	1	1	1	1	1	1	1	1	1	11
CHEMBL331743	DIETHYLDIXANTHOGEN|DIEXANTHOGEN|DIXANTHOGEN|NSC-402561	CCOC(=S)SSC(=S)OCC	IC50 (nM)	Caspase-1	0.419442	B (assay format)	0.0612061	-0.572733	-1.01997	-0.771836	-0.0675806	-2.29075	-1.63256	1.81954	-0.104011	2.4532	2.29409	-0.015941	-1	100		1	1	1	1	1	1	1	1	1	1	1	11
CHEMBL706	CETANOL|CETYL ALCOHOL|Cetyl Alcohol|HEXADECANOL	CCCCCCCCCCCCCCCCO	IC50 (nM)	Caspase-1	0.419442	B (assay format)	0.0612061	-1.12266	-1.01997	-0.771836	-0.429262	-1.65407	0.761133	-0.0477978	-0.104011	-1.01051	0.145716	-0.0467812	-1	100		1	1	1	1	1	1	1	1	1	1	1	11
CHEMBL435951	MITOZOLOMIDE	NC(=O)c1ncn2c(=O)n(CCCl)nnc12	IC50 (nM)	Caspase-1	0.419442	B (assay format)	0.0612061	-0.798736	-0.850197	-0.0787428	-0.864636	0.394455	-0.942837	0.144633	-0.104011	0.608257	0.369892	-0.0317941	1	100		1	1	1	1	1	1	1	1	1	1	1	11
CHEMBL3545351	AV-101|J578.071C	Nc1cc(Cl)ccc1C(=O)CC(N)C(=O)O	IC50 (nM)	Caspase-1	0.419442	B (assay format)	0.0612061	-0.781268	-0.610822	-0.771836	0.190575	-0.831416	-0.905293	0.375594	-0.104011	0.519557	0.533173	-0.0337041	1	57.6993		1	1	1	1	1	1	1	1	1	1	1	11
CHEMBL235668	MA-1|TIPIRACIL|TPI (FREEBASE)	N=C1CCCN1Cc1nc(O)nc(O)c1Cl	IC50 (nM)	Caspase-1	0.419442	B (assay format)	0.0612061	-0.706447	-0.807755	0.208379	0.578288	-0.432158	-0.276308	0.0977794	-0.104011	0.24136	0.307683	-0.0351025	1	65.8713		1	1	1	1	1	1	1	1	1	1	1	11
CHEMBL565	ATROMID|ATROMID-S|AY-61123|CHLORFENISATE|CLOFIBRATE|ICI 28257|NSC-79389	CCOC(=O)C(C)(C)Oc1ccc(Cl)cc1	IC50 (nM)	Caspase-1	0.419442	B (assay format)	0.0612061	-0.741383	-0.548008	-0.771836	2.06951	-1.5111	-0.882561	-0.0710723	0.313547	0.155005	0.467076	-0.0344439	1	96.362		1	1	1	1	1	1	1	1	1	1	1	11
CHEMBL91238	IPROCLOZIDE|PC-603	CC(C)NNC(=O)COc1ccc(Cl)cc1	IC50 (nM)	Caspase-1	0.419442	B (assay format)	0.0612061	-0.952048	-0.548008	-0.771836	0.552859	-1.26655	0.199829	-0.0699544	-0.104011	0.174834	0.467131	-0.0345536	1	93.9881		1	1	1	1	1	1	1	1	1	1	1	11
CHEMBL2106019	CLORMECAINE	CN(C)CCOC(=O)c1ccc(Cl)c(N)c1	IC50 (nM)	Caspase-1	0.419442	B (assay format)	0.0612061	-0.866281	-0.610822	-0.771836	0.755613	-0.706438	-0.450654	0.128691	-0.104011	0.638338	0.467131	-0.0343423	1	57.4433		1	1	1	1	1	1	1	1	1	1	1	11
CHEMBL1199080	Bretylium	CC[N+](C)(C)Cc1ccccc1Br	IC50 (nM)	Caspase-1	0.419442	B (assay format)	0.0612061	-0.254703	-0.548008	-0.771836	2.36047	-1.45872	-1.94814	-0.0819533	0.36287	0.826854	1.30503	0.619495	1	70.8335		1	1	1	1	1	1	1	1	1	1	1	11
CHEMBL472561	AAFC|FLUROCITABINE|RO 21-0702	N=c1nc2n(cc1F)[C@@H]1O[C@H](CO)[C@@H](O)[C@@H]1O2	IC50 (nM)	Caspase-1	0.419442	B (assay format)	0.0612061	-0.340044	-0.571776	0.208379	-0.406164	1.61974	-1.09295	0.096596	-0.104011	-0.547401	-0.0507433	-0.0460844	1	100		1	1	1	1	1	1	1	1	1	1	1	11
CHEMBL95606	CYTIDINE|MMV638723|NSC-20258	Nc1ccn([C@@H]2O[C@H](CO)[C@@H](O)[C@H]2O)c(=O)n1	IC50 (nM)	Caspase-1	0.419442	B (assay format)	0.0612061	-0.648668	-0.736452	-0.28114	-0.769999	0.14332	-1.77358	0.23333	-0.104011	-0.189581	0.0856898	-0.0460034	1	100		1	1	1	1	1	1	1	1	1	1	1	11
CHEMBL2105096	FURTERENE	Nc1nc(N)c2nc(-c3ccco3)c(N)nc2n1	IC50 (nM)	Caspase-1	0.419442	B (assay format)	0.0612061	-0.756557	-0.595543	0.615527	-0.424559	1.09742	0.536611	0.520545	-0.104011	0.386538	-0.19947	-0.0472523	-1	81.416		1	1	1	1	1	1	1	1	1	1	1	11
CHEMBL2111108	TARIBAVIRIN	N=C(N)c1ncn([C@@H]2O[C@H](CO)[C@@H](O)[C@H]2O)n1	IC50 (nM)	Caspase-1	0.419442	B (assay format)	0.0612061	-0.716803	-1.01997	0.642592	-1.76315	0.0941722	-1.76114	0.337795	-0.104011	-0.0248274	0.0857384	-0.0461292	1	78.6641		1	1	1	0	1	1	1	1	1	1	1	10
CHEMBL2104014	ALONIMID	O=C1CCC2(CCC(=O)c3ccccc32)C(=O)N1	IC50 (nM)	Caspase-1	0.419442	B (assay format)	0.0612061	0.23178	0.513048	-0.771836	0.949865	1.37316	-0.554522	-0.0493423	0.17623	-0.17358	-0.252434	-0.0469093	1	99.064		1	1	1	1	1	1	1	1	1	1	1	11
CHEMBL115794	MANIFAXINE	C[C@@H]1N[C@H](C)CO[C@@]1(O)c1cc(F)cc(F)c1	IC50 (nM)	Caspase-1	0.419442	B (assay format)	0.0612061	-0.37131	-0.203377	-0.771836	1.35621	0.0442977	-0.391785	-0.0461714	0.219387	-0.297186	0.0565092	-0.0458755	-1	80.6545		1	1	1	1	1	1	1	1	1	1	1	11
CHEMBL3989961	TEPILAMIDE FUMARATE|XP23829	CCN(CC)C(=O)COC(=O)/C=C/C(=O)OC	IC50 (nM)	Caspase-1	0.419442	B (assay format)	0.0612061	-0.9841	-1.01997	-0.771836	-0.693283	-1.90615	-4.28011	-0.049438	-0.104011	0.181597	0.442932	-0.0456974	1	100		1	1	1	1	1	0	1	1	1	1	1	10
CHEMBL1169490	4'-THIO-2'-DEOXYCYTIDINE|NSC-764276|TDCYD	Nc1ccn([C@H]2C[C@H](O)[C@@H](CO)S2)c(=O)n1	IC50 (nM)	Caspase-1	0.419442	B (assay format)	0.0612061	-0.224781	-0.736452	-0.117575	-0.154197	0.159049	-1.14033	0.20163	-0.104011	0.23162	0.28594	-0.0454912	1	92.3326		1	1	1	1	1	1	1	1	1	1	1	11
CHEMBL10878	AGOMELATINE|VALDOXAN	COc1ccc2cccc(CCNC(C)=O)c2c1	IC50 (nM)	Caspase-1	0.419442	B (assay format)	0.0612061	-0.643457	-0.203377	-0.771836	0.618141	0.417978	-0.309569	-0.0710105	-0.104011	0.265675	-0.147597	-0.0470449	-1	80.5755		1	1	1	1	1	1	1	1	1	1	1	11
CHEMBL1279	FROVATRIPTAN|Frova|Frovatriptan|MIGARD|MYLATRIP	CN[C@@H]1CCc2[nH]c3ccc(C(N)=O)cc3c2C1	IC50 (nM)	Caspase-1	0.419442	B (assay format)	0.0612061	-0.274006	0.254999	-0.28114	0.444172	1.54027	-0.477583	0.132142	-0.104011	-0.0561951	-0.305224	-0.0471573	1	99.9995		1	1	1	1	1	1	1	1	1	1	1	11
CHEMBL1179735	AMPROLIUM	CCCc1ncc(C[n+]2ccccc2C)c(N)n1	IC50 (nM)	Caspase-1	0.419442	B (assay format)	0.0612061	-0.720179	-0.352774	-0.771836	-0.15675	-0.183869	-0.13434	0.118648	-0.104011	-0.0298902	-0.175335	-0.0473306	-1	79.8729		1	1	1	1	1	1	1	1	1	1	1	11
CHEMBL1233598	2-Iminobiotin	N=C1N[C@@H]2[C@H](CCCCC(=O)O)SC[C@@H]2N1	IC50 (nM)	Caspase-1	0.419442	B (assay format)	0.0612061	-0.120956	-1.01997	0.575518	-0.00877684	-0.327773	0.857615	0.0784081	-0.104011	-0.101093	0.223783	-0.0458211	-1	73.8643		1	1	1	1	1	1	1	1	1	1	1	11
CHEMBL3989483	NORLEVORPHANOL	Oc1ccc2c(c1)[C@@]13CCCC[C@H]1[C@@H](C2)NCC3	IC50 (nM)	Caspase-1	0.419442	B (assay format)	0.0612061	1.52179	1.82197	-0.771836	1.30584	2.41696	0.441553	-0.0471237	0.17623	-0.463839	-0.498241	-0.0475731	1	100		1	1	1	1	0	1	1	1	1	1	1	10
CHEMBL275528	PHENCYCLIDINE	c1ccc(C2(N3CCCCC3)CCCCC2)cc1	IC50 (nM)	Caspase-1	0.419442	B (assay format)	0.0612061	0.459684	2.36693	-0.771836	0.994653	0.179395	0.63873	-0.081953	0.17623	-0.446833	-0.410935	-0.0477869	-1	99.9884		1	1	1	1	1	1	1	1	1	1	1	11
CHEMBL1887483	LAURIXAMINE	CCCCCCCCCCCCOCCCN	IC50 (nM)	Caspase-1	0.419442	B (assay format)	0.0612061	-1.12266	-1.01997	-0.771836	-0.760107	-1.65407	0.761133	0.115617	-0.104011	-0.817018	0.178764	-0.046957	-1	100		1	1	1	1	1	1	1	1	1	1	1	11
CHEMBL2104709	MELUADRINE	CC(C)(C)NC[C@H](O)c1ccc(O)cc1Cl	IC50 (nM)	Caspase-1	0.419442	B (assay format)	0.0612061	-0.616944	-0.610822	-0.771836	2.41629	-0.929075	-0.260056	-0.0123169	0.435171	0.118436	0.434082	-0.0342727	-1	99.3768		1	1	1	1	1	1	1	1	1	1	1	11
CHEMBL2106471	DOMIODOL|M.G. 13608	OCC1COC(CI)O1	IC50 (nM)	Caspase-1	0.419442	B (assay format)	0.0612061	-0.933367	-1.01997	0.153073	-0.584111	-1.56739	-3.81595	-0.0477788	-0.104011	0.962444	3.61495	9.54613	1	99.99		1	1	1	1	1	0	1	1	1	1	0	9
CHEMBL2110957	NEMAZOLINE	Nc1c(Cl)cc(CC2=NCCN2)cc1Cl	IC50 (nM)	Caspase-1	0.419442	B (assay format)	0.0612061	-0.608455	-0.666846	0.615527	0.740494	-0.469243	0.068683	0.117896	-0.104011	0.664434	0.557371	-0.0225756	-1	91.1034		1	1	1	1	1	1	1	1	1	1	1	11
CHEMBL238465	A-422894.0|ABT-894|SOFINICLINE	Clc1cc(N2C[C@@H]3CN[C@@H]3C2)cnc1Cl	IC50 (nM)	Caspase-1	0.419442	B (assay format)	0.0612061	-0.454586	-0.704195	-0.117575	1.17621	0.452036	0.23223	-0.0818812	-0.104011	0.338176	0.330407	-0.0243098	-1	99.8386		1	1	1	1	1	1	1	1	1	1	1	11
CHEMBL100259	NSC-20256|URIDINE	O=c1ccn([C@@H]2O[C@H](CO)[C@@H](O)[C@H]2O)c(=O)[nH]1	IC50 (nM)	Caspase-1	0.419442	B (assay format)	0.0612061	-0.647095	-0.704195	-0.28114	-0.77182	0.14332	-1.77358	0.0439948	-0.104011	-0.373713	0.115018	-0.0458484	1	100		1	1	1	1	1	1	1	1	1	1	1	11
CHEMBL1643	COPEGUS|NSC-163039|REBETOL|RIBASPHERE|RIBAVARIN|RIBAVIRIN|RibaPak|Ribofluranosyl Carboxamide|SCH 18908|SCH-18908|TRIBAVIRIN|Tribavirin|VIRAZID|VIRAZOLE|Viramid	NC(=O)c1ncn([C@@H]2O[C@H](CO)[C@@H](O)[C@H]2O)n1	IC50 (nM)	Caspase-1	0.419442	B (assay format)	0.0612061	-0.721227	-1.01997	0.642592	-2.05493	0.0941722	-1.76114	0.235914	-0.104011	-0.119618	0.115066	-0.0459739	-1	99.9976		1	1	1	0	1	1	1	1	1	1	1	10
CHEMBL1489	AZACITIDINE|LADAKAMYCIN|NSC-102816|U-18,496|VIDAZA|Vidaza	Nc1ncn([C@@H]2O[C@H](CO)[C@@H](O)[C@H]2O)c(=O)n1	IC50 (nM)	Caspase-1	0.419442	B (assay format)	0.0612061	-0.673411	-0.800964	-0.28114	-1.41152	0.14332	-1.77358	0.234126	-0.104011	-0.0583137	0.115066	-0.0459797	1	100		1	1	1	1	1	1	1	1	1	1	1	11
CHEMBL105318	ALOVUDINE|CL 184,824|CL 184824|CL-184,824|NSC-140025	Cc1cn([C@H]2C[C@H](F)[C@@H](CO)O2)c(=O)[nH]c1=O	IC50 (nM)	Caspase-1	0.419442	B (assay format)	0.0612061	-0.646898	-0.746638	-0.117575	0.418474	0.077305	-1.44872	-0.0256166	-0.104011	-0.37375	0.100452	-0.0457308	-1	69.2461		1	1	1	1	1	1	1	1	1	1	1	11
CHEMBL1326877	DIOXYBENZONE	COc1ccc(C(=O)c2ccccc2O)c(O)c1	IC50 (nM)	Caspase-1	0.419442	B (assay format)	0.0612061	-0.7482	-0.140562	-0.771836	0.754891	-0.274098	-1.3256	-0.00158285	-0.104011	0.48841	-0.0641983	-0.0465119	-1	69.3017		1	1	1	1	1	1	1	1	1	1	1	11
CHEMBL2107458	BTS 17345|FLUPROFEN|RD 17345	CC(C(=O)O)c1ccc(-c2cccc(F)c2)cc1	IC50 (nM)	Caspase-1	0.419442	B (assay format)	0.0612061	-0.721817	-0.0760502	-0.771836	1.23206	-0.330301	-0.258031	-0.0347221	-0.104011	0.29492	-0.0779976	-0.0463926	-1	96.7566		1	1	1	1	1	1	1	1	1	1	1	11
CHEMBL563	ANSAID|BTS 18,322|BTS-18322|CEBUTID|FLUBIPROFEN|FLURBIPROFEN|FROBEN|FROBEN SR|Ocufen|STREFEN|TRANSACT|U-27,182	CC(C(=O)O)c1ccc(-c2ccccc2)c(F)c1	IC50 (nM)	Caspase-1	0.419442	B (assay format)	0.0612061	-0.683735	-0.0675618	-0.771836	1.2076	-0.310878	-0.246251	-0.0347221	-0.104011	0.29492	-0.0779976	-0.0463851	-1	94.2651		1	1	1	1	1	1	1	1	1	1	1	11
CHEMBL135000	CARNIDAZOLE|R 25,831 [AS THE FREE BASE]|R 28,096 [AS HYDROCHLORIDE]	CO/C(S)=N/CCn1c([N+](=O)[O-])cnc1C	IC50 (nM)	Caspase-1	0.419442	B (assay format)	0.0612061	-0.843209	-1.01997	-0.0787428	0.676586	-1.0884	-1.71665	3.29457	-0.104011	0.281741	0.543173	-0.0383029	1	100		1	1	1	1	1	1	1	1	1	1	1	11
CHEMBL347695	IMILOXAN	CCn1ccnc1CC1COc2ccccc2O1	IC50 (nM)	Caspase-1	0.419442	B (assay format)	0.0612061	-0.6975	-0.259401	0.208379	0.075638	0.198502	-0.0299387	-0.0818943	-0.104011	-0.136531	-0.278829	-0.047574	-1	98.9429		1	1	1	1	1	1	1	1	1	1	1	11
CHEMBL1667969	SAR-407899	O=c1[nH]ccc2cc(OC3CCNCC3)ccc12	IC50 (nM)	Caspase-1	0.419442	B (assay format)	0.0612061	-0.704644	0.968029	-0.771836	0.267342	0.31602	0.9283	-0.0707838	-0.104011	-0.0437407	-0.278829	-0.0474475	-1	100		1	1	1	1	1	1	1	1	1	1	1	11
CHEMBL681	AMIDATE|ETOMIDATE	CCOC(=O)c1cncn1[C@H](C)c1ccccc1	IC50 (nM)	Caspase-1	0.419442	B (assay format)	0.0612061	-0.625071	-0.475007	0.208379	0.437857	-0.592722	-0.369942	-0.0710425	-0.104011	0.0158029	-0.119767	-0.0471262	1	99.38		1	1	1	1	1	1	1	1	1	1	1	11
CHEMBL3188029	Cypromin|EX 4883|RMI 83,027|ROLICYPRINE	O=C1CC[C@@H](C(=O)N[C@H]2C[C@@H]2c2ccccc2)N1	IC50 (nM)	Caspase-1	0.419442	B (assay format)	0.0612061	-0.72575	-0.475007	0.153073	0.0303813	-0.684715	0.760433	-0.0600699	-0.104011	-0.240309	-0.278829	-0.0472069	-1	95.6174		1	1	1	1	1	1	1	1	1	1	1	11
CHEMBL506871	ABT-888|PARP-1 INHIBITOR ABT-888|VELIPARIB	C[C@]1(c2nc3cccc(C(N)=O)c3[nH]2)CCCN1	IC50 (nM)	Caspase-1	0.419442	B (assay format)	0.0612061	-0.343125	-0.610822	0.921477	0.346907	0.601701	0.0973602	0.132214	0.257499	-0.00411046	-0.278786	-0.0472683	1	98.749		1	1	1	1	1	1	1	1	1	1	1	11
CHEMBL146408	5190|AMIDEFRINE|AMIDEFRINE MESILATE|AMIDEPHRINE MESYLATE	CNCC(O)c1cccc(NS(C)(=O)=O)c1	IC50 (nM)	Caspase-1	0.419442	B (assay format)	0.0612061	-0.696713	-0.548008	-0.771836	0.450239	-0.903883	0.180594	0.00505104	0.435171	0.322654	0.477077	-0.0444601	-1	94.0291		1	1	1	1	1	1	1	1	1	1	1	11
CHEMBL857	BIOEPIDERM|BIOTIN|Biotin|Biotin 100|MD-1003|NSC-63865|Vitamin H	O=C(O)CCCC[C@@H]1SC[C@@H]2NC(=O)N[C@H]12	IC50 (nM)	Caspase-1	0.419442	B (assay format)	0.0612061	-0.14298	-1.01997	0.575518	-0.488591	-0.327773	0.857615	-0.0205509	-0.104011	-0.201459	0.254835	-0.045657	-1	99.1308		1	1	1	1	1	1	1	1	1	1	1	11
CHEMBL1699033	FENESTREL	CCC1C(c2ccccc2)=CCC(C(=O)O)C1C	IC50 (nM)	Caspase-1	0.419442	B (assay format)	0.0612061	0.0693895	0.192185	-0.771836	0.637307	-0.0597525	-1.1651	-0.0347221	-0.104011	-0.10664	-0.175427	-0.0469062	-1	62.1762		1	1	1	1	1	1	1	1	1	1	1	11
CHEMBL2105856	FELIPYRINE	O=C1C(N2CCCCC2)CCN1c1ccccc1	IC50 (nM)	Caspase-1	0.419442	B (assay format)	0.0612061	-0.388581	0.866168	-0.0787428	0.529618	-0.0696432	0.620545	-0.0711739	-0.104011	-0.147287	-0.331663	-0.0474955	-1	99.9999		1	1	1	1	1	1	1	1	1	1	1	11
CHEMBL2106968	MESULFEN|MESULPHEN|THIANTHOL	Cc1ccc2c(c1)Sc1ccc(C)cc1S2	IC50 (nM)	Caspase-1	0.419442	B (assay format)	0.0612061	0.802031	1.56562	-0.771836	2.19414	1.20566	0.842346	-0.0757414	-0.104011	0.909947	0.117574	-0.0461806	-1	99.982		1	1	1	1	1	1	1	1	1	1	1	11
CHEMBL2105002	DIMYRIL|ISOAMINILE|ISOAMINILE CITRATE	CC(CC(C#N)(c1ccccc1)C(C)C)N(C)C	IC50 (nM)	Caspase-1	0.419442	B (assay format)	0.0612061	0.209527	-0.475007	-0.771836	1.94224	-0.935891	-2.56628	0.0237826	0.17623	-0.0398362	-0.0604381	-0.0469286	-1	53.8403		1	1	1	1	1	1	1	1	1	1	1	11
CHEMBL312448	XYLOMETAZOLINE	Cc1cc(C(C)(C)C)cc(C)c1CC1=NCCN1	IC50 (nM)	Caspase-1	0.419442	B (assay format)	0.0612061	-0.037975	-0.666846	0.615527	2.24761	-0.441606	0.33392	-0.0818824	0.378563	-0.0759665	-0.230995	-0.0474314	1	99.5278		1	1	1	1	1	1	1	1	1	1	1	11
CHEMBL275446	METIAMIDE|SK&F 92058	C/N=C(\S)NCCSCc1[nH]cnc1C	IC50 (nM)	Caspase-1	0.419442	B (assay format)	0.0612061	-0.85091	-1.01997	0.208379	-0.48859	-1.59677	-1.07164	3.16339	-0.104011	0.730322	0.730177	-0.037317	1	100		1	1	1	1	1	1	1	1	1	1	1	11
CHEMBL2104096	CLONAZOLINE	Clc1ccc(CC2=NCCN2)c2ccccc12	IC50 (nM)	Caspase-1	0.419442	B (assay format)	0.0612061	-0.442034	-0.194888	0.615527	0.892966	0.313836	0.769784	-0.0818824	-0.104011	0.463834	-0.0716048	-0.0372766	-1	99.9906		1	1	1	1	1	1	1	1	1	1	1	11
CHEMBL12318	CLODRONIC ACID	O=P(O)(O)C(Cl)(Cl)P(=O)(O)O	IC50 (nM)	Caspase-1	0.419442	B (assay format)	0.0612061	0.999751	-1.01997	-0.771836	4.35223	-3.36433	-1.73938	0.310497	1.08813	-0.413551	3.07977	-0.00262123	1	99.5509		1	1	1	0	0	1	1	1	1	1	1	9
CHEMBL50472	FENMETOZOLE	Clc1ccc(OCC2=NCCN2)cc1Cl	IC50 (nM)	Caspase-1	0.419442	B (assay format)	0.0612061	-0.814827	-0.610822	0.615527	0.613759	-0.826508	0.229555	-0.0818757	-0.104011	0.572653	0.590365	-0.022706	-1	82.214		1	1	1	1	1	1	1	1	1	1	1	11
CHEMBL2105912	AGANODINE	N=C(N)NN1Cc2c(Cl)ccc(Cl)c2C1	IC50 (nM)	Caspase-1	0.419442	B (assay format)	0.0612061	-0.237661	-0.666846	-0.117575	1.26249	0.304831	0.313489	0.235116	-0.104011	0.662283	0.59042	-0.0223928	-1	95.2366		1	1	1	1	1	1	1	1	1	1	1	11
CHEMBL647	APRACLONIDINE|Apraclonidine|IOPIDINE|IOPIDINE 1%	Nc1cc(Cl)c(N=C2NCCN2)c(Cl)c1	IC50 (nM)	Caspase-1	0.419442	B (assay format)	0.0612061	-0.640802	-0.666846	0.615527	0.689813	-0.441107	0.418405	0.117939	-0.104011	0.629478	0.59042	-0.0225561	-1	98.6515		1	1	1	1	1	1	1	1	1	1	1	11
CHEMBL2105520	DURAFLEX|FLUMETRAMIDE|MCN-1546	O=C1COC(c2ccc(C(F)(F)F)cc2)CN1	IC50 (nM)	Caspase-1	0.419442	B (assay format)	0.0612061	-0.811124	-0.0488872	-0.771836	1.50491	-0.074209	0.108707	-0.0710082	0.378563	-0.150787	0.159351	-0.0456083	-1	99.9999		1	1	1	1	1	1	1	1	1	1	1	11
CHEMBL2110691	MENADOXIME	CC1=C/C(=N/OCC(=O)O)c2ccccc2C1=O	IC50 (nM)	Caspase-1	0.419442	B (assay format)	0.0612061	-0.627529	-0.242424	-0.771836	0.426225	0.324719	0.138075	-0.0234315	-0.104011	0.348747	-0.0363681	-0.0466442	-1	72.9431		1	1	1	1	1	1	1	1	1	1	1	11
CHEMBL1852164	LX 2931|LX-2931|LX-3305|LX2931|LX3305	C/C(=N\O)c1nc([C@@H](O)[C@H](O)[C@H](O)CO)c[nH]1	IC50 (nM)	Caspase-1	0.419442	B (assay format)	0.0612061	-0.833049	-1.01997	0.153073	-1.21795	-0.95824	-3.64516	0.276707	-0.104011	-0.331636	0.284908	-0.0452215	1	100		1	1	1	1	1	0	1	1	1	1	1	10
CHEMBL3989527	DACOPAFANT	NC(=O)c1ccn2c1CS[C@@H]2c1cccnc1	IC50 (nM)	Caspase-1	0.419442	B (assay format)	0.0612061	-0.0250297	-0.598939	0.615527	0.138609	0.594303	0.445831	0.135046	-0.104011	0.330551	-0.035399	-0.0463845	1	96.8938		1	1	1	1	1	1	1	1	1	1	1	11
CHEMBL2103822	BMS-214,778|BMS-214778|HETLIOZ|TASIMELTEON|VEC-162	CCC(=O)NC[C@@H]1C[C@H]1c1cccc2c1CCO2	IC50 (nM)	Caspase-1	0.419442	B (assay format)	0.0612061	-0.458125	-0.610822	0.208379	0.718079	0.173637	-0.348885	-0.0710086	-0.104011	-0.242807	-0.305268	-0.0473183	1	55.046		1	1	1	1	1	1	1	1	1	1	1	11
CHEMBL1620875	AF-438 FREE BASE|AF-438 [AS CITRATE]|OXOLAMINE|SKF 9976 FREE BASE|SKF 9976 [AS CITRATE]|SKF-9976 FREE BASE	CCN(CC)CCc1nc(-c2ccccc2)no1	IC50 (nM)	Caspase-1	0.419442	B (assay format)	0.0612061	-0.868772	-0.475007	0.153073	-0.344717	-0.485137	-1.28879	-0.0800554	-0.104011	0.201118	-0.147551	-0.0473544	1	97.8079		1	1	1	1	1	1	1	1	1	1	1	11
CHEMBL382769	MCN-3113|XILOBAM|Xilobam	Cc1cccc(C)c1NC(=O)/N=C1\CCCN1C	IC50 (nM)	Caspase-1	0.419442	B (assay format)	0.0612061	-0.653846	-0.610822	0.208379	0.416145	-0.983806	-0.109307	-0.0708013	-0.104011	0.0919775	-0.147551	-0.0471737	1	99.9999		1	1	1	1	1	1	1	1	1	1	1	11
CHEMBL157337	RAMIFENAZONE|Ramifenazone	Cc1c(NC(C)C)c(=O)n(-c2ccccc2)n1C	IC50 (nM)	Caspase-1	0.419442	B (assay format)	0.0612061	-0.372194	-0.475007	-0.40352	0.536773	-0.384025	-0.305152	-0.0711286	-0.104011	-0.0677046	-0.147551	-0.0470995	1	65.6068		1	1	1	1	1	1	1	1	1	1	1	11
CHEMBL310160	BIPENAMOL	NCc1ccccc1Sc1ccccc1CO	IC50 (nM)	Caspase-1	0.419442	B (assay format)	0.0612061	-0.333588	-0.0760502	-0.771836	0.470781	-0.309623	-1.40986	0.152877	-0.104011	0.738611	0.0872719	-0.0461527	-1	74.3818		1	1	1	1	1	1	1	1	1	1	1	11
CHEMBL1159	PINACIDIL	CC(N/C(=N\C#N)Nc1ccncc1)C(C)(C)C	IC50 (nM)	Caspase-1	0.419442	B (assay format)	0.0612061	-0.767994	-0.598939	-0.771836	1.18158	-1.06603	0.0201105	0.0243958	0.378563	0.00294104	0.0276907	-0.0470603	1	80.7527		1	1	1	1	1	1	1	1	1	1	1	11
CHEMBL2105550	TOLQUINZOLE	CCC1(O)CCN2CCc3ccc(C)cc3C2C1	IC50 (nM)	Caspase-1	0.419442	B (assay format)	0.0612061	0.31037	0.711678	-0.771836	1.67996	1.52993	-1.11408	-0.0464293	0.300656	-0.303612	-0.358102	-0.0473808	1	100		1	1	1	1	1	1	1	1	1	1	1	11
CHEMBL2105792	ANAZOCINE	COC1(c2ccccc2)C2CCCC1CN(C)C2	IC50 (nM)	Caspase-1	0.419442	B (assay format)	0.0612061	1.02581	1.15817	-0.771836	1.13693	1.21272	-0.962997	-0.0819451	0.146524	-0.293563	-0.358102	-0.0474193	1	99.9953		1	1	1	1	1	1	1	1	1	1	1	11
CHEMBL1076211	MYDETON|N-553 FREE BASE|N-553 [AS HYDROCHLORIDE]|NSC-107321|TOLPERISONE|TOLPERISONE HYDROCHLORIDE	Cc1ccc(C(=O)C(C)CN2CCCCC2)cc1	IC50 (nM)	Caspase-1	0.419442	B (assay format)	0.0612061	-0.562278	0.793167	-0.771836	0.771054	-0.683365	0.065922	-0.0711938	-0.104011	-0.10207	-0.203211	-0.0472934	-1	91.5951		1	1	1	1	1	1	1	1	1	1	1	11
CHEMBL1797127	INAPERISONE	CCc1ccc(C(=O)C(C)CN2CCCC2)cc1	IC50 (nM)	Caspase-1	0.419442	B (assay format)	0.0612061	-0.620286	-0.548008	0.615527	0.659964	-0.65485	-1.00165	-0.0711938	-0.104011	-0.10207	-0.203211	-0.0472206	1	99.6194		1	1	1	1	1	1	1	1	1	1	1	11
CHEMBL201960	PYROVALERONE	CCCC(C(=O)c1ccc(C)cc1)N1CCCC1	IC50 (nM)	Caspase-1	0.419442	B (assay format)	0.0612061	-0.459305	-0.548008	0.615527	0.686855	-0.356337	-0.381722	-0.0711937	-0.104011	-0.129579	-0.203211	-0.0472142	1	80.5467		1	1	1	1	1	1	1	1	1	1	1	11
CHEMBL1685	DALGAN|DEZOCINE|WY-16,225	C[C@@]12CCCCC[C@@H](Cc3ccc(O)cc31)[C@@H]2N	IC50 (nM)	Caspase-1	0.419442	B (assay format)	0.0612061	0.955474	-0.111702	-0.771836	1.52118	1.44409	-0.0844953	0.15263	0.219387	-0.422128	-0.358102	-0.0473176	-1	99.8513		1	1	1	1	1	1	1	1	1	1	1	11
CHEMBL2105025	IQUINDAMINE	CCN(CC)CCNC1=NCCc2ccccc21	IC50 (nM)	Caspase-1	0.419442	B (assay format)	0.0612061	-0.668856	-0.0743525	-0.771836	0.168705	-0.290628	-1.37714	-0.0818824	-0.104011	0.0990782	-0.203165	-0.0474031	-1	62.3777		1	1	1	1	1	1	1	1	1	1	1	11
CHEMBL2106747	GAMFEXINE|WIN 1344	CN(C)CCC(c1ccccc1)C1CCCCC1	IC50 (nM)	Caspase-1	0.419442	B (assay format)	0.0612061	-0.265649	1.25664	-0.771836	0.537356	-0.314873	1.00539	-0.0819533	-0.104011	-0.277266	-0.258825	-0.0475477	-1	99.9983		1	1	1	1	1	1	1	1	1	1	1	11
CHEMBL607710	CHLORPHENESIN|CHLORPHENESIN CARBAMATE|MAOLATE|U-19,646	NC(=O)OCC(O)COc1ccc(Cl)cc1	IC50 (nM)	Caspase-1	0.419442	B (assay format)	0.0612061	-0.965157	-0.548008	-0.771836	-0.012483	-1.26655	0.199829	0.167388	-0.104011	0.329114	0.566166	-0.0341473	-1	85.8934		1	1	1	1	1	1	1	1	1	1	1	11
CHEMBL862	GUANFACINE|Guanfacine|INTUNIV|Tenex	N=C(N)NC(=O)Cc1c(Cl)cccc1Cl	IC50 (nM)	Caspase-1	0.419442	B (assay format)	0.0612061	-0.594166	-0.610822	-0.771836	0.940282	-1.22388	-0.017815	0.245998	-0.104011	0.737897	0.885042	-0.0202326	1	85.3257		1	1	1	1	1	1	1	1	1	1	1	11
CHEMBL917	5-Fluoro-2-deoxyuridine|F.U.D.R.|FLOXURIDINE|FLUORURIDINE DEOXYRIBOSE|FUDR|NSC-27640	O=c1[nH]c(=O)n([C@H]2C[C@H](O)[C@@H](CO)O2)cc1F	IC50 (nM)	Caspase-1	0.419442	B (assay format)	0.0612061	-0.709134	-0.746638	-0.117575	-0.126987	0.077305	-1.44872	0.00918638	-0.104011	-0.412396	0.159156	-0.0454757	1	71.0336		1	1	1	1	1	1	1	1	1	1	1	11
CHEMBL1130	5'-Deoxy-5-Fluorouridine (5'-Dfur)|CAPECITABINE RELATED COMPOUND B|DOXIFLURIDINE|RO 219738|RO-219738	C[C@H]1O[C@@H](n2cc(F)c(=O)[nH]c2=O)[C@H](O)[C@@H]1O	IC50 (nM)	Caspase-1	0.419442	B (assay format)	0.0612061	-0.616649	-0.746638	-0.28114	-0.0412616	-0.0412016	-1.30106	0.00983844	-0.104011	-0.430856	0.159156	-0.0455998	1	68.4981		1	1	1	1	1	1	1	1	1	1	1	11
CHEMBL2104627	FURANACE|NIFURPIRINOL|P-7138	O=[N+]([O-])c1ccc(/C=C/c2cccc(CO)n2)o1	IC50 (nM)	Caspase-1	0.419442	B (assay format)	0.0612061	-0.941003	-0.654962	0.153073	0.549457	-0.48307	-0.517194	0.0874014	-0.104011	-0.0116768	-0.00853791	-0.0464534	-1	99.0022		1	1	1	1	1	1	1	1	1	1	1	11
CHEMBL134920	AZANIDAZOLE	Cn1c([N+](=O)[O-])cnc1/C=C/c1ccnc(N)n1	IC50 (nM)	Caspase-1	0.419442	B (assay format)	0.0612061	-0.872114	-0.736452	-0.0787428	0.115905	-0.547952	-0.16968	0.254526	-0.104011	0.291198	-0.00844589	-0.046677	1	98.337		1	1	1	1	1	1	1	1	1	1	1	11
CHEMBL2107106	FTALOFYNE|PHTHALOFYNE	C#CC(C)(CC)OC(=O)c1ccccc1C(=O)O	IC50 (nM)	Caspase-1	0.419442	B (assay format)	0.0612061	-0.758261	-0.548008	-0.771836	1.6268	-1.21929	-3.43514	-0.0238493	0.300656	0.285914	0.115625	-0.0462935	1	87.5845		1	1	1	1	1	0	1	1	1	1	1	10
CHEMBL45029	ENPHENEMAL|MEBARAL|MENTA-BAL|MEPHOBARBITAL|METHYLPHENOBARBITAL|METHYLPHENOBARBITONE|Mephobarbital|PROMINAL	CCC1(c2ccccc2)C(=O)NC(=O)N(C)C1=O	IC50 (nM)	Caspase-1	0.419442	B (assay format)	0.0612061	-0.0474136	-0.237331	-0.771836	1.36717	-0.112926	-2.83346	-0.0492978	0.146524	-0.0653996	-0.0641522	-0.0465382	-1	59.6856		1	1	1	1	1	1	1	1	1	1	1	11
CHEMBL1980825	ANTINEOPLASTON A 10|ANTINEOPLASTON A10|ATENGENAL	O=C1CC[C@H](NC(=O)Cc2ccccc2)C(=O)N1	IC50 (nM)	Caspase-1	0.419442	B (assay format)	0.0612061	-0.827674	0.137859	-0.771836	-0.730911	-0.819603	0.697631	-0.0491609	-0.104011	-0.084751	-0.0641522	-0.0467995	-1	99.8508		1	1	1	1	1	1	1	1	1	1	1	11
CHEMBL19299	LOXOPROFEN|LOXOPROFEN SODIUM	CC(C(=O)O)c1ccc(CC2CCCC2=O)cc1	IC50 (nM)	Caspase-1	0.419442	B (assay format)	0.0612061	-0.644309	-0.548008	0.208379	0.2324	-0.665732	-0.405283	-0.0239637	-0.104011	-0.196563	-0.119813	-0.0467542	1	99.4391		1	1	1	1	1	1	1	1	1	1	1	11
CHEMBL446452	1,1-Bis(3'-Indolyl)Methane|3,3'-Diindolylmethane|3,3-Diindolylmethane|ARUNDINE|Diindolylmethane	c1ccc2c(Cc3c[nH]c4ccccc34)c[nH]c2c1	IC50 (nM)	Caspase-1	0.419442	B (assay format)	0.0612061	-0.469432	-0.0760502	0.615527	0.78671	0.770923	0.949029	-0.0816611	-0.104011	0.215917	-0.505007	-0.0478356	-1	65.379		1	1	1	1	1	1	1	1	1	1	0	10
CHEMBL118218	IROFULVEN|MGI 114|NSC-683863	CC1=C(CO)C2=C(C)C3(CC3)[C@@](C)(O)C(=O)C2=C1	IC50 (nM)	Caspase-1	0.419442	B (assay format)	0.0612061	1.07464	-0.755126	-0.28114	1.84127	0.710581	-2.61369	-0.00150444	0.492901	-0.350468	-0.278873	-0.0466118	-1	99.9602		1	1	1	1	1	1	1	1	1	1	1	11
CHEMBL259254	Alpha-Santonin|SANTONIN	CC1=C2[C@H]3OC(=O)[C@@H](C)[C@@H]3CC[C@@]2(C)C=CC1=O	IC50 (nM)	Caspase-1	0.419442	B (assay format)	0.0612061	0.925978	0.0410904	-0.28114	1.79246	1.66944	-1.14066	-0.0603237	0.257499	-0.376022	-0.278873	-0.047009	1	99.9962		1	1	1	1	1	1	1	1	1	1	1	11
CHEMBL2107094	PARSALMIDE	C#CCOc1ccc(N)cc1C(=O)NCCCC	IC50 (nM)	Caspase-1	0.419442	B (assay format)	0.0612061	-0.864151	-0.610822	-0.771836	-0.285645	-0.450522	-0.553434	0.128764	-0.104011	0.339937	0.0569699	-0.0467865	-1	55.2202		1	1	1	1	1	1	1	1	1	1	1	11
CHEMBL820	BUSILVEX|BUSULFAN|BUSULFEX|Busulfan|MYELOSAN|MYLERAN|NCI-C01592|NSC-750|SULPHABUTIN	CS(=O)(=O)OCCCCOS(C)(=O)=O	IC50 (nM)	Caspase-1	0.419442	B (assay format)	0.0612061	-0.973809	-1.01997	-0.771836	1.60189	-2.045	0.952942	0.0218233	0.974914	-0.0473823	1.4306	-0.041004	-1	99.8106		1	1	1	1	1	1	1	1	1	1	1	11
CHEMBL2009119	QUINPRENALINE	CC(C)NCC(O)c1ccc(O)c2ncccc12	IC50 (nM)	Caspase-1	0.419442	B (assay format)	0.0612061	-0.59197	-0.301843	-0.771836	0.118254	0.198812	0.0379442	-0.0122756	-0.104011	0.226996	-0.119767	-0.0469443	-1	68.8008		1	1	1	1	1	1	1	1	1	1	1	11
CHEMBL260829	NEFIRACETAM	Cc1cccc(C)c1NC(=O)CN1CCCC1=O	IC50 (nM)	Caspase-1	0.419442	B (assay format)	0.0612061	-0.635854	-0.610822	0.208379	0.0435814	-0.983806	-0.109307	-0.0602344	-0.104011	0.0118839	-0.119767	-0.04697	1	99.9974		1	1	1	1	1	1	1	1	1	1	1	11
CHEMBL459815	GEROQUINOL	CC(C)=CCC/C(C)=C/Cc1cc(O)ccc1O	IC50 (nM)	Caspase-1	0.419442	B (assay format)	0.0612061	-0.850386	-0.610822	-0.771836	0.546921	-0.846465	0.0869463	-0.0123501	-0.104011	0.215908	-0.0017827	-0.04681	1	89.1518		1	1	1	1	1	1	1	1	1	1	1	11
CHEMBL2106868	MEXOPROFEN	CC(C(=O)O)c1ccc([C@H]2CCCC[C@@H]2C)cc1	IC50 (nM)	Caspase-1	0.419442	B (assay format)	0.0612061	-0.234417	0.866168	-0.771836	0.922902	-0.472877	-0.493633	-0.0347221	-0.104011	-0.320532	-0.175427	-0.0469877	-1	79.3454		1	1	1	1	1	1	1	1	1	1	1	11
CHEMBL1595008	MONOCTANOIN COMPONENT B	CCCCCCCCCC(=O)OCC(O)CO	IC50 (nM)	Caspase-1	0.419442	B (assay format)	0.0612061	-1.08085	-1.01997	-0.771836	-0.866865	-1.69137	-1.08015	-0.0021232	-0.104011	-0.67825	0.343842	-0.0460034	-1	99.268		1	1	1	1	1	1	1	1	1	1	1	11
CHEMBL1087	APF-135|Carbocaine|MEPIVACAINE|Mepivacaine|Polocaine|Polocaine-Mpf	Cc1cccc(C)c1NC(=O)C1CCCCN1C	IC50 (nM)	Caspase-1	0.419442	B (assay format)	0.0612061	-0.408474	0.484187	-0.771836	0.490705	-0.631569	-0.346382	-0.0710111	-0.104011	-0.0563597	-0.175381	-0.047182	1	77.5201		1	1	1	1	1	1	1	1	1	1	1	11
CHEMBL259209	MIDALCIPRAN|MILNACIPRAN	CCN(CC)C(=O)C1(c2ccccc2)CC1CN	IC50 (nM)	Caspase-1	0.419442	B (assay format)	0.0612061	-0.0391221	-0.475007	-0.771836	1.62063	-0.55608	-3.45781	0.126396	0.146524	-0.155973	-0.175381	-0.0468319	1	98.7975		1	1	1	1	1	0	1	1	1	1	1	10
CHEMBL1192678	PIQUINDONE	CCc1c(C)[nH]c2c1C(=O)C1CN(C)CCC1C2	IC50 (nM)	Caspase-1	0.419442	B (assay format)	0.0612061	0.390696	0.375535	-0.28114	1.04839	1.2063	-0.853884	-0.0710392	-0.104011	-0.532899	-0.331663	-0.0472124	1	99.9994		1	1	1	1	1	1	1	1	1	1	1	11
CHEMBL155731	QUINELORANE	CCCN1CCC[C@@H]2Cc3nc(N)ncc3C[C@H]21	IC50 (nM)	Caspase-1	0.419442	B (assay format)	0.0612061	0.110028	0.827121	-0.771836	-0.236645	1.30524	0.419105	0.119385	-0.104011	-0.28749	-0.331619	-0.0474889	1	100		1	1	1	1	1	1	1	1	1	1	1	11
CHEMBL2110969	PIMETINE	CN(C)CCN1CCC(Cc2ccccc2)CC1	IC50 (nM)	Caspase-1	0.419442	B (assay format)	0.0612061	-0.55592	0.620003	-0.771836	0.382868	-0.582391	1.02158	-0.0819532	-0.104011	-0.0622586	-0.230995	-0.0475493	-1	98.9985		1	1	1	1	1	1	1	1	1	1	1	11
CHEMBL2110822	BICLODIL	N=C(NC(N)=O)Nc1c(Cl)cccc1Cl	IC50 (nM)	Caspase-1	0.419442	B (assay format)	0.0612061	-0.699073	-0.610822	-0.771836	0.667608	-1.22388	-0.017815	0.242917	-0.104011	0.78542	0.920294	-0.0202118	-1	54.8091		1	1	1	1	1	1	1	1	1	1	1	11
CHEMBL461343	43-663|GUANOXABENZ	N/C(=N\O)N/N=C/c1c(Cl)cccc1Cl	IC50 (nM)	Caspase-1	0.419442	B (assay format)	0.0612061	-0.740334	-0.610822	-0.771836	1.35495	-1.1485	-1.68343	0.340252	-0.104011	0.870839	0.920294	-0.0199479	1	82.9785		1	1	1	1	1	1	1	1	1	1	1	11
CHEMBL2106795	GUANCLOFINE	N=C(N)NCCNc1c(Cl)cccc1Cl	IC50 (nM)	Caspase-1	0.419442	B (assay format)	0.0612061	-0.697532	-0.610822	-0.771836	0.823138	-1.14938	-0.017815	0.235115	-0.104011	0.79223	0.849849	-0.0205784	1	75.6033		1	1	1	1	1	1	1	1	1	1	1	11
CHEMBL82202	NSC-82388|PYRIDOXAL 5-PHOSPHATE|PYRIDOXAL 5-PHOSPHATE MONOHYDRATE|PYRIDOXAL PHOSPHATE HYDRATE|Pyridoxal Phosphate|Pyridoxal phosphate	Cc1ncc(COP(=O)(O)O)c(C=O)c1O	IC50 (nM)	Caspase-1	0.419442	B (assay format)	0.0612061	-0.740006	-0.746638	-0.771836	0.752626	-0.760257	-1.80758	0.160811	0.435171	-0.120373	0.624087	-0.0434849	-1	69.4844		1	1	1	1	1	1	1	1	1	1	1	11
CHEMBL2104671	FOSOPAMINE	CNCCc1ccc(OP(=O)(O)O)c(O)c1	IC50 (nM)	Caspase-1	0.419442	B (assay format)	0.0612061	-0.780678	-0.610822	-0.771836	0.774609	-0.995489	0.180594	0.150316	0.435171	-0.184782	0.558045	-0.043952	-1	97.6465		1	1	1	1	1	1	1	1	1	1	1	11
CHEMBL2106680	NIFURVIDINE	Cc1nc(=O)cc(/C=C/c2ccc([N+](=O)[O-])o2)[nH]1	IC50 (nM)	Caspase-1	0.419442	B (assay format)	0.0612061	-0.921995	-0.746638	0.153073	0.798295	-0.359092	0.550379	0.0643414	-0.104011	-0.0513201	0.0192923	-0.0465694	-1	99.998		1	1	1	1	1	1	1	1	1	1	1	11
CHEMBL3989683	DORANIDAZOLE	O=[N+]([O-])c1nccn1COC(CO)C(O)CO	IC50 (nM)	Caspase-1	0.419442	B (assay format)	0.0612061	-0.941987	-1.01997	0.208379	-0.604043	-1.28202	-2.77456	0.156318	-0.104011	-0.382121	0.347065	-0.0452583	1	100		1	1	1	1	1	1	1	1	1	1	1	11
CHEMBL161381	EMTRICITABINE, (+/-)-|RACIVIR	Nc1nc(=O)n(C2CSC(CO)O2)cc1F	IC50 (nM)	Caspase-1	0.419442	B (assay format)	0.0612061	-0.64172	-0.775498	0.153073	0.0752186	-0.0149257	-1.3049	0.166795	-0.104011	0.243994	0.394831	-0.0448261	1	92.1446		1	1	1	1	1	1	1	1	1	1	1	11
CHEMBL1220	CP-12,574|FASIGYN|Symplotan|TINDAMAX|TINIDAZOLE|Trimonase	CCS(=O)(=O)CCn1c([N+](=O)[O-])cnc1C	IC50 (nM)	Caspase-1	0.419442	B (assay format)	0.0612061	-0.620778	-1.01997	-0.0787428	1.19909	-0.762547	-2.48429	0.104555	0.36287	-0.176136	0.576167	-0.0442638	1	86.5836		1	1	1	1	1	1	1	1	1	1	1	11
CHEMBL528271	PARBENDAZOLE|SK&F 29044|TCMDC-131798	CCCCc1ccc2[nH]c(NC(=O)OC)nc2c1	IC50 (nM)	Caspase-1	0.419442	B (assay format)	0.0612061	-0.803652	-0.610822	-0.117575	-0.270331	0.221817	-0.481853	-0.0706453	-0.104011	0.0856896	-0.0919364	-0.0469566	1	99.2468		1	1	1	1	1	1	1	1	1	1	1	11
CHEMBL2107693	TOLPRONINE	Cc1ccccc1OCC(O)CN1CC=CCC1	IC50 (nM)	Caspase-1	0.419442	B (assay format)	0.0612061	-0.787363	0.346675	-0.771836	-0.0873997	-0.893715	0.697631	-0.0471453	-0.104011	0.146664	-0.147597	-0.0473077	-1	51.6299		1	1	1	1	1	1	1	1	1	1	1	11
CHEMBL2220428	ISOMOLPAN	CCCN1CCCC2c3cc(O)ccc3OCC21	IC50 (nM)	Caspase-1	0.419442	B (assay format)	0.0612061	0.0505778	0.691306	-0.771836	0.56666	1.3322	0.182692	-0.0471457	-0.104011	-0.239967	-0.305268	-0.0473283	1	95.9031		1	1	1	1	1	1	1	1	1	1	1	11
CHEMBL153585	INDENOLOL|INDENOLOL HYDROCHLORIDE|Indenolol|SCH 28316Z	CC(C)NCC(O)COc1cccc2c1C=CC2	IC50 (nM)	Caspase-1	0.419442	B (assay format)	0.0612061	-0.727487	-0.610822	0.208379	0.2999	-0.420943	0.509149	-0.0471164	-0.104011	0.0990143	-0.147597	-0.047231	1	50.9403		1	1	1	1	1	1	1	1	1	1	1	11
CHEMBL2110798	CICLAFRINE	Oc1cccc(C2CNC3(CCCCCC3)O2)c1	IC50 (nM)	Caspase-1	0.419442	B (assay format)	0.0612061	-0.362887	-0.548008	-0.0787428	0.968999	0.711497	0.56319	-0.0471037	0.24629	-0.428063	-0.305268	-0.0474735	-1	91.8005		1	1	1	1	1	1	1	1	1	1	1	11
CHEMBL2110974	PRODILIDINE	CCC(=O)OC1(c2ccccc2)CCN(C)C1C	IC50 (nM)	Caspase-1	0.419442	B (assay format)	0.0612061	0.142277	-0.475007	-0.235248	1.10309	-0.0565842	-1.68195	-0.0710814	0.17623	-0.148338	-0.147597	-0.0470787	1	53.4179		1	1	1	1	1	1	1	1	1	1	1	11
CHEMBL607	IDS-NP-001|MEPERIDINE|Meperidine|PETHIDINE	CCOC(=O)C1(c2ccccc2)CCN(C)CC1	IC50 (nM)	Caspase-1	0.419442	B (assay format)	0.0612061	-0.037254	0.474001	-0.771836	1.22124	0.202669	-0.947168	-0.0710819	0.17623	-0.103748	-0.147597	-0.0471233	-1	53.4441		1	1	1	1	1	1	1	1	1	1	1	11
CHEMBL47072	CETOBEMIDONE|Cliradon|Cymidon|IDS-NK-001|IDS-NK-001(SECT.3)|KETOBEMIDONE|Ketodur|Ketogan|Ketorax|NSC-117863	CCC(=O)C1(c2cccc(O)c2)CCN(C)CC1	IC50 (nM)	Caspase-1	0.419442	B (assay format)	0.0612061	0.177639	0.401001	-0.771836	1.27982	0.384091	-1.75411	-0.0363928	0.17623	-0.13463	-0.147597	-0.0468756	1	62.6539		1	1	1	1	1	1	1	1	1	1	1	11
CHEMBL69271	NAXAGOLIDE	CCCN1CCO[C@@H]2c3cc(O)ccc3CC[C@H]21	IC50 (nM)	Caspase-1	0.419442	B (assay format)	0.0612061	-0.00805322	0.613212	-0.771836	0.492462	1.3322	0.182692	-0.0471457	-0.104011	-0.215405	-0.305268	-0.0473283	1	96.0899		1	1	1	1	1	1	1	1	1	1	1	11
CHEMBL2110936		C[C@H]1C[C@@H](OC(=O)c2ccccc2)CC(C)(C)N1	IC50 (nM)	Caspase-1	0.419442	B (assay format)	0.0612061	-0.298521	0.231232	-0.771836	1.8516	-0.194614	0.928816	-0.071047	0.36287	-0.231689	-0.147597	-0.0472363	-1	99.9995		1	1	1	1	1	1	1	1	1	1	1	11
CHEMBL2104521	CICLONICATE	C[C@@H]1C[C@@H](OC(=O)c2cccnc2)CC(C)(C)C1	IC50 (nM)	Caspase-1	0.419442	B (assay format)	0.0612061	-0.0759262	0.402698	-0.771836	2.03725	-0.194614	0.928816	-0.0710431	0.36287	-0.332022	-0.147597	-0.0472215	-1	99.9989		1	1	1	1	1	1	1	1	1	1	1	11
CHEMBL358930	BUTIDRINE|BUTYDRINE|Butidrine|CO 405|HYDROBUTAMINE|IDROBUTAMINE	CCC(C)NCC(O)c1ccc2c(c1)CCCC2	IC50 (nM)	Caspase-1	0.419442	B (assay format)	0.0612061	-0.547924	0.450234	-0.771836	0.426944	-0.0451506	-0.794026	-0.0471217	-0.104011	-0.271541	-0.203211	-0.0472122	-1	64.4014		1	1	1	1	1	1	1	1	1	1	1	11
CHEMBL2220420	PICENADOL	CCCC1(c2cccc(O)c2)CCN(C)CC1C	IC50 (nM)	Caspase-1	0.419442	B (assay format)	0.0612061	0.798557	0.226139	-0.771836	1.59269	0.224296	-0.947168	-0.0471524	0.17623	-0.2586	-0.203211	-0.0471167	-1	69.3116		1	1	1	1	1	1	1	1	1	1	1	11
CHEMBL2104470	TRIMEXILINE	CCCCCC(C)NCc1c(C)cc(C)cc1C	IC50 (nM)	Caspase-1	0.419442	B (assay format)	0.0612061	-0.505351	-0.666846	-0.771836	1.20851	-0.440634	-0.435306	-0.0819248	-0.104011	-0.18488	-0.0898144	-0.0472123	1	60.3587		1	1	1	1	1	1	1	1	1	1	1	11
CHEMBL2111150	ZONICLEZOLE	CC(c1noc2ccc(Cl)cc12)n1ccnc1	IC50 (nM)	Caspase-1	0.419442	B (assay format)	0.0612061	-0.51597	-0.610822	1.30862	0.587558	0.475697	0.285327	-0.0800846	-0.104011	0.264183	0.0118397	-0.037125	-1	99.9999		1	1	1	1	1	1	1	1	1	1	1	11
CHEMBL12948	ICIG 1110|ICIG-1110|METHYL-CCNU|SEMUSTINE	CC1CCC(NC(=O)N(CCCl)N=O)CC1	IC50 (nM)	Caspase-1	0.419442	B (assay format)	0.0612061	-0.710904	0.39421	-0.771836	-0.0799853	-1.36159	-1.76036	0.0196632	-0.104011	-0.229225	0.500179	-0.0305106	1	91.5214		1	1	1	1	1	1	1	1	1	1	1	11
CHEMBL1332032	TRIFLUSAL	CC(=O)Oc1cc(C(F)(F)F)ccc1C(=O)O	IC50 (nM)	Caspase-1	0.419442	B (assay format)	0.0612061	-0.852942	-0.610822	-0.771836	2.44577	-0.0324772	0.107152	-0.0238532	0.378563	1.26794e-05	0.456113	-0.0446637	-1	100		1	1	1	0	1	1	1	1	1	1	1	10
CHEMBL1235353		Cc1ncc(COP(=O)(O)O)c(CN)c1O	IC50 (nM)	Caspase-1	0.419442	B (assay format)	0.0612061	-0.67836	-0.746638	-0.771836	0.517501	-0.760257	-1.80758	0.347904	0.435171	-0.216635	0.591093	-0.0437409	-1	56.2876		1	1	1	1	1	1	1	1	1	1	1	11
CHEMBL1909285	EMD 15 700|NITREFAZOLE	Cc1nc([N+](=O)[O-])cn1-c1ccc([N+](=O)[O-])cc1	IC50 (nM)	Caspase-1	0.419442	B (assay format)	0.0612061	-0.75636	-0.548008	-0.117575	1.46912	0.0727668	-0.333129	0.18829	-0.104011	-0.0946792	0.0471224	-0.0461543	-1	100		1	1	1	1	1	1	1	1	1	1	1	11
CHEMBL124363	4'-Ethynyl Stavudine|4'-Ethynylstavudine|BMS-986001|CENSAVUDINE|OBP-601	C#C[C@@]1(CO)C=C[C@H](n2cc(C)c(=O)[nH]c2=O)O1	IC50 (nM)	Caspase-1	0.419442	B (assay format)	0.0612061	-0.633789	-0.746638	-0.0787428	0.608407	0.113404	-3.53143	-0.025613	0.24629	0.102469	-0.00853791	-0.0463579	1	100		1	1	1	1	1	0	1	1	1	1	1	10
CHEMBL2107494	TENOSAL	O=C(Oc1ccccc1C(=O)O)c1cccs1	IC50 (nM)	Caspase-1	0.419442	B (assay format)	0.0612061	-0.840488	-0.548008	0.615527	0.44404	-0.59433	0.281236	-0.017532	-0.104011	0.422109	0.234008	-0.0457534	-1	90.0273		1	1	1	1	1	1	1	1	1	1	1	11
CHEMBL1078685	FYX-051|TOPIROXOSTAT	N#Cc1cc(-c2n[nH]c(-c3ccncc3)n2)ccn1	IC50 (nM)	Caspase-1	0.419442	B (assay format)	0.0612061	-0.840193	-0.232238	0.153073	-0.64391	0.15435	0.0791746	0.0274579	-0.104011	0.557981	-0.271144	-0.0474532	1	99.9949		1	1	1	1	1	1	1	1	1	1	1	11
CHEMBL1236475	NSC-112907|NSC-112907-D|TETRAHYDROURIDINE|U-23284	O=C1N[C@H](O)CCN1[C@@H]1O[C@H](CO)[C@@H](O)[C@H]1O	IC50 (nM)	Caspase-1	0.419442	B (assay format)	0.0612061	-0.548087	-0.471612	-0.28114	-1.21839	0.14332	-1.77358	0.0678608	-0.104011	-0.614785	0.115018	-0.0458484	1	100		1	1	1	1	1	1	1	1	1	1	1	11
CHEMBL2104609	PROFEXALONE	CCCNC(=O)N1CC(c2ccccc2)OC1=O	IC50 (nM)	Caspase-1	0.419442	B (assay format)	0.0612061	-0.784152	-0.475007	-0.117575	0.55604	-0.326995	0.0261641	-0.0601012	-0.104011	-0.0428143	-0.0641522	-0.0469139	-1	96.843		1	1	1	1	1	1	1	1	1	1	1	11
CHEMBL414636	INDORENATE	COC(=O)C(CN)c1c[nH]c2ccc(OC)cc12	IC50 (nM)	Caspase-1	0.419442	B (assay format)	0.0612061	-0.535929	-0.610822	-0.0787428	0.0970656	0.38781	-3.01605	0.126637	-0.104011	0.159867	-0.0641522	-0.0465161	1	100		1	1	1	1	1	0	1	1	1	1	1	10
CHEMBL2107080	TALOXIMINE	CN(C)CCOc1n[nH]/c(=N/O)c2ccccc12	IC50 (nM)	Caspase-1	0.419442	B (assay format)	0.0612061	-0.712313	-0.242424	-0.771836	0.407285	0.358055	-0.39792	0.139021	-0.104011	0.0900731	-0.0641062	-0.046795	-1	72.223		1	1	1	1	1	1	1	1	1	1	1	11
CHEMBL359839	SULFABENZ|Sulfabenz	Nc1ccc(S(=O)(=O)Nc2ccccc2)cc1	IC50 (nM)	Caspase-1	0.419442	B (assay format)	0.0612061	-0.471104	-0.00304955	-0.771836	0.796313	-0.39803	0.526819	0.170004	0.313547	0.526631	0.175352	-0.0456039	-1	94.3967		1	1	1	1	1	1	1	1	1	1	1	11
CHEMBL1043	ACZONE|DAPSONE|DIAMINODIPHENYLSULFONE|DIAPHENYLSULFONE|Diaphenylsulfone|J04BA02|NSC-6091|NSC-6091D	Nc1ccc(S(=O)(=O)c2ccc(N)cc2)cc1	IC50 (nM)	Caspase-1	0.419442	B (assay format)	0.0612061	-0.149534	-0.0760502	-0.771836	1.07628	0.133287	-0.362252	0.368965	0.26983	0.596196	0.175352	-0.0454988	-1	78.7368		1	1	1	1	1	1	1	1	1	1	1	11
CHEMBL249856	ENOXIMONE|MDL 17,043|PERFAN	CSc1ccc(C(=O)c2[nH]c(=O)[nH]c2C)cc1	IC50 (nM)	Caspase-1	0.419442	B (assay format)	0.0612061	-0.673805	-0.548008	-0.117575	0.585725	-0.506068	-1.27464	-0.0566483	-0.104011	0.355823	0.175352	-0.0446652	1	55.0019		1	1	1	1	1	1	1	1	1	1	1	11
CHEMBL1476782	AMILOXATE|E-1000|ISOAMYL METHOXYCINNAMATE	COc1ccc(/C=C/C(=O)OCCC(C)C)cc1	IC50 (nM)	Caspase-1	0.419442	B (assay format)	0.0612061	-0.9802	-0.548008	-0.771836	0.619678	-0.712691	-0.696431	-0.0710786	-0.104011	0.233147	0.0569213	-0.0468298	1	58.0304		1	1	1	1	1	1	1	1	1	1	1	11
CHEMBL540445	NSC-157035|PARTHENOLIDE	C=C1C(=O)O[C@H]2[C@H]1CC/C(C)=C/CC[C@@]1(C)O[C@@H]21	IC50 (nM)	Caspase-1	0.419442	B (assay format)	0.0612061	-0.139571	-1.01997	-0.28114	1.64955	0.910152	-0.316711	-0.0710706	0.257499	-0.493297	-0.278873	-0.0472781	-1	98.7441		1	1	1	1	1	1	1	1	1	1	1	11
CHEMBL2110989	PIRIDOCAINE	Nc1ccccc1C(=O)OCCC1CCCCN1	IC50 (nM)	Caspase-1	0.419442	B (assay format)	0.0612061	-0.825904	0.676026	-0.771836	-0.111192	-1.01618	0.462028	0.12872	-0.104011	-0.026575	-0.119767	-0.0471968	1	63.038		1	1	1	1	1	1	1	1	1	1	1	11
CHEMBL418134	BUNITROLOL|BUNITROLOL HYDROCHLORIDE|Bunitrolol|KO 1366	CC(C)(C)NCC(O)COc1ccccc1C#N	IC50 (nM)	Caspase-1	0.419442	B (assay format)	0.0612061	-0.802013	-0.548008	-0.771836	1.38894	-1.23121	-0.701094	0.0586207	0.435171	-0.00372681	0.0569699	-0.0468171	1	88.4847		1	1	1	1	1	1	1	1	1	1	1	11
CHEMBL500	BETADREN|LB-46|PINDOLOL|PRINODOLOL|VISKEN	CC(C)NCC(O)COc1cccc2[nH]ccc12	IC50 (nM)	Caspase-1	0.419442	B (assay format)	0.0612061	-0.780153	-0.610822	0.208379	0.157478	-0.420943	0.509149	-0.0469704	-0.104011	-0.0961075	-0.119767	-0.0472088	-1	98.4966		1	1	1	1	1	1	1	1	1	1	1	11
CHEMBL2110835	DOMAZOLINE	COc1cc(C)c(OC)c(C)c1CC1=NCCN1	IC50 (nM)	Caspase-1	0.419442	B (assay format)	0.0612061	-0.377307	-0.714382	0.615527	0.426766	-0.130834	-1.99707	-0.0818702	-0.104011	0.145439	-0.119767	-0.0469548	1	97.5568		1	1	1	1	1	1	1	1	1	1	1	11
CHEMBL2105159	MORFOREX	CC(Cc1ccccc1)NCCN1CCOCC1	IC50 (nM)	Caspase-1	0.419442	B (assay format)	0.0612061	-0.813418	0.299139	-0.771836	-0.24526	-1.06949	1.27044	-0.0819191	-0.104011	-0.0830789	-0.175381	-0.0475791	-1	99.9993		1	1	1	1	1	1	1	1	1	1	1	11
CHEMBL1618597	TRIMECAINE	CCN(CC)CC(=O)Nc1c(C)cc(C)cc1C	IC50 (nM)	Caspase-1	0.419442	B (assay format)	0.0612061	-0.532979	-0.666846	-0.771836	0.723249	-1.14324	-2.15283	-0.0710124	-0.104011	0.099484	-0.00173413	-0.0468086	-1	50.4208		1	1	1	1	1	1	1	1	1	1	1	11
CHEMBL1876589	BROMCHLORENONE	Oc1nc2cc(Cl)c(Br)cc2o1	IC50 (nM)	Caspase-1	0.419442	B (assay format)	0.0612061	-0.590889	-0.666846	-0.117575	1.5928	0.0381906	0.227672	-0.0464247	-0.104011	1.08403	1.70055	0.634849	-1	99.996		1	1	1	1	1	1	1	1	1	1	1	11
CHEMBL2104524	NIMAZONE|WIN 25,347	N#CCN1CC(=N)N(c2ccc(Cl)cc2)C1=O	IC50 (nM)	Caspase-1	0.419442	B (assay format)	0.0612061	-0.651945	-0.548008	-0.28114	0.725509	-0.245353	-0.683997	0.143693	-0.104011	0.548148	0.225264	-0.0358366	-1	66.3133		1	1	1	1	1	1	1	1	1	1	1	11
CHEMBL36	Chloridin|DARAPRIM|GNF-PF-5586|Malacide|NSC-3061|PYRIMETHAMINE|Pyrimethamine|RP-4753|TCMDC-123831|TCMDC-125860|WR-2978	CCc1nc(N)nc(N)c1-c1ccc(Cl)cc1	IC50 (nM)	Caspase-1	0.419442	B (assay format)	0.0612061	-0.577944	-0.335797	-0.771836	0.716495	0.0560756	-0.870515	0.319889	-0.104011	0.629272	0.16656	-0.0361407	-1	69.9194		1	1	1	1	1	1	1	1	1	1	1	11
CHEMBL870	ALENDRONIC ACID|Alendronate|Alendronic Acid|BINOSTO|FOSAMAX|Fosamax	NCCCC(O)(P(=O)(O)O)P(=O)(O)O	IC50 (nM)	Caspase-1	0.419442	B (assay format)	0.0612061	1.16732	-1.01997	-0.771836	1.38657	-2.29666	-1.82977	0.543822	1.0461	-1.13602	1.50808	-0.0394644	-1	79.7543		1	1	1	1	1	1	1	1	1	1	1	11
CHEMBL1170610	BENZOXIQUINE|DIOXYLINE|OXYQUINOLINE BENZOATE	O=C(Oc1cccc2cccnc12)c1ccccc1	IC50 (nM)	Caspase-1	0.419442	B (assay format)	0.0612061	-0.779334	0.297442	-0.771836	0.275935	0.0805663	0.83191	-0.0710393	-0.104011	0.546362	-0.296407	-0.0474755	-1	97.657		1	1	1	1	1	1	1	1	1	1	1	11
CHEMBL348000	CINCHOPHEN|PHENYLCINCHONINIC ACID	O=C(O)c1cc(-c2ccccc2)nc2ccccc12	IC50 (nM)	Caspase-1	0.419442	B (assay format)	0.0612061	-0.615239	0.270278	-0.771836	0.736753	0.682177	0.842568	-0.0346755	-0.104011	0.542075	-0.296407	-0.047233	-1	99.9579		1	1	1	1	1	1	1	1	1	1	1	11
CHEMBL114283	BATRACYLIN|BAY H 2049|DANIQUIDONE|NSC-320846	Nc1ccc2c(c1)CN1C(=O)c3ccccc3C1=N2	IC50 (nM)	Caspase-1	0.419442	B (assay format)	0.0612061	-0.325952	0.159929	-0.40352	0.975244	1.92278	0.617111	0.128635	-0.104011	0.431912	-0.432941	-0.0474445	-1	99.9906		1	1	1	1	0	1	1	1	1	1	1	10
CHEMBL3087323	DTP-348|DTP348	Cc1ncc([N+](=O)[O-])n1CCNS(N)(=O)=O	IC50 (nM)	Caspase-1	0.419442	B (assay format)	0.0612061	-0.821972	-1.01997	-0.0787428	1.04663	-1.0709	-0.246067	0.464401	0.435171	-0.10708	0.642264	-0.0437939	-1	71.7419		1	1	1	1	1	1	1	1	1	1	1	11
CHEMBL1087630	ANTHELCIDE EQ|FILARIBITS PLUS|OXIBENDAZOLE|SK&F 30310	CCCOc1ccc2[nH]c(NC(=O)OC)nc2c1	IC50 (nM)	Caspase-1	0.419442	B (assay format)	0.0612061	-0.863593	-0.610822	-0.117575	-0.393438	0.221817	-0.481853	-0.0706386	-0.104011	0.146519	-0.0363221	-0.0469041	1	99.9262		1	1	1	1	1	1	1	1	1	1	1	11
CHEMBL2107544	ZOLIPROFEN	CC(C(=O)O)c1ccc(Oc2nccs2)cc1	IC50 (nM)	Caspase-1	0.419442	B (assay format)	0.0612061	-0.812107	-0.548008	0.615527	-0.0310175	-0.714872	0.0496425	-0.028196	-0.104011	0.305673	0.20468	-0.0459929	1	96.7201		1	1	1	1	1	1	1	1	1	1	1	11
CHEMBL700	CONCORD 693|Coccoclase|DAGENAN|Eubasin|Piridazol|SULFAPYRIDINE|SULPHAPYRIDINE|Sulfanilamidopyridine|Sulfapyridine	Nc1ccc(S(=O)(=O)Nc2ccccn2)cc1	IC50 (nM)	Caspase-1	0.419442	B (assay format)	0.0612061	-0.519509	-0.126981	-0.771836	0.61551	-0.39803	0.526819	0.170057	0.313547	0.491398	0.204729	-0.0455804	-1	91.8728		1	1	1	1	1	1	1	1	1	1	1	11
CHEMBL2110956	NITRAMISOLE	O=[N+]([O-])c1cccc(C2CN3CCSC3=N2)c1	IC50 (nM)	Caspase-1	0.419442	B (assay format)	0.0612061	-0.419879	-0.548008	0.86264	0.877344	0.446355	0.693213	0.0562834	-0.104011	0.361062	0.0202153	-0.0461323	-1	99.9989		1	1	1	1	1	1	1	1	1	1	1	11
CHEMBL1697744	ERDOSTEINE	O=C(O)CSCC(=O)NC1CCSC1=O	IC50 (nM)	Caspase-1	0.419442	B (assay format)	0.0612061	-0.853041	-1.01997	0.208379	-1.02033	-1.32177	0.280615	-0.0064696	-0.104011	0.622986	0.906202	-0.0434936	-1	100		1	1	1	1	1	1	1	1	1	1	1	11
CHEMBL1106	EPINASTINE|Elestat|Epinastine|WAL-801	NC1=NCC2c3ccccc3Cc3ccccc3N12	IC50 (nM)	Caspase-1	0.419442	B (assay format)	0.0612061	-0.0593758	-0.0760502	-0.0787428	0.854497	1.82142	0.820586	0.118642	-0.104011	0.31884	-0.480972	-0.0477004	1	58.7514		1	1	1	1	0	1	1	1	1	1	1	10
CHEMBL2105966	AMIDANTEL|BAY D 8815 [HYDROCHLORIDE]	COCC(=O)Nc1ccc(/N=C(/C)N(C)C)cc1	IC50 (nM)	Caspase-1	0.419442	B (assay format)	0.0612061	-0.885879	-0.548008	-0.771836	-0.342942	-1.00263	-0.499033	-0.07097	-0.104011	0.258366	0.0863462	-0.0467054	1	56.5833		1	1	1	1	1	1	1	1	1	1	1	11
CHEMBL82519	PRIMAPERONE|Primaperone	O=C(CCCN1CCCCC1)c1ccc(F)cc1	IC50 (nM)	Caspase-1	0.419442	B (assay format)	0.0612061	-0.795098	0.793167	-0.771836	0.43854	-0.681161	0.450248	-0.0711949	-0.104011	-0.148698	-0.105782	-0.0467573	-1	99.9001		1	1	1	1	1	1	1	1	1	1	1	11
CHEMBL2110603	BENZOCTAMINE	CNCC12CCC(c3ccccc31)c1ccccc12	IC50 (nM)	Caspase-1	0.419442	B (assay format)	0.0612061	1.16683	1.45527	-0.771836	1.62517	2.57592	0.00923021	-0.081929	0.17623	0.0571006	-0.529042	-0.0476581	1	100		1	1	1	1	0	1	1	1	1	1	1	10
CHEMBL266195	ALPRENOLOL	C=CCc1ccccc1OCC(O)CNC(C)C	IC50 (nM)	Caspase-1	0.419442	B (assay format)	0.0612061	-0.84547	-0.548008	-0.771836	-0.00254486	-1.01136	-0.0311821	-0.0471164	-0.104011	0.101513	0.0275936	-0.0469714	1	72.317		1	1	1	1	1	1	1	1	1	1	1	11
CHEMBL1159892	PROCINOLOL|SD 2124-01	CC(C)NCC(O)COc1ccccc1C1CC1	IC50 (nM)	Caspase-1	0.419442	B (assay format)	0.0612061	-0.73686	-0.548008	-0.771836	0.633936	-0.980913	0.509149	-0.0471164	-0.104011	-0.25093	-0.147597	-0.0472302	1	87.2648		1	1	1	1	1	1	1	1	1	1	1	11
CHEMBL2105154	MABUPROFEN	CC(C)Cc1ccc(C(C)C(=O)NCCO)cc1	IC50 (nM)	Caspase-1	0.419442	B (assay format)	0.0612061	-0.683866	-0.548008	-0.771836	0.387679	-0.952903	-0.592292	-0.036858	-0.104011	-0.111914	0.0275936	-0.0465751	1	76.6803		1	1	1	1	1	1	1	1	1	1	1	11
CHEMBL2111069		CC(C)CNC(C)(C)COC(=O)c1ccccc1	IC50 (nM)	Caspase-1	0.419442	B (assay format)	0.0612061	-0.645227	-0.475007	-0.771836	1.88927	-1.58688	0.0201105	-0.0710505	0.36287	-0.095275	0.0275936	-0.0470223	1	99.9943		1	1	1	1	1	1	1	1	1	1	1	11
CHEMBL2104132	CIRAMADOL|WY-15,705	CN(C)[C@@H](c1cccc(O)c1)[C@H]1CCCC[C@H]1O	IC50 (nM)	Caspase-1	0.419442	B (assay format)	0.0612061	-0.0175574	0.866168	-0.771836	0.463873	-0.235389	0.226426	-0.0123499	-0.104011	-0.189851	-0.147597	-0.046932	-1	88.7535		1	1	1	1	1	1	1	1	1	1	1	11
CHEMBL279676	TENOCYCLIDINE|Tenocyclidine	c1csc(C2(N3CCCCC3)CCCCC2)c1	IC50 (nM)	Caspase-1	0.419442	B (assay format)	0.0612061	1.04154	1.82197	0.615527	0.866836	0.22526	0.553324	-0.0756347	0.17623	-0.523039	-0.146674	-0.0468724	1	96.6428		1	1	1	1	1	1	1	1	1	1	1	11
CHEMBL24955	BEXLOSTERIDE|Bexlosteride|LY-191704	CN1C(=O)CC[C@@H]2c3ccc(Cl)cc3CC[C@H]21	IC50 (nM)	Caspase-1	0.419442	B (assay format)	0.0612061	0.28248	0.728655	-0.771836	1.01632	1.35815	-0.197658	-0.0711752	-0.104011	-0.0172273	-0.0438206	-0.0369105	1	75.4852		1	1	1	1	1	1	1	1	1	1	1	11
CHEMBL898	DIFLUNISAL|DOLOBID|DOLOBID 500	O=C(O)c1cc(-c2ccc(F)cc2F)ccc1O	IC50 (nM)	Caspase-1	0.419442	B (assay format)	0.0612061	-0.734566	-0.203377	-0.771836	1.66639	0.142333	-0.346382	8.04452e-05	-0.104011	0.391265	0.075046	-0.0454806	-1	99.9981		1	1	1	1	1	1	1	1	1	1	1	11
CHEMBL2105200	METESCULETOL	Cc1cc(=O)oc2cc(O)c(OCC(=O)O)cc12	IC50 (nM)	Caspase-1	0.419442	B (assay format)	0.0612061	-0.685636	-0.415588	-0.771836	0.629565	0.858791	0.285327	0.011068	-0.104011	0.219123	0.0470304	-0.046361	-1	87.359		1	1	1	1	1	1	1	1	1	1	1	11
CHEMBL90564	MIDAFOTEL|Midafotel	O=C(O)[C@H]1CN(C/C=C/P(=O)(O)O)CCN1	IC50 (nM)	Caspase-1	0.419442	B (assay format)	0.0612061	-0.822234	-0.245819	-0.771836	-0.143463	-0.921713	0.432394	0.161512	0.435171	-0.274523	0.591093	-0.0438927	-1	87.4641		1	1	1	1	1	1	1	1	1	1	1	11
CHEMBL2107047	RUVAZONE	CCOc1ccccc1C(=O)N/N=C(\C)C(=O)O	IC50 (nM)	Caspase-1	0.419442	B (assay format)	0.0612061	-0.902593	-0.548008	-0.771836	0.249798	-0.843557	-0.934243	-0.0226185	-0.104011	0.184236	0.174378	-0.046351	1	63.2135		1	1	1	1	1	1	1	1	1	1	1	11
CHEMBL1474900	OLPRINONE	Cc1[nH]c(=O)c(C#N)cc1-c1ccc2nccn2c1	IC50 (nM)	Caspase-1	0.419442	B (assay format)	0.0612061	-0.56372	-0.347681	0.208379	1.11973	0.798586	-0.650912	0.0349687	-0.104011	0.0651414	-0.271186	-0.0471719	-1	99.6137		1	1	1	1	1	1	1	1	1	1	1	11
CHEMBL439	Adiazine|COCO-DIAZINE|Diazyl|NSC-35600|SSD|SULFACOMBIN|SULFADIAZINE|SULFADIAZINE (TRISULFAPYRIMIDINES)|SULPHADIAZINE|Sildaflo|Silvadene|Sulfadiazine|Sulfapyrimidine|Sulfolex|Sulphadiazine|Thermazene	Nc1ccc(S(=O)(=O)Nc2ncccn2)cc1	IC50 (nM)	Caspase-1	0.419442	B (assay format)	0.0612061	-0.560312	-0.222052	-0.771836	-0.0696839	-0.39803	0.526819	0.170122	0.313547	0.543282	0.234105	-0.0455569	-1	89.0418		1	1	1	1	1	1	1	1	1	1	1	11
CHEMBL2106974	PIRINIDAZOLE	Cn1c([N+](=O)[O-])cnc1CSc1ccccn1	IC50 (nM)	Caspase-1	0.419442	B (assay format)	0.0612061	-0.697303	-0.598939	-0.0787428	0.545747	-0.732612	-0.0436167	0.0563309	-0.104011	0.337333	0.234105	-0.0458298	1	98.1963		1	1	1	1	1	1	1	1	1	1	1	11
CHEMBL2104045	CINOXATE	CCOCCOC(=O)/C=C/c1ccc(OC)cc1	IC50 (nM)	Caspase-1	0.419442	B (assay format)	0.0612061	-1.00081	-0.548008	-0.771836	-0.168911	-0.876855	-0.971546	-0.0710729	-0.104011	0.343106	0.115625	-0.0467447	1	67.9165		1	1	1	1	1	1	1	1	1	1	1	11
CHEMBL282052	CI-705|CN 38703|METHAQUALONE|QZ-2|R-148|TR-495	Cc1ccccc1-n1c(C)nc2ccccc2c1=O	IC50 (nM)	Caspase-1	0.419442	B (assay format)	0.0612061	-0.365836	0.136161	-0.771836	1.04789	0.596927	0.127137	-0.0711147	-0.104011	0.355219	-0.321545	-0.0473796	-1	93.1586		1	1	1	1	1	1	1	1	1	1	1	11
CHEMBL1882682	FLUCINDOLE|WIN 35150	CN(C)C1CCc2[nH]c3c(F)cc(F)cc3c2C1	IC50 (nM)	Caspase-1	0.419442	B (assay format)	0.0612061	-0.151599	0.200673	-0.28114	1.38447	1.61173	0.312789	-0.0817984	-0.104011	-0.187231	-0.199381	-0.046354	-1	99.9993		1	1	1	1	1	1	1	1	1	1	1	11
CHEMBL468837	HEPTABARB|HEPTABARBITAL|Heptabarbital	CCC1(C2=CCCCCC2)C(=O)NC(=O)NC1=O	IC50 (nM)	Caspase-1	0.419442	B (assay format)	0.0612061	-0.0743531	-0.755126	-0.771836	0.27556	0.51537	-1.8778	-0.0489904	0.146524	-0.517082	-0.0641522	-0.0466287	-1	84.099		1	1	1	1	1	1	1	1	1	1	1	11
CHEMBL58323	ADD 243037|ERLOSAMIDE|LACOSAMIDE|SPM 927|VIMPAT	COC[C@@H](NC(C)=O)C(=O)NCc1ccccc1	IC50 (nM)	Caspase-1	0.419442	B (assay format)	0.0612061	-0.911803	-0.475007	-0.771836	-0.840986	-1.32224	0.0745117	-0.0600689	-0.104011	0.0792904	0.115674	-0.0465645	-1	100		1	1	1	1	1	1	1	1	1	1	1	11
CHEMBL2105599	CK-0383|VEROFYLLINE	CCC(C)Cn1c(=O)n(C)c(=O)c2[nH]c(C)nc21	IC50 (nM)	Caspase-1	0.419442	B (assay format)	0.0612061	-0.416897	-0.807755	-0.117575	1.06588	0.720486	-1.70846	-0.0601193	-0.104011	-0.210381	-0.0641062	-0.0467094	1	57.4207		1	1	1	1	1	1	1	1	1	1	1	11
CHEMBL2107255	TRIFOSMIN	COCCCP(CCCOC)CCCOC	IC50 (nM)	Caspase-1	0.419442	B (assay format)	0.0612061	-0.61678	-1.01997	-0.771836	-0.826111	-1.16246	-0.609079	-0.0819233	-0.104011	-0.737543	0.639175	-0.0458468	-1	97.3217		1	1	1	1	1	1	1	1	1	1	1	11
CHEMBL1329203	OCTISALATE|OCTYL SALICYLATE|UVINUL	CCCCC(CC)COC(=O)c1ccccc1O	IC50 (nM)	Caspase-1	0.419442	B (assay format)	0.0612061	-0.848452	-0.548008	-0.771836	0.564126	-1.08319	-1.56219	-0.0362809	-0.104011	-0.127444	0.0569213	-0.0466559	1	74.0848		1	1	1	1	1	1	1	1	1	1	1	11
CHEMBL2104064	AMFETAMINIL	CC(Cc1ccccc1)NC(C#N)c1ccccc1	IC50 (nM)	Caspase-1	0.419442	B (assay format)	0.0612061	-0.728241	0.0699511	-0.771836	-0.0424837	-0.991596	0.137928	0.0238117	-0.104011	0.2996	-0.225405	-0.0473954	1	99.6331		1	1	1	1	1	1	1	1	1	1	1	11
CHEMBL117042	DAZEPINIL	CC1=Nc2ccccc2CC(c2ccccc2)N1C	IC50 (nM)	Caspase-1	0.419442	B (assay format)	0.0612061	-0.279119	-0.00304955	-0.771836	0.799767	0.672705	0.484186	-0.0819159	-0.104011	0.256735	-0.371863	-0.0476443	-1	88.4243		1	1	1	1	1	1	1	1	1	1	1	11
[truncated: 69,938 more rows]
