# Supplementary material for: In Silico Drug Repurposing for Anti-Inflammatory Therapy: Virtual Search for Dual Inhibitors of Caspase-1 and TNF-Alpha
Source: Biomolecules. 2021 Dec 4;11(12):1832. doi: 10.3390/biom11121832 (PMC8699067; doi:10.3390/biom11121832)
Supplement: Supplementary file 1 [file biomolecules-11-01832-s001.zip › Supplementary Material 6_OK.xlsx]

## Sheet: S1
In Silico Drug Repurposing for Anti-Inflammatory Therapy: Virtual Search for Dual Inhibitors of Caspase-1 and TNF-alpha
Alejandro Speck-Planche1*, Valeria V. Kleandrova2, Marcus T. Scotti1
1Postgraduate Program in Natural and Synthetic Bioactive Products, Federal University of Paraíba, 58051-900, João Pessoa, Brazil 2Laboratory of Fundamental and Applied Research of Quality and Technology of Food Production, Moscow State University of Food Production, Volokolamskoe shosse 11, 125080, Moscow, Russian Federation
*Correspondence: Alejandro Speck-Planche (alejspivanovich@gmail.com)

## Sheet: S2
Molecule ChEMBL ID	NAME	Smiles	FA(%)	S(TSAD)
CHEMBL1200861	E334|TARTARIC ACID	O=C(O)[C@@H](O)[C@H](O)C(=O)O	75	59
CHEMBL502135	XYLO-PFAN|XYLOSE	OC1OC[C@@H](O)[C@H](O)[C@H]1O	62.5	73
CHEMBL31882	CI-908|DEZAGUANINE	Nc1cc2[nH]cnc2c(=O)[nH]1	50	83
CHEMBL312311	B-360|H 365|PAROXYPROPIONE|Paroxypropione	CCC(=O)c1ccc(O)cc1	87.5	83
CHEMBL2104213	DESMENINOL	CSCCC(O)C(=O)O	0	71
CHEMBL29411	EFTAB|FEMA NO. 3066|GPPE MTHWSH TAB|LISTERINE|NSC-11215|NSC-47821|NSC-49142|SOTOL|TELLODONT|TELLORA|THYMOL|VALDA	Cc1ccc(C(C)C)c(O)c1	87.5	88
CHEMBL2426701	LEVOVERBENONE	CC1=CC(=O)[C@H]2C[C@@H]1C2(C)C	62.5	85
CHEMBL22498	PHENIPRAZINE	CC(Cc1ccccc1)NN	37.5	83
CHEMBL3707265		C[N+](C)(C)CCOCCF	25	77
CHEMBL219568	GUANINE|VALACYCLOVIR HYDROCHLORIDE, GUANINE-	Nc1nc2[nH]cnc2c(=O)[nH]1	25	83
CHEMBL112	ABDINE|ACEPHEN|ACETAMINOPHEN|ALVEDON|ANGIERS|APAP|Acetaminophen|CALPOL|CALPOL SIX PLUS|CALPOL SIX PLUS FASTMELTS|CHILD LEMSIP|CUPANOL|DAFALGAN|DISPROL|DISPROL INFANT|DISPROL JNR|DISPROL PAED|Datril|FENNINGS|GALPAMOL|HEDEX|INFADROPS|INFANTS' FEVERALL|INJECTAPAP|JUNIOR PARAPAED|MANDANOL|MEDINOL|MEDINOL FOR CHILDREN|MEDINOL OVER 6|MEDINOL UNDER 6|MEDISED PLAIN|MIRADOL|NEOPAP|NSC-109028|NSC-3991|OFIR…	CC(=O)Nc1ccc(O)cc1	12.5	83
CHEMBL9419	BS 749|METACETAMOL|Metacetamol	CC(=O)Nc1cccc(O)c1	12.5	83
CHEMBL2104183	CRESOTAMIDE	Cc1cccc(C(N)=O)c1O	37.5	83
CHEMBL328875	4-(Aminomethyl)Benzoic Acid|4-Aminomethyl-Benzoic Acid|AMINOMETHYLBENZOIC ACID	NCc1ccc(C(=O)O)cc1	12.5	83
CHEMBL1593719	PHENICARBAZIDE	NC(=O)NNc1ccccc1	12.5	73
CHEMBL61006	PHENYLPROPANOLAMINE	CC(N)C(O)c1ccccc1	37.5	83
CHEMBL1546	HYDROXYAMFETAMINE|Hydroxyamphetamine	CC(N)Cc1ccc(O)cc1	50	88
CHEMBL3989731	GEPEFRINE	C[C@H](N)Cc1cccc(O)c1	25	88
CHEMBL660	AMANTADINE|Amantadine|NSC-341865|Symadine|Symmetrel|TCMDC-125869	NC12CC3CC(CC(C3)C1)C2	62.5	74
CHEMBL443052	AN2690|KERYDIN|TAVABOROLE	OB1OCc2cc(F)ccc21	0	88
CHEMBL859	NSC-76239|OXIPURINOL|OXYPURINOL|Oxypurinol	O=c1[nH]c(=O)c2c[nH]nc2[nH]1	37.5	83
CHEMBL108545	ASPELLIN|BALMOSA|BENGUE'S BALSAM|BETULA OIL|BIRCH OIL, SWEET|DEEP HEAT|DUBAM|FEMA NO. 2745|GAULTHERIA OIL|GPPE LIN|GPPE RUB|LUMA|METHYL SALICYLATE|Methyl salicylate|NASCIODINE|NSC-8204|P.R.|RADIAN-B|Rhodiaflor|SLOANS|SWEET BIRCH OIL|TEABERRY OIL|THERA-GESIC|WINTERGREEN OIL	COC(=O)c1ccccc1O	37.5	78
CHEMBL13883	VANILLIN|vanilline	COc1cc(C=O)ccc1O	62.5	75
CHEMBL1593874	EURESOL|RESORCIN ACETATE|RESORCINOL MONOACETATE	CC(=O)Oc1cccc(O)c1	25	83
CHEMBL448399	3 MS|HYDROXYTOLUIC ACID	Cc1cccc(C(=O)O)c1O	87.5	83
CHEMBL325372	E218|METHYL P-HYDROXYBENZOATE|METHYL PARAHYDROXYBENZOATE|METHYLPARABEN	COC(=O)c1ccc(O)cc1	75	83
CHEMBL1609	MANDELIC ACID|Mandelic Acid	O=C(O)C(O)c1ccccc1	0	78
CHEMBL96783	E-967|E967|INS NO.967|INS-967|NSC-25283|XYLITOL	OC[C@H](O)[C@@H](O)[C@H](O)CO	0	59
CHEMBL1425	MERCAPTOPURINE|Mercaptopurine anhydrous	Sc1ncnc2nc[nH]c12	0	81
CHEMBL119423	EXURACID|TISOPURINE	Sc1[nH]cnc2nncc1-2	12.5	81
CHEMBL236687	FEMA NO. 2664|NSC-641066|PERILLYL ALCOHOL	C=C(C)[C@@H]1CC=C(CO)CC1	50	88
CHEMBL504760	CAMPHOR|CAMPHOR D-FORM|CAMPHORA|CINNAMOMUM CAMPHORA|D-CAMPHOR|DL-CAMPHOR|FEMA NO. 2230|FEMA NO. 4513|TRANS-PI-OXOCAMPHOR	CC1(C)[C@@H]2CC[C@@]1(C)C(=O)C2	100	77
CHEMBL1169	4-AMINOSALICYLIC ACID|AMINOSALICYLIC ACID|AMINOSALICYLIC ACID RESIN COMPLEX|Aminosalicylic Acid|GRANUPAS|NSC-2083|P-AMINOSALICYLIC ACID|PARA-AMINOSALICYLIC ACID|PARASAL|PAS|PASER|Paskalium|REZIPAS|Teebacin	Nc1ccc(C(=O)O)c(O)c1	37.5	83
CHEMBL704	APRISO|ASACOL|ASACOL HD|CANASA|COLTEC EC|DELZICOL|FISALAMINE|IPOCOL|LIALDA|MAX-002|MESALAMINE|MESALAZINE|MESALAZINE |MESREN MR|MEZAVANT XL|NSC-38877|OCTASA|PENTASA|PENTASA SR|ROWASA|SALOFALK|SFROWASA	Nc1ccc(O)c(C(=O)O)c1	37.5	83
CHEMBL1240705	CARBAPENEM|SQ-27860	O=C(O)C1=CC[C@@H]2CC(=O)N12	50	88
CHEMBL2106246	HYDRACARBAZINE|TH-2151	N/N=c1/ccc(C(N)=O)n[nH]1	75	78
CHEMBL53929	ND 50|OCTOPAMINE	NCC(O)c1ccc(O)cc1	37.5	83
CHEMBL358040	NORFENEFRINE|NORFENEFRINE HYDROCHLORIDE|WV 569 [AS HYDROCHLORIDE]	NCC(O)c1cccc(O)c1	37.5	88
CHEMBL59	Carbilev|DOPAMINE|Dopamine|Intropin|NSC-173182|Parcopa|Sinemet	NCCc1ccc(O)c(O)c1	37.5	83
CHEMBL2104251	ENBUCRILATE|HISTOACRYL|INDERMIL|N-BUTYL CYANOACRYLATE	C=C(C#N)C(=O)OCCCC	87.5	70
CHEMBL2103950	BUCRILATE|BUCRYLATE|IBC	C=C(C#N)C(=O)OCC(C)C	87.5	70
CHEMBL2106267	DROPEMPINE	CN1C(C)(C)C=CCC1(C)C	100	79
CHEMBL2104389	BUTYNAMINE	C#CC(C)(C)N(C)C(C)(C)C	100	63
CHEMBL44814	CARBON TETRACHLORIDE	ClC(Cl)(Cl)Cl	100	44
CHEMBL345714	ACIPIMOX|OLBETAM	Cc1cnc(C(=O)O)c[n+]1[O-]	37.5	83
CHEMBL4297450	FEMA NO. 3737|NSC-3993|V-0018|V0018|VANILLYL ALCOHOL	COc1cc(CO)ccc1O	75	80
CHEMBL151938	MILAMELINE	CO/N=C/C1=CCCN(C)C1	12.5	83
CHEMBL1697839	CL 2422|GUANCIDINE|GUANCYDINE	CCC(C)(C)/N=C(\N)NC#N	87.5	75
CHEMBL485259	CINEOLE|EUCALYPTOL|FEMA NO. 2465|NSC-6171	CC12CCC(CC1)C(C)(C)O2	25	76
CHEMBL486208	(-) Borneol|BORNEOL|FEMA NO. 2157|NSC-60223	CC1(C)[C@@H]2CC[C@@]1(C)[C@@H](O)C2	100	77
CHEMBL93070	ALLOMETHADIONE|ALOXIDONE|Allomethadione	C=CCN1C(=O)OC(C)C1=O	87.5	83
CHEMBL2104736	L-1777|MEDAZOMIDE|MEDAZONAMIDE	CN1N=C(C(N)=O)CCC1=O	37.5	83
CHEMBL17962	FEMA NO. 3694|HISTIDINE|L-HISTIDINE|NSC-137773	N[C@@H](Cc1c[nH]cn1)C(=O)O	50	70
CHEMBL7303		COC(=O)C1=CCCN(C)C1	37.5	88
CHEMBL1214192	BEMEGRIDE|MEGIMIDE|METHETHARIMIDE	CCC1(C)CC(=O)NC(=O)C1	50	86
CHEMBL4297514	EMD-387008|IMEGLIMIN	C[C@H]1N=C(N(C)C)N=C(N)N1	25	83
CHEMBL2107706	VALDETAMIDE	C=CCC(CC)(CC)C(N)=O	87.5	72
CHEMBL2105275	DRISTAN INHALER|PROPYLHEXEDRINE	CNC(C)CC1CCCCC1	37.5	79
CHEMBL1617409	PEMPIDINE	CN1C(C)(C)CCCC1(C)C	100	76
CHEMBL427	CHLORMETHINE|MECHLORETHAMINE|Mechlorethamine|Mustargen|NSC-10107|NSC-128663	CN(CCCl)CCCl	0	71
CHEMBL15721	NIFUROXIME	O=[N+]([O-])c1ccc(/C=N/O)o1	50	83
CHEMBL1235017	NSC-9791|OROTIC ACID	O=C(O)c1cc(=O)[nH]c(=O)[nH]1	12.5	73
CHEMBL1908316	ECTYLUREA	C/C=C(/CC)C(=O)NC(N)=O	87.5	65
CHEMBL2106472	CIMEPANOL	CC(C)C(O)C1CCCCC1	62.5	80
CHEMBL256087	AQUA-COOL|AQUASOOTHE|ARJUN|CATARRH|DERMACOOL|DL-MENTHOL|FEMA NO. 2665|FISHERMAN'S FRIEND LOZENGES|HALLS|KARVOL|LOCKETS|MEGGEZONES|MENTHOL|MUIRS|RACEMENTHOL|THERAPEUTIC MINERAL ICE|TIXYLIX DECONGESTANT INH|VOCALZONE	CC1CCC(C(C)C)C(O)C1	62.5	85
CHEMBL398440	CHLOROXYLENOL	Cc1cc(O)cc(C)c1Cl	87.5	80
CHEMBL181932	OTERACIL|OXONIC ACID	O=C(O)c1nc(=O)[nH]c(=O)[nH]1	12.5	70
CHEMBL221722	FAVIPIRAVIR|T-705	NC(=O)c1nc(F)cnc1O	0	73
CHEMBL1100	ISOETHADIONE|PARADIONE|PARAMETHADIONE|Paramethadione	CCC1(C)OC(=O)N(C)C1=O	100	72
CHEMBL93047	ETHADIONE	CCN1C(=O)OC(C)(C)C1=O	100	67
CHEMBL2105297	OXANAMIDE	CCCC1OC1(CC)C(N)=O	87.5	73
CHEMBL877	CL 65336|CYKLO-F HEAVY PERIOD RELIEF|CYKLOKAPRON|EXACYL|LB-1148|LB1148|LYSTEDA|MENSTRALITE|NSC-291305|RP-18429|TRANEXAMIC ACID|TRANS AMCHA|TRANS-AMCHA|Trans AMCHA	NC[C@H]1CC[C@H](C(=O)O)CC1	62.5	86
CHEMBL39736	BUFORMIN|BUFORMIN HYDROCHLORIDE|DBV|W 37	CCCC/N=C(/N)N=C(N)N	37.5	70
CHEMBL2104369	DIPROBUTINE	CCCC(N)(CCC)CCC	87.5	72
CHEMBL593429	ALLANTOIN	NC(=O)NC1NC(=O)NC1=O	12.5	70
CHEMBL36633	CGP 21690E|GNF-Pf-1005|OXIRACETAM	NC(=O)CN1CC(O)CC1=O	25	75
CHEMBL1410814	TILIQUINOL	Cc1ccc(O)c2ncccc12	37.5	88
CHEMBL4297145	CP-24,877|DRINIDENE	N/C=C1\Cc2ccccc2C1=O	37.5	88
CHEMBL2104457	CITIOLONE	CC(=O)NC1CCSC1=O	0	83
CHEMBL673	Eutonyl|Eutron|PARGYLINE|Pargyline	C#CCN(C)Cc1ccccc1	12.5	82
CHEMBL1059	ALZAIN|AXALID|CI-1008|LECAENT|LYRICA|LYRICA CR|PD-144723|PREGABALIN|REWISCA|YNP-1807	CC(C)C[C@H](CN)CC(=O)O	50	83
CHEMBL2104701	METHAMOCTOL	CNC(C)CCCC(C)(C)O	75	76
CHEMBL2105215	METHYLCHROMONE	Cc1coc2ccccc2c1=O	50	88
CHEMBL144399	MEDORINONE|WIN 49,016	Cc1nccc2nc(O)ccc12	25	88
CHEMBL2105367	PROPYLENE GLYCOL DIACETATE	CC(=O)OCC(C)OC(C)=O	37.5	78
CHEMBL276832	HYDRALAZINE|NSC-126699	NNc1nncc2ccccc12	12.5	88
CHEMBL770	Priscoline|TOLAZOLINE|Tolazoline	c1ccc(CC2=NCCN2)cc1	0	77
CHEMBL1896433		COC(=O)CCC[N+](C)(C)C	50	83
CHEMBL978	METHACHOLINE|Methacholine|Provocholine	CC(=O)OC(C)C[N+](C)(C)C	37.5	83
CHEMBL2106224	AL 0559|FENAMOLE|P-463|PAT	Nc1nnnn1-c1ccccc1	12.5	78
CHEMBL172513	CARNITINE|CARNITINE CHLORIDE|CARNITINE DL-FORM	C[N+](C)(C)CC(O)CC(=O)[O-]	37.5	83
CHEMBL1482	BETHANECHOL|Bethanechol	CC(C[N+](C)(C)C)OC(N)=O	37.5	83
CHEMBL2110918	CYPENAMINE	NC1CCCC1c1ccccc1	37.5	88
CHEMBL2110598	ALFETAMINE	C=CCC(N)Cc1ccccc1	12.5	83
CHEMBL315795	CLOMETHIAZOLE|HEMINEVRIN|SCTZ [AS EDISYLATE]	Cc1ncsc1CCCl	0	81
CHEMBL1903897	FENADIAZOLE|JL 512	Oc1ccccc1-c1nnco1	0	88
CHEMBL50444	CB-337|MEGLUTOL	CC(O)(CC(=O)O)CC(=O)O	50	78
CHEMBL2104626	ICI 8173|QUINDOXIN	[O-][n+]1cc[n+]([O-])c2ccccc21	12.5	88
CHEMBL242273	SAFROLE|Safrole|Shikimol	C=CCc1ccc2c(c1)OCO2	0	87
CHEMBL106258	AMINOREX|AMINOXAPHEN|APIQUEL|Aminorex|MCN-742	NC1=NCC(c2ccccc2)O1	12.5	88
CHEMBL132966	RIVANICLINE|TC-2403	CNCC/C=C/c1cccnc1	12.5	72
CHEMBL2105471	TERBUPROL	COCC(O)COC(C)(C)C	75	83
CHEMBL3	HABITROL|NICABATE|NICODERM|NICODERM CQ|NICOPASS|NICOPATCH|NICORETTE INVISI|NICOTINE|NICOTINELL CLASSIC|NICOTINELL SUPPORT|NICOTINELL TTS 10|NICOTINELL TTS 20|NICOTINELL TTS 30|NICOTROL|NIQUITIN|NIQUITIN CLR|NIQUITIN MINIS CHERRY|NIQUITIN MINIS MINT|NIQUITIN MINIS ORANGE|NIQUITIN MINT|NIQUITIN PRE-QUIT|NIQUITIN STRIPS MINT|Nicotine|Nicotrol Inhaler|Nicotrol NS|PROSTEP|STOPPERS|STUBIT	CN1CCC[C@H]1c1cccnc1	25	87
CHEMBL359965	ALLICIN|Diallyl Thiosulfinate	C=CCS[S+]([O-])CC=C	0	70
CHEMBL1720051	CARSALAM|OXYPHENHYDRAZINE	O=c1[nH]c(=O)c2ccccc2o1	25	88
CHEMBL176687	ACESULFAME|Acesulfame	CC1=CC(=O)NS(=O)(=O)O1	37.5	88
CHEMBL1972318	NOREXIMIDE	O=C1NC(=O)C2C3C=CC(C3)C12	37.5	86
CHEMBL110458	AT-1001, GR-181314A|GALAFOLD|MIGALASTAT	OC[C@H]1NC[C@H](O)[C@@H](O)[C@H]1O	87.5	72
CHEMBL1314	ACADIONE|CAPTIMER|THIOLA|THIOLA EC|TIOPRONIN|Tiopronin	CC(S)C(=O)NCC(=O)O	25	69
CHEMBL600	5052|A-CYS|ACC-600|ACETADOTE|ACETYLCYSTEINE|AIRBRON|CETYLEV|EN-CYS|FABROL|FLUIMUCIL|FLUIMUCIL 600|FLUIMUCIL LONG|FLUIMUCIL N|ILUBE|MUCOMYST|MUCOSIL|MUCOSIL-10|MUCOSIL-20|N-ACETYL-L-CYSTEINE|N-Acetyl-L-Cysteine|NSC-111180|ORONAC 600|PARVOLEX|RESPI-NAC|SIRAN|SOLMUCOL|YOURNAC	CC(=O)N[C@@H](CS)C(=O)O	50	66
CHEMBL1395071	FORMETAMIDE|FORMETOREX	CC(Cc1ccccc1)NC=O	12.5	83
CHEMBL276443	ETILAMFETAMINE	CCNC(C)Cc1ccccc1	50	82
CHEMBL1201234	MEPHENTERMINE|Mephentermine	CNC(C)(C)Cc1ccccc1	87.5	82
CHEMBL2105389	PENTOREX	CC(c1ccccc1)C(C)(C)N	87.5	83
CHEMBL2106635	DIMETAMFETAMINE	C[C@@H](Cc1ccccc1)N(C)C	37.5	82
CHEMBL14053	NSC-215204|TCAA|TRICHLOROACETIC ACID|Trichloroethanoic acid	O=C(O)C(Cl)(Cl)Cl	75	61
CHEMBL1880349	2-DEOXY-D-GLUCOSE|2-Deoxy-D-glucose|BA 2758|BA-2758|NSC-15193	OCC1OC(O)CC(O)C1O	62.5	76
CHEMBL469449	L-FUCOSE|L-Fucose	C[C@@H]1OC(O)[C@@H](O)[C@H](O)[C@@H]1O	75	76
CHEMBL2104680	DANOSTEINE	O=C(O)CCSCC(=O)O	50	71
CHEMBL2104205	DAMETRALAST	Cc1cc2nc(N)nc(N)n2n1	50	88
CHEMBL1469	PHENYLBUTANOIC ACID|Phenylbutyrate	O=C(O)CCCc1ccccc1	12.5	83
CHEMBL42710	EUGENOL	C=CCc1ccc(O)c(OC)c1	37.5	88
CHEMBL1672002	NSC-2228|THYMOQUINONE	CC1=CC(=O)C(C(C)C)=CC1=O	62.5	88
CHEMBL2104321	FENIPENTOL	CCCCC(O)c1ccccc1	37.5	83
CHEMBL45024		C[S+](C)CC[C@H](N)C(=O)O	12.5	83
CHEMBL1341	DA-759|METHOXIFLURANE|METHOXY FLURANE|METHOXYFLURANE|Methoxyflurane|Metofane|NSC-110432|PENTHRANE|Pentrane	COC(F)(F)C(Cl)Cl	100	54
CHEMBL1483877	ETENZAMIDE|ETHENZAMIDE	CCOc1ccccc1C(N)=O	37.5	88
CHEMBL440135	PARAPROPAMOL|Parapropamol	CCC(=O)Nc1ccc(O)cc1	37.5	83
CHEMBL278172	AEZODENT|AMERICAINE|ANTHISAN PLUS|AR-01|AR01|BABY ANBESOL|BENZOCAINE|BURNEZE|CHILDREN'S CHLORASEPTIC|DEQUACAINE|ETHYL AMINOBENZOATE|LANACANE|MEDILAVE|NESTOSYL|NSC-41531|NSC-4688|ORAJEL|TYROSOLVEN|TYROZETS	CCOC(=O)c1ccc(N)cc1	37.5	83
CHEMBL301523	FEMA NO. 3585|L-PHENYLALANINE|L-phenylalanine|NSC-79477|PHENYLALANINE	N[C@@H](Cc1ccccc1)C(=O)O	12.5	78
CHEMBL279157	RACEPHEDRINE	CNC(C)C(O)c1ccccc1	37.5	83
CHEMBL2008672	PHOLEDRINE	CNC(C)Cc1ccc(O)cc1	37.5	88
CHEMBL2111051	TALSACLIDINE	C#CCO[C@H]1CN2CCC1CC2	12.5	87
CHEMBL1509115	POLI 67|TETRIDAMINE|TETRYDAMINE	CNc1c2c(nn1C)CCCC2	37.5	87
CHEMBL2111165	TRIAMPYZINE	Cc1nc(C)c(N(C)C)nc1C	87.5	87
CHEMBL2110723		CCON(CC)C(=S)S	12.5	65
CHEMBL455917	CHLORAL HYDRATE|Chloral Hydrate|NOCTEC|NSC-3210|SK-CHLORAL HYDRATE	OC(O)C(Cl)(Cl)Cl	75	61
CHEMBL114062	TETRACHLOROETHYLENE|Tetrachloroethylene	ClC(Cl)=C(Cl)Cl	87.5	54
CHEMBL321248	7-METHYLXANTHINE|NSC-7861	Cn1cnc2nc(O)nc(O)c21	37.5	88
CHEMBL4297429	2-FLUOROFUCOSE|SGN-2FF	C[C@H](O)[C@@H](O)[C@@H](O)[C@H](F)C=O	87.5	62
CHEMBL508676	ETHYL VANILLIN	CCOc1cc(C=O)ccc1O	37.5	88
CHEMBL15841	E214|ETHYL HYDROXYBENZOATE|ETHYL PARAHYDROXYBENZOATE|ETHYLPARABEN	CCOC(=O)c1ccc(O)cc1	37.5	83
CHEMBL346919	APOCYNIN|Acetovanillone|NSC-209524	COc1cc(C(C)=O)ccc1O	62.5	88
CHEMBL1231107	CGA 72662|CYROMAZINE	Nc1nc(N)nc(NC2CC2)n1	12.5	78
CHEMBL2105062	IDRAMANTONE	O=C1C2CC3CC1CC(O)(C3)C2	25	80
CHEMBL1909286	FENOXYPROPAZINE|PHENOXYPROPAZINE	CC(COc1ccccc1)NN	37.5	78
CHEMBL1441	1314 TH|1314-TH|BAYER 5312|ETHIONAMIDE|NSC-255115|TRECATOR|TRECATOR-SC	CCc1cc(C(N)=S)ccn1	25	88
CHEMBL1104	EDROPHONIUM|ENLON-PLUS|Edrophonium|Enlon|Reversol|Tensilon	CC[N+](C)(C)c1cccc(O)c1	87.5	80
CHEMBL102970	PYRIDOXAL	Cc1ncc(CO)c(C=O)c1O	87.5	80
CHEMBL1232077	OXFENICINE|UK-25,842	N[C@H](C(=O)O)c1ccc(O)cc1	25	88
CHEMBL727	LANVIS|NSC-752|NSC-76504|THIOGUANINE|TIOGUANINE|TIOGUANINE HEMIHYDRATE|Tabloid	Nc1nc2[nH]cnc2c(=S)[nH]1	37.5	83
CHEMBL33720	OXEDRINE|Oxedrine|Synephrine	CNCC(O)c1ccc(O)cc1	37.5	88
CHEMBL1576	ETHINAMATE|Ethinamate|VALMID	C#CC1(OC(N)=O)CCCCC1	87.5	83
CHEMBL4297394	ISOAMYL 2-CYANOACRYLATE|ISOPENTYL 2-CYANOACRYLATE	C=C(C#N)C(=O)OCCC(C)C	87.5	78
CHEMBL1722501	PYRITHYLDIONE	CCC1(CC)C(=O)C=CNC1=O	100	75
CHEMBL1215	AB-101 (PHENYLEPHRINE)|Cyclomydril|Duo-Medihaler|J8.601K|PHENYLEPHRINE|Phenylephrine	CNC[C@H](O)c1cccc(O)c1	37.5	88
CHEMBL1201319	METARAMINOL	C[C@H](N)[C@H](O)c1cccc(O)c1	37.5	88
CHEMBL267936	MECAMYLAMINE	CNC1(C)C2CCC(C2)C1(C)C	100	68
CHEMBL1200733	DESFLURANE|I-653|SUPRANE	FC(F)OC(F)C(F)(F)F	37.5	61
CHEMBL792	NSC-3975|URIC ACID	Oc1nc(O)c2nc(O)[nH]c2n1	50	88
CHEMBL284127	DEHYDROACETIC ACID|Dehydroacetic acid|E265	CC(=O)C1C(=O)C=C(C)OC1=O	12.5	88
CHEMBL442687	THIOXOLONE|TIOXOLONE	O=c1oc2cc(O)ccc2s1	12.5	88
CHEMBL485747	HYDROXYTYROSOL	OCCCc1ccc(O)c(O)c1	37.5	88
CHEMBL593019	PYRIDOXAMINE	Cc1ncc(CO)c(CN)c1O	87.5	80
CHEMBL2111075		CCCCCOS(=O)(=O)O	62.5	76
CHEMBL3989888	AD 106|CICROTOIC ACID	C/C(=C\C(=O)O)C1CCCCC1	50	83
CHEMBL2106160	ETRABAMINE	CNC1CCc2ncsc2C1	37.5	83
CHEMBL211538	AN-2718|AN2718	OB1OCc2cc(Cl)ccc21	37.5	88
CHEMBL472566	ZOXAZOLAMINE	Nc1nc2cc(Cl)ccc2o1	12.5	88
CHEMBL1449249	CHLORINDANOL|CLORINDANOL	Oc1ccc(Cl)c2c1CCC2	62.5	88
CHEMBL1364	Hexa-Betalin|M.V.I.-12|PYRIDOXINE|PYRIDOXINE (VIT B6)|Vitamin B6	Cc1ncc(CO)c(CO)c1O	87.5	80
CHEMBL337702	OXIDOPAMINE|Oxidopamine	NCCc1cc(O)c(O)cc1O	37.5	88
CHEMBL1437	Levophed|NOREPINEPHRINE|Norepinephrine|R-norepinephrine	NC[C@H](O)c1ccc(O)c(O)c1	62.5	88
CHEMBL334786	IPRONIDAZOLE|Ipronidazole|RO 7-1554	CC(C)c1ncc([N+](=O)[O-])n1C	75	88
CHEMBL20835	ACECLIDINE|GLAUCOSTAT	CC(=O)OC1CN2CCC1CC2	12.5	88
CHEMBL3707370	PIPERIDIONE	CCC1(CC)C(=O)CCNC1=O	100	75
CHEMBL2111037	RISTIANOL	OCCSCc1ccncc1	12.5	73
CHEMBL2110954	NERAMEXANE	CC1(C)CC(C)(C)CC(C)(N)C1	0	70
CHEMBL1371	CHLORZOXAZONE|Chlorzoxazone|NSC-26189|PARAFLEX|PARAFON|PARAFON FORTE DSC|Parafon Forte|Parafon-Forte|STRIFON|STRIFON FORTE DSC	O=c1[nH]c2cc(Cl)ccc2o1	12.5	88
CHEMBL2104472	APAFLURANE	FC(C(F)(F)F)C(F)(F)F	62.5	61
CHEMBL2111170		CC(O)C(=O)OP(=O)(O)O	62.5	71
CHEMBL288114	GALLIC ACID|Gallate|Gallic acid	O=C(O)c1cc(O)c(O)c(O)c1	37.5	88
CHEMBL1189150	LINSIDOMINE	N=c1c[n+](N2CCOCC2)[n-]o1	25	83
CHEMBL1400561	ETIRACETAM	CCC(C(N)=O)N1CCCC1=O	87.5	78
CHEMBL2105310	OLPIMEDONE	CC1CC(=O)N2CCSC2=N1	0	88
CHEMBL1518	NSC-6498|NSC-70461|PROPYLTHIOURACIL|Propacil|Propylthiouracil|Prothyran|Thyreostat	CCCc1cc(=O)[nH]c(=S)[nH]1	12.5	88
CHEMBL459048	SOBREROL|Sobrerol	CC1=CC[C@H](C(C)(C)O)C[C@@H]1O	25	88
CHEMBL325436	CRYOFLUORANE|DICHLOROTETRAFLUOROETHANE	FC(F)(Cl)C(F)(F)Cl	50	62
CHEMBL137	ACEA|ANABACT|BAY-5360|BAYER 5360|DRAZIFON|ELYZOL|FLAGYL|FLAGYL COMPAK|FLAGYL ER|FLAGYL-400|FLAGYL-S|Flagyl 375|Flagyl i.v. rtu in plastic container|METRO I.V.|METROCREAM|METROGEL|METROGEL-VAGINAL|METROLOTION|METROLYL|METROMIDOL|METRONIDAZOLE|METROSA|METROTOP|Metric 21|NEUTRATOP|NORITATE|NORZOL|NSC-50364|NSC-69587|NUVESSA|PROTOSTAT|ROSICED|ROZEX|RP 8823|SATRIC|VAGINYL|VANDAZOLE|ZADSTAT|ZIDOVAL|ZYO…	Cc1ncc([N+](=O)[O-])n1CCO	87.5	88
CHEMBL96868	DIETHADIONE|DIETROXINE|Diethadione	CCC1(CC)COC(=O)NC1=O	100	80
CHEMBL2106500	TIZOPROLIC ACID	CCCc1ncc(C(=O)O)s1	25	88
CHEMBL1490434	ABOB|MOROXYDINE|SKF 8898-A	N=C(N)/N=C(\N)N1CCOCC1	12.5	83
CHEMBL1235738	AZILECT|RASAGILINE MESILATE|RASAGILINE MESYLATE|RASAGILINE METHANESULFONATE|TVP-1012	C#CCN[C@H]1CCc2ccccc21	37.5	87
CHEMBL940	CI-945|DM-1796|GABAPENTIN|GOE 3450|GRALISE|NEURONTIN	NCC1(CC(=O)O)CCCCC1	75	81
CHEMBL2111168	GUANOCTINE	CC(C)(C)CC(C)(C)NC(=N)N	75	75
CHEMBL2103925	IPROHEPTINE|IPROHEPTINE HYDROCHLORIDE	CC(C)CCCC(C)NC(C)C	50	79
CHEMBL1232903		O=P(O)(O)OC(CO)CO	62.5	67
CHEMBL1329029	HPEK-1|TETROQUINONE|THQ	O=C1C(O)=C(O)C(=O)C(O)=C1O	87.5	75
CHEMBL590	KAYQUINONE|Kappaxin|MENADIONE|MENAPHTHENE|MENAPHTHONE|Menadione|NSC-4170|Vitamin K 3	CC1=CC(=O)c2ccccc2C1=O	62.5	88
CHEMBL21	SULFANILAMIDE|Sulfanilamide	Nc1ccc(S(N)(=O)=O)cc1	12.5	88
CHEMBL2110826		O=C(O)CC1(CO)CCCCC1	75	81
CHEMBL1651998	NSC-403856|TERPIN	CC1(O)CCC(C(C)(C)O)CC1	12.5	77
CHEMBL3707367	2-(4-CHLORPHENOXY)-ETHANOL	OCCOc1ccc(Cl)cc1	25	83
CHEMBL2105828	LOPRODIOL	OCC(CO)(CCl)CCl	0	68
CHEMBL1095699	AZASERINE|Azaserine|CL 337|CN-15,757|P-165	[N-]=[N+]=CC(=O)OC[C@H](N)C(=O)O	12.5	73
CHEMBL2107460	FORMINITRAZOLE	O=CNc1ncc([N+](=O)[O-])s1	37.5	83
CHEMBL1407356	OXACEPROL	CC(=O)N1C[C@H](O)C[C@H]1C(=O)O	25	83
CHEMBL2105922	ACETAMINOCAPROIC ACID|ACEXAMIC ACID|CY 153	CC(=O)NCCCCCC(=O)O	37.5	73
CHEMBL1875805	ACETYLLEUCINE	CC(=O)NC(CC(C)C)C(=O)O	50	83
CHEMBL371197	Swainsonine|TRIDOLGOSIR	O[C@@H]1[C@H](O)CN2CCC[C@@H](O)[C@H]12	37.5	81
CHEMBL511099	BICIFADINE	Cc1ccc(C23CNCC2C3)cc1	87.5	84
CHEMBL2103836	IMAGABALIN|PD-0332334|PF-00195889	CCC[C@@H](C)C[C@H](N)CC(=O)O	37.5	83
CHEMBL1398657		O=S(=O)(O)c1ccc(O)cc1	0	88
CHEMBL290916	ANTIPYRINE RELATED COMPOUND A|EDARAVONE|MCI-186|NORPHENAZONE|NSC-12|NSC-26139|NSC-2629|RADICAVA|Radicut	CC1=NN(c2ccccc2)C(=O)C1	25	88
CHEMBL3039113	L-THEANINE|NSC-21308|THEANINE	CCNC(=O)CC[C@H](N)C(=O)O	0	73
CHEMBL1485	ARGININE|Arginine|L-ARGININE|NSC-206269	N=C(N)NCCC[C@H](N)C(=O)O	0	73
CHEMBL2105609	CARFIMATE	C#CC(OC(N)=O)c1ccccc1	0	78
CHEMBL444814	L-CITRULLINE	NC(=O)NCCC[C@H](N)C(=O)O	37.5	70
CHEMBL13881	PHENAMAZOLINE	c1ccc(NCC2=NCCN2)cc1	0	77
CHEMBL169901	DEBRISOQUINE	N=C(N)N1CCc2ccccc2C1	25	88
CHEMBL2104128	CLOPROTHIAZOLE	Cc1ncsc1CCCCl	0	83
CHEMBL180570	MEDRONIC ACID	O=P(O)(O)CP(=O)(O)O	100	68
CHEMBL196	ASCOR|ASCORBIC ACID|ASCORBIC ACID (VIT C)|ASCORBICAP|ASCUR|Ascorbic Acid|BASSETT'S|CEBIONE|CECON|CENOLATE|CETANE|CETANE-CAPS TC|CEVALIN|CEVEX|CEVITAMIC ACID|E-300|E300|FEMA NO. 2109|HALIBORANGE|INS NO.300|INS-300|NSC-218455|NSC-33832|REDOXON|REDOXON C|REDOXON CHEW-C|REDOXON SLOW RELEASE|TOP C|VITAL LIFE|VITAMIN C|Vitamin C	O=C1O[C@H]([C@@H](O)CO)C(O)=C1O	87.5	80
CHEMBL2107425	GLUCUROLACTONE|GLUCURONOLACTONE	O=C1O[C@H]2[C@H](O[C@@H](O)[C@@H]2O)C1O	87.5	83
CHEMBL2105084	FOSMENIC ACID	O=[PH](O)C(O)C1CC=CCC1	37.5	78
CHEMBL12208	CANTABILINE|HYMECROMONE|LM-94|NSC-19026|NSC-9408	Cc1cc(=O)oc2cc(O)ccc12	0	88
CHEMBL1177	CYLERT|FENOXAZOL|LA-956|NSC-169499|NSC-25159|PEMOLINE|RONYL|TRADON|VOLITAL|YH-1	NC1=NC(=O)C(c2ccccc2)O1	12.5	88
CHEMBL39	5-HT|5-HYDROXYTRYPTAMINE|SEROTONIN	NCCc1c[nH]c2ccc(O)cc12	12.5	88
CHEMBL578211	COTININE|NICOTINE RELATED COMPOUND C	CN1C(=O)CC[C@H]1c1cccnc1	37.5	88
CHEMBL2111053		CC[N+]1(C)CCc2ccccc2C1	62.5	87
CHEMBL1180550		C[N+](C)(C)CC(O)C[N+](C)(C)C	50	75
CHEMBL3184437	DICHLOROBENZYL ALCOHOL	OCc1ccc(Cl)cc1Cl	62.5	86
CHEMBL146927		N[C@H]1C[C@@H](C(=O)O)CC1=C(F)F	37.5	88
CHEMBL4297915	BMS-986231|CIMLANOD|CXL-1427	Cc1ccc(S(=O)(=O)NO)o1	75	83
CHEMBL2064047	TIDIACIC	O=C(O)C1CSC(C(=O)O)N1	12.5	83
CHEMBL1201208	PHENMETRAZINE|Phenmetrazine|Preludin	CC1NCCOC1c1ccccc1	12.5	87
CHEMBL2105245	DIMEPROPION|METAMFEPRAMONE|MG 559	CC(C(=O)c1ccccc1)N(C)C	37.5	83
CHEMBL4094396	J2.756.280I|Mephedrone	CNC(C)C(=O)c1ccc(C)cc1	87.5	88
CHEMBL2111121	MODALINE	Cc1nccnc1N1CCCCC1	12.5	87
CHEMBL1201260	BETANIDINE|Bethanidine	C/N=C(\NC)NCc1ccccc1	37.5	82
CHEMBL48802	4-(Methylsulfinyl)Butyl Isothiocyanate|SULFORAPHANE	C[S+]([O-])CCCCN=C=S	37.5	76
CHEMBL1439973	CHLORBUTOL|CHLORETONE|CHLOROBUTANOL|NSC-44794|TRICHLORISOBUTYLALCOHOL	CC(C)(O)C(Cl)(Cl)Cl	37.5	63
CHEMBL1200829	E575|GLUCONOLACTONE	O=C1O[C@H](CO)[C@@H](O)[C@H](O)[C@H]1O	87.5	75
CHEMBL2106850	COMPOUND 56063|MELIZAME	Oc1cccc(Oc2nnn[nH]2)c1	12.5	78
CHEMBL2104115	CIAPILOME	CC(=O)Nn1cnc(=O)c(C#N)c1	0	78
CHEMBL50882	SR-259075|SR259075|TIRAPAZAMINE|WIN 59075	Nc1n[n+]([O-])c2ccccc2[n+]1[O-]	50	83
CHEMBL918	PHENACEMIDE|PHENURONE|Phenacemide	NC(=O)NC(=O)Cc1ccccc1	25	73
CHEMBL46730	NSC-26256|PHENANTHRENE	c1ccc2c(c1)ccc1ccccc12	25	82
CHEMBL2106646	BUPICOMIDE|SCH 10595	CCCCc1ccc(C(N)=O)nc1	12.5	83
CHEMBL2104607	CORAMINE|NICETHAMIDE|NIKETHAMIDE|NIKETHYL	CCN(CC)C(=O)c1cccnc1	87.5	75
CHEMBL2106654	BAY VA 9387|ETISAZOLE	CCNc1nsc2ccccc12	0	88
CHEMBL1512677	AMYLMETACRESOL|THROATIES	CCCCCc1ccc(C)cc1O	87.5	88
CHEMBL526	DIPRIVAN|DISOPROFOL|Disoprivan|ICI 35,868|ICI 35-868|ICI35,868|NSC-5105|PROPOFOL|Rapinovet	CC(C)c1cccc(C(C)C)c1O	87.5	88
CHEMBL2104018	26P|ALIFLURANE	COC1(F)C(F)(F)C1(F)Cl	62.5	61
CHEMBL1231101	ACIVICIN|AT-125|U-42,126	N[C@H](C(=O)O)[C@@H]1CC(Cl)=NO1	37.5	83
CHEMBL1709559	ACETSALICYLAMIDE|L-749|SALACETAMIDE	CC(=O)NC(=O)c1ccccc1O	37.5	88
CHEMBL112687	ACEDOBEN|Acedoben	CC(=O)Nc1ccc(C(=O)O)cc1	50	83
CHEMBL493287	GLUCOSAMINE	N[C@H]1C(O)O[C@H](CO)[C@@H](O)[C@@H]1O	87.5	72
CHEMBL396416	AHR-3053|CARBOCISTEIN|CARBOCISTEINE|CARBOCYSTEINE|L-CARBOCISTEINE|L-CARBOCYSTEINE|LJ 206|LOVISCOL|MUCODYNE|MUCODYNE FTE|MUCOFAN|MUCOLEX|NSC-14156|PULMOCLASE|R05CB03	N[C@@H](CSCC(=O)O)C(=O)O	12.5	73
CHEMBL112797	CGP-36742|LU-AE-58479|SGS-742|SGS742	CCCCP(=O)(O)CCCN	25	80
CHEMBL39677	ACRIDINE|NSC-3408	c1ccc2nc3ccccc3cc2c1	12.5	82
CHEMBL1979022	BUTAFOSFAN	CCCCNC(C)(C)[PH](=O)O	75	80
CHEMBL1079576	MH-532|PHENPROBAMATE	NC(=O)OCCCc1ccccc1	12.5	78
CHEMBL2104353	HOMARYLAMINE	CNCCc1ccc2c(c1)OCO2	12.5	87
CHEMBL2107010	RISOCAINE	CCCOC(=O)c1ccc(N)cc1	37.5	83
CHEMBL16073	ACETOPHENETIDIN|ACETPHENETIDIN|PHENACETIN	CCOc1ccc(NC(C)=O)cc1	50	83
CHEMBL315818	PHENIBUT	NCC(CC(=O)O)c1ccccc1	37.5	83
CHEMBL6731	TENAMFETAMINE|Tenamfetamine	CC(N)Cc1ccc2c(c1)OCO2	12.5	88
CHEMBL92401	IPRONIAZID|IPRONIAZIDE|Iproniazide|MARSILID	CC(C)NNC(=O)c1ccncc1	25	78
CHEMBL1206440	CYCLAMIC ACID|HEXAMIC ACID	O=S(=O)(O)NC1CCCCC1	50	76
CHEMBL1555183	FUDOSTEINE	N[C@@H](CSCCCO)C(=O)O	0	73
CHEMBL2010507	METHOXYPHENAMINE	CNC(C)Cc1ccccc1OC	87.5	87
CHEMBL558	MEXILETINE|Mexiletine	Cc1cccc(C)c1OCC(C)N	87.5	88
CHEMBL1589978	DL-METHYLEPHEDRINE HYDROCHLORIDE|DL-METHYLEPHEDRINE SACCHARINATE|L-METHYLEPHEDRINE HYDROCHLORIDE|METHYLEPHEDRINE	CC([C@H](O)c1ccccc1)N(C)C	37.5	83
CHEMBL2105027	HEXAZOLE	CCc1nncn1C1CCCCC1	37.5	88
CHEMBL959	RIMANTADINE|Rimantadin	CC(N)C12CC3CC(CC(C3)C1)C2	25	76
CHEMBL807	D-145|DRG-0267|MEMANTINE|Memantine|Namenda	CC12CC3CC(C)(C1)CC(N)(C3)C2	62.5	59
CHEMBL225164	CLOXIQUINE|CLOXYQUIN	Oc1ccc(Cl)c2cccnc12	0	88
CHEMBL25	8-HOUR BAYER|ACETYLSALIC ACID|ACETYLSALICYLIC ACID|ALKA RAPID|ANADIN ALL NIGHT|ANGETTES 75|ASPIRIN|ASPRO CLR|Acetosalic Acid|Acetylsalicylic Acid|Aspirin|BAY1019036|BAYER EXTRA STRENGTH ASPIRIN FOR MIGRAINE PAIN|DANAMEP|DISPRIN CV|DISPRIN DIRECT|DURLAZA|ENPRIN|Ecotrin|Equi-Prin|GENCARDIA|LEVIUS|MAX STRGH ASPRO CLR|MEASURIN|MICROPIRIN EC|NSC-27223|NSC-406186|NU-SEALS 300|NU-SEALS 600|NU-SEALS 75|N…	CC(=O)Oc1ccccc1C(=O)O	50	88
CHEMBL145	CAFFEIC ACID|NSC-57197|NSC-623438|trans-Caffeate	O=C(O)/C=C/c1ccc(O)c(O)c1	25	83
CHEMBL1236183	D-TAGATOSE|TAGATOSE	O=C(CO)[C@@H](O)[C@@H](O)[C@H](O)CO	0	62
CHEMBL604608	DIETADE DIETARY FOODS|FRUCTOSE|Fructose|LEVULOSE|TOPIRAMATE IMPURITY, FRUCTOSE-	OC[C@H]1O[C@](O)(CO)[C@@H](O)[C@@H]1O	87.5	73
CHEMBL195923	D-GALACTOSE|GALACTOSE|NSC-8102	OC[C@H]1OC(O)[C@H](O)[C@@H](O)[C@H]1O	87.5	70
CHEMBL1222251	CYCLOHEXANEHEXOL|INOSITOL|MESO-INOSITOL|NSC-25142|NSC-404118|NSC-55551|NSC-8101	O[C@H]1[C@H](O)[C@@H](O)[C@H](O)[C@@H](O)[C@H]1O	87.5	65
CHEMBL190	ACCURBRON|AEROLATE|AEROLATE III|AEROLATE JR|AEROLATE SR|AQUAPHYLLIN|BRONKODYL|DIMETHYLXANTHINE|DURAPHYL|ELIXICON|ELIXOMIN|ELIXOPHYLLIN|ELIXOPHYLLIN SR|LABID|LANOPHYLLIN|LASMA|NSC-2066|NUELIN|NUELIN SA|NUELIN SA-250|PRO-VENT|QUIBRON-T|QUIBRON-T/SR|Quibron|Respbid|SLO-BID|SLO-PHYLLIN|SOMOPHYLLIN-CRT|SOMOPHYLLIN-T|SUSTAIRE|T-PHYL|THEO-24|THEO-DUR|THEOBID|THEOBID JR.|THEOCHRON|THEOCLEAR L.A.-130|THEO…	Cn1c(=O)c2nc[nH]c2n(C)c1=O	75	88
CHEMBL1114	FEMA NO. 3591|NSC-5039|SC-15090|THEOBROMINE|Theobromine|Theobromine(20%)	Cn1cnc2c1c(=O)[nH]c(=O)n2C	0	88
CHEMBL194014	E216|PROPYL PARAHYDROXYBENZOATE|PROPYLPARABEN	CCCOC(=O)c1ccc(O)cc1	37.5	83
CHEMBL224265	NICOTHIAZONE|NICOTINALDEHYDE THIOSEMICARBAZONE|SRI-286	NC(=S)N/N=C/c1cccnc1	25	83
CHEMBL192451	BUTYLATED HYDROXYANISOLE|Butylated hydroxyanisole|E320	COc1ccc(O)c(C(C)(C)C)c1	75	80
CHEMBL289480	RILMENIDINE	C1COC(NC(C2CC2)C2CC2)=N1	25	83
CHEMBL1378024	EKTEBIN|PETEHA|PROTHIONAMIDE|PROTIONAMIDE|RP 9778|TH-1321|TREVINTIX	CCCc1cc(C(N)=S)ccn1	25	88
CHEMBL143941	ABBOTT-16900|DA-708|TEFLURANE|Teflurane	FC(Br)C(F)(F)F	25	58
CHEMBL2104534	STYRAMATE	NC(=O)OCC(O)c1ccccc1	12.5	78
CHEMBL2103996	ADRENALONE|ADRENONE	CNCC(=O)c1ccc(O)c(O)c1	25	88
CHEMBL925	FEMA NO. 3736|L-TYROSINE|LEVODOPA IMPURITY, L-TYROSINE-|LEVODOPA RELATED COMPOUND L-TYROSINE|NSC-82624|TYROSINE	N[C@@H](Cc1ccc(O)cc1)C(=O)O	37.5	88
CHEMBL2000716	CARICOTAMIDE	NC(=O)CN1C=CCC(C(N)=O)=C1	12.5	83
CHEMBL1201293	ACAMPROSATE	CC(=O)NCCCS(=O)(=O)O	50	78
CHEMBL1115	Mestinon|PYRIDOSTIGMINE|Pyridostigmine|Regonol	CN(C)C(=O)Oc1ccc[n+](C)c1	37.5	83
CHEMBL86882	EFFORTIL|EFFORTIL DEPOT PERLONGETTEN|ETILEFRINE|ETILEFRINE HYDROCHLORIDE	CCNCC(O)c1cccc(O)c1	37.5	88
CHEMBL2104292	HEXAPROPYMATE	C#CCC1(OC(N)=O)CCCCC1	12.5	88
CHEMBL30400	OXILOFRINE|Oxilofrine	CNC(C)C(O)c1ccc(O)cc1	87.5	88
CHEMBL2105515	ETHYPICONE	CCC1(CC)C(=O)NC=C(C)C1=O	100	75
CHEMBL149616	AZEPEXOLE|Azepexole	CCN1CCc2nc(N)oc2CC1	37.5	88
CHEMBL2104354	LEPTACLINE	C1CCC(CN2CCCCC2)CC1	12.5	79
CHEMBL538393	DIMECAMINE|Dimecamine	CN(C)C1(C)C2CCC(C2)C1(C)C	87.5	76
CHEMBL477874	FLUROTHYL|FLUROTYL|HEXAFLUORODIETHYL ETHER|INDOKLON|SK&F 6539	FC(F)(F)COCC(F)(F)F	50	69
CHEMBL62382	Methylselenocysteine|Se-Methylselenocysteine	C[Se]C[C@H](N)C(=O)O	25	63
CHEMBL1086863	FLUDEOXYGLUCOSE	OC[C@H]1O[C@H](O)[C@H](F)[C@@H](O)[C@@H]1O	87.5	73
CHEMBL1605835	FLOPROPIONE|PHLOROPROPIOPHENONE	CCC(=O)c1c(O)cc(O)cc1O	62.5	88
CHEMBL830	EFLORNITHINE|Eflornithine|Ornidyl|Vaniqa	NCCCC(N)(C(=O)O)C(F)F	87.5	75
CHEMBL82700	STRINOLINE|Strinoline	c1ccc2c(c1)ncc1ncnnc12	12.5	81
CHEMBL1682	7B5697N|D-SORBITOL|E 420|E420|FEMA NO. 3029|ISOMALT IMPURITY, SORBITOL-|NSC-25944|SORBITOL|Sorbitol	OC[C@H](O)[C@@H](O)[C@H](O)[C@H](O)CO	0	67
CHEMBL476	DACARBAZINE|DIC|DTIC|DTIC-DOME|NCI C04717|NSC-45388	CN(C)/N=N/c1[nH]cnc1C(N)=O	12.5	78
CHEMBL229128	CRESOXYDIOL|DECONTRACTYL|MEPHENESIN|TOLSEROL	Cc1ccccc1OCC(O)CO	37.5	88
CHEMBL1201073	CHEMET|DIM-SA|DMS-A|DMSA|Dimercaptosuccinic Acid|RO 1-7977|SUCCIMER	O=C(O)[C@H](S)[C@H](S)C(=O)O	0	62
CHEMBL2104853	TENILSETAM	O=C1NCCNC1c1cccs1	12.5	83
CHEMBL1160385	GUANACLINE	CC1=CCN(CCNC(=N)N)CC1	25	88
CHEMBL2106494	CHLORAZODIN|CHLOROAZODIN	NC(/N=N/C(N)=N/Cl)=N\Cl	50	65
CHEMBL203125	FOSMIDOMYCIN	O=CN(O)CCCP(=O)(O)O	12.5	74
CHEMBL310671	BENZOSULFINIDE|E-954(I)|E954|GLUSIDE|INS NO.954(I)|INS-954(I)|NSC-5349|SACCHARIN|SWEETA	O=C1NS(=O)(=O)c2ccccc21	0	88
CHEMBL1740	RACEPINEFRINE|RACEPINEPHRINE|VAPONEFRIN	CNCC(O)c1ccc(O)c(O)c1	37.5	88
CHEMBL764	Aldoclor-150|Aldoclor-250|Methylnoradrenaline	CC(N)C(O)c1ccc(O)c(O)c1	37.5	88
CHEMBL2106596	OXISURAN|W 6495	C[S+]([O-])CC(=O)c1ccccn1	25	78
CHEMBL1200790	METHYPRYLON|NOLUDAR	CCC1(CC)C(=O)NCC(C)C1=O	100	73
CHEMBL1697833	CLORTERMINE	CC(C)(N)Cc1ccccc1Cl	62.5	80
CHEMBL1201269	CHLORPHENTERMINE|Chlorphentermine	CC(C)(N)Cc1ccc(Cl)cc1	50	80
CHEMBL2103952	BTS 7706|DEBROPOL	CC(Br)(CO)[N+](=O)[O-]	100	55
CHEMBL1025	DYFLOS|FLOROPRYL|FLUOSTIGMINE|Fluostigmine|ISOFLUROPHATE|Isoflurophate	CC(C)OP(=O)(F)OC(C)C	62.5	72
CHEMBL444	BARBITAL|BARBITONE|DIEMAL|DIETHYLBARBITURIC ACID	CCC1(CC)C(=O)NC(=O)NC1=O	100	80
CHEMBL2111012	PENTIZIDONE	CC(=O)/C=C(/C)N[C@@H]1CON=C1O	0	83
CHEMBL25141	PHENTYDRONE|Phentydrone	O=C1C2=C(CCCC2)c2ccccc21	12.5	85
CHEMBL216913	MITOGUAZONE	CC(/C=N/N=C(N)N)=N\N=C(N)N	12.5	73
CHEMBL2205807	ABAMETAPIR|HA-44|HA44|Xeglyze	Cc1ccc(-c2ccc(C)cn2)nc1	12.5	87
CHEMBL219828	DIBENZOTHIOPHENE	c1ccc2c(c1)sc1ccccc12	37.5	88
CHEMBL509282	APRONAL|Sedormid	C=CCC(C(=O)NC(N)=O)C(C)C	25	83
CHEMBL1276010	UNDECYLENIC ACID|Undecylenic Acid	C=CCCCCCCCCC(=O)O	25	78
CHEMBL2008565	GUANAZODINE	N=C(N)NCC1CCCCCCN1	12.5	78
CHEMBL1256	AERRANE|COMPOUND 469|COMPOUND-469|FORANE|ISOFLURANE	FC(F)OC(Cl)C(F)(F)F	62.5	62
CHEMBL1257	ANESTHETIC COMPOUND NO. 347|Anesthetic Compound No. 347|ENFLURANE|ETHRANE	FC(F)OC(F)(F)C(F)Cl	87.5	62
CHEMBL1441646	CHLOROTHYMOL|MONOCHLOROTHYMOL	Cc1cc(O)c(C(C)C)cc1Cl	87.5	85
CHEMBL284377	DEXFOSFOSERINE|Dexfosfoserine|GNF-Pf-1028	N[C@@H](COP(=O)(O)O)C(=O)O	0	74
CHEMBL8759	EGLUMEGAD|EGLUMETAD|LY-354740	N[C@@]1(C(=O)O)CC[C@H]2[C@H](C(=O)O)[C@H]21	62.5	86
CHEMBL185647	TERNIDAZOLE	Cc1ncc([N+](=O)[O-])n1CCCO	87.5	88
CHEMBL498847	PM-185184|RP 14539|SECNIDAZOLE|SOLOSEC|SYM-1219	Cc1ncc([N+](=O)[O-])n1CC(C)O	75	88
CHEMBL1256391	AMR-69|ESBRIET|PIRFENIDONE	Cc1ccc(=O)n(-c2ccccc2)c1	25	88
CHEMBL2104652	PROCYMATE	CCC(OC(N)=O)C1CCCCC1	37.5	81
CHEMBL593430	ATAGABALIN|PD-0200,390|PD0200390	C[C@H]1CC(CN)(CC(=O)O)C[C@@H]1C	75	86
CHEMBL2106939	POLIHEXANIDE|POLYHEXANIDE	CCCCCCNC(=N)NC(=N)N	25	78
CHEMBL2110907	ETOFORMIN	CCCCN/C(=N\CC)NC(=N)N	12.5	73
CHEMBL2107651	VALDIPROMIDE	CCCC(CCC)(CCC)C(N)=O	87.5	73
CHEMBL2103914	FER-1443|TICLATONE	O=c1[nH]sc2cc(Cl)ccc12	25	88
CHEMBL164660	NSC-404562|PSORALEN	O=c1ccc2cc3ccoc3cc2o1	0	88
CHEMBL4297349	AMPION|ASPARTYL-ALANYL-DIKETOPIPERAZINE	C[C@@H]1NC(=O)[C@H](CC(=O)O)NC1=O	12.5	83
CHEMBL2104057	AMPHENIDONE	Nc1cccc(-n2ccccc2=O)c1	25	88
CHEMBL508102	ATHYROMAZOLE|CARBIMAZOLE|NEO-MERCAZOLE 20|NEO-MERCAZOLE 5	CCOC(=O)n1ccn(C)c1=S	87.5	88
CHEMBL419	4-HOMOSULFANILAMIDE|D06BA03|MAFENIDE|Mafenide|NSC-34632|SULFAMYLON	NCc1ccc(S(N)(=O)=O)cc1	0	88
CHEMBL2104038	CILEXETIL	CC(C)OC(=O)OC1CCCCC1	12.5	76
CHEMBL1269155	EFETOZOLE	Cc1nccn1C(C)c1ccccc1	37.5	87
CHEMBL10758	AZEPINDOLE|Azepindole|MCN-2453	c1ccc2c(c1)cc1n2CCCNC1	12.5	82
CHEMBL52091	CYCLOBUTOIC ACID|Cyclobutoic acid	CC(O)(CC(=O)O)C1CCCCC1	37.5	80
CHEMBL1697739	CYCLOBUTYROL	CCC(C(=O)O)C1(O)CCCCC1	75	80
CHEMBL3707255	EPOMEDIOL	CC1(C)OC2(C)C(O)CC1CC2O	37.5	77
CHEMBL2110829	DETOMIDINE	Cc1cccc(Cc2c[nH]cn2)c1C	62.5	88
CHEMBL111659	ALTINICLINE|SIB-1508Y|SIB-1765F	C#Cc1cncc([C@@H]2CCCN2C)c1	37.5	87
CHEMBL392861	CAPURIDE|MCN-X-94|PACINOX	CCC(C)C(CC)C(=O)NC(N)=O	87.5	75
CHEMBL108030	FEMA NO. 3245|NSC-7885|UNDECANOATE	CCCCCCCCCCC(=O)O	12.5	75
CHEMBL3187683	ARUNDIC ACID|MK-0724|MK0724|ONO-2506PO	CCCCCC[C@@H](CCC)C(=O)O	25	81
CHEMBL1872946	ACINITRAZOLE|AMINITROZOLE|CL 5,279|NITHIAMIDE	CC(=O)Nc1ncc([N+](=O)[O-])s1	50	88
CHEMBL12856	AMRINONE|INAMRINONE|INOCOR|WIN 40680	Nc1cc(-c2ccncc2)c[nH]c1=O	25	88
CHEMBL13589	AMANOZINE|AMENOZINE|Amanozine	Nc1ncnc(Nc2ccccc2)n1	12.5	73
CHEMBL2110690	NAFOMINE	Cc1ccc2ccccc2c1CON	50	88
CHEMBL2104276		c1ccc(C2CN=C3NCCN32)cc1	37.5	85
CHEMBL1870796	CXB-722|CXB722|PIVAGABINE	CC(C)(C)C(=O)NCCCC(=O)O	50	83
CHEMBL972	EMSAM|Eldepryl|SELEGILINE|Zelapar	C#CCN(C)[C@H](C)Cc1ccccc1	37.5	82
CHEMBL4297316	PD 0299685|PD-0299685	CCC[C@@H](C)C[C@H](CN)CC(=O)O	62.5	83
CHEMBL1663	DEFINITY|DMP 115|FS-069|FS069|MRX-115|PERFLUOROPROPANE|PERFLUTREN	FC(F)(F)C(F)(F)C(F)(F)F	62.5	61
CHEMBL93309	FLORETIONE|FLUORESONE|Fluoresone	CCS(=O)(=O)c1ccc(F)cc1	12.5	88
CHEMBL1238	AZELAIC ACID|AZELEX|FINACEA|NSC-19493|SKINOREN|ZK 62498	O=C(O)CCCCCCCC(=O)O	37.5	73
CHEMBL277474	ANTIPYRINE|Antipyrin|Antipyrine|NSC-7945|PHENAZONE|Phenazon	Cc1cc(=O)n(-c2ccccc2)n1C	37.5	88
CHEMBL256147	L-NMMA|NG-METHYLARGININE|TARGININE|TILARGININE|Targinine	CNC(=N)NCCC[C@H](N)C(=O)O	50	73
CHEMBL2105566	FENPROPOREX	CC(Cc1ccccc1)NCCC#N	12.5	88
CHEMBL2104690	AZAQUINZOLE	c1ccc2c(c1)CCN1CCNCC21	12.5	82
CHEMBL130880	IPIDACRINE|Ipidacrine	Nc1c2c(nc3c1CCC3)CCCC2	37.5	85
CHEMBL2104577	DIMETHYLANE|PROMOXOLANE	CC(C)C1(C(C)C)OCC(CO)O1	62.5	77
CHEMBL1619758	ETRYPTAMINE	CCC(N)Cc1c[nH]c2ccccc12	37.5	88
CHEMBL406050	PX-12	CCC(C)SSc1ncc[nH]1	25	83
CHEMBL2110996		C[N+](C)(C)CCCCC[N+](C)(C)C	62.5	74
CHEMBL2068841	FLUOROMISONIDAZOLE|FMISO|KU-2210|NSC-292930|RO-07-0741|SR-1367	O=[N+]([O-])c1nccn1CC(O)CF	37.5	88
CHEMBL299155	Kynurenic Acid|TRANSTORINE	O=C(O)c1cc(=O)c2ccccc2[nH]1	0	88
CHEMBL2142890		CC(=O)NC(CCC(=O)O)C(=O)O	25	73
CHEMBL9116	CARACEMIDE	CNC(=O)ON(C(C)=O)C(=O)NC	75	65
CHEMBL797	MILONTIN|PHENSUXIMIDE|Phensuximide	CN1C(=O)CC(c2ccccc2)C1=O	37.5	88
CHEMBL2106585	CROTONIAZIDE|CROTONYLIDENISONIAZID	C/C=C/C=N\NC(=O)c1ccncc1	12.5	78
CHEMBL2106043	AZOLIMINE|CL 90,748	CN1C(=N)N(c2ccccc2)CC1=O	75	88
CHEMBL671	NSC-6396|TEPADINA|THIOPLEX|THIOTEPA|Thiotepa	S=P(N1CC1)(N1CC1)N1CC1	100	75
CHEMBL2105861	PRENISTEINE	CC(C)=CCSC[C@H](N)C(=O)O	12.5	78
CHEMBL2106188	ENEFEXINE	CCc1ccc(C2CCNCC2)cc1	25	87
CHEMBL2106787	NF-71|NIFURMERONE	O=C(CCl)c1ccc([N+](=O)[O-])o1	62.5	83
CHEMBL83628	CHROMOCARB|Chromocarb	O=C(O)c1cc(=O)c2ccccc2o1	0	88
CHEMBL1454910	A-82|NITROHYDROXYQUINOLINE|NITROXOLINE	O=[N+]([O-])c1ccc(O)c2ncccc12	0	88
CHEMBL1201780	CARBAGLU|CARGLUMIC ACID|OE 312|OE 312 (LABORATORY CODE DESIGNATION)|OE-312	NC(=O)N[C@@H](CCC(=O)O)C(=O)O	37.5	73
CHEMBL1232131		O=S(=O)(O)c1cc(O)ccc1O	25	83
CHEMBL596009	PROCODAZOLE	O=C(O)CCc1nc2ccccc2[nH]1	37.5	83
CHEMBL35505	DIHYDRALAZINE|NSC-526654	NNc1nnc(NN)c2ccccc12	37.5	88
CHEMBL248594	N-Butylphthalide|RAC-3-N-BUTYLPHTHALIDE	CCCCC1OC(=O)c2ccccc21	0	88
CHEMBL2106531	CB 309|FENABUTENE	C/C=C(\C)c1ccc(OC(C)=O)cc1	87.5	88
CHEMBL497939	6039 SOPHARMA|CYTISINE|CYTISINICLINE|NSC-407282|Tabex	O=c1cccc2n1C[C@@H]1CNC[C@H]2C1	12.5	86
CHEMBL1171272	GIRACODAZOLE	NC[C@H](Cl)[C@@H](O)c1cnc(N)[nH]1	62.5	78
CHEMBL2104302	DICHLOROMETAXYLENOL|DICHLOROXYLENOL	Cc1cc(O)c(Cl)c(C)c1Cl	100	75
CHEMBL1311	AHR-4698|ANGEZE 10|ANGEZE 20|ANGEZE 40|ANGEZE SR 40|ANGEZE SR 60|ANGITATE|ASTRODUR MR|BM 22.145|BM 22.145IS 5-MNAHR-4698|BM-22-145|BM-22.145|BM-22145|CARMIL XL|CHEMYDUR 60 XL|CIBRAL 10|CIBRAL 20|CIBRAL 40|CIBRAL XL 60|DILUTED ISOSORBIDE MONONITRATE|DYNAMIN|DYNAMIN XL 25|DYNAMIN XL 50|ELANTAN 10|ELANTAN 20|ELANTAN 40|ELANTAN LA 25|ELANTAN LA 50|EUMON 40 XL|EUMON 60 XL|IMDUR|IMO LA|IS 5-MN|IS-5-MN|…	O=[N+]([O-])O[C@@H]1CO[C@@H]2[C@@H](O)CO[C@H]12	37.5	83
CHEMBL70971	A 118|BAS-67054F|Bavistin|CARBENDAZIM|EK-578|FB-642|FENBENDAZOLE RELATED COMPOUND A|NSC-109874	COC(=O)Nc1nc2ccccc2[nH]1	50	88
CHEMBL2106282	FENMETRAMIDE|MCN-1075	CC1NC(=O)COC1c1ccccc1	12.5	88
CHEMBL102358	IDROCILAMIDE	O=C(/C=C/c1ccccc1)NCCO	12.5	78
CHEMBL1514085	AMIPHENAZOLE	Nc1nc(N)c(-c2ccccc2)s1	37.5	88
CHEMBL2111184	TREBENZOMINE	CC1Oc2ccccc2CC1N(C)C	0	87
CHEMBL2105009	INDANOREX	CCC(N)C1(O)Cc2ccccc2C1	75	88
CHEMBL1453317	DEET|DIETHYLTOLUAMIDE|ENT-20218|ENT-22542|NSC-33840	CCN(CC)C(=O)c1cccc(C)c1	87.5	80
CHEMBL1615439	NSC-169187|PHENDIMETRAZINE	C[C@H]1[C@H](c2ccccc2)OCCN1C	37.5	87
CHEMBL1615775	HMDP|OXIDRONIC ACID	O=P(O)(O)C(O)P(=O)(O)O	25	73
CHEMBL446918	CLOPIDOL	Cc1[nH]c(C)c(Cl)c(=O)c1Cl	87.5	80
CHEMBL1261	ANHYDROUS CITRIC ACID|CITRIC ACID|CITRIC ACID HYDRATE|CITRIC ACID, ANHYDROUS|Citric Acid|E-330|E330|FEMA NO. 2306|INS NO.330|INS-330|NSC-112226|NSC-30279|NSC-626579|Urologic G	O=C(O)CC(O)(CC(=O)O)C(=O)O	0	83
CHEMBL2106511	NICOPHOLINE	O=C(c1cccnc1)N1CCOCC1	12.5	88
CHEMBL2104676	16842|BITOSCANATE	S=C=Nc1ccc(N=C=S)cc1	25	80
CHEMBL341812	DYTRANSIN|IBUFENAC|Ibufenac|RD 11654	CC(C)Cc1ccc(CC(=O)O)cc1	50	88
CHEMBL1762	TOCAINIDE|Tocainide|W-36095	Cc1cccc(C)c1NC(=O)C(C)N	50	88
CHEMBL127071	A-87089.0|A-870890|ABT-089|POZANICLINE	Cc1ncccc1OC[C@@H]1CCCN1	12.5	87
CHEMBL3989773	AMIFLAMINE	Cc1cc(N(C)C)ccc1C[C@H](C)N	87.5	88
CHEMBL2103924	CHLORALFORMAMIDE	O=CNC(O)C(Cl)(Cl)Cl	50	73
CHEMBL2111114	LOFEMIZOLE	Cc1[nH]cnc1-c1ccc(Cl)cc1	0	88
CHEMBL2105826	DA-893|ROFLURANE	COC(F)(F)C(F)Br	100	54
CHEMBL2106690	FOSFOCREATININE	CN1CC(=O)N/C1=N\P(=O)(O)O	37.5	83
CHEMBL2105885	BA 4197|FLUCRILATE|FLUCRYLATE|MBR-4197	C=C(C#N)C(=O)OC(C)C(F)(F)F	100	62
CHEMBL1729883	GLUCURONAMIDE	NC(=O)[C@H]1O[C@@H](O)[C@H](O)[C@@H](O)[C@@H]1O	62.5	80
CHEMBL1231530	BETAMIPRON	O=C(O)CCNC(=O)c1ccccc1	12.5	83
CHEMBL1885632	ACTARIT	CC(=O)Nc1ccc(CC(=O)O)cc1	12.5	88
CHEMBL2106185	DIACETAMATE	CC(=O)Nc1ccc(OC(C)=O)cc1	12.5	83
CHEMBL2106760	FLUTONIDINE|ST 600	Cc1ccc(F)cc1NC1=NCCN1	12.5	87
CHEMBL2218853	EXEPANOL	CNC1COc2ccccc2C(O)C1	12.5	88
CHEMBL127516	BUTAMBEN|BUTESIN|BUTYL AMINOBENZOATE	CCCCOC(=O)c1ccc(N)cc1	37.5	83
CHEMBL43048	3,4-Methylenedioxymethamphetamine|MDMA|METHYLENEDIOXYMETHAMPHETAMINE|MIDOMAFETAMINE|Methylenedioxy Methamphetamine	CNC(C)Cc1ccc2c(c1)OCO2	12.5	87
CHEMBL1985617	ISOBUTAMBEN	CC(C)COC(=O)c1ccc(N)cc1	37.5	88
CHEMBL2106893	METHOPHEDRINE|METHOXYPHEDRINE	CNC(C)C(=O)c1ccc(OC)cc1	87.5	80
CHEMBL2110935	GUANOXYFEN	N=C(N)NCCCOc1ccccc1	12.5	78
CHEMBL134641	SABCOMELINE|SB-202026	CO/N=C(\C#N)[C@H]1CN2CCC1CC2	87.5	88
CHEMBL131428	ALVAMELINE|Alvameline	CCn1nnc(C2=CCCN(C)C2)n1	12.5	80
CHEMBL2110926	ETAFEDRINE	CCN(C)C(C)C(O)c1ccccc1	87.5	83
CHEMBL1235649		O=C[C@H](O)[C@@H](O)[C@H](O)[C@H](O)C(=O)O	50	67
CHEMBL810	CCRG-81045|M&B 39831|M-39831|NSC-362856|SCH 52365|TEMODAL|TEMODAR|TEMOMEDAC|TEMOZOLOMIDE	Cn1nnc2c(C(N)=O)ncn2c1=O	37.5	83
CHEMBL323348	DIMETHYL PHTHALATE|DIMETHYLPHTHALATE|Dimethyl phthalate|METHYL PHTHALATE	COC(=O)c1ccccc1C(=O)OC	87.5	80
CHEMBL463	AMINOHIPPURIC ACID|Aminohippuric Acid|Aminohippuric acid|NSC-13064|P-AMINOHIPPURIC ACID|PAHA|PARA-AMINOHIPPURIC ACID	Nc1ccc(C(=O)NCC(=O)O)cc1	12.5	83
CHEMBL2104702	OLMIDINE	N=C(N)C(O)c1ccc2c(c1)OCO2	37.5	88
CHEMBL493737	Cathrtomannitol|D-Pinitol|METHYLINOSITOL|NDI 18|NIC5-15|NSC-128700|PINITOL	CO[C@@H]1[C@@H](O)[C@@H](O)[C@H](O)[C@H](O)[C@H]1O	87.5	72
CHEMBL113	ANHYDROUS CAFFEINE|CAFFEINE|CAFFEINE MELTING POINT STANDARD|COFFEINE|Cafcit|Caffeine|FEMA NO. 2224|METHYLTHEOBROMINE|NODOZ|NODOZ CAPLETS AND CHEWABLE TABLETS|NSC-5036|PRO-PLUS|THEINE|YEAST-VITE|ZANTHINE	Cn1c(=O)c2c(ncn2C)n(C)c1=O	75	88
CHEMBL279898	D 4028|ENPROFYLLINE	CCCn1c(=O)[nH]c(=O)c2[nH]cnc21	62.5	88
CHEMBL459008	BUTYL P-HYDROXYBENZOATE|BUTYL PARAHYDROXYBENZOATE|BUTYLPARABEN	CCCCOC(=O)c1ccc(O)cc1	37.5	83
CHEMBL43184	9-Aminoacridine|AMINOACRIDINE	Nc1c2ccccc2nc2ccccc12	12.5	86
CHEMBL2104808	NERBACADOL	Cc1oncc1C(=O)N1CCCCC1	25	88
CHEMBL4297620	ADX-N-05|JZP-110|R-228060|SKL-N-05|SOLRIAMFETOL|YKP-10A	NC(=O)OC[C@H](N)Cc1ccccc1	12.5	83
CHEMBL149579	AZIMEXON|Azimexon	CC(C)(N1CC1C#N)N1CC1C(N)=O	87.5	88
CHEMBL443605	HEXYLRESORCINOL|Hexylresorcinol|SUCRETS	CCCCCCc1ccc(O)cc1O	37.5	88
CHEMBL2106875	PRISOTINOL	CC(C)NC(C)Cc1ccc(O)cn1	25	88
CHEMBL2110817		CC[N+](C)(C)Cc1cccc(OC)c1	50	87
CHEMBL1765294	FLUPAROXAN|Fluparoxan	Fc1cccc2c1O[C@H]1CNC[C@@H]1O2	12.5	87
CHEMBL2105396	L-4269|PYRIDARONE	c1ccc2oc(-c3ccncc3)cc2c1	12.5	85
CHEMBL2103933	AC-601|BURAMATE	O=C(NCc1ccccc1)OCCO	12.5	78
CHEMBL2106268	FENACETINOL|PM-1952	CCOc1ccc(NC(=O)CO)cc1	25	83
CHEMBL1330596	RACEMETIROSINE|RACEMETYROSINE|SM-88	CC(N)(Cc1ccc(O)cc1)C(=O)O	25	88
CHEMBL2104036	AMINOMETRADINE	C=CCn1c(N)cc(=O)n(CC)c1=O	75	85
CHEMBL2105979	AMISOMETRADINE	C=C(C)Cn1c(N)cc(=O)n(C)c1=O	87.5	88
CHEMBL1200570	MEGLUMINE|N-METHYLGLUCAMINE|NSC-52907|NSC-7391	CNC[C@H](O)[C@@H](O)[C@H](O)[C@H](O)CO	25	67
CHEMBL231616	3-AP|NSC-663249|OCX-0191|OCX-191|PAN-811|TRIAPINE	NC(=S)N/N=C/c1ncccc1N	12.5	78
CHEMBL109378	DETERENOL	CC(C)NCC(O)c1ccc(O)cc1	37.5	88
CHEMBL327122	METATEROL|Metaterol	CC(C)NCC(O)c1cccc(O)c1	50	88
CHEMBL2005520	NA-66|PIMECLONE	O=C1CCCCC1CN1CCCCC1	12.5	86
CHEMBL284907	ELMUSTINE	O=NN(CCCl)C(=O)NCCO	62.5	65
CHEMBL360328	LORCASERIN	C[C@H]1CNCCc2ccc(Cl)cc21	25	87
CHEMBL113178	SELENOMETHIONINE	C[Se]CC[C@H](N)C(=O)O	0	64
CHEMBL3989665	ALAFOSFALIN	C[C@H](N)C(=O)N[C@@H](C)P(=O)(O)O	25	81
CHEMBL48449	CANTHARIDIN|NSC-61805	C[C@]12C(=O)OC(=O)[C@@]1(C)[C@@H]1CC[C@H]2O1	62.5	86
CHEMBL2106321	COMPOUND 93819|FLURETOFEN	C#Cc1ccc(-c2ccccc2F)cc1	62.5	87
CHEMBL1988479	ETALLOBARBITAL	C=CCC1(CC)C(=O)NC(=O)NC1=O	87.5	80
CHEMBL2106179	FASORACETAM	O=C1CC[C@H](C(=O)N2CCCCC2)N1	12.5	88
CHEMBL3989458	ROLGAMIDINE|WY-25,021	CC1C=CC(C)N1CC(=O)N=C(N)N	12.5	83
CHEMBL2104246	DARSIDOMINE|MARSIDOMINE	C[C@H]1CCC[C@@H](C)N1[n+]1[cH-]c(=N)on1	0	86
CHEMBL2106026	BORNYL ACETATE	CC(=O)OC1C[C@]2(C)CC[C@H]1C2(C)C	87.5	77
CHEMBL2105504	SPIRGETINE	N=C(N)NCCN1CCC2(CC1)CC2	37.5	88
CHEMBL2104686	MANOZODIL	CNCC1CCc2sc(C)nc2C1	37.5	88
CHEMBL2104179	CLOMINOREX|MCN-1107	NC1=NCC(c2ccc(Cl)cc2)O1	12.5	88
CHEMBL478	1-M-Chlorophenyl Piperazine Metabolite|CHLOROPHENYLPIPERAZINE|mCPP	Clc1cccc(N2CCNCC2)c1	25	87
CHEMBL2104114	COP|CREATINOLFOSFATE	CN(CCOP(=O)(O)O)C(=N)N	37.5	78
CHEMBL1565322	NIFURHYDRAZONE|NIHYDRAZONE	CC(=O)N/N=C/c1ccc([N+](=O)[O-])o1	0	83
CHEMBL3989624	GENTISIC ACID ETHANOLAMIDE	O=C(NCCO)c1cc(O)ccc1O	37.5	88
CHEMBL472562	FORFENIMEX	N[C@H](C(=O)O)c1ccc(CO)c(O)c1	25	88
CHEMBL1009	BENDOPA|BROCADOPA|Bendopa|DOPAR|INBRIJA|LARODOPA|LEVODOPA|NSC-118381|V-1512	N[C@@H](Cc1ccc(O)c(O)c1)C(=O)O	37.5	88
CHEMBL489079	MOFEGILINE	NC/C(=C/F)CCc1ccc(F)cc1	87.5	88
CHEMBL31159		CCC(N)C(O)c1ccc(O)c(O)c1	87.5	88
CHEMBL416557	DIOXIFEDRINE|Dioxifedrine	CNC(C)C(O)c1ccc(O)c(O)c1	87.5	88
CHEMBL2106836	MCN-2378|MEFENIDIL	Cc1[nH]c(-c2ccccc2)nc1CC#N	0	88
CHEMBL2107172	PILDRALAZINE	CC(O)CN(C)c1ccc(NN)nn1	37.5	88
CHEMBL4297414	PD-217,014|PD-217014	COC(=O)C[C@@]1(CN)C[C@@H]2CC[C@@H]2C1	12.5	86
CHEMBL931	FLUOTHANE|HALOTHANE|Halothane|Rhidialothan	FC(F)(F)C(Cl)Br	25	58
CHEMBL64195	BECLAMIDE|BENZCHLORPROPAMIDE|BENZYLAMIDE|NEURACEN|NYDRANE	O=C(CCCl)NCc1ccccc1	12.5	78
CHEMBL2111065		O=c1[nH]c(=O)n(Cl)c(=O)n1Cl	50	81
CHEMBL869	ACTIN-N|FURACILIN|FURACIN|FURACINE|Furazone|NITROFURAL|NITROFURAZONE|NSC-1602|NSC-2100|Nitrofural|Nitrofurazone	NC(=O)N/N=C/c1ccc([N+](=O)[O-])o1	0	83
CHEMBL980	Amonidron|CVT-2534|FAMEL|FRANOLYN CHESTY|GLYCERYL GUAIACOLATE|GUAIACOL GLYCERYL ETHER|GUAIFENESIN|GUAIPHENESIN|Gecolate|Glycerol Guaiacolate|Guaiphenesin|Humabid|LIQUFRUTA|METHPHENOXYDIOL|MUCINEX|NIROLEX FOR CHESTY COUGH DECONGESTANT|NSC-62112|Robitussin|TIXYLIX CHESTY COUGH	COc1ccccc1OCC(O)CO	37.5	83
CHEMBL2107424	FLOVERINE	COc1cc(OC)cc(OCCO)c1	12.5	88
CHEMBL2110696		CCC1(C(C)C)C(=O)NC(=O)NC1=O	75	80
CHEMBL450	ENDIEMAL|GEMONIL|METHARBITAL|Metharbital	CCC1(CC)C(=O)NC(=O)N(C)C1=O	100	80
CHEMBL3707390	MEBICAR	CN1C(=O)N(C)C2C1N(C)C(=O)N2C	50	88
CHEMBL95	TACRINE|Tacrine	Nc1c2c(nc3ccccc13)CCCC2	12.5	86
CHEMBL467084	AR-R15896AR|AZD-6765|AZD6765|LANICEMINE	N[C@@H](Cc1ccccn1)c1ccccc1	12.5	88
CHEMBL1408759	GUAIAZULEN|Guaiazulene	Cc1ccc(C(C)C)cc2c(C)ccc1-2	75	84
CHEMBL765	Esimil|GUANETHIDINE|Guanethidine|Ismelin	NC(N)=NCCN1CCCCCCC1	25	83
CHEMBL430497		Clc1ccc(OC[C@H]2CCN2)cn1	12.5	82
CHEMBL777	BRL 14151|CLAVULANIC ACID|Clavulanate|Clavulanic Acid|RX-10100	O=C(O)[C@H]1/C(=C/CO)O[C@@H]2CC(=O)N21	37.5	83
CHEMBL2105341	TOLDIMFOS	Cc1cc(N(C)C)ccc1[PH](=O)O	87.5	88
CHEMBL2103958	GAPICOMINE	c1cc(CNCc2ccncc2)ccn1	12.5	72
CHEMBL3186011	APR 246|APR-246	COCC1(CO)C(=O)C2CCN1CC2	87.5	80
CHEMBL828	NEMAZINE|PHENOTHIAZINE|PHENTHIAZINE|THIODIPHENYLAMINE	c1ccc2c(c1)Nc1ccccc1S2	50	88
CHEMBL684	DIETHYLCARBAMAZINE|Diethylcarbamazine|Hetrazan	CCN(CC)C(=O)N1CCN(C)CC1	87.5	80
CHEMBL168815	CEVIMELINE	CC1OC2(CS1)CN1CCC2CC1	12.5	88
CHEMBL2105132	OCTAMYLAMINE|OCTISAMYL	CC(C)CCCC(C)NCCC(C)C	62.5	84
CHEMBL1256351	CP-10,188|FENCLONINE	NC(Cc1ccc(Cl)cc1)C(=O)O	25	88
CHEMBL279390	LAZABEMIDE|Lazabemide|RO 19-6327/000|Ro-19-6327	NCCNC(=O)c1ccc(Cl)cn1	0	83
CHEMBL1408862	BRONOPOL	O=[N+]([O-])C(Br)(CO)CO	75	63
CHEMBL1200694	MR-6S4|MR6S4|SEVOFLURANE|SOJOURN|ULTANE	FCOC(C(F)(F)F)C(F)(F)F	50	61
CHEMBL2106512	NIFURATRONE	O=[N+]([O-])c1ccc(/C=[N+](/[O-])CCO)o1	25	83
CHEMBL290299	RONIDAZOLE|Ronidazole	Cn1c([N+](=O)[O-])cnc1COC(N)=O	50	88
CHEMBL20883	CITOFUR|FT-207|MJF-12264|NSC-148958|TEGAFUR|UFTORAL	O=c1[nH]c(=O)n(C2CCCO2)cc1F	12.5	88
CHEMBL1388	BENOQUIN|MONOBENZONE|MONOBENZYL ETHER OF HYDROQUINONE|Monobenzone|P-BENZYLOXYPHENOL	Oc1ccc(OCc2ccccc2)cc1	50	83
CHEMBL1205405	CAMPHORIC ACID	CC1(C(=O)O)CCC(C(=O)O)C1(C)C	50	78
CHEMBL1266	TETRAHYDROZOLINE|TETRYZOLINE|Tetrahydrozoline|Tyzine	c1ccc2c(c1)CCCC2C1=NCCN1	12.5	85
CHEMBL77921	Domitor|MEDETOMIDINE	Cc1cccc(C(C)c2c[nH]cn2)c1C	87.5	88
CHEMBL2103848	DEMIDITRAZ|PF-3814927	Cc1cccc([C@H](C)c2ncc[nH]2)c1C	75	88
CHEMBL471638	TV-1901|VALROCEMIDE	CCCC(CCC)C(=O)NCC(N)=O	12.5	78
CHEMBL2104377	CLONITRATE	O=[N+]([O-])OCC(CCl)O[N+](=O)[O-]	12.5	71
CHEMBL1450565	AKLOMIDE|CLOMIDE	NC(=O)c1ccc([N+](=O)[O-])cc1Cl	62.5	88
CHEMBL42161	MISONIDAZOLE|Misonidazole|RO 7-0582	COCC(O)Cn1ccnc1[N+](=O)[O-]	37.5	88
CHEMBL414	CARZENIDE|Carzenide|Para-Carboxybenzenesulfonamide (Weak Carbonic Anhydrase Inhibitor)	NS(=O)(=O)c1ccc(C(=O)O)cc1	0	88
CHEMBL46917	CARBARIL|CARBARYL|CARYLDERM|CLINICIDE|Carbaril|DERBAC|DERBAC-C|ENT-23969|SULEO-C	CNC(=O)Oc1cccc2ccccc12	0	88
CHEMBL4297288	F 351|F-351|HYDRONIDONE	Cc1ccc(=O)n(-c2ccc(O)cc2)c1	62.5	88
CHEMBL2105157	AGN 20|METAMFAZONE|METHAMPHAZONE	Cc1cc(N)c(=O)n(-c2ccccc2)n1	25	88
CHEMBL625	E233|Equizole|MINTEZOL|MK-360|Omnizole|THIABENDAZOLE|TIABENDAZOLE|Tiabendazole	c1ccc2[nH]c(-c3cscn3)nc2c1	12.5	88
CHEMBL2104824	INDANAZOLINE	c1cc2c(c(NC3=NCCN3)c1)CCC2	37.5	85
CHEMBL18098	AG-629|SPIZOFURONE|Spizofurone	CC(=O)c1ccc2c(c1)C(=O)C1(CC1)O2	62.5	88
CHEMBL8030	CP-26,154|TOLIMIDONE	Cc1cccc(Oc2cnc(O)nc2)c1	12.5	88
CHEMBL2110922		COc1cc(N)cn[n+]1-c1ccccc1	25	88
CHEMBL100014	AN-9|Butyric Acid 2,2-Dimethyl-Propionyloxymethyl Ester|Butyric Acid 2,2-Dimethyl-Propionyloxymethyl Ester(An9)|PIVANEX	CCCC(=O)OCOC(=O)C(C)(C)C	75	78
CHEMBL110317	ACETRYPTINE|Acetryptine|W 2965 A	CC(=O)c1ccc2[nH]cc(CCN)c2c1	0	88
CHEMBL2104543	ANTAFENITE|R-8193	C1=CN2CC(c3ccccc3)N=C2S1	12.5	88
CHEMBL263198		Nc1c2c(nc3c1CCCC3)CCCC2	50	86
CHEMBL2106105	DICARBINE	Cc1ccc2c(c1)C1CN(C)CCC1N2	12.5	85
CHEMBL100622		C[N+](C)(C)CCCCCC[N+](C)(C)C	62.5	79
CHEMBL292687	1-CHLORO-2,4-DINITROBENZENE|DINITROCHLOROBENZENE|NSC-6292	O=[N+]([O-])c1ccc(Cl)c([N+](=O)[O-])c1	62.5	88
CHEMBL697	CELONTIN|MESUXIMIDE|METHSUXIMIDE|Methsuximide	CN1C(=O)CC(C)(c2ccccc2)C1=O	87.5	88
CHEMBL2104100	BM 41.332|CIAMEXON	COc1nc(C)ccc1CN1CC1C#N	62.5	88
CHEMBL2104553	ATAQUIMAST	CCn1c(=O)c(NC)nc2ccccc21	0	88
CHEMBL2104320	FEPROSIDNINE	CC(Cc1ccccc1)[n+]1cc([NH-])on1	25	88
CHEMBL419792	PNU-95666E|SUMANIROLE	CN[C@@H]1Cc2cccc3[nH]c(=O)n(c23)C1	75	88
CHEMBL1697733	ACETYL-L-CARNITINE|ACETYLCARNITINE|Acetyl-L-Carnitine|NICETILE	CC(=O)O[C@H](CC(=O)[O-])C[N+](C)(C)C	50	88
CHEMBL358392	TASULDINE|Tasuldine	c1cnc(SCc2cccnc2)nc1	12.5	78
CHEMBL1200709	CROTAMITON|CROTAN|EURAX	C/C=C/C(=O)N(CC)c1ccccc1C	87.5	88
CHEMBL504652	TC-2216	c1cncc(N2CCC3(CCCN3)C2)c1	25	85
CHEMBL279924	ETICYCLIDINE|Eticyclidine	CCNC1(c2ccccc2)CCCCC1	37.5	87
CHEMBL2110990	GUAIACOLSULFONATE|SULFOGAIACOL	COc1cc(S(=O)(=O)O)ccc1O	0	88
CHEMBL2110601	AMIQUINSIN	COc1cc2nccc(N)c2cc1OC	0	88
CHEMBL2111092	EPRODISATE	O=S(=O)(O)CCCS(=O)(=O)O	50	85
CHEMBL2104355	LEDAZEROL	OCc1cccc(Cc2c[nH]cn2)c1O	50	88
CHEMBL1095	ETHOTOIN|Ethotoin|PEGANONE	CCN1C(=O)NC(c2ccccc2)C1=O	50	88
CHEMBL2104907	FENOZOLONE|LD 3394|PHENOZOLONE	CCNC1=NC(=O)C(c2ccccc2)O1	50	88
CHEMBL10316	IDAZOXAN|RX-781094	c1ccc2c(c1)OCC(C1=NCCN1)O2	12.5	87
CHEMBL2105457	CL 39808|THOZALINONE|TOZALINONE	CN(C)C1=NC(=O)C(c2ccccc2)O1	12.5	88
CHEMBL2104723	GPA-878|METAZAMIDE	COc1ccc(-n2c(C)c[nH]c2=O)cc1	87.5	88
CHEMBL54976	GPPE PDR SACH|L-TRYPTOPHAN|NSC-13119|OPTIMAX|OPTIMAX WV|PACITRON|TRYPTOPHAN|TRYPTOPHAN, L-	N[C@@H](Cc1c[nH]c2ccccc12)C(=O)O	37.5	88
CHEMBL2105353	PENTABAMATE	CC(OC(N)=O)C(C)C(C)OC(N)=O	50	83
CHEMBL502384	TRETAMINE|TRIETHYLENEMELAMINE	C1CN1c1nc(N2CC2)nc(N2CC2)n1	25	82
CHEMBL2104682	NEBRACETAM	NCC1CC(=O)N(Cc2ccccc2)C1	37.5	88
CHEMBL277775	TETRAMISOLE	c1ccc(C2CN3CCSC3=N2)cc1	12.5	88
CHEMBL2104180	CYCLOMENOL|HEXINOL	Cc1cc(C)c(C2CCCCC2)c(O)c1	25	88
CHEMBL2104245	BORNELONE	CC(=O)/C=C/C=C1/C2CCC(C2)C1(C)C	75	88
CHEMBL2106237	DIBUPROL	CCCCOCC(O)COCCCC	25	71
CHEMBL44884	ETHAMBUTOL	CC[C@@H](CO)NCCN[C@@H](CC)CO	87.5	65
CHEMBL443613	TRICHLORMETHINE|TRIMUSTINE	ClCCN(CCCl)CCCl	0	76
CHEMBL1320667	VGX-1027	O=C(O)CC1CC(c2ccccc2)=NO1	12.5	88
CHEMBL2105088	LOBENDAZOLE|SK&F 24529	CCOC(=O)Nc1nc2ccccc2[nH]1	50	88
CHEMBL132663	BW 532U|CINFLUMIDE|Cinflumide	O=C(/C=C/c1cccc(F)c1)NC1CC1	50	83
CHEMBL2107621	TELMESTEINE	CCOC(=O)N1CSC[C@H]1C(=O)O	25	88
CHEMBL2106099	DACISTEINE	CC(=O)N[C@@H](CSC(C)=O)C(=O)O	25	83
CHEMBL1371937	PANTHENOL|PANTHENOL, RACEMIC	CC(C)(CO)C(O)C(=O)NCCCO	87.5	75
CHEMBL132767	AR 12008|TRAPIDIL|TRAPYMIN	CCN(CC)c1cc(C)nc2ncnn12	37.5	88
CHEMBL170988	PHENFORMIN	N=C(N)NC(=N)NCCc1ccccc1	12.5	78
CHEMBL2105470	TIZABRIN	C[C@@H]1C[S+]([O-])C(C)(C)[C@H](C(=O)O)N1	0	83
CHEMBL1194666	AMFEPRAMONE|C06954|D07444|DIETHYLPROPION|J4.327C	CCN(CC)C(C)C(=O)c1ccccc1	87.5	75
CHEMBL1403899	THIOCTIC ACID AMIDE	NC(=O)CCCCC1CCSS1	37.5	83
CHEMBL1625750	CHLORAMINE-T	Cc1ccc(S(=O)(=O)NCl)cc1	12.5	88
CHEMBL871	Didronel|ETIDRONIC ACID|Etidronate|M05BA01|NSC-227995	CC(O)(P(=O)(O)O)P(=O)(O)O	50	71
CHEMBL2104164	CAROXAZONE|F.I. 6654	NC(=O)CN1Cc2ccccc2OC1=O	50	88
CHEMBL2105270	PARAXAZONE	NC(=O)CN1C(=O)COc2ccccc21	50	88
CHEMBL2105178	GS-7443|MEQUIDOX	Cc1c(CO)[n+]([O-])c2ccccc2[n+]1[O-]	50	88
CHEMBL2107650	FUROFENAC	CCC1Cc2cc(CC(=O)O)ccc2O1	12.5	88
CHEMBL2107062	ACETYLPHENETURIDE|ETHYLPHENACEMIDE|LABURIDE|PHENETURIDE	CCC(C(=O)NC(N)=O)c1ccccc1	37.5	88
CHEMBL2104333	ICODULINUM	Cc1ccc(Nc2nccs2)c(O)c1	0	88
CHEMBL4297635	PBI-4050|SETOGEPRAM	CCCCCc1cccc(CC(=O)O)c1	12.5	88
CHEMBL521	ACHES-N-PAIN|ADVIL|ADVIL LIQUI-GELS|ADVIL MIGRAINE LIQUI-GELS|ANADIN JOINT PAIN|ANADIN LIQUIFAST|ANADIN PERIOD PAIN RELIEF|ANADIN ULTRA|APSIFEN|APSIFEN-F|ARTHROFEN 200|ARTHROFEN 400|ARTHROFEN 600|BRUFEN RET|CALDOLOR|CAP-PROFEN|CHILDREN'S ADVIL|CHILDREN'S ADVIL-FLAVORED|CHILDREN'S ELIXSURE|CHILDREN'S IBUPROFEN|CHILDREN'S MOTRIN|CO-OP|CODAFEN CONTINUS|CUPROFEN FOR CHILD|CUPROFEN PLUS|DEEP RELIEF|EB…	CC(C)Cc1ccc(C(C)C(=O)O)cc1	87.5	88
CHEMBL2106941	PIVHYDRAZINE	CC(C)(C)C(=O)NNCc1ccccc1	37.5	83
CHEMBL2107405	ISOTIQUIMIDE|WY-24,377	Cc1ccnc2c1CCCC2C(N)=S	12.5	88
CHEMBL1626223	PYRANTEL	CN1CCCN=C1/C=C/c1cccs1	0	88
CHEMBL97138	TIQUINAMIDE	Cc1cnc2c(c1)CCCC2C(N)=S	12.5	88
CHEMBL33864	LIPOIC ACID, ALPHA|THIOCTIC ACID|Thioctic acid	O=C(O)CCCCC1CCSS1	37.5	83
CHEMBL2111041		C/C(=N\NC(=O)c1ccncc1)C(=O)O	12.5	83
CHEMBL2105483	THURFYL NICOTINATE	O=C(OCC1CCCO1)c1cccnc1	12.5	83
CHEMBL1623232		CN1CCc2cc3c(cc2C1O)OCO3	0	88
CHEMBL18116	TOLOXATONE	Cc1cccc(N2CC(CO)OC2=O)c1	50	88
CHEMBL134570	AFALANINE|Afalanine	CC(=O)NC(Cc1ccccc1)C(=O)O	12.5	88
CHEMBL76725	GUANOXAN	N=C(N)NCC1COc2ccccc2O1	12.5	88
CHEMBL2105111	GUABENXAN	N=C(N)NCc1ccc2c(c1)OCCO2	12.5	88
CHEMBL1561	BAY M 1099|Diastabol|GLYSET|MIGLITOL	OCCN1C[C@H](O)[C@@H](O)[C@H](O)[C@H]1CO	87.5	75
CHEMBL2105369	PENTALAMIDE	CCCCCOc1ccccc1C(N)=O	50	88
CHEMBL2104218	BUTACETIN|BW 63-90	CC(=O)Nc1ccc(OC(C)(C)C)cc1	50	88
CHEMBL1413	CICLOPIROX|HOE 296B|LOPROX|PENLAC	Cc1cc(C2CCCCC2)n(O)c(=O)c1	12.5	88
CHEMBL2110972	MEOBENTINE	C/N=C(/NC)NCc1ccc(OC)cc1	62.5	79
CHEMBL2111145	SOMANTADINE	CC(C)(N)CC12CC3CC(CC(C3)C1)C2	100	66
CHEMBL2103967	IBROTAL|IBROTAMIDE	CCC(Br)(C(N)=O)C(C)C	87.5	65
CHEMBL267719	ALLOBARBITAL|DIALLYLBARBITURIC ACID|DIALLYMAL	C=CCC1(CC=C)C(=O)NC(=O)NC1=O	50	88
CHEMBL498416	L-Kynurenine	Nc1ccccc1C(=O)C[C@H](N)C(=O)O	25	88
CHEMBL355063	BENDAZOL|Bendazol|DIBASOL|DIBAZOL	c1ccc(Cc2nc3ccccc3[nH]2)cc1	12.5	79
CHEMBL2105955	CARBENZIDE	CCOC(=O)NNC(C)c1ccccc1	37.5	83
CHEMBL3301845		CC(CCc1ccc2c(c1)OCO2)NN	50	88
CHEMBL2104637	ALORACETAM	CC(=O)NCCn1c(C)cc(C=O)c1C	87.5	88
CHEMBL611494	NSC-5746|PILOCARPINE HYDROCHLORIDE|Pilocarpine|SALAGEN	CC[C@H]1C(=O)OC[C@H]1Cc1cncn1C	75	88
CHEMBL1789329	ANTIENITE|R 8025|R 8141|THIAZOTHIELITE	C1=CN2CC(c3cccs3)N=C2S1	0	88
CHEMBL2106647	AMITEROL	CCC(C)NCC(O)c1ccc(N)cc1	37.5	88
CHEMBL2106725	BW A515U|DESCICLOVIR	Nc1ncc2ncn(COCCO)c2n1	50	83
CHEMBL2104260	ETHOSALAMIDE|ETOSALAMIDE	CCOCCOc1ccccc1C(N)=O	12.5	88
CHEMBL446060	PROPOXUR	CNC(=O)Oc1ccccc1OC(C)C	37.5	88
CHEMBL2107215	AL-0361|HYDROXYPHENAMATE|OXIFENAMATE|OXYFENAMATE|P-301	CCC(O)(COC(N)=O)c1ccccc1	75	88
CHEMBL55400	PROFLAVINE	Nc1ccc2cc3ccc(N)cc3nc2c1	12.5	88
CHEMBL292389		CCOC(=O)[C@@H](N)Cc1ccc(O)cc1	37.5	88
CHEMBL802	LONITEN|LONOLOX|MEN'S ROGAINE|MINODYL|MINOXIDIL|MINOXIDIL (FOR MEN)|MINOXIDIL EXTRA STRENGTH (FOR MEN)|REGAINE FOR MEN|REGAINE FOR WOMEN|ROGAINE (FOR MEN)|ROGAINE EXTRA STRENGTH (FOR MEN)|THEROXIDIL|U-10,858|WOMEN'S ROGAINE	Nc1cc(N2CCCCC2)nc(N)[n+]1[O-]	0	88
CHEMBL3301621	CENTANAFADINE|DOV 216,419 FREE BASE|EB-1020 FREE BASE	c1ccc2cc([C@]34CNC[C@H]3C4)ccc2c1	75	82
CHEMBL1987462	BAMETHAN	CCCCNCC(O)c1ccc(O)cc1	12.5	88
CHEMBL2105181	OCRILATE|OCRYLATE	C=C(C#N)C(=O)OCCCCCCCC	37.5	78
CHEMBL2106269	FEPRADINOL	CC(C)(CO)NCC(O)c1ccccc1	75	88
CHEMBL4297544	2-OCTYL CYANOACRYLATE|DERMABOND	C=C(C#N)C(=O)OC(C)CCCCCC	75	78
CHEMBL3545125	A-200-0700|A200-0700|MIROGABALIN	CCC1=C[C@@H]2[C@H](C1)C[C@]2(CN)CC(=O)O	0	88
CHEMBL279085	TALIPEXOLE|Talipexole	C=CCN1CCc2nc(N)sc2CC1	50	88
CHEMBL304253	ST 375|TOLONIDINE	Cc1ccc(N=C2NCCN2)c(Cl)c1	0	87
CHEMBL531048	C-11925|GNF-Pf-1759|PHANCHINONE|PHANQUINONE|PHANQUONE	O=C1C(=O)c2ncccc2-c2cccnc21	62.5	88
CHEMBL7863	ALLYPROPYMAL|ALURATE|APROBARBITAL	C=CCC1(C(C)C)C(=O)NC(=O)NC1=O	25	88
CHEMBL2104919	CL 206,576|SULBENOX	NC(=O)NC1CCC(=O)c2sccc21	50	88
CHEMBL761	NAPHAZOLINE|Nafazair|Naphazoline	c1ccc2c(CC3=NCCN3)cccc2c1	25	85
CHEMBL2103915	CITENAZONE|HOE 105	N#Cc1ccc(/C=N/NC(N)=S)s1	25	88
CHEMBL2111178		CCCCC(CC)COS(=O)(=O)O	25	81
CHEMBL1455	ALTRETAMINE|HEXALEN|HEXAMETHYLMELAMINE|HEXASTAT|NSC-13875	CN(C)c1nc(N(C)C)nc(N(C)C)n1	0	87
CHEMBL2107076	PEXANTEL	CN1CCN(C(=O)C2CCCCC2)CC1	12.5	88
CHEMBL1204644	CREATINE PHOSPHATE|FOSFOCREATINE|PHOSPHOCREATINE	CN(CC(=O)O)C(=N)NP(=O)(O)O	37.5	83
CHEMBL1437065	NITROMIDE	NC(=O)c1cc([N+](=O)[O-])cc([N+](=O)[O-])c1	25	88
CHEMBL284906	IKOREL|NICORANDIL|SG-75	O=C(NCCO[N+](=O)[O-])c1cccnc1	12.5	73
CHEMBL2106668	GLYCERYL PABA|LISADIMATE	Nc1ccc(C(=O)OCC(O)CO)cc1	37.5	83
CHEMBL718	2-Amino-3-(3,4-Dihydroxy-Phenyl)-2- Methyl-Propionic Acid(Catechol Metabolite)|METHYLDOPA (RACEMIC)|METHYLDOPA DL-FORM|Methyldopa (Racemic)	CC(N)(Cc1ccc(O)c(O)c1)C(=O)O	50	88
CHEMBL189	MILRINONE|Milrinone|PRIMACOR|WIN 47,203-2|WIN-47203-2	Cc1[nH]c(=O)c(C#N)cc1-c1ccncc1	0	88
CHEMBL1328898	CHF-1301|MELEVODOPA	COC(=O)[C@@H](N)Cc1ccc(O)c(O)c1	37.5	88
CHEMBL853	DDC (DDC)|DIDEOXYCYTIDINE|HIVID|Hivid|NSC-606170|RO 24-2027/000|RO-24-2027000|ZALCITABINE	Nc1ccn([C@H]2CC[C@@H](CO)O2)c(=O)n1	87.5	88
CHEMBL1881591	NORLETIMOL	Oc1ccccc1/C=N/Cc1ccccc1	12.5	88
CHEMBL776	Metaproterenol|ORCIPRENALINE	CC(C)NCC(O)c1cc(O)cc(O)c1	50	88
CHEMBL434	A-21|ISOPRENALINE|ISOPROTERENOL|ISOPROTERENOL DL-FORM|Isoproterenol|NSC-33791|NSC-9975	CC(C)NCC(O)c1ccc(O)c(O)c1	37.5	88
CHEMBL2110629	DIOXETHEDRIN	CCNC(C)C(O)c1ccc(O)c(O)c1	25	88
CHEMBL524	METHOXAMINE|Methoxamine|NRL-001|NRL001|Vasoxyl	COc1ccc(OC)c(C(O)C(C)N)c1	75	80
CHEMBL1396	CP-526,555|CP-526555|Chantix|VARENICLINE	c1cnc2cc3c(cc2n1)C1CNCC3C1	62.5	79
CHEMBL2106772	FLEROBUTEROL	CC(C)(C)NCC(O)c1ccccc1F	75	83
CHEMBL2106280	DIBEMETHINE|L 566	CN(Cc1ccccc1)Cc1ccccc1	12.5	82
CHEMBL301265	MIRAPEXIN|NELIPRAX|OPRYMEA|PIPEXUS|PRAMIPEXOLE|SUD919CL2Y|U-98528E	CCCN[C@H]1CCc2nc(N)sc2C1	50	88
CHEMBL124815	AP 67|BENZMETHOXAZONE|CHLORTHENOXAZINE|Chlorthenoxazine	O=C1NC(CCCl)Oc2ccccc21	12.5	88
CHEMBL2106620	FENACLON|PHENACON	O=C(CCCl)NCCc1ccccc1	12.5	78
CHEMBL2110962	MEFENOREX	CC(Cc1ccccc1)NCCCCl	12.5	87
CHEMBL2103782	ASPERLIN|U-13,933	CC(=O)OC1C=CC(=O)OC1C1OC1C	25	88
CHEMBL7983	E-310|E310|FEMA NO. 2947|INS NO.310|INS-310|NSC-2626|PROPYL GALLATE	CCCOC(=O)c1cc(O)c(O)c(O)c1	12.5	88
CHEMBL750	AD-810|CI-912|PD-110843|ZONEGRAN|ZONISAMIDE	N=S(=O)(O)Cc1noc2ccccc12	12.5	88
CHEMBL1239	ASCABIOL|BENZYL BENZOATE|Benzyl Benzoate|Mange Treatment|Scabanca|Vanzoate	O=C(OCc1ccccc1)c1ccccc1	37.5	83
CHEMBL190677	BENZOIN|BENZOIN TINCTURE|Benzoin	O=C(c1ccccc1)C(O)c1ccccc1	50	88
CHEMBL413965	CL 83,544|DOLINAC|FELBINAC|FELBINAC ETHYL|FLEXFREE|LJC 10,141|NAPAGELN|NSC-16284|TARGET|TRAXAM	O=C(O)Cc1ccc(-c2ccccc2)cc1	25	88
CHEMBL2107653	GUAIETOLIN	CCOc1ccccc1OCC(O)CO	37.5	88
CHEMBL404422	BUTETHAL|BUTOBARBITAL|BUTOBARBITONE|Butobarbital|NEONAL|SONERYL	CCCCC1(CC)C(=O)NC(=O)NC1=O	75	78
CHEMBL449	BUTABARBITAL|Butabarbital|SECBUTABARBITAL|SECBUTOBARBITONE	CCC(C)C1(CC)C(=O)NC(=O)NC1=O	87.5	80
CHEMBL1192539	NAPACTADINE	C/N=C(/Cc1ccc2ccccc2c1)NC	50	87
CHEMBL167493	NAPAMEZOLE	C1=C(CC2=NCCN2)CCc2ccccc21	25	85
CHEMBL85109	ORTHOTOLIDINE	Cc1cc(-c2ccc(N)c(C)c2)ccc1N	62.5	88
CHEMBL353972	ANTISEDAN|ATIPAMEZOLE|MPV-1248	CCC1(c2cnc[nH]2)Cc2ccccc2C1	87.5	86
CHEMBL607400	BRIVARACETAM|BRIVIACT|UCB 34714	CCC[C@@H]1CC(=O)N([C@@H](CC)C(N)=O)C1	87.5	88
CHEMBL327235	ALBUTOIN|Albutoin|BAX 422Z	C=CCN1C(=O)C(CC(C)C)NC1=S	75	88
CHEMBL2107654	CLORINDANIC ACID|WIN 19356	O=C(O)c1cc(Cl)c2c(c1O)CCC2	62.5	88
CHEMBL1720937	LOZILUREA	CCNC(=O)NCc1cccc(Cl)c1	37.5	88
CHEMBL2107099	EU-4584|TOLFAMIDE	Cc1ccccc1C(=O)NP(N)(N)=O	12.5	88
CHEMBL13324	DAZOQUINAST|Dazoquinast	O=C(O)c1cn2c(cnc3ccccc32)n1	12.5	88
CHEMBL2103827	DOPS|DROXIDOPA|L-DOPS|NORTHERA	N[C@H](C(=O)O)[C@H](O)c1ccc(O)c(O)c1	37.5	88
CHEMBL359164	(-)-ODDC|BCH-4556|LAMIVUDINE IMPURITY I|LAMIVUDINE IMPURITY I RS|TROXACITABINE	Nc1ccn([C@@H]2CO[C@H](CO)O2)c(=O)n1	75	88
CHEMBL3989508	DUAZOMYCIN	CC(=O)N[C@@H](CCC(=O)C=[N+]=[N-])C(=O)O	0	73
CHEMBL4302826		N[C@H](Cc1ccc(OCF)cc1)C(=O)O	37.5	88
CHEMBL82970	SALICYLANILIDE|Salicylanilide	O=C(Nc1ccccc1)c1ccccc1O	50	88
CHEMBL23832	2-(Phenylamino)Benzoic Acid|2-Phenylamino-Benzoic Acid|FENAMIC ACID |N-Phenylanthranilic Acid	O=C(O)c1ccccc1Nc1ccccc1	25	88
CHEMBL209744	BENZYL NICOTINATE	O=C(OCc1ccccc1)c1cccnc1	12.5	83
CHEMBL2104636	BALAZIPONE	CC(=O)C(=Cc1cccc(C#N)c1)C(C)=O	37.5	88
CHEMBL275040	KAINIC ACID|Kainic Acid	C=C(C)[C@H]1CN[C@H](C(=O)O)[C@H]1CC(=O)O	37.5	88
CHEMBL1242	NSC-145895|PHENAZOPYRIDINE|Phenazopyridine	Nc1ccc(/N=N/c2ccccc2)c(N)n1	50	83
CHEMBL2104718	OXDRALAZINE	NNc1ccc(N(CCO)CCO)nn1	25	88
CHEMBL18772	QUIPAZINE	c1ccc2nc(N3CCNCC3)ccc2c1	12.5	87
CHEMBL1037	GUANADREL|Guanadrel|Hylorel	N=C(N)NCC1COC2(CCCCC2)O1	0	86
CHEMBL701	BA-34,647|BACLOFEN|BACLOSPAS-10|GABLOFEN|KEMSTRO|LIORESAL|LIORESAL INTRATH|LYFLEX	NCC(CC(=O)O)c1ccc(Cl)cc1	37.5	88
CHEMBL1902627	CLORPRENALINE	CC(C)NCC(O)c1ccccc1Cl	37.5	88
CHEMBL1200596	CAPITROL|CHLOROXINE	Oc1c(Cl)cc(Cl)c2cccnc12	0	88
CHEMBL513	BCNU|BICNU|CARMUSTINE|DTI-015|FDA-0345|GLIADEL|NSC-409962|SK-27702|SRI-1720	O=NN(CCCl)C(=O)NCCCl	50	63
CHEMBL67279	PT-100|TALABOSTAT|Valinyl-L-Boroproline	CC(C)[C@H](N)C(=O)N1CCC[C@H]1B(O)O	87.5	86
CHEMBL47405	ETANIDAZOLE|Etanidazole|RADINYL|SR 2508	O=C(Cn1ccnc1[N+](=O)[O-])NCCO	25	78
CHEMBL1493084	BAMNIDAZOLE|R.P. 20 578	Cc1ncc([N+](=O)[O-])n1CCOC(N)=O	50	88
CHEMBL1339216	PHENYL SALICYLATE|Phenyl Salicylate|SALOL	O=C(Oc1ccccc1)c1ccccc1O	50	88
CHEMBL1377940	GIPARMEN	C#CCOc1ccc2c(C)cc(=O)oc2c1	0	88
CHEMBL152632	BA 32644|NIRIDAZOLE	O=C1NCCN1c1ncc([N+](=O)[O-])s1	0	88
CHEMBL1006	AMIFOSTINE|AMIFOSTINE DISULFIDE|AMIFOSTINE TRIHYDRATE|ETHIOFOS|ETHYOL|Ethiofos|GAMMAPHOS|NSC-296961|WR-2721|WR-2721 TRIHYDRATE|YM-08310	NCCCNCCSP(=O)(O)O	50	76
CHEMBL455	Bleph-10|Bleph-30|Cetamide|FML-S|Klaron|NSC-63871|Ocusulf-10|Ocusulf-30|SULF-10|SULF-15|SULFACETAMIDE|SULFACETAMIDE (TRIPLE SULFA)|SULPHACETAMIDE|Sulfacel-15|Sulfacetamide|Sulfair-15|Sulster|Sulten-10	CC(=O)NS(=O)(=O)c1ccc(N)cc1	12.5	88
CHEMBL338802	GPPE SUSP FTE|GUANIMYCIN|SULFAGUANIDINE|SULPHAGUANIDINE	NC(N)=NS(=O)(=O)c1ccc(N)cc1	12.5	88
CHEMBL1697767	FENYRAMIDOL	OC(CNc1ccccn1)c1ccccc1	12.5	88
CHEMBL51934	VELNACRINE	Nc1c2c(nc3ccccc13)CCCC2O	62.5	88
CHEMBL2105387	ROFELODINE	O=C1CCN=C2CC(c3ccccc3)CN12	12.5	88
CHEMBL2104262	FADOLMIDINE|RADOLMIDINE	Oc1ccc2c(c1)C(Cc1c[nH]cn1)CC2	25	88
CHEMBL1097904	TOLMESOXIDE	COc1cc(C)c([S+](C)[O-])cc1OC	62.5	80
CHEMBL2107059	TEFAZOLINE	c1cc2c(c(CC3=NCCN3)c1)CCCC2	25	85
CHEMBL2104160	CICLINDOLE|CYCLINDOLE|WIN 27147-2	CN(C)C1CCc2[nH]c3ccccc3c2C1	12.5	85
CHEMBL2106029	CICLACTATE	CC1CC(OC(=O)C(C)O)CC(C)(C)C1	25	83
CHEMBL4297408	AF-267B|NGX-267|NGX267	CC[C@@H]1SC2(CCN(C)CC2)NC1=O	0	88
CHEMBL107874	TRIDECANOATE|Tridecanoic Acid|Tridecanoic Acid Anion	CCCCCCCCCCCCC(=O)O	12.5	75
CHEMBL24022	MYRISTYL ALCOHOL	CCCCCCCCCCCCCCO	12.5	75
CHEMBL683	CLOFIBRIC ACID|Clofibric Acid|Clofibric acid	CC(C)(Oc1ccc(Cl)cc1)C(=O)O	62.5	88
CHEMBL2105293	PHENAGLYCODOL	CC(C)(O)C(C)(O)c1ccc(Cl)cc1	25	80
CHEMBL2105179	METAGLYCODOL	CC(C)(O)C(C)(O)c1cccc(Cl)c1	25	80
CHEMBL2110687	FLUORODOPA	N[C@@H](Cc1cc(O)c(O)cc1F)C(=O)O	37.5	88
CHEMBL2106794	MEDIAVAN|NAFTAZONE	NC(=O)N/N=C1\C=Cc2ccccc2C1=O	25	88
CHEMBL2106923	PIRQUINOZOL|SO 13847	O=c1[nH]c2ccccc2c2cc(CO)nn12	75	88
CHEMBL139877	SULFACARBAMIDE|SULPHAUREA|Sulfacarbamide|UROMIDE	NC(=O)NS(=O)(=O)c1ccc(N)cc1	12.5	88
CHEMBL2110896	FENYRIPOL	OC(CNc1ncccn1)c1ccccc1	12.5	83
CHEMBL358373	INDANIDINE|Indanidine	Cn1cc2c(NC3=NCCN3)cccc2n1	12.5	88
CHEMBL1201784	HEXAMINOLEVULINATE	CCCCCCOC(=O)CCC(=O)CN	12.5	73
CHEMBL32573	TRAMAZOLINE	c1cc2c(c(NC3=NCCN3)c1)CCCC2	25	87
CHEMBL7010	FENCAMFAMIN	CCNC1C2CCC(C2)C1c1ccccc1	37.5	84
CHEMBL452859	BUTOCTAMIDE|BUTOCTAMIDE SEMISUCCINATE	CCCCC(CC)CNC(=O)CC(C)O	37.5	81
CHEMBL2087003	CARISBAMATE|JNJ-10234094|RWJ-333369|RWJ-333369-000|YKP-509	NC(=O)OC[C@@H](O)c1ccccc1Cl	37.5	88
CHEMBL295409	HOE 440|SYMCOR BASE TTS|TIAMENIDINE|Tiamenidine	Cc1csc(Cl)c1NC1=NCCN1	12.5	88
CHEMBL24171	5-METHOXYPSORALEN|BERGAPTEN|Bergapten|NSC-95437	COc1c2ccoc2cc2oc(=O)ccc12	0	88
CHEMBL416	8-METHOXYPSORALEN|8-MOP|DELTASORALEN|MELADININE|METHOXSALEN|Methoxsalen|NSC-45923|OXSORALEN|OXSORALEN-ULTRA|PUVASORALEN-8|SM-88 COMPONENT METHOXSALEN|UVADEX|XANTHOTOXIN	COc1c2occc2cc2ccc(=O)oc12	0	88
CHEMBL2107540	ZIMIDOBEN	O=C(OCCn1ccnc1)c1ccccc1	0	83
CHEMBL2106536	CYCLAZODONE	O=C1N=C(NC2CC2)OC1c1ccccc1	12.5	88
CHEMBL93029	TETRANTOIN|Tetrantoin	O=C1NC(=O)C2(CCc3ccccc3C2)N1	37.5	88
CHEMBL3989425	BISORCIC	CC(=O)NCCC[C@H](NC(C)=O)C(=O)O	25	73
CHEMBL2105135	NAPROXOL|RS-4034	COc1ccc2cc([C@H](C)CO)ccc2c1	12.5	88
CHEMBL57895	EFAROXAN|Efaroxan	CCC1(C2=NCCN2)Cc2ccccc2O1	75	87
CHEMBL1240977	OXANTEL	CN1CCCN=C1/C=C/c1cccc(O)c1	50	88
CHEMBL13852	CIRAZOLINE|Cirazoline	c1ccc(C2CC2)c(OCC2=NCCN2)c1	37.5	87
CHEMBL2151437	AZD 0328|AZD0328	c1cnc2c(c1)C[C@@]1(CN3CCC1CC3)O2	50	82
CHEMBL187927	DIANICLINE|SSR-591813|SSR591813	c1cnc2c(c1)O[C@H]1CCN3CC[C@@]1(C2)C3	87.5	79
CHEMBL2111002		C[N+]12CCC(c3ccccc3)(CC1)C(=O)C2	75	86
CHEMBL2111158	TAZOLOL	CC(C)NCC(O)COc1nccs1	0	78
CHEMBL278462	CIPRALISANT|Cipralisant|GT-2331	CC(C)(C)CCC#C[C@@H]1C[C@H]1c1c[nH]cn1	50	88
CHEMBL144620	EU-4534|FLURFAMIDE|FLUROFAMIDE|Flurofamide	NP(N)(=O)NC(=O)c1ccc(F)cc1	12.5	88
CHEMBL2105189	MIVAZEROL	NC(=O)c1cccc(Cc2c[nH]cn2)c1O	50	88
CHEMBL58355	MDL 19,205|PIROXIMONE	CCc1[nH]c(=O)[nH]c1C(=O)c1ccncc1	25	88
CHEMBL2105558	SAMPIRTINE	Nc1ccc(Cc2ccc(F)cc2)c(N)n1	25	88
CHEMBL2106524	ICI-U.S. 457|OCTAZAMIDE	O=C(c1ccccc1)N1CC2COCC2C1	25	88
CHEMBL1102	DORIDEN|GLUTETHIMIDE|Glutethimide	CCC1(c2ccccc2)CCC(=O)NC1=O	0	88
CHEMBL2104936	CI-419|FENIMIDE|PM 1807	CCC1C(=O)NC(=O)C1(C)c1ccccc1	62.5	88
CHEMBL2106979	METHASTYRIDONE	CC1(C)NC(=O)C(/C=C/c2ccccc2)O1	37.5	88
CHEMBL303062	SECURININE|Securinine	O=C1C=C2C=C[C@@H]3C[C@@]2(O1)[C@H]1CCCCN31	87.5	82
CHEMBL2105494	MDL 257|ZINDOTRINE	Cc1cc(N2CCCCC2)nn2cnnc12	12.5	88
CHEMBL2107015	TINAZOLINE	c1ccc2c(SC3=NCCN3)c[nH]c2c1	0	88
CHEMBL1560	ACEPRIL|C09AA01|CAPOTEN|CAPTOMEX|CAPTOPRIL|Capoten|ECOPACE|HYTENEZE 12.5|HYTENEZE 25|HYTENEZE 50|KAPLON|Lopril|NOYADA|SA-333|SQ -14225|SQ 14,225|Tensobon	C[C@H](CS)C(=O)N1CCC[C@H]1C(=O)O	87.5	86
CHEMBL2111047	PROLINTANE	CCCC(Cc1ccccc1)N1CCCC1	37.5	87
CHEMBL2106020	BROCRESINE|CL 108,756|CL 54998|NSD 1055	NOCc1ccc(Br)c(O)c1	12.5	86
CHEMBL287275	FOSFOSAL|Fosfosal	O=C(O)c1ccccc1OP(=O)(O)O	37.5	88
CHEMBL229241		O=C(O)c1cc(S(=O)(=O)O)ccc1O	0	88
CHEMBL278488	ACIFRAN|AY-25,712|REDUCTOL	CC1(c2ccccc2)OC(C(=O)O)=CC1=O	50	88
CHEMBL1489254	E1518|EASTMAN TRIACETIN|ENZACTIN|FEMA NO. 2007|GLYCERYL TRIACETATE|NSC-4796|TRIACETIN	CC(=O)OCC(COC(C)=O)OC(C)=O	25	78
CHEMBL1904952	MJ 1988|QUAZODINE	CCc1ncnc2cc(OC)c(OC)cc12	0	87
CHEMBL170630	ETHANE DIMETHANE SULFONATE|Methanesulfonic Acid 2-Methanesulfonyloxy-Ethyl Ester	CS(=O)(=O)OCCOS(C)(=O)=O	50	76
CHEMBL856	LISKANTIN|Lepsiral|MYSOLINE|NSC-41701|Neurosyn|PRIMIDONE|Primidone	CCC1(c2ccccc2)C(=O)NCNC1=O	25	88
CHEMBL2106301	IMINOPHENIMIDE	CCC1(c2ccccc2)NCC(=O)NC1=O	25	88
CHEMBL289116	PYRIDOGLUTETHIMIDE|ROGLETIMIDE|Rogletimide	CCC1(c2ccncc2)CCC(=O)NC1=O	25	88
CHEMBL94127	DELTOIN|METETOIN|METHETOIN|N-3	CCC1(c2ccccc2)C(=O)NC(=O)N1C	87.5	88
CHEMBL861	MEPHENYTOIN|MESANTOIN|METHOIN	CCC1(c2ccccc2)NC(=O)N(C)C1=O	87.5	88
CHEMBL571209	D-1-Methyltryptophan|D-1MT|INDOXIMOD|NLG-8189	Cn1cc(C[C@@H](N)C(=O)O)c2ccccc21	25	88
CHEMBL979	AMOSENE|BAMATE|EQUANIL|MEPRIAM|MEPROBAMATE|MEPROSPAN|MILTOWN|Meprobamate|NEURAMATE|TENAVOID|TRANMEP	CCCC(C)(COC(N)=O)COC(N)=O	37.5	83
CHEMBL3989584	IDRALFIDINE	Cc1cc(O)ccc1/C=N/NC1=NCCN1	12.5	88
CHEMBL1491306	BASDENE|BENZYLTHIOURACIL	Oc1cc(Cc2ccccc2)nc(S)n1	12.5	81
CHEMBL2110902		CC(=O)OC(C)C(=O)OCC[N+](C)(C)C	25	83
CHEMBL1516469		CCC(=O)O[C@H](CC(=O)O)C[N+](C)(C)C	0	88
CHEMBL1570482	MONOCTANOIN COMPONENT A	CCCCCCCC(=O)OCC(O)CO	12.5	73
CHEMBL14012	FENOXAZOLINE	CC(C)c1ccccc1OCC1=NCCN1	25	87
CHEMBL2106852	AY-61122|ICI-33,828|METALLIBURE|METHALLIBURE	C=CC(C)NC(=S)NNC(=S)NC	62.5	73
CHEMBL1328919	CLOROFENE|CLOROPHENE	Oc1ccc(Cl)cc1Cc1ccccc1	25	88
CHEMBL457157	AB-100|UREDEPA	CCOC(=O)NP(=O)(N1CC1)N1CC1	87.5	80
CHEMBL36994	ANIRACETAM|Ampamet|Draganon|Memodrin|RO 13-5057|Sarpul	COc1ccc(C(=O)N2CCCC2=O)cc1	75	88
CHEMBL2110806		CC(C)(CO)C(O)C(=O)NCCC(=O)O	87.5	75
CHEMBL2104204	A-19757|ENCYPRATE|MO-1255	CCOC(=O)N(Cc1ccccc1)C1CC1	37.5	88
CHEMBL1765293	ALMINOPROFEN	C=C(C)CNc1ccc(C(C)C(=O)O)cc1	37.5	88
CHEMBL1374751	AB-A 663|AC 263,780|CIMATEROL	CC(C)NCC(O)c1ccc(N)c(C#N)c1	25	88
CHEMBL1029	MIGLUSTAT|OGT 918|ZAVESCA	CCCCN1C[C@H](O)[C@@H](O)[C@H](O)[C@H]1CO	87.5	83
CHEMBL114551	GW-274150|GW274150	CC(=N)NCCSCC[C@H](N)C(=O)O	25	73
CHEMBL3040926	CINDUNISTAT|PF-00572986|PHA-84250|SC-084250	CC(=N)NCCSC[C@](C)(N)C(=O)O	12.5	83
CHEMBL161204	PROFADOL	CCCC1(c2cccc(O)c2)CCN(C)C1	87.5	88
CHEMBL7549	PRECLAMOL|Preclamol	CCCN1CCC[C@@H](c2cccc(O)c2)C1	12.5	88
CHEMBL3989838	ZYLOFURAMINE	CCN[C@H](Cc1ccccc1)[C@H]1CCCO1	0	87
CHEMBL240773	QUINPIROLE|Quinpirole	CCCN1CCC[C@@H]2Cc3[nH]ncc3C[C@H]21	62.5	88
CHEMBL2104063	AMFEPENTOREX|CB 2201	CCCCCc1ccc(CC(C)NC)cc1	37.5	87
CHEMBL1449676	NSC-95075|ORNIDAZOLE|RO 7-0207|RO-7-0207|TIBERAL	Cc1ncc([N+](=O)[O-])n1CC(O)CCl	87.5	88
CHEMBL2104757	NICORACETAM	COc1ccc(C(=O)N2CCCC2=O)cn1	87.5	88
CHEMBL29798	BEMARINONE	COc1ccc2[nH]c(=O)nc(C)c2c1OC	25	88
CHEMBL350221	5-HYDROXY-L-TRYPTOPHAN|5-HYDROXYTRYPTOPHAN L-FORM|LEVOTONINE|OXITRIPTAN	N[C@@H](Cc1c[nH]c2ccc(O)cc12)C(=O)O	50	88
CHEMBL1616073		COc1c2c(cc3c1OCO3)CC[N+](C)=C2	37.5	87
CHEMBL2105108	ISAGLIDOLE	Fc1cccc2c1CN(NC1=NCCN1)C2	12.5	87
CHEMBL2105251	PIBECARB	CC(C)(C)C(=O)OCC(=O)c1ccccc1	62.5	88
CHEMBL2104042	CICLOXILIC ACID	O=C(O)[C@@H]1CCCC[C@@]1(O)c1ccccc1	12.5	88
CHEMBL282614	DU-28853|ELTOPRAZINE	c1cc2c(c(N3CCNCC3)c1)OCCO2	12.5	87
CHEMBL3184273	PHENYLACETYLGLYCINE DIMETHYLAMIDE	CC(=O)N(CC(=O)N(C)C)c1ccccc1	37.5	88
CHEMBL448416	LIDAMIDINE	CN=C(N)NC(=O)Nc1c(C)cccc1C	37.5	88
CHEMBL454450	BUTIBUFEN	CCC(C(=O)O)c1ccc(CC(C)C)cc1	87.5	88
CHEMBL37676	APC-100|NSC-226236	Cc1c(C)c2c(c(C)c1O)CCC(C)(C)O2	62.5	80
CHEMBL1194	ASTRA-1512|ASTRA-1515|Citanest|NSC-40027|PRILOCAINE|PROPITOCAINE	CCCNC(C)C(=O)Nc1ccccc1C	37.5	88
CHEMBL297362	XYLAZINE|Xylazine	Cc1cccc(C)c1NC1=NCCCS1	25	88
CHEMBL1240978	MORANTEL	Cc1ccsc1/C=C/C1=NCCCN1C	37.5	88
CHEMBL146	BHT|BUTYLATED HYDROXYTOLUENE|Butylhydroxytoluene|E-321|E321|FEMA NO. 2184|INS NO.321|INS-321|NSC-6347	Cc1cc(C(C)(C)C)c(O)c(C(C)(C)C)c1	100	80
CHEMBL167911	ATGARD|DDVP|DICHLORVOS|Dichlorvos|EQUIGARD|EQUIGEL|SD 1750|TASK TABS	COP(=O)(OC)OC=C(Cl)Cl	62.5	71
CHEMBL889	IPM|Isophosphamide mustard|N,N'-Bis-(2-Chloroethyl)Phosphoric Acid|NSC-297900|PALIFOSFAMIDE|ZIO-201	O=P(O)(NCCCl)NCCCl	25	79
CHEMBL2106955	PIDOBENZONE	O=C1CC[C@@H](C(=O)Oc2ccc(O)cc2)N1	12.5	88
CHEMBL4297539	MANNAC|N-ACETYLMANNOSAMINE	CC(=O)N[C@H](C=O)[C@@H](O)[C@H](O)[C@H](O)CO	50	67
CHEMBL447878	N-ACETYLGLUCOSAMINE |N-Acetyl Glucosamine	CC(=O)N[C@H]1[C@H](O)O[C@H](CO)[C@@H](O)[C@@H]1O	62.5	83
CHEMBL1606295		COc1c2c(cc3c1OCO3)CCN(C)C2	50	87
CHEMBL1079604	AHR-438|METAXALONE|NSC-170959|SKELAXIN	Cc1cc(C)cc(OCC2CNC(=O)O2)c1	12.5	88
CHEMBL284237	DIZOCILPINE|MK-801	C[C@]12N[C@H](Cc3ccccc31)c1ccccc12	50	79
CHEMBL2104674	BUTAMOXANE	CCCCNCC1COc2ccccc2O1	12.5	87
CHEMBL1405973	EXALAMIDE	CCCCCCOc1ccccc1C(N)=O	37.5	88
CHEMBL2218865	IFOXETINE	Cc1cccc(OC2CCNCC2O)c1C	12.5	88
CHEMBL292707	IBUPROXAM	CC(C)Cc1ccc(C(C)C(=O)NO)cc1	87.5	88
CHEMBL1321	Matulane|PROCARBAZINE|Procarbazine|RO-4-6467|RO-4-6467 FREE BASE	CNNCc1ccc(C(=O)NC(C)C)cc1	37.5	88
CHEMBL1201776	BN 200 (BASE)|CG5503|CG5503 (BASE)|CG5503 IR|TAPENTADOL	CC[C@@H](c1cccc(O)c1)[C@@H](C)CN(C)C	87.5	88
CHEMBL1902645	MECLORALUREA	CNC(=O)NC(O)C(Cl)(Cl)Cl	50	79
CHEMBL2104097	CIPROXIMIDE|CL 53415|CYPROXIMIDE	O=C1NC(=O)C2(c3ccc(Cl)cc3)CC12	50	88
CHEMBL1984344	CHLORAZANIL	Nc1ncnc(Nc2ccc(Cl)cc2)n1	12.5	88
CHEMBL462222	NCNU|NEPTAMUSTINE|PENTAMUSTINE|SALISBURYSTIN	CC(C)(C)CNC(=O)N(CCCl)N=O	62.5	83
CHEMBL2110978	METHIODAL	O=S(=O)(O)CI	50	47
CHEMBL1207907	AURICLOSENE|NVC-422	CC(C)(CS(=O)(=O)O)N(Cl)Cl	37.5	68
CHEMBL3707209	METHYLPROPYLPROPANEDIOL DINITRATE	CCCC(C)(CCO[N+](=O)[O-])O[N+](=O)[O-]	0	88
CHEMBL366460	ISOFLAVONE|NSC-135405	O=c1c(-c2ccccc2)coc2ccccc12	12.5	88
CHEMBL711	DINDEVAN|HEDULIN|NSC-41693|PHENINDIONE|PHENYLINDANEDIONE|Phenindione	O=C1c2ccccc2C(=O)C1c1ccccc1	0	88
CHEMBL275638	FLAVONE|NSC-19028	O=c1cc(-c2ccccc2)oc2ccccc12	12.5	88
CHEMBL388558	DIETHYL PHTHALATE	CCOC(=O)c1ccccc1C(=O)OCC	37.5	88
CHEMBL2106711	DIMECROTIC ACID	COc1ccc(/C(C)=C\C(=O)O)c(OC)c1	25	88
CHEMBL2107704	EU-3325|TRIAFUNGIN	c1ccc(Cc2nnc3ccncc3n2)cc1	12.5	78
CHEMBL1697759	B-2311|MORINAMIDE|MORPHAZINAMIDE	O=C(NCN1CCOCC1)c1cnccn1	12.5	83
CHEMBL20	ACETAZOLAMIDE|Acetazolamide|DIAMOX|DIAMOX SR|EYTAZOX|L 579486|NSC-145177	CC(=O)Nc1nnc(S(N)(=O)=O)s1	50	88
CHEMBL2105323	OXONAZINE	C=CC[N+]([O-])(CC=C)c1nc(N)nc(N)n1	12.5	88
CHEMBL70209	ZALTIDINE	Cc1ncc(-c2csc(N=C(N)N)n2)[nH]1	12.5	83
CHEMBL1907110	NICAMETATE|NICAMETATE CITRATE	CCN(CC)CCOC(=O)c1cccnc1	37.5	88
CHEMBL3990892	DOXPICOMINE	CN(C)[C@@H](c1cccnc1)C1COCOC1	12.5	87
CHEMBL1096927	Alpha-Bisabolol|LEVOMENOL	CC(C)=CCC[C@](C)(O)[C@@H]1CC=C(C)CC1	12.5	88
CHEMBL166937	2-[{[(2-Chloroethyl)(Nitroso)Amino]Carbonyl}(Methyl)Amino]Acetamide|NSC-364432|SarCNU	CN(CC(N)=O)C(=O)N(CCCl)N=O	50	78
CHEMBL1515611	BROMISOVAL|BROMISOVALUM|BROMOVALUREE|BROMURAL|BROMVALERYLUREA	CC(C)C(Br)C(=O)NC(N)=O	25	79
CHEMBL39664	CGS 19755|GNF-Pf-157|SELFOTEL|Selfotel	O=C(O)[C@@H]1C[C@H](CP(=O)(O)O)CCN1	37.5	85
CHEMBL2104790	LENETRAN|MEPHENOXALONE	COc1ccccc1OCC1CNC(=O)O1	37.5	88
CHEMBL3707214	MORPHOLINE SALICYLATE	O=C(ON1CCOCC1)c1ccccc1O	25	88
CHEMBL3989617	MOXADOLEN	CNC(=O)O[C@H]1OC(=O)[C@H]2[C@H]3C=C[C@H](C3)[C@H]21	62.5	88
CHEMBL2105503	DETIVICICLOVIR	Nc1ncc2ncn(CC(CO)CO)c2n1	75	83
CHEMBL2105161	BETA-BUTOXYETHYL NICOTINATE|NICOBOXIL	CCCCOCCOC(=O)c1cccnc1	12.5	83
CHEMBL94394	ANDERM|BUFEXAMAC|BUTOXYPHENYLACETHYDROXAMIC ACID|CP 1044 J3|DURADERMAL|PARADERM|PARFENAC	CCCCOc1ccc(CC(=O)NO)cc1	37.5	88
CHEMBL88055	RIMITEROL	Oc1ccc(C(O)C2CCCCN2)cc1O	50	88
CHEMBL2106796	NORBUDRINE|NORBUTRINE|RD 9338 [AS HYDROCHLORIDE]	Oc1ccc(C(O)CNC2CCC2)cc1O	12.5	88
CHEMBL1697856	BUCETIN	CCOc1ccc(NC(=O)CC(C)O)cc1	12.5	88
CHEMBL9298	CGS-16949A	N#Cc1ccc(C2CCCc3cncn32)cc1	25	88
CHEMBL1229908	CLAIRVAN|ETAMIVAN|ETHAMIVAN|VANDID	CCN(CC)C(=O)c1ccc(O)c(OC)c1	87.5	80
CHEMBL278764	MDL 26,479|SURITOZOLE|Suritozole	Cn1nc(-c2cccc(F)c2)n(C)c1=S	25	88
CHEMBL2110649		CC(C)NC(C)C(=O)c1ccc(O)c(O)c1	87.5	88
CHEMBL2105445	TIFEMOXONE	S=C1NCCC(COc2ccccc2)O1	12.5	88
CHEMBL278020	NEOSTIGMINE	CN(C)C(=O)Oc1cccc([N+](C)(C)C)c1	62.5	88
CHEMBL1617540	GAIACTAMINE|GAIETAMINE|GUAIACTAMINE	CCN(CC)CCOc1ccccc1OC	87.5	79
CHEMBL67096	ICI 45763 [AS HYDROCHLORIDE]|KO 592 [AS HYDROCHLORIDE]|TOLIPROLOL|Toliprolol	Cc1cccc(OCC(O)CNC(C)C)c1	50	88
CHEMBL433696		CC[C@@H](N)Cc1cc(OC)c(C)cc1OC	87.5	80
CHEMBL80830	BUCILLAMINE	CC(C)(S)C(=O)N[C@@H](CS)C(=O)O	50	76
CHEMBL2107120	TIGLOIDINE	C/C=C(\C)C(=O)O[C@H]1C[C@@H]2CC[C@H](C1)N2C	50	88
CHEMBL2110703	TILETAMINE	CCNC1(c2cccs2)CCCCC1=O	37.5	88
CHEMBL2104156	CL 88,893|CLAZOLIMINE	CN1C(=N)N(c2ccc(Cl)cc2)CC1=O	62.5	88
CHEMBL265442	NF-246|NIFURADENE|OXAFURADENE	O=C1NCCN1/N=C/c1ccc([N+](=O)[O-])o1	0	83
CHEMBL991	BMY-27857|D-4T|D4T|NSC-163661|SANILVUDINE|STAVUDINE|ZERIT|ZERIT XR|Zerit|d4T	Cc1cn([C@H]2C=C[C@@H](CO)O2)c(=O)[nH]c1=O	37.5	88
CHEMBL699	BETA-HYDROXYETHYL THEOPHYLLINE|ETOFYLLINE|Etofylline|OXYETHYLTHEOPHYLLINE|OXYPHYLLINE	Cn1c(=O)c2c(ncn2CCO)n(C)c1=O	25	88
CHEMBL371523	DIBENZOYLMETHANE|NSC-6266	O=C(CC(=O)c1ccccc1)c1ccccc1	50	88
CHEMBL2104375	FEPENTOLIC ACID|RCM 258	CCCCC(O)c1cc(C(=O)O)ccc1O	25	88
CHEMBL2105552	BUTYVINYL|JD-96|VINYLBITAL|VINYMAL	C=CC1(C(C)CCC)C(=O)NC(=O)NC1=O	87.5	80
CHEMBL1200802	LOTUSATE|TALBUTAL	C=CCC1(C(C)CC)C(=O)NC(=O)NC1=O	87.5	80
CHEMBL454	ALISOBUMAL|ALLYLBARBITURIC ACID|BUTALBITAL|BUTALBITAL CIII|ITOBARBITAL|SANDOPTAL|TETRALLOBARBITAL	C=CCC1(CC(C)C)C(=O)NC(=O)NC1=O	0	88
CHEMBL503565	BUTENEMAL|VINBARBITAL|VINBARBITONE	CC/C=C(\C)C1(CC)C(=O)NC(=O)NC1=O	87.5	80
CHEMBL127349	ISOPHENETHANOL|NIFENALOL|Nifenalol	CC(C)NCC(O)c1ccc([N+](=O)[O-])cc1	50	88
CHEMBL1184529	ACRIFLAVINE|ACRIFLAVINIUM	C[n+]1c2cc(N)ccc2cc2ccc(N)cc21	12.5	88
CHEMBL2104223	FEBUPROL	CCCCOCC(O)COc1ccccc1	12.5	83
CHEMBL2105068	COMPOUND 90606|ISAMOXOLE	CCCCN(C(=O)C(C)C)c1nc(C)co1	50	88
CHEMBL1103	FURAZOLIDONE|FUROXONE|Furall|Furazolidone|NIFURAZOLIDONE|NSC-6469	O=C1OCCN1/N=C/c1ccc([N+](=O)[O-])o1	25	83
CHEMBL472565	DINITOLMIDE|DINITROTOLUAMIDE|METHYLDINITROBENZAMIDE	Cc1c(C(N)=O)cc([N+](=O)[O-])cc1[N+](=O)[O-]	37.5	88
CHEMBL1412614	ANCITABINE|ANCITABINE HYDROCHLORIDE	N=c1ccn2c(n1)O[C@H]1[C@H](O)[C@@H](CO)O[C@H]12	50	88
CHEMBL184	ACICLOVIR|ACYCLOVIR|AVACLYR|AVERT|AVIRAL|Aciclovir|Acycloguanosine|CLEARSORE|CYMEX ULTRA|Cyclovir|DUVIMEX|HERPETAD|LIPSORE|LYPSYL|NSC-645011|RANOVIR|SITAVIG|SOOTHELIP|SORAWAY|VIRALIEF|VIRASORB|VIROVIR 200|VIROVIR 400|VIROVIR 800|ZOVIRAX|Zovirax	Nc1nc(O)c2ncn(COCCO)c2n1	50	83
CHEMBL1564747	DROMETRIZOLE|NSC-91885	Cc1ccc(O)c(-n2nc3ccccc3n2)c1	37.5	88
CHEMBL1823681	ETILEVODOPA|TV-1203	CCOC(=O)[C@@H](N)Cc1ccc(O)c(O)c1	37.5	88
CHEMBL4297291	IMIDAZOLYL ETHANAMIDE PENTANDIOIC ACID|INGAVIRIN	O=C(O)CCCC(=O)NCCc1c[nH]cn1	12.5	78
CHEMBL3989813	OLETIMOL	C/C(=N\Cc1ccccc1)c1ccccc1O	50	88
CHEMBL2074647	METIPRENALINE	COc1cc(C(O)CNC(C)C)ccc1O	25	88
CHEMBL1760	Brethaire|Brethine|Bricanyl|TERBUTALINE|Terbutaline	CC(C)(C)NCC(O)c1cc(O)cc(O)c1	37.5	88
CHEMBL1159715	COLTEROL|Colterol	CC(C)(C)NCC(O)c1ccc(O)c(O)c1	37.5	88
CHEMBL1160714	PRENALTEROL|Phenol metabolite	CC(C)NC[C@H](O)COc1ccc(O)cc1	50	88
CHEMBL3185938	LEFETAMINE|LEFETAMINE HYDROCHLORIDE	CN(C)[C@H](Cc1ccccc1)c1ccccc1	50	87
CHEMBL1983100	ESAPRAZOLE	O=C(CN1CCNCC1)NC1CCCCC1	12.5	78
CHEMBL2105593	SECLAZONE|W-2354	O=C1c2cc(Cl)ccc2OC2CCON12	0	88
CHEMBL2105156	COMPOUND 85287|NIBROXANE	CC1OCC(Br)([N+](=O)[O-])CO1	75	85
CHEMBL1358619	NF-84|NIFURALDEZONE	NC(=O)C(=O)N/N=C/c1ccc([N+](=O)[O-])o1	37.5	83
CHEMBL2106819	NF-161|NIFURSEMIZONE	CCN(/N=C/c1ccc([N+](=O)[O-])o1)C(N)=O	87.5	83
CHEMBL46469	ALPHODITH|ANTHRA-DERM|ANTHRALIN|ANTRADERM|DITHRANOL|DITHROCREAM|DITHROCREAM FTE|DITHROCREAM HP|DRITHOCREME|DRITHOSCALP|LASAN|MICANOL|NSC-43970|NSC-629313|PSORADRATE|PSORIN|PSORIN FTE|STIE-LASAN	O=C1c2c(O)cccc2Cc2cccc(O)c21	12.5	88
CHEMBL2104479	VALOFANE	C=CCC1(C(=O)NC(N)=O)CC(C)OC1=O	75	88
CHEMBL2105233	PROXIBARBAL	C=CCC1(CC(C)O)C(=O)NC(=O)NC1=O	0	88
CHEMBL1201236	CARBIDOPA	C[C@@](Cc1ccc(O)c(O)c1)(NN)C(=O)O	87.5	88
CHEMBL2105919	BENTEMAZOLE	c1ccc(Cn2ccnc2-c2nnn[nH]2)cc1	0	83
CHEMBL435966	K-1900|NAXOGIN 500|NIMORAZOLE|NSC-107524	O=[N+]([O-])c1cncn1CCN1CCOCC1	0	88
CHEMBL242948	Carnosine|POLAPREZINC|Z 103|Z-103	NCCC(=O)N[C@@H](Cc1cnc[nH]1)C(=O)O	12.5	83
CHEMBL2435707	NSC-113489|SQUARIC ACID DIBUTYL ESTER|SQUARIC ACID DIBUTYLESTER	CCCCOc1c(OCCCC)c(=O)c1=O	12.5	83
CHEMBL934	METOPIRON|METOPIRONE|METYRAPONE|NSC-25265	CC(C)(C(=O)c1cccnc1)c1cccnc1	37.5	88
CHEMBL2106142	BUTOPYRONOXYL	CCCCOC(=O)C1=CC(=O)CC(C)(C)O1	25	88
CHEMBL267894	AMOBARBITAL|AMYLOBARBITONE|AMYTAL|PENTYMAL	CCC1(CCC(C)C)C(=O)N=C(O)NC1=O	0	88
CHEMBL448	MEBUBARBITAL|MEBUMAL|NEMBUTAL|NSC-28708|PENTOBARBITAL|PENTOBARBITAL CALCIUM|PENTOBARBITAL CII|Pentobarbital	CCCC(C)C1(CC)C(=O)NC(=O)NC1=O	75	78
CHEMBL32350	PIRLINDOLE|Pirazidol|Pirlindole	Cc1ccc2c(c1)c1c3n2CCNC3CCC1	62.5	76
CHEMBL2104177	CROTETAMIDE|CROTETHAMIDE	C/C=C/C(=O)N(CC)C(CC)C(=O)N(C)C	87.5	75
CHEMBL178459	NSC-347901|OLTIPRAZ	Cc1c(-c2cnccn2)ssc1=S	0	86
CHEMBL307214	TAMITINOL|Tamitinol	CCNCc1c(CSC)cnc(C)c1O	0	88
CHEMBL2106814	LOXANAST	CC(C)CCC[C@H]1CC[C@@](C)(C(=O)O)CC1	25	85
CHEMBL94081	ALCLOFENAC|MERVAN|W 7320	C=CCOc1ccc(CC(=O)O)cc1Cl	12.5	88
CHEMBL730	C01DA02|CORO-NITRO|DEPONIT 10|DEPONIT 5|DILUTED NITROGLYCERIN|GLYCERYL TRINITRATE|GLYTRIN|GONITRO|Glyceryl Trinitrate|LENITRAL 7.5|MINITRAN|MINITRAN 10|MINITRAN 15|MINITRAN 5|NATIROSE|NITRIDERM TTS|NITRO IV|NITRO-BID|NITRO-DUR|NITRO-MACK RET|NITROCINE|NITROCONTIN CONTINUS|NITROGLYCERIN|NITROGLYCERIN TABLETS|NITROL|NITROLINGUAL|NITROLINGUAL PUMPSPRAY|NITROMIN|NITROMIST|NITRONAL|NITROSTAT|Nitroglyc…	O=[N+]([O-])OCC(CO[N+](=O)[O-])O[N+](=O)[O-]	50	73
CHEMBL2106260	HYDROXYPYRIDINE TARTRATE	O=C(O)C(O)C(O)C(=O)Oc1cccnc1	0	73
CHEMBL2107392	FLUCARBRIL	Cn1c(=O)ccc2cc(C(F)(F)F)ccc21	0	80
CHEMBL38700	ACH-126,443|ELVUCITABINE	Nc1nc(=O)n([C@@H]2C=C[C@H](CO)O2)cc1F	62.5	88
CHEMBL66115	2'-Deoxycytidine|DEOXYCYTIDINE	Nc1ccn([C@H]2C[C@H](O)[C@@H](CO)O2)c(=O)n1	87.5	88
CHEMBL3099695	LCI-699-NX|LCI699-NX|OSILODROSTAT	N#Cc1ccc([C@H]2CCc3cncn32)c(F)c1	0	88
CHEMBL608856	DIPHENAN|GNF-Pf-1544	NC(=O)Oc1ccc(Cc2ccccc2)cc1	12.5	88
CHEMBL2104942	PAXAMATE	CNC(=O)Oc1ccc(-c2ccccc2)cc1	37.5	88
CHEMBL2105040	DIMETOFRINE	CNCC(O)c1cc(OC)c(O)c(OC)c1	62.5	80
CHEMBL1351761	DINALINE	Nc1ccc(C(=O)Nc2ccccc2N)cc1	50	88
CHEMBL2111124	TAZADOLENE	C(=C1\CCCCC1N1CCC1)\c1ccccc1	12.5	83
CHEMBL2106590	CYPRODEMANOL|CYPRODENATE|LB 125|RD 406	CN(C)CCOC(=O)CCC1CCCCC1	12.5	88
CHEMBL348251	BUCLOSAMIDE|Buclosamide	CCCCNC(=O)c1ccc(Cl)cc1O	12.5	88
CHEMBL2107484	TIMIRDINE	N=C1SCCN1c1ccc(Cl)cc1N	12.5	88
CHEMBL1159717	BRELOMAX|RESPACAL|TULOBUTEROL|TULOBUTEROL HYDROCHLORIDE	CC(C)(C)NCC(O)c1ccccc1Cl	62.5	80
CHEMBL2105576	ETOLOREX	CC(C)(Cc1ccc(Cl)cc1)NCCO	62.5	88
CHEMBL224325	CHLORQUINALDOL|CLORQUINALDOL|STEROXIN	Cc1ccc2c(Cl)cc(Cl)c(O)c2n1	12.5	88
CHEMBL592374	AMITIFADINE|DOV 21947|EB1010	Clc1ccc([C@]23CNC[C@H]2C3)cc1Cl	12.5	79
CHEMBL1201198	PEMIROLAST	Cc1cccn2c(=O)c(-c3nnn[nH]3)cnc12	25	88
CHEMBL1201129	DAC|DACOGEN|DECITABINE|NSC-127716	Nc1ncn([C@H]2C[C@H](O)[C@@H](CO)O2)c(=O)n1	37.5	83
CHEMBL1625	OXYBENZONE|UVINUL M40	COc1ccc(C(=O)c2ccccc2)c(O)c1	62.5	88
CHEMBL1475	TRIOXSALEN|TRIOXYSALEN|TRISORALEN	Cc1cc2cc3c(C)cc(=O)oc3c(C)c2o1	12.5	88
CHEMBL165	(E)-resveratrol|3,5,4'-Trihydroxy-trans-stilbene|BIA 6-512|BIA-6-512|NSC-327430|RESVERATROL	Oc1ccc(/C=C/c2cc(O)cc(O)c2)cc1	25	88
CHEMBL11662	KCT-0809|OZAGREL|OZAGREL SODIUM	O=C(O)/C=C/c1ccc(Cn2ccnc2)cc1	12.5	88
CHEMBL1070	BRL 14777|NABUMETONE|RELAFEN|RELIFEX	COc1ccc2cc(CCC(C)=O)ccc2c1	12.5	88
CHEMBL2106000	COUMAZOLINE|L 5818 [AS HYDROCHLORIDE]	CCc1oc2ccccc2c1CC1=NCCN1	25	87
CHEMBL2106971	PRIFUROLINE	CN(C)C1=NCC(c2cc3ccccc3o2)C1	12.5	87
CHEMBL2107077	TIBENZATE	O=C(SCc1ccccc1)c1ccccc1	37.5	88
CHEMBL308005	MIFENTIDINE|Mifentidine	CC(C)/N=C/Nc1ccc(-c2c[nH]cn2)cc1	25	88
CHEMBL276520	INDALPINE|Indalpine|LM-5008	c1ccc2c(CCC3CCNCC3)c[nH]c2c1	12.5	85
CHEMBL2103932	SULFONAL|SULFONMETHANE|SULPHONAL	CCS(=O)(=O)C(C)(C)S(=O)(=O)CC	87.5	57
CHEMBL2110670	VABICASERIN	c1cc2c3c(c1)[C@H]1CCC[C@H]1CN3CCNC2	62.5	79
CHEMBL3989528	FALINTOLOL	CC(=NOCC(O)CNC(C)(C)C)C1CC1	75	81
CHEMBL111077	MYRISTIC ACID	CCCCCCCCCCCCCC(=O)O	12.5	75
CHEMBL2105796	BENURESTAT|EU-2826	O=C(CNC(=O)c1ccc(Cl)cc1)NO	0	88
CHEMBL2106273	FENPENTADIOL|RD 292	CC(C)(O)CC(C)(O)c1ccc(Cl)cc1	25	80
CHEMBL1316374	ANPIRTOLINE	Clc1cccc(SC2CCNCC2)n1	37.5	83
CHEMBL108541	PICRIC ACID|TRINITROPHENOL|Trinitrophenol	O=[N+]([O-])c1cc([N+](=O)[O-])c(O)c([N+](=O)[O-])c1	37.5	88
CHEMBL389507	L-1718|NSC-93960|OSALMID	O=C(Nc1ccc(O)cc1)c1ccccc1O	50	88
CHEMBL1200868	FENAMISAL|PHENY-PAS-TEBAMIN|PHENYL AMINOSALICYLATE	Nc1ccc(C(=O)Oc2ccccc2)c(O)c1	37.5	88
CHEMBL141	BCH 189, (-)-|EPIVIR|EPIVIR-HBV|Epivir|GR 109714X|LAMIVUDINE|ZEFFIX	Nc1ccn([C@@H]2CS[C@H](CO)O2)c(=O)n1	37.5	88
CHEMBL210651	APRICITABINE	Nc1ccn([C@H]2CO[C@@H](CO)S2)c(=O)n1	25	88
CHEMBL2104051	ACEQUINOLINE|CB 4985	COc1ccc2c(C)c(C(C)=O)c(C)nc2c1	0	88
CHEMBL16476	AY 6204 [AS HYDROCHLORIDE]|GNF-Pf-2670|ICI 38174 [AS HYDROCHLORIDE]|NETHALIDE|PRONETALOL|PRONETHALOL|Pronetalol	CC(C)NCC(O)c1ccc2ccccc2c1	12.5	88
CHEMBL2107558	E-106-E [AS CYCLAMATE]|FURFENOREX|SD 27115 [AS CYCLAMATE]	CC(Cc1ccccc1)N(C)Cc1ccco1	50	87
CHEMBL2104314	ICARIDIN	CCC(C)OC(=O)N1CCCCC1CCO	62.5	86
CHEMBL1201317	TRICLOFOS|Triclofos	O=P(O)(O)OCC(Cl)(Cl)Cl	75	68
CHEMBL1719398	ROLICYCLIDINE	c1ccc(C2(N3CCCC3)CCCCC2)cc1	50	85
CHEMBL945	AMILORIDE|Amiloride|Hydro-Ride|Midamor	N=C(N)NC(=O)c1nc(Cl)c(N)nc1N	0	88
CHEMBL93885	CL 84,633|ENT 29,106|NIMIDANE|Nimidane	Cc1cc(Cl)ccc1N=C1SCS1	25	86
CHEMBL2105538	BROSOTAMIDE	Cc1cc(Br)cc(C(N)=O)c1O	37.5	81
CHEMBL134	CATAPRES-TTS-1|CATAPRES-TTS-2|CATAPRES-TTS-3|CLONIDINE|Catapres|Clorpres|Combipres|Duraclon|ST-155-BS|ST-155BS	Clc1cccc(Cl)c1N=C1NCCN1	0	87
CHEMBL2107247	FLUMINOREX|MCN-1231	NC1=NCC(c2ccc(C(F)(F)F)cc2)O1	0	88
CHEMBL2104357	LEXOFENAC	O=C(O)Cc1ccc(C2=CC(=O)CCC2)cc1	12.5	88
CHEMBL154	ALEVE|ARTHROSIN 250|ARTHROSIN 250 EC|ARTHROSIN 500|ARTHROSIN 500 EC|Aleve|Anaprox|CONDROTEC|EC-NAPROSYN|Equiproxen|FEMINAX ULTRA|GRENOXAL|KENOSYN|LARAFLEX|NAPRATEC OP|NAPROSYN|NAPROSYN 375|NAPROSYN EC|NAPROXEN|NYCOPREN|Naprelan|PRANOXEN CONTINUS|PROSAID|RHEUFLEX 250|RHEUFLEX 500|RIMOXYN|RS-3540|STIRLESCENT|TIMPRON|TIMPRON 250 EC|TIMPRON 500 EC|VALROX|VIMOVO	COc1ccc2cc([C@H](C)C(=O)O)ccc2c1	12.5	88
CHEMBL494039	METOMIDATE	COC(=O)c1cncn1C(C)c1ccccc1	75	88
CHEMBL2104650	BATOPRAZINE	O=c1ccc2cccc(N3CCNCC3)c2o1	12.5	88
CHEMBL2105193	NAPRODOXIME	CC(Oc1cccc2ccccc12)/C(N)=N/O	62.5	88
CHEMBL1958077	SORETOLIDE	Cc1cc(NC(=O)c2c(C)cccc2C)no1	50	88
CHEMBL3039529	CK2017357|TIRASEMTIV	C#Cc1cnc2nc(O)n(C(CC)CC)c2n1	62.5	85
CHEMBL1255582	FIPAMEZOLE	CCC1(c2c[nH]cn2)Cc2ccc(F)cc2C1	62.5	88
CHEMBL65789	SARDOMOZIDE|Sardomozide	N=C(N)N/N=C1\CCc2c(C(=N)N)cccc21	12.5	88
CHEMBL2104691	47-210 [AS SODIUM]|TETRIPROFEN	CC(C(=O)O)c1ccc(C2=CCCCC2)cc1	37.5	88
CHEMBL1788388	DIBUTYLSUCCINATE	CCCCOC(=O)CCC(=O)OCCCC	0	78
CHEMBL2104085	CILUTAZOLINE	Cc1ccc(C2CC2)c(OCC2=NCCN2)c1	37.5	87
CHEMBL19449	AV-411|AV411|IBUDILAST|MN-166	CC(C)C(=O)c1c(C(C)C)nn2ccccc12	0	88
CHEMBL28318	ISOPROPYLANTIPYRINE|PROPYPHENAZONE	Cc1c(C(C)C)c(=O)n(-c2ccccc2)n1C	87.5	88
CHEMBL1370446	METIZOLINE	Cc1sc2ccccc2c1CC1=NCCN1	0	88
CHEMBL2104277	ETAMINILE|OM-977	CCC(C#N)(CC(C)N(C)C)c1ccccc1	87.5	80
CHEMBL2111161		C[N+](C)(C)CCOC(=O)C1CCC[N+]1(C)C	87.5	88
CHEMBL2105082	CI-720|GEMCADIOL	CC(C)(CO)CCCCCCC(C)(C)CO	100	64
CHEMBL181	DIAZOXIDE|EUDEMINE|Eudimine|HYPERSTAT|Mutabase|NSC-64198|NSC-76130|PROGLYCEM|SCH 6783|SRG 95213	CC1=NS(=O)(=O)c2cc(Cl)ccc2N1	50	88
CHEMBL2104119	CLIDAFIDINE	Clc1cccc(Cl)c1/N=C1/NCCO1	0	87
CHEMBL420	GUANABENZ|Guanabenz|NSC-68982|WY-8678	N=C(N)N/N=C/c1c(Cl)cccc1Cl	37.5	88
CHEMBL2106181	BROMOCAMPHOR|CAMPHOR, MONOBROMATED	CC1(C)[C@@H]2CC[C@@]1(C)C(=O)[C@H]2Br	50	80
CHEMBL2111024	NITRAFUDAM	N=C(N)c1ccc(-c2ccccc2[N+](=O)[O-])o1	12.5	88
CHEMBL578767	FLUMEXADOL	FC(F)(F)c1cccc(C2CNCCO2)c1	12.5	87
CHEMBL2105190	ISONIAZIDE SODIUM METHANESULFONATE|METHANIAZIDE	O=C(NNCS(=O)(=O)O)c1ccncc1	25	83
CHEMBL1201168	ISOCARBOXAZID|MARPLAN|NSC-169893|RO 5-0831|RO-5-0831	Cc1cc(C(=O)NNCc2ccccc2)no1	12.5	88
CHEMBL1276138	CX 691|CX-691|FARAMPATOR|ORG-24448|SCH-900460	O=C(c1ccc2nonc2c1)N1CCCCC1	37.5	88
CHEMBL313302	BAYER 3231|RIKER 601|TEIB|TRIAZIQUONE|TRIETHYLENEIMINOBENZOQUINONE	O=C1C=C(N2CC2)C(=O)C(N2CC2)=C1N1CC1	87.5	83
CHEMBL87493	FENFLURAMINE|J5.760F|S-768|Z-008|Z008|ZX-008|ZX008	CCNC(C)Cc1cccc(C(F)(F)F)c1	37.5	87
CHEMBL2105022		C1=Cc2cccc(OCC3CNCCO3)c2C1	12.5	87
CHEMBL121932	BENZOCLIDINE|Benzoclidine	O=C(OC1CN2CCC1CC2)c1ccccc1	12.5	88
CHEMBL2107489	SULFATHIOCARBAMIDE|SULFATHIOUREA|SULPHATHIOUREA	NC(=S)NS(=O)(=O)c1ccc(N)cc1	12.5	88
CHEMBL288470	AMIDOPYRINE|AMINOPHENAZONE|AMINOPYRINE|Aminopyrine	Cc1c(N(C)C)c(=O)n(-c2ccccc2)n1C	75	88
CHEMBL367197	BUMEPIDIL|Bumepidil	Cc1nc2ncnn2c2c1CCN2C(C)(C)C	25	88
CHEMBL2105465	TOFETRIDINE	COc1ccc2c(c1)C1(C)CCCCC1NC2	50	87
CHEMBL70566	EPTAZOCINE|EPTAZOCINE HYDROBROMIDE|Eptazocine	CN1CC[C@]2(C)C[C@@H](Cc3ccc(O)cc32)C1	12.5	88
CHEMBL257661	METAZOCINE|Metazocine	C[C@H]1[C@@H]2Cc3ccc(O)cc3[C@]1(C)CCN2C	12.5	88
CHEMBL1569318	DECOMINOL	CCCCCCCCCCOCC(O)CN	12.5	71
CHEMBL1180418		CC[N+](C)(C)CCN(C)CC[N+](C)(C)CC	87.5	71
CHEMBL2105219	HB 115|NIFURPRAZINE	Nc1ccc(/C=C/c2ccc([N+](=O)[O-])o2)nn1	12.5	83
CHEMBL4086143	PF-06840003	O=C1CC(c2c[nH]c3ccc(F)cc23)C(=O)N1	25	88
CHEMBL267473	DAZOXIBEN|UK-37248	O=C(O)c1ccc(OCCn2ccnc2)cc1	0	83
CHEMBL40	ESKABARB|LUMINAL|NSC-128143|NSC-128143-|NSC-9848|Noptil|PHENEMAL|PHENOBARBITAL|PHENOBARBITAL CIV|PHENYLETHYLMALONYLUREA|Phenobarbital|Phenobarbitone|SOLFOTON|TALPHENO	CCC1(c2ccccc2)C(=O)NC(=O)NC1=O	0	88
CHEMBL5	MICTRAL|NALIDIXANE|NALIDIXIC ACID|NALIX|NEGGRAM|NEGRAM|NSC-82174|Neg Gram|URIBEN|Uroneg|WIN 18,320|Wintomylon	CCn1cc(C(=O)O)c(=O)c2ccc(C)nc21	12.5	88
CHEMBL3918017	SELETRACETAM|UCB 44212	CC[C@@H](C(N)=O)N1C[C@H](C=C(F)F)CC1=O	50	88
CHEMBL1079787	BT 621 [AS HYDROCHLORIDE]|CEPH [AS HYDROCHLORIDE]|ECARAZINE HYDROCHLORIDE|TODRALAZINE|TODRALAZINE HYDROCHLORIDE	CCOC(=O)NNc1nncc2ccccc12	25	88
CHEMBL2106701	MOLINAZONE	O=c1c2ccccc2nnn1N1CCOCC1	37.5	83
CHEMBL2105336	PANIDAZOLE	Cc1ncc([N+](=O)[O-])n1CCc1ccncc1	37.5	88
CHEMBL48092	CGS 13080|PIRMAGREL	O=C(O)CCCCCc1cccc2cncn12	12.5	88
CHEMBL1892201	MOFEBUTAZONE|MONOPHENYLBUTAZONE	CCCCC1C(=O)NN(c2ccccc2)C1=O	25	88
CHEMBL488	AMINOGLUTETHIMIDE|Aminoglutethimide|CYTADREN|Cytadren|ORIMETEN	CCC1(c2ccc(N)cc2)CCC(=O)NC1=O	37.5	88
CHEMBL45	BCI-049|CIRCADIN|GENERAL NUTRIT|HEALTH AID|HEIDADOUPPI|ICENIA|J5.258B|LIFE EXT|MELAPURE|MELATONIN|Melatonin|N-(2-(5-METHOXY-1H-INDOL-3-YL)ETHYL)ACETAMIDE|N-ACETYL-5-METHOXYTRYPTAMINE|NATROL|NATURE'S BLEND|NATURES BOUNTY|NSC-113928|NSC-56423|QUALITY HEALTH|S.GARD|TRAVELAG|VESPRO|VYTALONIN	COc1ccc2[nH]cc(CCNC(C)=O)c2c1	37.5	88
CHEMBL367252	ATLIPROFEN	CC(C(=O)O)c1ccc(-c2ccsc2)cc1	12.5	88
CHEMBL1200922	DORMATE|MEBUTAMATE|W-583	CCC(C)C(C)(COC(N)=O)COC(N)=O	87.5	83
CHEMBL2104632	ALONACIC	COC(=O)CCNC(=O)[C@@H]1CSC(C)N1	25	83
CHEMBL244138	BTS 13622|HEXAPROFEN	CC(C(=O)O)c1ccc(C2CCCCC2)cc1	25	88
CHEMBL2111081	ALAGEBRIUM	Cc1sc[n+](CC(=O)c2ccccc2)c1C	37.5	88
CHEMBL3989468	LEVOFACETOPERANE	CC(=O)O[C@@H](c1ccccc1)C1CCCCC1	12.5	88
CHEMBL2105045	ISOPROFEN	CC(C(=O)O)c1ccc2c(c1)CC(C(C)C)C2	37.5	88
CHEMBL1895219	EN-1010|PYRROCAINE	Cc1cccc(C)c1NC(=O)CN1CCCC1	50	88
CHEMBL2104078	APTOCAINE	Cc1ccccc1NC(=O)C(C)N1CCCC1	50	88
CHEMBL2106467	TYMAZOLINE	Cc1ccc(C(C)C)c(OCC2=NCCN2)c1	25	87
CHEMBL2107366	AGN 203818|AGN-203818|REZATOMIDINE	Cc1cccc([C@H](C)c2c[nH]c(=S)[nH]2)c1C	87.5	88
CHEMBL2106527	MENFEGOL	CC(C)C1CCC(C)C(c2ccc(O)cc2)C1	25	88
CHEMBL1698868	SYMCLOSENE	O=c1n(Cl)c(=O)n(Cl)c(=O)n1Cl	75	68
CHEMBL2104654	ACITAZANOLAST	O=C(O)C(=O)Nc1cccc(-c2nnn[nH]2)c1	12.5	83
CHEMBL2106765	FURALAZINE|NIFURALAZINE	Nc1ncc(/C=C/c2ccc([N+](=O)[O-])o2)nn1	50	83
CHEMBL2103770	FLUDOREX|WIN 11,464	CNCC(OC)c1cccc(C(F)(F)F)c1	25	87
CHEMBL7890	L-NAME	COC(=O)[C@@H](N)CCCNC(=N)N[N+](=O)[O-]	37.5	73
CHEMBL403	CP-45899|CP-458992|SULBACTAM|Sulbactam	CC1(C)[C@H](C(=O)O)N2C(=O)C[C@H]2S1(=O)=O	0	88
CHEMBL1881106	MECARBINATE|MECARBINE	CCOC(=O)c1c(C)n(C)c2ccc(O)cc12	12.5	88
CHEMBL2103832	DU 126891|PARDOPRUNOX|SLV 308|SLV308	CN1CCN(c2cccc3[nH]c(=O)oc23)CC1	12.5	88
CHEMBL2110783	HOPANTENIC ACID	CC(C)(CO)[C@@H](O)C(=O)NCCCC(=O)O	87.5	83
CHEMBL796	COTEMPLA XR-ODT|Concerta|DAYTRANA|METHYLPHENIDATE|Methylin	COC(=O)C(c1ccccc1)C1CCCCN1	50	88
CHEMBL31836	Benodaine|Benzodioxane|PIPEROXAN|Piperoxan	c1ccc2c(c1)OCC(CN1CCCCC1)O2	12.5	82
CHEMBL314437	MEPTAZINOL	CCC1(c2cccc(O)c2)CCCCN(C)C1	0	88
CHEMBL2103829	EM906|FAXELADOL|GCR9905|GRT-TA300|GRT9906|GRTA-0009906|GRTA-9906|GRTA0009906|GRTA9906	CN(C)C[C@@H]1CCCC[C@H]1c1cccc(O)c1	12.5	88
CHEMBL514	CCN-U|CCNU|CEENU|GLEOSTINE|LOMUSTINE|NSC-79037	O=NN(CCCl)C(=O)NC1CCCCC1	25	83
CHEMBL2103768	DILOXANIDE	CN(C(=O)C(Cl)Cl)c1ccc(O)cc1	50	88
CHEMBL744	BHV-0223|RILUTEK|RILUZOLE|RP 54274|TEGLUTIK|TIGLUTIK KIT	Nc1nc2ccc(OC(F)(F)F)cc2s1	12.5	88
CHEMBL2104307	DRAZIDOX	Cc1c(C(=O)NN)[n+]([O-])c2ccccc2[n+]1[O-]	87.5	88
CHEMBL2106200	DIPROQUALONE	Cc1nc2ccccc2c(=O)n1CC(O)CO	12.5	88
CHEMBL2104618	DEBOXAMET	COc1ccc2[nH]c(C)c(CC(=O)NO)c2c1	50	88
CHEMBL1411693	DA-398|EPIRIZOLE|MEPIRIZOLE|METHOPYRIMAZOLE	COc1cc(C)nc(-n2nc(C)cc2OC)n1	25	88
CHEMBL1512080	BW 33-T-57|METHISAZONE|METISAZONE	CN1C(=O)/C(=N\NC(N)=S)c2ccccc21	25	88
CHEMBL1983350	BCX 2600|DIACOMIT|STIRIPENTOL	CC(C)(C)C(O)/C=C/c1ccc2c(c1)OCO2	87.5	88
CHEMBL4297369	CP1-1189|CPI-1189	CC(=O)Nc1ccc(C(=O)NC(C)(C)C)cc1	37.5	88
CHEMBL2105272	LA-012 [AS HYDROCHLORIDE]|QUATACAINE	CCCNC(C)(C)C(=O)Nc1ccccc1C	75	88
CHEMBL2104563	OCTACAINE	CCN(CC)C(C)CC(=O)Nc1ccccc1	37.5	88
CHEMBL79	ALGRX 3268|ALGRX-3268|ALPHACAINE|Anestacon|DENTIPATCH|Embolex|Iontocaine|LIDOCAINE|LIDODERM|LIGNOCAINE|LMX 4|Lidocaine|Lidocaton|Lidopen|Lignocaine HCl|Lignostab|NSC-40030|ORAQIX|Octocaine|VAGISIL|XYLOCAINE|XYLODASE|XYLOTOX|ZTLIDO	CCN(CC)CC(=O)Nc1c(C)cccc1C	87.5	88
CHEMBL188462	AZD-3480|AZD3480|ISPRONICLINE|TC-01734|TC-1734	CN[C@@H](C)C/C=C/c1cncc(OC(C)C)c1	37.5	87
CHEMBL412873	SPARTEINE|Sparteine	C1CCN2C[C@H]3C[C@H](CN4CCCC[C@H]34)[C@@H]2C1	75	77
CHEMBL2110709		CC[N+](C)(C)CCSCC[N+](C)(C)CC	87.5	72
CHEMBL2107090	SD 14112|SULCLAMIDE	NC(=O)c1ccc(Cl)c(S(N)(=O)=O)c1	0	88
CHEMBL834	CGP-23339AE|PAMIDRONIC ACID|Pamidronate|Pamidronic Acid	NCCC(O)(P(=O)(O)O)P(=O)(O)O	75	75
CHEMBL505254	BROMACRYLIDE	C=CC(=O)NCNC(=O)CCBr	0	69
CHEMBL375611	LY-404039, (-)-|LY404039	N[C@@]1(C(=O)O)CS(=O)(=O)[C@H]2[C@H](C(=O)O)[C@H]21	0	88
CHEMBL3990061		CN1CC(O)C2=C/C(=N/NC(=N)N)C(=O)C=C21	37.5	88
CHEMBL2104133	AY-15,613|CITENAMIDE	NC(=O)C1c2ccccc2C=Cc2ccccc21	25	88
CHEMBL2105316	ROMIFENONE	O=C(CCN1CCOCC1)c1ccccc1O	50	88
CHEMBL2107089	TAUROSTEINE	O=C(NCCS(=O)(=O)O)c1cccs1	37.5	88
CHEMBL2106881	PHENYLTHILONE|PHENYTHILONE	CCC1(c2ccccc2)SCC(=O)NC1=O	0	88
CHEMBL2110596	AZAPETINE|Azapetine	C=CCN1Cc2ccccc2-c2ccccc2C1	25	85
CHEMBL2111050	PENTAMOXANE	CC(C)CCNCC1COc2ccccc2O1	25	87
CHEMBL2107071	PADIMATE|PADIMATE A	CCCCCOC(=O)c1ccc(N(C)C)cc1	50	88
CHEMBL127810	MEPRYLCAINE	CCCNC(C)(C)COC(=O)c1ccccc1	62.5	83
CHEMBL1740065	AMYLOCAINE	CCC(C)(CN(C)C)OC(=O)c1ccccc1	87.5	83
CHEMBL2105551	LIMAZOCIC	CC1(C)CSSC[C@@H](C(=O)O)NC1=O	0	88
CHEMBL2106463	CARMANTADINE|SCH 15427	O=C(O)C1CCN1C12CC3CC(CC(C3)C1)C2	87.5	79
CHEMBL2104659	BEREFRINE|BUREFRINE	CN1C[C@@H](c2cccc(O)c2)OC1C(C)(C)C	87.5	88
CHEMBL640	NSC-27461|PROCAINAMIDE|Procainamide|Procan|Procanbid|Procapan|Pronestyl|Pronestyl-SR	CCN(CC)CCNC(=O)c1ccc(N)cc1	62.5	88
CHEMBL2110958		O=C(O)c1ccc(S(=O)(=O)NCl)cc1	0	88
CHEMBL320341	QUAZINONE|Quazinone|RO 13-6438/006|Ro-13-6438	C[C@@H]1C(=O)NC2=Nc3cccc(Cl)c3CN21	25	88
CHEMBL2105225	PICILOREX	CC1NC(C2CC2)CC1c1ccc(Cl)cc1	50	87
CHEMBL6622	ANGITAK|C01DA08|CARVASIN|CEDOCARD|CEDOCARD RET|CEDOCARD-10|CEDOCARD-20|CEDOCARD-40|CEDOCARD-5|DILATRATE|DILATRATE-SR|DILUTED ISOSORBIDE DINITRATE|DILUTED ISOSORBIDE DINITRATE RS|IMTACK|ISO MACK|ISOCARD|ISOKET 0.05%|ISOKET 0.1%|ISOKET 10|ISOKET 20|ISOKET 5|ISOKET RET 20|ISOKET RET 40|ISORDIL|ISORDIL TEMBIDS|ISOSORBIDE DINITRATE|JERIDIN|NSC-80038|SONI-SLO|SORBICHEW|SORBID SA|SORBID-20 SA|SORBID-40 …	O=[N+]([O-])O[C@H]1CO[C@H]2[C@@H]1OC[C@H]2O[N+](=O)[O-]	50	83
CHEMBL266497	CP-45,634|NSC-355082|SORBINIL	O=C1NC(=O)[C@@]2(CCOc3ccc(F)cc32)N1	12.5	88
CHEMBL2051960	CARBAZOCHROME	CN1CC(O)C2=C/C(=N/NC(N)=O)C(=O)C=C21	37.5	88
CHEMBL1460	BMY-40900|DDI|DIDANOSINE|DIDANOSINE SYSTEM SUITABILITY MIXTURE|DIDEOXYINOSINE (DDI)|NSC-612049|VIDEX|VIDEX EC|Videx	O=c1[nH]cnc2c1ncn2[C@H]1CC[C@@H](CO)O1	62.5	88
CHEMBL2104035	BENHEPAZONE|RCH 314	O=c1nc2cccccc-2n1Cc1ccccc1	12.5	88
CHEMBL416801	NAFIMIDONE	O=C(Cn1ccnc1)c1ccc2ccccc2c1	25	88
CHEMBL108	ARBIL MR|CARBAGEN SR|CARBAMAZEPINE|CARBATROL|CARNEXIV|EPIMAZ|EPIMAZ RET|EPITOL|EQUETRO|G-32883|GEIGY 32883|NSC-169864|SIRTAL RET|TEGRETOL|TEGRETOL CHEWTAB|TEGRETOL PROLONGED RELEASE|TEGRETOL-XR|TERIL|TERIL RET|TIMONIL 200 RET|TIMONIL 400 RET|Tegretol XR	NC(=O)N1c2ccccc2C=Cc2ccccc21	12.5	88
CHEMBL4297437	ST-101|ST101|ZSET-1446	O=C1N=C2C=CC=CN2C12Cc1ccccc1C2	75	82
CHEMBL25422	AZAROLE|WIN 38770	C1=CC(=Nn2cccc2)C=CC1=Nn1cccc1	25	82
CHEMBL268164	CYCLOBARBITAL|HEXEMAL|PHANODORN	CCC1(C2=CCCCC2)C(=O)NC(=O)NC1=O	37.5	88
CHEMBL7728	ENHEXYMAL|EVIPAL|HEXOBARBITAL|SOMBUCAPS|SOMBULEX	CN1C(=O)NC(=O)C(C)(C2=CCCCC2)C1=O	37.5	88
CHEMBL1288786	PROPAZOLAMIDE	CCC(=O)Nc1nnc(S(N)(=O)=O)s1	25	83
CHEMBL19	L-584601|METHAZOLAMIDE|Methazolamide|NEPTAZANE|VVP-808|VVP808	CC(=O)/N=c1/sc(S(N)(=O)=O)nn1C	25	88
CHEMBL1453416	ISBUFYLLINE	CC(C)Cn1cnc2c1c(=O)n(C)c(=O)n2C	12.5	88
CHEMBL93	A-64077|ABBOTT-64077|ZILEUTON|ZYFLO|ZYFLO CR	CC(c1cc2ccccc2s1)N(O)C(N)=O	37.5	88
CHEMBL375492	AMITHIOZONE|NSC-3550|SQ-2321|TB I-698|THIACETAZONE|THIOACETAZONE	CC(=O)Nc1ccc(/C=N/NC(N)=S)cc1	12.5	83
CHEMBL2104473	XENIPENTONE	CC(=O)/C=C(\C)c1ccc(-c2ccccc2)cc1	25	88
CHEMBL2110707	SALETAMIDE	CCN(CC)CCNC(=O)c1ccccc1O	75	88
CHEMBL151445	DROPROPIZINE|U.C.B.-1967|UCB 1967	OCC(O)CN1CCN(c2ccccc2)CC1	37.5	88
CHEMBL124211		CC(C)CNCCOC(=O)c1ccc(N)cc1	50	88
CHEMBL2110959	METABUTETHAMINE	CC(C)CNCCOC(=O)c1cccc(N)c1	50	88
CHEMBL569	NSC-169497|Novocain|PROCAINE|Procaine	CCN(CC)CCOC(=O)c1ccc(N)cc1	87.5	88
CHEMBL2104274	EVANDAMINE	CC1CC(N)=NN1c1nc2c(s1)CCCC2	37.5	88
CHEMBL3182532	HX-1171	CCCCCCOc1cc(C)c(O)c(C)c1C	87.5	88
CHEMBL2104032	CARBOCLORAL|CI-336|CN-16146|HY-185|PRODORM	CCOC(=O)NC(O)C(Cl)(Cl)Cl	50	79
CHEMBL4297210	ADX-102|ALD-102|NS2|REPROXALAP	CC(C)(O)c1nc2ccc(Cl)cc2cc1N	12.5	88
CHEMBL3549142	AN-3365|AN3365|EPETRABOROLE|GSK-2251052|GSK2251052	NC[C@H]1OB(O)c2c(OCCCO)cccc21	50	88
CHEMBL1697828	ADALIN|BROMODIETHYLACETYLUREA|CARBROMAL	CCC(Br)(CC)C(=O)NC(N)=O	62.5	71
CHEMBL458769	ETHOPABATE	CCOc1cc(NC(C)=O)ccc1C(=O)OC	12.5	88
CHEMBL2107098	CINTRAMIDE|CINTRIAMIDE	COc1cc(/C=C/C(N)=O)cc(OC)c1OC	50	85
CHEMBL2107446	NESOSTEINE	O=C(O)c1ccccc1C(=O)N1CCSC1	37.5	88
CHEMBL1868301	AY-8682|CYHEPTAMIDE	NC(=O)C1c2ccccc2CCc2ccccc21	25	88
CHEMBL306700	VILOXAZINE	CCOc1ccccc1OCC1CNCCO1	12.5	87
CHEMBL2106172	DETANOSAL	CCN(CC)CCOC(=O)c1ccccc1O	87.5	88
CHEMBL2103762	AMBAZONE	N=C(N)NN=C1C=CC(=NNC(N)=S)C=C1	12.5	83
CHEMBL2104621	ETIFELMINE	CCC(CN)=C(c1ccccc1)c1ccccc1	87.5	88
CHEMBL1190753	DIMEFADANE|SK&F 1340	CN(C)C1CC(c2ccccc2)c2ccccc21	25	85
CHEMBL38120	TAMETRALINE	CN[C@@H]1CC[C@@H](c2ccccc2)c2ccccc21	0	85
CHEMBL1473700	PIROCTONE	Cc1cc(CC(C)CC(C)(C)C)n(O)c(=O)c1	62.5	80
CHEMBL1697687	57C65|CLOGUANAMIL|CLOGUANAMILE	N#Cc1ccc(NC(=O)NC(=N)N)cc1Cl	25	88
CHEMBL742	KETALAR|KETAMINE|Ketamine|NSC-70151	CNC1(c2ccccc2Cl)CCCCC1=O	25	88
CHEMBL2107769	PERFLISOBUTANE	FC(F)(F)C(F)(C(F)(F)F)C(F)(F)F	75	64
CHEMBL2104979	AI-700|PERFLUBUTANE	FC(F)(F)C(F)(F)C(F)(F)C(F)(F)F	75	64
CHEMBL1788385	TILBROQUINOL	Cc1cc(Br)c(O)c2ncccc12	0	88
CHEMBL572	BERKFURIN|CEDURAN|Dantafur|FURADANTIN|FURALAN|GENFURA|Ivadantin|MACROBID|MACRODANTIN|NITROFURANTOIN|NITROFURANTOIN (MONOHYDRATE/MACROCRYSTALS)|NITROFURANTOIN MACROCRYSTALLINE|NITROFURANTOIN, MACROCRYSTALLINE|NSC-2107|NSC-44150|Nitrofurantoin	O=C1CN(/N=C/c2ccc([N+](=O)[O-])o2)C(=O)N1	0	83
CHEMBL1451173	DIACETYLSALICYLIC ACID|DIPYROCETYL	CC(=O)Oc1cccc(C(=O)O)c1OC(C)=O	25	88
CHEMBL1201754	60231/4|BANZEL|CGP 33101|E-2080|E2080|INOVELON|RUF 331|RUFINAMIDE	NC(=O)c1cn(Cc2c(F)cccc2F)nn1	50	88
CHEMBL27129	SINITRODIL	O=C1c2ccccc2OCN1CCO[N+](=O)[O-]	25	88
CHEMBL70246		Cn1c(=O)c2c(ncn2CC(=O)O)n(C)c1=O	25	88
CHEMBL407535	NF-1120|NIFURIMIDE	CC1CN(/N=C/c2ccc([N+](=O)[O-])o2)C(=O)N1	25	88
CHEMBL2111132	TETRAZOLAST	c1ccc2c(c1)cc(-c1nnn[nH]1)c1nnnn12	0	88
CHEMBL2107643	12C|VELARESOL	O=Cc1c(O)cccc1OCCCCC(=O)O	37.5	88
CHEMBL2104040	CINAMETIC ACID	COc1cc(/C=C/C(=O)O)ccc1OCCO	0	88
CHEMBL1094	ADD-03055|FELBAMATE|FELBATOL|TALOXA|W-554	NC(=O)OCC(COC(N)=O)c1ccccc1	12.5	88
CHEMBL2110940		O=[N+]([O-])c1ccc(-c2csc3[n+]2CCN3)o1	37.5	88
CHEMBL85140	PROTHEOBROMINE|Protheobromine	CC(O)Cn1c(=O)c2c(ncn2C)n(C)c1=O	12.5	88
CHEMBL37390	PROXYPHYLLINE|THEAN	CC(O)Cn1cnc2c1c(=O)n(C)c(=O)n2C	12.5	88
CHEMBL2104122	CICLOPROFEN|SQ 20824	CC(C(=O)O)c1ccc2c(c1)Cc1ccccc1-2	0	88
CHEMBL92974	DOXENITOIN|Doxenitoin|SKF 2599	O=C1NCNC1(c1ccccc1)c1ccccc1	37.5	88
CHEMBL276711	NSC-696819|SEMAXANIB|SU-5416|SU005416|SU5416|Semaxinib	Cc1cc(C)c(/C=C2\C(=O)Nc3ccccc32)[nH]1	25	88
CHEMBL347425	BW 58-271|ROLODINE|Rolodine	Cc1nc(NCc2ccccc2)c2cc[nH]c2n1	12.5	88
CHEMBL447	MEBALLYMAL|SECOBARBITAL|SECONAL|Secobarbital	C=CCC1(C(C)CCC)C(=O)NC(=O)NC1=O	0	88
CHEMBL2106810	NEALBARBITAL	C=CCC1(CC(C)(C)C)C(=O)NC(=O)NC1=O	37.5	88
CHEMBL2106919	METAPRAMINE	CNC1Cc2ccccc2N(C)c2ccccc21	12.5	87
CHEMBL273575	NOMIFENSINE	CN1Cc2c(N)cccc2C(c2ccccc2)C1	12.5	88
CHEMBL100424	PICARTAMIDE	C/N=C(\S)C1(c2ccccn2)CCCS1	37.5	86
CHEMBL2107517	FURMETHOXADONE|NITROFURADOXADONE	CC1CN(/N=C/c2ccc([N+](=O)[O-])o2)C(=O)O1	62.5	88
CHEMBL280531	TIVICICLOVIR	Nc1nc(O)c2ncn(CC(CO)CO)c2n1	87.5	88
CHEMBL1744042	BUCICLOVIR	Nc1nc(O)c2ncn(CC[C@@H](O)CO)c2n1	87.5	83
CHEMBL1908307	BTS 49 465|FLOSEQUINAN|MANOPLAX	Cn1cc([S+](C)[O-])c(=O)c2ccc(F)cc21	25	88
CHEMBL1201233	METHYLDOPATE|Methyldopate	CCOC(=O)[C@@](C)(N)Cc1ccc(O)c(O)c1	50	88
CHEMBL2103954	EMORFAZONE	CCOc1c(N2CCOCC2)cnn(C)c1=O	37.5	88
CHEMBL156901	MOPROLOL|Moprolol	COc1ccccc1OCC(O)CNC(C)C	37.5	88
CHEMBL714	AEROLIN|AEROLIN 400|AEROLIN AUTO|AIROMIR|AIRSALB|ALBUTEROL|ASMASAL CLICKHALER|ASMASAL SPACEHALER|ASMAVEN|ASMAVENT|Accuneb|COBUTOLIN|COMBIVENT|COMBIVENT UDVS|Combivent|Duoneb|IPRAMOL STERI-NEB|KENTAMOL|LIBETIST|MAXIVENT|PROVENTIL|PROVENTIL-HFA|Proair HFA|Proventil HFA|RIMASAL|SALAMOL E-BREATHE|SALAPIN|SALBULIN NOVOLIZER|SALBUTAMOL|SALBUVENT|SALIPRANEB|SCH 13949W|SCH-13949W|STERI-NEB SALAMOL|VENTMA…	CC(C)(C)NCC(O)c1ccc(O)c(CO)c1	25	88
CHEMBL1201213	ETYPRENALINE|ISOETARINE|ISOETHARINE|WIN 3406	CCC(NC(C)C)C(O)c1ccc(O)c(O)c1	75	88
CHEMBL398110	UK 396082|UK-396,082|UK-396082	CCCn1cnc(C[C@H](CCCN)C(=O)O)c1	37.5	88
CHEMBL2104216	DEMELVERINE	CN(CCc1ccccc1)CCc1ccccc1	37.5	87
CHEMBL3545985	BENZFETAMINE	C[C@@H](Cc1ccccc1)N(C)Cc1ccccc1	50	87
CHEMBL2107068	TEBATIZOLE	CN1CCN(c2nc(C(C)(C)C)cs2)CC1	37.5	88
CHEMBL2104738	MESECLAZONE|W-2395	CC1CC2Oc3ccc(Cl)cc3C(=O)N2O1	12.5	88
CHEMBL2111119	LOMETRALINE	COc1ccc(Cl)c2c1CCCC2N(C)C	12.5	87
CHEMBL894	BUPROPION|Bupropion	CC(NC(C)(C)C)C(=O)c1cccc(Cl)c1	50	85
CHEMBL2104599	DICHLORAMINE-T	Cc1ccc(S(=O)(=O)N(Cl)Cl)cc1	50	78
CHEMBL53418	CHRYSAZIN|DANTHRON|DANTRON|DORBANE|Danthron|ISTIZIN	O=C1c2cccc(O)c2C(=O)c2c(O)cccc21	12.5	88
CHEMBL64130	2-Acetylfuranonaphthoquinone|BBI608|NAPABUCASIN	CC(=O)c1cc2c(o1)C(=O)c1ccccc1C2=O	12.5	88
CHEMBL172498	DOQUALAST|Doqualast	O=C(O)c1ccc2nc3ccccn3c(=O)c2c1	12.5	88
CHEMBL24924	FLUINDIONE|PREVISCAN	O=C1c2ccccc2C(=O)C1c1ccc(F)cc1	12.5	88
CHEMBL1957038	DEHYDROEQUOL|IDRONOXIL|NV-06	Oc1ccc(C2=Cc3ccc(O)cc3OC2)cc1	12.5	88
CHEMBL195560	ISOPHENOXODIOL	Oc1ccc(C2=COc3cc(O)ccc3C2)cc1	12.5	88
CHEMBL3989847	NIFURTHILINE|THIOFURADENE	O=[N+]([O-])c1ccc(/C=N/N2CCNC2=S)o1	25	88
CHEMBL2107064	ROLAFAGREL	O=C(O)c1ccc2c(c1)C=C(n1ccnc1)CC2	12.5	88
CHEMBL2111127	OXIFUNGIN	c1ccc(OCC2=Nc3cnccc3NN2)cc1	25	88
CHEMBL2105363	QUINEZAMIDE	CC(=O)Nc1cnn2c(C)nc3ccccc3c12	37.5	88
CHEMBL12831	CI-914|IMAZODAN	O=C1CCC(c2ccc(-n3ccnc3)cc2)=NN1	12.5	88
CHEMBL3545036	ADX-10059|ADX10059|RASEGLURANT|Raseglurant	Cc1cc(C)c(N)c(C#Cc2cccc(F)c2)n1	50	88
CHEMBL1230245	RONOPTERIN|VAS-203|VAS203	C[C@H](O)[C@H](O)[C@H]1CNc2nc(N)nc(N)c2N1	50	83
CHEMBL2106809	NAPHTHONONE	O=C1CCCCC1c1c(O)ccc2ccccc12	12.5	88
CHEMBL2105601	LIOSOL|M.G. 1559|XENBUCIN|XENBUFICIN	CCC(C(=O)O)c1ccc(-c2ccccc2)cc1	87.5	88
CHEMBL1877495	BENMOXIN|MEBAMOXINE	CC(NNC(=O)c1ccccc1)c1ccccc1	50	88
CHEMBL1581974	PICOBENZIDE	Cc1cc(C)cc(C(=O)NCc2ccncc2)c1	50	88
CHEMBL22916	AMELTOLIDE	Cc1cccc(C)c1NC(=O)c1ccc(N)cc1	50	88
CHEMBL1282	ALDARA|Aldara|IMIQUIMOD|R-837|S26308|ZYCLARA	CC(C)Cn1cnc2c(N)nc3ccccc3c21	50	88
CHEMBL1094966	PIRBUTEROL|Pirbuterol	CC(C)(C)NCC(O)c1ccc(O)c(CO)n1	25	88
CHEMBL2105449	CENTRAZENE|CL 26193|SIMTRAZENE	CN(/N=N/N(C)c1ccccc1)c1ccccc1	12.5	83
CHEMBL2107053	TETRABARBITAL|TETRAMAL	CCCC(CC)C1(CC)C(=O)NC(=O)NC1=O	75	78
CHEMBL590540	CYSTINE	N[C@@H](CSSC[C@H](N)C(=O)O)C(=O)O	0	76
CHEMBL2107516	BUDRALAZINE	CC(C)=C/C(C)=N/N=c1/[nH]ncc2ccccc12	25	88
CHEMBL2110937		C=CCC1(CC(C)C)C(=O)NC(=S)NC1=O	25	88
CHEMBL1193	NSC-47965|PHENIRAMINE|Pheniramine	CN(C)CCC(c1ccccc1)c1ccccn1	25	87
CHEMBL178862	ANETHOLE TRITHIONE|ANETHOLTRITHION|Anethole Trithione|Anetholtrithion	COc1ccc(-c2cc(=S)ss2)cc1	0	86
CHEMBL2106529	CROPROPAMIDE	C/C=C/C(=O)N(CCC)C(CC)C(=O)N(C)C	87.5	75
CHEMBL120563	NSC-1771|REZIFILM|SQ 1489|THIRAM	CN(C)C(=S)SSC(=S)N(C)C	0	75
CHEMBL1271	Ansolysen|Pentolinium	C[N+]1(CCCCC[N+]2(C)CCCC2)CCCC1	87.5	82
CHEMBL2179529	AZD 1446|AZD-1446|AZD1446|AZD1446 HCL|TC-6683|TC6683|TC6683 HCL	O=C(c1ccc(Cl)o1)N1CC2CNCC2C1	37.5	88
CHEMBL1230158	TIANAFAC	Cc1c(CC(=O)O)sc2ccc(Cl)cc12	25	88
CHEMBL4296719	DUTOGLIPTIN|PHX1149	O=C(CN[C@@H]1CCNC1)N1CCC[C@H]1B(O)O	87.5	81
CHEMBL1201117	DELAXIN|FORBAXIN|METHOCARBAMOL|Miolaxin|NSC-170960|Neuraxin|ROBAXIN|ROBAXIN-750	COc1ccccc1OCC(O)COC(N)=O	37.5	88
CHEMBL201761	INSH|N'-(2-Hydroxybenzylidene)Isonicotinohydrazide|SALINAZID|SALINIAZID|Salizid	O=C(N/N=C/c1ccccc1O)c1ccncc1	37.5	88
CHEMBL258805	SU-9516	COc1ccc2c(c1)/C(=C/c1cnc[nH]1)C(=O)N2	0	88
CHEMBL407874	6-O-BENZYLGUANINE|NSC-637037|O6-BENZYLGUANINE	Nc1nc(OCc2ccccc2)c2nc[nH]c2n1	37.5	88
CHEMBL17125	PELRINONE	Cc1nc(=O)c(C#N)c(NCc2cccnc2)[nH]1	12.5	88
CHEMBL311300	BCX-34|PELDESINE	Nc1nc2c(Cc3cccnc3)c[nH]c2c(=O)[nH]1	50	83
CHEMBL2105529	TENOSIPROL	O=C(O[C@H]1CN[C@H](C(=O)O)C1)c1cccs1	0	88
CHEMBL1201774	DAPROTERIN|SAPROPTERIN	C[C@H](O)[C@H](O)[C@H]1CNc2nc(N)nc(O)c2N1	37.5	88
CHEMBL2106178	ENFENAMIC ACID	O=C(O)c1ccccc1NCCc1ccccc1	50	88
CHEMBL686	CI-473|CN-35355|CONTRAFLAM|DYSMAN-250|DYSMAN-500|INF-3355|J2.344B|M01AG01|MEFENAMIC ACID|MEFLAM 250|MEFLAM 500|MENDYS|NSC-94437|OPUSTAN 250|OPUSTAN 500|PONSTAN|PONSTAN FTE|PONSTEL	Cc1cccc(Nc2ccccc2C(=O)O)c1C	62.5	88
CHEMBL2106826	NAFOXADOL	c1ccc2cc(C34CNCC(CO3)O4)ccc2c1	25	84
CHEMBL136800	BDP 12|BDP-12|CX 516|CX-516|CX516	O=C(c1ccc2nccnc2c1)N1CCCCC1	50	88
CHEMBL4297382	GPI 1485|GPI-1485	CCC(C)(C)C(=O)C(=O)N1CCC[C@H]1C(=O)O	87.5	80
CHEMBL2103807	851-A|851A|EPETIRIMOD|S-30563	CC(C)Cn1cnc2c(N)nc3cccnc3c21	50	88
CHEMBL471036	LITOXETINE	c1ccc2cc(COC3CCNCC3)ccc2c1	12.5	87
CHEMBL4297313	OT-551	CC1(C)CC(OC(=O)C2CC2)CC(C)(C)N1O	62.5	77
CHEMBL2104582	OCTAPINOL	CCCC(CCC)CC1CCN(CCO)CC1	25	86
CHEMBL1534653	HETAFLUR|SK&F 2208	CCCCCCCCCCCCCCCCN	12.5	75
CHEMBL19236	BDF-5896|BDF5896|BE-5895|BE5895|CYNT|FISIOTENS|LY-326869|LY326869|MOXONIDINE|NORCYNT|NORMATENS|NUCYNT|PHYSIOTENS	COc1nc(C)nc(Cl)c1NC1=NCCN1	25	88
CHEMBL2106759	FOSCOLIC ACID|PDLA|PHOSCOLIC ACID	CC(O)(C(=O)O)P(=O)(O)C(C)(O)C(=O)O	87.5	70
CHEMBL92444	NIDROXYZONE|NITROFUROXIZONE|Nidroxyzone	NC(=O)N(CCO)/N=C/c1ccc([N+](=O)[O-])o1	50	83
CHEMBL1200370	ACETOXYL 2.5|ACETOXYL 5|ACNE-AID CREAM|ACNECIDE|ACNECIDE 10|ACNEGEL|ACNEGEL FTE|ACNIDAZIL|BENOXYL|BENOXYL 10|BENOXYL 20|BENOXYL 5|BENZAC|BENZAC W|BENZAGEL 10|BENZAGEL 5|BENZAMYCIN|BENZOYL PEROXIDE|BREVOXYL|CLEAR BY DESIGN|CLEARASIL MAX 10|DERMOXYL|DRY AND CLEAR|DRY CLEAR|E928|EPI-CLEAR|FOSTEX BPO BAR, GEL, AND WASH|GPPE LOTIO GEL|LOROXIDE|MEDICLEAR|MEDICLEAR ACNE 10|MEDICLEAR ACNE 5|NERICUR|NSC-6…	O=C(OOC(=O)c1ccccc1)c1ccccc1	50	83
CHEMBL52609	NSC-21548|THYMIDINE|Thymidin|Thymidinedeoxyriboside|ZIDOVUDINE RELATED COMPOUND D|ZIDOVUDINE RELATED COMPOUND D RS	Cc1cn([C@H]2C[C@H](O)[C@@H](CO)O2)c(=O)[nH]c1=O	50	88
CHEMBL1329455	CAS 276|CORVASAL|CORVATON MITE|CORVATON RET|Corvaton|MOLSIDOMINE|MORSYDOMINE	CCOC(=O)[N-]c1c[n+](N2CCOCC2)no1	25	83
CHEMBL1297	53858|FENOPROFEN|Fenoprofen|Nalfon|PROGESIC	CC(C(=O)O)c1cccc(Oc2ccccc2)c1	37.5	88
CHEMBL1898387	MEXENONE	COc1ccc(C(=O)c2ccc(C)cc2)c(O)c1	62.5	88
CHEMBL198877	(S)-Equol|AUS-131	Oc1ccc([C@H]2COc3cc(O)ccc3C2)cc1	12.5	88
CHEMBL15192	ARQ 501|ARQ-501|Beta-Lapachone|LAPACHONE|Lapachone, Beta-|MB-12066|NSC-26326|NSC-629749	CC1(C)CCC2=C(O1)c1ccccc1C(=O)C2=O	37.5	88
CHEMBL2105035	ISONIXIN	Cc1cccc(C)c1NC(=O)c1cccnc1O	37.5	88
CHEMBL2104706	METANIXIN	Cc1cccc(C)c1Nc1ncccc1C(=O)O	25	88
CHEMBL1596113	NIXYLIC ACID|UP 74	Cc1cccc(Nc2ncccc2C(=O)O)c1C	50	88
CHEMBL57358	BI-L-239|ENOFELAST|Enofelast	Cc1cc(/C=C/c2ccc(F)cc2)cc(C)c1O	62.5	88
CHEMBL3989616	LIDIMYCIN|LYDIMYCIN|U-15,965	O=C(O)/C=C/CC[C@@H]1SC[C@@H]2NC(=O)N[C@H]12	12.5	88
CHEMBL2106771	DA-808|NAFCAPROIC ACID	CCC(CC)(C(=O)O)c1cccc2ccccc12	37.5	80
CHEMBL1420319	CB-103	CC(C)(C)c1ccc(Oc2ccc(N)cn2)cc1	37.5	88
CHEMBL2104341	IPRAZONE|ISOPRAZONE	Cc1[nH]c(-c2ccccc2)c(N)c1C(=O)C(C)C	87.5	88
CHEMBL1255901	HUPERZINE A	C/C=C1\[C@H]2C=C(C)C[C@@]1(N)c1ccc(=O)[nH]c1C2	50	85
CHEMBL1742426	BISFENTIDINE	Cc1nc(-c2ccc(/N=C/NC(C)C)cc2)c[nH]1	25	88
CHEMBL2009296		Oc1ccc2c(c1)CC[N+]1=C2CCC2CCCC21	62.5	82
CHEMBL441	THIOPENTAL|THIOPENTAL CIII|Thiopental	CCCC(C)C1(CC)C(=O)NC(=S)NC1=O	87.5	80
CHEMBL1990189	SULFONETHYLMETHANE|TRIONAL	CCC(C)(S(=O)(=O)CC)S(=O)(=O)CC	0	59
CHEMBL3989469	MENGLYTATE	CCOCC(=O)O[C@@H]1C[C@H](C)CC[C@H]1C(C)C	0	86
CHEMBL331743	DIETHYLDIXANTHOGEN|DIEXANTHOGEN|DIXANTHOGEN|NSC-402561	CCOC(=S)SSC(=S)OCC	0	75
CHEMBL706	CETANOL|CETYL ALCOHOL|Cetyl Alcohol|HEXADECANOL	CCCCCCCCCCCCCCCCO	12.5	75
CHEMBL435951	MITOZOLOMIDE	NC(=O)c1ncn2c(=O)n(CCCl)nnc12	25	83
CHEMBL3545351	AV-101|J578.071C	Nc1cc(Cl)ccc1C(=O)CC(N)C(=O)O	25	88
CHEMBL235668	MA-1|TIPIRACIL|TPI (FREEBASE)	N=C1CCCN1Cc1nc(O)nc(O)c1Cl	37.5	88
CHEMBL565	ATROMID|ATROMID-S|AY-61123|CHLORFENISATE|CLOFIBRATE|ICI 28257|NSC-79389	CCOC(=O)C(C)(C)Oc1ccc(Cl)cc1	75	83
CHEMBL91238	IPROCLOZIDE|PC-603	CC(C)NNC(=O)COc1ccc(Cl)cc1	50	88
CHEMBL2106019	CLORMECAINE	CN(C)CCOC(=O)c1ccc(Cl)c(N)c1	37.5	88
CHEMBL1199080	Bretylium	CC[N+](C)(C)Cc1ccccc1Br	50	85
CHEMBL472561	AAFC|FLUROCITABINE|RO 21-0702	N=c1nc2n(cc1F)[C@@H]1O[C@H](CO)[C@@H](O)[C@@H]1O2	50	88
CHEMBL95606	CYTIDINE|MMV638723|NSC-20258	Nc1ccn([C@@H]2O[C@H](CO)[C@@H](O)[C@H]2O)c(=O)n1	87.5	83
CHEMBL2105096	FURTERENE	Nc1nc(N)c2nc(-c3ccco3)c(N)nc2n1	25	88
CHEMBL2111108	TARIBAVIRIN	N=C(N)c1ncn([C@@H]2O[C@H](CO)[C@@H](O)[C@H]2O)n1	37.5	80
CHEMBL2104014	ALONIMID	O=C1CCC2(CCC(=O)c3ccccc32)C(=O)N1	50	88
CHEMBL115794	MANIFAXINE	C[C@@H]1N[C@H](C)CO[C@@]1(O)c1cc(F)cc(F)c1	0	88
CHEMBL3989961	TEPILAMIDE FUMARATE|XP23829	CCN(CC)C(=O)COC(=O)/C=C/C(=O)OC	87.5	70
CHEMBL1169490	4'-THIO-2'-DEOXYCYTIDINE|NSC-764276|TDCYD	Nc1ccn([C@H]2C[C@H](O)[C@@H](CO)S2)c(=O)n1	37.5	88
CHEMBL10878	AGOMELATINE|VALDOXAN	COc1ccc2cccc(CCNC(C)=O)c2c1	0	88
CHEMBL1279	FROVATRIPTAN|Frova|Frovatriptan|MIGARD|MYLATRIP	CN[C@@H]1CCc2[nH]c3ccc(C(N)=O)cc3c2C1	100	88
CHEMBL1179735	AMPROLIUM	CCCc1ncc(C[n+]2ccccc2C)c(N)n1	12.5	88
CHEMBL1233598	2-Iminobiotin	N=C1N[C@@H]2[C@H](CCCCC(=O)O)SC[C@@H]2N1	25	88
CHEMBL3989483	NORLEVORPHANOL	Oc1ccc2c(c1)[C@@]13CCCC[C@H]1[C@@H](C2)NCC3	87.5	77
CHEMBL275528	PHENCYCLIDINE	c1ccc(C2(N3CCCCC3)CCCCC2)cc1	50	85
CHEMBL1887483	LAURIXAMINE	CCCCCCCCCCCCOCCCN	12.5	71
CHEMBL2104709	MELUADRINE	CC(C)(C)NC[C@H](O)c1ccc(O)cc1Cl	25	88
CHEMBL2106471	DOMIODOL|M.G. 13608	OCC1COC(CI)O1	50	64
CHEMBL2110957	NEMAZOLINE	Nc1c(Cl)cc(CC2=NCCN2)cc1Cl	0	88
CHEMBL238465	A-422894.0|ABT-894|SOFINICLINE	Clc1cc(N2C[C@@H]3CN[C@@H]3C2)cnc1Cl	12.5	87
CHEMBL100259	NSC-20256|URIDINE	O=c1ccn([C@@H]2O[C@H](CO)[C@@H](O)[C@H]2O)c(=O)[nH]1	87.5	83
CHEMBL1643	COPEGUS|NSC-163039|REBETOL|RIBASPHERE|RIBAVARIN|RIBAVIRIN|RibaPak|Ribofluranosyl Carboxamide|SCH 18908|SCH-18908|TRIBAVIRIN|Tribavirin|VIRAZID|VIRAZOLE|Viramid	NC(=O)c1ncn([C@@H]2O[C@H](CO)[C@@H](O)[C@H]2O)n1	12.5	80
CHEMBL1489	AZACITIDINE|LADAKAMYCIN|NSC-102816|U-18,496|VIDAZA|Vidaza	Nc1ncn([C@@H]2O[C@H](CO)[C@@H](O)[C@H]2O)c(=O)n1	75	83
CHEMBL105318	ALOVUDINE|CL 184,824|CL 184824|CL-184,824|NSC-140025	Cc1cn([C@H]2C[C@H](F)[C@@H](CO)O2)c(=O)[nH]c1=O	0	88
CHEMBL1326877	DIOXYBENZONE	COc1ccc(C(=O)c2ccccc2O)c(O)c1	62.5	88
CHEMBL2107458	BTS 17345|FLUPROFEN|RD 17345	CC(C(=O)O)c1ccc(-c2cccc(F)c2)cc1	62.5	88
CHEMBL563	ANSAID|BTS 18,322|BTS-18322|CEBUTID|FLUBIPROFEN|FLURBIPROFEN|FROBEN|FROBEN SR|Ocufen|STREFEN|TRANSACT|U-27,182	CC(C(=O)O)c1ccc(-c2ccccc2)c(F)c1	62.5	88
CHEMBL135000	CARNIDAZOLE|R 25,831 [AS THE FREE BASE]|R 28,096 [AS HYDROCHLORIDE]	CO/C(S)=N/CCn1c([N+](=O)[O-])cnc1C	75	86
CHEMBL347695	IMILOXAN	CCn1ccnc1CC1COc2ccccc2O1	37.5	87
CHEMBL1667969	SAR-407899	O=c1[nH]ccc2cc(OC3CCNCC3)ccc12	12.5	88
CHEMBL681	AMIDATE|ETOMIDATE	CCOC(=O)c1cncn1[C@H](C)c1ccccc1	37.5	88
CHEMBL3188029	Cypromin|EX 4883|RMI 83,027|ROLICYPRINE	O=C1CC[C@@H](C(=O)N[C@H]2C[C@@H]2c2ccccc2)N1	37.5	88
CHEMBL506871	ABT-888|PARP-1 INHIBITOR ABT-888|VELIPARIB	C[C@]1(c2nc3cccc(C(N)=O)c3[nH]2)CCCN1	37.5	88
CHEMBL146408	5190|AMIDEFRINE|AMIDEFRINE MESILATE|AMIDEPHRINE MESYLATE	CNCC(O)c1cccc(NS(C)(=O)=O)c1	12.5	88
CHEMBL857	BIOEPIDERM|BIOTIN|Biotin|Biotin 100|MD-1003|NSC-63865|Vitamin H	O=C(O)CCCC[C@@H]1SC[C@@H]2NC(=O)N[C@H]12	12.5	88
CHEMBL1699033	FENESTREL	CCC1C(c2ccccc2)=CCC(C(=O)O)C1C	25	88
CHEMBL2105856	FELIPYRINE	O=C1C(N2CCCCC2)CCN1c1ccccc1	12.5	88
CHEMBL2106968	MESULFEN|MESULPHEN|THIANTHOL	Cc1ccc2c(c1)Sc1ccc(C)cc1S2	62.5	88
CHEMBL2105002	DIMYRIL|ISOAMINILE|ISOAMINILE CITRATE	CC(CC(C#N)(c1ccccc1)C(C)C)N(C)C	62.5	88
CHEMBL312448	XYLOMETAZOLINE	Cc1cc(C(C)(C)C)cc(C)c1CC1=NCCN1	87.5	87
CHEMBL275446	METIAMIDE|SK&F 92058	C/N=C(\S)NCCSCc1[nH]cnc1C	50	81
CHEMBL2104096	CLONAZOLINE	Clc1ccc(CC2=NCCN2)c2ccccc12	0	87
CHEMBL12318	CLODRONIC ACID	O=P(O)(O)C(Cl)(Cl)P(=O)(O)O	75	68
CHEMBL50472	FENMETOZOLE	Clc1ccc(OCC2=NCCN2)cc1Cl	0	87
CHEMBL2105912	AGANODINE	N=C(N)NN1Cc2c(Cl)ccc(Cl)c2C1	12.5	88
CHEMBL647	APRACLONIDINE|Apraclonidine|IOPIDINE|IOPIDINE 1%	Nc1cc(Cl)c(N=C2NCCN2)c(Cl)c1	12.5	88
CHEMBL2105520	DURAFLEX|FLUMETRAMIDE|MCN-1546	O=C1COC(c2ccc(C(F)(F)F)cc2)CN1	0	88
CHEMBL2110691	MENADOXIME	CC1=C/C(=N/OCC(=O)O)c2ccccc2C1=O	0	88
CHEMBL1852164	LX 2931|LX-2931|LX-3305|LX2931|LX3305	C/C(=N\O)c1nc([C@@H](O)[C@H](O)[C@H](O)CO)c[nH]1	87.5	75
CHEMBL3989527	DACOPAFANT	NC(=O)c1ccn2c1CS[C@@H]2c1cccnc1	62.5	88
CHEMBL2103822	BMS-214,778|BMS-214778|HETLIOZ|TASIMELTEON|VEC-162	CCC(=O)NC[C@@H]1C[C@H]1c1cccc2c1CCO2	25	88
CHEMBL1620875	AF-438 FREE BASE|AF-438 [AS CITRATE]|OXOLAMINE|SKF 9976 FREE BASE|SKF 9976 [AS CITRATE]|SKF-9976 FREE BASE	CCN(CC)CCc1nc(-c2ccccc2)no1	37.5	88
CHEMBL382769	MCN-3113|XILOBAM|Xilobam	Cc1cccc(C)c1NC(=O)/N=C1\CCCN1C	37.5	88
CHEMBL157337	RAMIFENAZONE|Ramifenazone	Cc1c(NC(C)C)c(=O)n(-c2ccccc2)n1C	37.5	88
CHEMBL310160	BIPENAMOL	NCc1ccccc1Sc1ccccc1CO	25	88
CHEMBL1159	PINACIDIL	CC(N/C(=N\C#N)Nc1ccncc1)C(C)(C)C	37.5	88
CHEMBL2105550	TOLQUINZOLE	CCC1(O)CCN2CCc3ccc(C)cc3C2C1	50	88
CHEMBL2105792	ANAZOCINE	COC1(c2ccccc2)C2CCCC1CN(C)C2	50	87
CHEMBL1076211	MYDETON|N-553 FREE BASE|N-553 [AS HYDROCHLORIDE]|NSC-107321|TOLPERISONE|TOLPERISONE HYDROCHLORIDE	Cc1ccc(C(=O)C(C)CN2CCCCC2)cc1	50	88
CHEMBL1797127	INAPERISONE	CCc1ccc(C(=O)C(C)CN2CCCC2)cc1	75	88
CHEMBL201960	PYROVALERONE	CCCC(C(=O)c1ccc(C)cc1)N1CCCC1	62.5	88
CHEMBL1685	DALGAN|DEZOCINE|WY-16,225	C[C@@]12CCCCC[C@@H](Cc3ccc(O)cc31)[C@@H]2N	12.5	88
CHEMBL2105025	IQUINDAMINE	CCN(CC)CCNC1=NCCc2ccccc21	12.5	87
CHEMBL2106747	GAMFEXINE|WIN 1344	CN(C)CCC(c1ccccc1)C1CCCCC1	12.5	87
CHEMBL607710	CHLORPHENESIN|CHLORPHENESIN CARBAMATE|MAOLATE|U-19,646	NC(=O)OCC(O)COc1ccc(Cl)cc1	25	88
CHEMBL862	GUANFACINE|Guanfacine|INTUNIV|Tenex	N=C(N)NC(=O)Cc1c(Cl)cccc1Cl	50	88
CHEMBL917	5-Fluoro-2-deoxyuridine|F.U.D.R.|FLOXURIDINE|FLUORURIDINE DEOXYRIBOSE|FUDR|NSC-27640	O=c1[nH]c(=O)n([C@H]2C[C@H](O)[C@@H](CO)O2)cc1F	37.5	88
CHEMBL1130	5'-Deoxy-5-Fluorouridine (5'-Dfur)|CAPECITABINE RELATED COMPOUND B|DOXIFLURIDINE|RO 219738|RO-219738	C[C@H]1O[C@@H](n2cc(F)c(=O)[nH]c2=O)[C@H](O)[C@@H]1O	37.5	88
CHEMBL2104627	FURANACE|NIFURPIRINOL|P-7138	O=[N+]([O-])c1ccc(/C=C/c2cccc(CO)n2)o1	12.5	88
CHEMBL134920	AZANIDAZOLE	Cn1c([N+](=O)[O-])cnc1/C=C/c1ccnc(N)n1	37.5	88
CHEMBL2107106	FTALOFYNE|PHTHALOFYNE	C#CC(C)(CC)OC(=O)c1ccccc1C(=O)O	75	80
CHEMBL45029	ENPHENEMAL|MEBARAL|MENTA-BAL|MEPHOBARBITAL|METHYLPHENOBARBITAL|METHYLPHENOBARBITONE|Mephobarbital|PROMINAL	CCC1(c2ccccc2)C(=O)NC(=O)N(C)C1=O	0	88
CHEMBL1980825	ANTINEOPLASTON A 10|ANTINEOPLASTON A10|ATENGENAL	O=C1CC[C@H](NC(=O)Cc2ccccc2)C(=O)N1	12.5	83
CHEMBL19299	LOXOPROFEN|LOXOPROFEN SODIUM	CC(C(=O)O)c1ccc(CC2CCCC2=O)cc1	37.5	88
CHEMBL446452	1,1-Bis(3'-Indolyl)Methane|3,3'-Diindolylmethane|3,3-Diindolylmethane|ARUNDINE|Diindolylmethane	c1ccc2c(Cc3c[nH]c4ccccc34)c[nH]c2c1	37.5	83
CHEMBL118218	IROFULVEN|MGI 114|NSC-683863	CC1=C(CO)C2=C(C)C3(CC3)[C@@](C)(O)C(=O)C2=C1	12.5	88
CHEMBL259254	Alpha-Santonin|SANTONIN	CC1=C2[C@H]3OC(=O)[C@@H](C)[C@@H]3CC[C@@]2(C)C=CC1=O	50	88
CHEMBL2107094	PARSALMIDE	C#CCOc1ccc(N)cc1C(=O)NCCCC	12.5	88
CHEMBL820	BUSILVEX|BUSULFAN|BUSULFEX|Busulfan|MYELOSAN|MYLERAN|NCI-C01592|NSC-750|SULPHABUTIN	CS(=O)(=O)OCCCCOS(C)(=O)=O	50	76
CHEMBL2009119	QUINPRENALINE	CC(C)NCC(O)c1ccc(O)c2ncccc12	12.5	88
CHEMBL260829	NEFIRACETAM	Cc1cccc(C)c1NC(=O)CN1CCCC1=O	37.5	88
CHEMBL459815	GEROQUINOL	CC(C)=CCC/C(C)=C/Cc1cc(O)ccc1O	37.5	88
CHEMBL2106868	MEXOPROFEN	CC(C(=O)O)c1ccc([C@H]2CCCC[C@@H]2C)cc1	62.5	88
CHEMBL1595008	MONOCTANOIN COMPONENT B	CCCCCCCCCC(=O)OCC(O)CO	12.5	71
CHEMBL1087	APF-135|Carbocaine|MEPIVACAINE|Mepivacaine|Polocaine|Polocaine-Mpf	Cc1cccc(C)c1NC(=O)C1CCCCN1C	50	88
CHEMBL259209	MIDALCIPRAN|MILNACIPRAN	CCN(CC)C(=O)C1(c2ccccc2)CC1CN	87.5	80
CHEMBL1192678	PIQUINDONE	CCc1c(C)[nH]c2c1C(=O)C1CN(C)CCC1C2	37.5	88
CHEMBL155731	QUINELORANE	CCCN1CCC[C@@H]2Cc3nc(N)ncc3C[C@H]21	75	88
CHEMBL2110969	PIMETINE	CN(C)CCN1CCC(Cc2ccccc2)CC1	12.5	87
CHEMBL2110822	BICLODIL	N=C(NC(N)=O)Nc1c(Cl)cccc1Cl	37.5	88
CHEMBL461343	43-663|GUANOXABENZ	N/C(=N\O)N/N=C/c1c(Cl)cccc1Cl	62.5	88
CHEMBL2106795	GUANCLOFINE	N=C(N)NCCNc1c(Cl)cccc1Cl	50	88
CHEMBL82202	NSC-82388|PYRIDOXAL 5-PHOSPHATE|PYRIDOXAL 5-PHOSPHATE MONOHYDRATE|PYRIDOXAL PHOSPHATE HYDRATE|Pyridoxal Phosphate|Pyridoxal phosphate	Cc1ncc(COP(=O)(O)O)c(C=O)c1O	0	88
CHEMBL2104671	FOSOPAMINE	CNCCc1ccc(OP(=O)(O)O)c(O)c1	12.5	88
CHEMBL2106680	NIFURVIDINE	Cc1nc(=O)cc(/C=C/c2ccc([N+](=O)[O-])o2)[nH]1	0	88
CHEMBL3989683	DORANIDAZOLE	O=[N+]([O-])c1nccn1COC(CO)C(O)CO	87.5	88
CHEMBL161381	EMTRICITABINE, (+/-)-|RACIVIR	Nc1nc(=O)n(C2CSC(CO)O2)cc1F	50	88
CHEMBL1220	CP-12,574|FASIGYN|Symplotan|TINDAMAX|TINIDAZOLE|Trimonase	CCS(=O)(=O)CCn1c([N+](=O)[O-])cnc1C	62.5	88
CHEMBL528271	PARBENDAZOLE|SK&F 29044|TCMDC-131798	CCCCc1ccc2[nH]c(NC(=O)OC)nc2c1	37.5	88
CHEMBL2107693	TOLPRONINE	Cc1ccccc1OCC(O)CN1CC=CCC1	25	88
CHEMBL2220428	ISOMOLPAN	CCCN1CCCC2c3cc(O)ccc3OCC21	50	88
CHEMBL153585	INDENOLOL|INDENOLOL HYDROCHLORIDE|Indenolol|SCH 28316Z	CC(C)NCC(O)COc1cccc2c1C=CC2	12.5	88
CHEMBL2110798	CICLAFRINE	Oc1cccc(C2CNC3(CCCCCC3)O2)c1	0	88
CHEMBL2110974	PRODILIDINE	CCC(=O)OC1(c2ccccc2)CCN(C)C1C	12.5	88
CHEMBL607	IDS-NP-001|MEPERIDINE|Meperidine|PETHIDINE	CCOC(=O)C1(c2ccccc2)CCN(C)CC1	0	88
CHEMBL47072	CETOBEMIDONE|Cliradon|Cymidon|IDS-NK-001|IDS-NK-001(SECT.3)|KETOBEMIDONE|Ketodur|Ketogan|Ketorax|NSC-117863	CCC(=O)C1(c2cccc(O)c2)CCN(C)CC1	37.5	88
CHEMBL69271	NAXAGOLIDE	CCCN1CCO[C@@H]2c3cc(O)ccc3CC[C@H]21	62.5	88
CHEMBL2110936		C[C@H]1C[C@@H](OC(=O)c2ccccc2)CC(C)(C)N1	12.5	88
CHEMBL2104521	CICLONICATE	C[C@@H]1C[C@@H](OC(=O)c2cccnc2)CC(C)(C)C1	12.5	88
CHEMBL358930	BUTIDRINE|BUTYDRINE|Butidrine|CO 405|HYDROBUTAMINE|IDROBUTAMINE	CCC(C)NCC(O)c1ccc2c(c1)CCCC2	0	88
CHEMBL2220420	PICENADOL	CCCC1(c2cccc(O)c2)CCN(C)CC1C	0	88
CHEMBL2104470	TRIMEXILINE	CCCCCC(C)NCc1c(C)cc(C)cc1C	87.5	87
CHEMBL2111150	ZONICLEZOLE	CC(c1noc2ccc(Cl)cc12)n1ccnc1	0	88
CHEMBL12948	ICIG 1110|ICIG-1110|METHYL-CCNU|SEMUSTINE	CC1CCC(NC(=O)N(CCCl)N=O)CC1	37.5	88
CHEMBL1332032	TRIFLUSAL	CC(=O)Oc1cc(C(F)(F)F)ccc1C(=O)O	0	85
CHEMBL1235353		Cc1ncc(COP(=O)(O)O)c(CN)c1O	12.5	88
CHEMBL1909285	EMD 15 700|NITREFAZOLE	Cc1nc([N+](=O)[O-])cn1-c1ccc([N+](=O)[O-])cc1	12.5	88
CHEMBL124363	4'-Ethynyl Stavudine|4'-Ethynylstavudine|BMS-986001|CENSAVUDINE|OBP-601	C#C[C@@]1(CO)C=C[C@H](n2cc(C)c(=O)[nH]c2=O)O1	87.5	80
CHEMBL2107494	TENOSAL	O=C(Oc1ccccc1C(=O)O)c1cccs1	0	88
CHEMBL1078685	FYX-051|TOPIROXOSTAT	N#Cc1cc(-c2n[nH]c(-c3ccncc3)n2)ccn1	37.5	88
CHEMBL1236475	NSC-112907|NSC-112907-D|TETRAHYDROURIDINE|U-23284	O=C1N[C@H](O)CCN1[C@@H]1O[C@H](CO)[C@@H](O)[C@H]1O	87.5	83
CHEMBL2104609	PROFEXALONE	CCCNC(=O)N1CC(c2ccccc2)OC1=O	12.5	88
CHEMBL414636	INDORENATE	COC(=O)C(CN)c1c[nH]c2ccc(OC)cc12	75	80
CHEMBL2107080	TALOXIMINE	CN(C)CCOc1n[nH]/c(=N/O)c2ccccc12	0	88
CHEMBL359839	SULFABENZ|Sulfabenz	Nc1ccc(S(=O)(=O)Nc2ccccc2)cc1	12.5	88
CHEMBL1043	ACZONE|DAPSONE|DIAMINODIPHENYLSULFONE|DIAPHENYLSULFONE|Diaphenylsulfone|J04BA02|NSC-6091|NSC-6091D	Nc1ccc(S(=O)(=O)c2ccc(N)cc2)cc1	0	88
CHEMBL249856	ENOXIMONE|MDL 17,043|PERFAN	CSc1ccc(C(=O)c2[nH]c(=O)[nH]c2C)cc1	75	88
CHEMBL1476782	AMILOXATE|E-1000|ISOAMYL METHOXYCINNAMATE	COc1ccc(/C=C/C(=O)OCCC(C)C)cc1	37.5	83
CHEMBL540445	NSC-157035|PARTHENOLIDE	C=C1C(=O)O[C@H]2[C@H]1CC/C(C)=C/CC[C@@]1(C)O[C@@H]21	0	88
CHEMBL2110989	PIRIDOCAINE	Nc1ccccc1C(=O)OCCC1CCCCN1	50	88
CHEMBL418134	BUNITROLOL|BUNITROLOL HYDROCHLORIDE|Bunitrolol|KO 1366	CC(C)(C)NCC(O)COc1ccccc1C#N	75	88
CHEMBL500	BETADREN|LB-46|PINDOLOL|PRINODOLOL|VISKEN	CC(C)NCC(O)COc1cccc2[nH]ccc12	25	88
CHEMBL2110835	DOMAZOLINE	COc1cc(C)c(OC)c(C)c1CC1=NCCN1	75	87
CHEMBL2105159	MORFOREX	CC(Cc1ccccc1)NCCN1CCOCC1	12.5	87
CHEMBL1618597	TRIMECAINE	CCN(CC)CC(=O)Nc1c(C)cc(C)cc1C	75	88
CHEMBL1876589	BROMCHLORENONE	Oc1nc2cc(Cl)c(Br)cc2o1	25	86
CHEMBL2104524	NIMAZONE|WIN 25,347	N#CCN1CC(=N)N(c2ccc(Cl)cc2)C1=O	37.5	88
CHEMBL36	Chloridin|DARAPRIM|GNF-PF-5586|Malacide|NSC-3061|PYRIMETHAMINE|Pyrimethamine|RP-4753|TCMDC-123831|TCMDC-125860|WR-2978	CCc1nc(N)nc(N)c1-c1ccc(Cl)cc1	12.5	88
CHEMBL870	ALENDRONIC ACID|Alendronate|Alendronic Acid|BINOSTO|FOSAMAX|Fosamax	NCCCC(O)(P(=O)(O)O)P(=O)(O)O	12.5	78
CHEMBL1170610	BENZOXIQUINE|DIOXYLINE|OXYQUINOLINE BENZOATE	O=C(Oc1cccc2cccnc12)c1ccccc1	25	88
CHEMBL348000	CINCHOPHEN|PHENYLCINCHONINIC ACID	O=C(O)c1cc(-c2ccccc2)nc2ccccc12	12.5	88
CHEMBL114283	BATRACYLIN|BAY H 2049|DANIQUIDONE|NSC-320846	Nc1ccc2c(c1)CN1C(=O)c3ccccc3C1=N2	12.5	82
CHEMBL3087323	DTP-348|DTP348	Cc1ncc([N+](=O)[O-])n1CCNS(N)(=O)=O	0	88
CHEMBL1087630	ANTHELCIDE EQ|FILARIBITS PLUS|OXIBENDAZOLE|SK&F 30310	CCCOc1ccc2[nH]c(NC(=O)OC)nc2c1	37.5	88
CHEMBL2107544	ZOLIPROFEN	CC(C(=O)O)c1ccc(Oc2nccs2)cc1	25	88
CHEMBL700	CONCORD 693|Coccoclase|DAGENAN|Eubasin|Piridazol|SULFAPYRIDINE|SULPHAPYRIDINE|Sulfanilamidopyridine|Sulfapyridine	Nc1ccc(S(=O)(=O)Nc2ccccn2)cc1	12.5	88
CHEMBL2110956	NITRAMISOLE	O=[N+]([O-])c1cccc(C2CN3CCSC3=N2)c1	0	88
CHEMBL1697744	ERDOSTEINE	O=C(O)CSCC(=O)NC1CCSC1=O	25	83
CHEMBL1106	EPINASTINE|Elestat|Epinastine|WAL-801	NC1=NCC2c3ccccc3Cc3ccccc3N12	62.5	82
CHEMBL2105966	AMIDANTEL|BAY D 8815 [HYDROCHLORIDE]	COCC(=O)Nc1ccc(/N=C(/C)N(C)C)cc1	12.5	88
CHEMBL82519	PRIMAPERONE|Primaperone	O=C(CCCN1CCCCC1)c1ccc(F)cc1	12.5	88
CHEMBL2110603	BENZOCTAMINE	CNCC12CCC(c3ccccc31)c1ccccc12	87.5	76
CHEMBL266195	ALPRENOLOL	C=CCc1ccccc1OCC(O)CNC(C)C	50	88
CHEMBL1159892	PROCINOLOL|SD 2124-01	CC(C)NCC(O)COc1ccccc1C1CC1	50	88
CHEMBL2105154	MABUPROFEN	CC(C)Cc1ccc(C(C)C(=O)NCCO)cc1	37.5	88
CHEMBL2111069		CC(C)CNC(C)(C)COC(=O)c1ccccc1	75	83
CHEMBL2104132	CIRAMADOL|WY-15,705	CN(C)[C@@H](c1cccc(O)c1)[C@H]1CCCC[C@H]1O	37.5	88
CHEMBL279676	TENOCYCLIDINE|Tenocyclidine	c1csc(C2(N3CCCCC3)CCCCC2)c1	50	88
CHEMBL24955	BEXLOSTERIDE|Bexlosteride|LY-191704	CN1C(=O)CC[C@@H]2c3ccc(Cl)cc3CC[C@H]21	62.5	88
CHEMBL898	DIFLUNISAL|DOLOBID|DOLOBID 500	O=C(O)c1cc(-c2ccc(F)cc2F)ccc1O	50	88
CHEMBL2105200	METESCULETOL	Cc1cc(=O)oc2cc(O)c(OCC(=O)O)cc12	25	88
CHEMBL90564	MIDAFOTEL|Midafotel	O=C(O)[C@H]1CN(C/C=C/P(=O)(O)O)CCN1	37.5	88
CHEMBL2107047	RUVAZONE	CCOc1ccccc1C(=O)N/N=C(\C)C(=O)O	37.5	88
CHEMBL1474900	OLPRINONE	Cc1[nH]c(=O)c(C#N)cc1-c1ccc2nccn2c1	0	88
CHEMBL439	Adiazine|COCO-DIAZINE|Diazyl|NSC-35600|SSD|SULFACOMBIN|SULFADIAZINE|SULFADIAZINE (TRISULFAPYRIMIDINES)|SULPHADIAZINE|Sildaflo|Silvadene|Sulfadiazine|Sulfapyrimidine|Sulfolex|Sulphadiazine|Thermazene	Nc1ccc(S(=O)(=O)Nc2ncccn2)cc1	12.5	88
CHEMBL2106974	PIRINIDAZOLE	Cn1c([N+](=O)[O-])cnc1CSc1ccccn1	37.5	88
CHEMBL2104045	CINOXATE	CCOCCOC(=O)/C=C/c1ccc(OC)cc1	37.5	83
CHEMBL282052	CI-705|CN 38703|METHAQUALONE|QZ-2|R-148|TR-495	Cc1ccccc1-n1c(C)nc2ccccc2c1=O	12.5	88
CHEMBL1882682	FLUCINDOLE|WIN 35150	CN(C)C1CCc2[nH]c3c(F)cc(F)cc3c2C1	12.5	87
CHEMBL468837	HEPTABARB|HEPTABARBITAL|Heptabarbital	CCC1(C2=CCCCCC2)C(=O)NC(=O)NC1=O	0	88
CHEMBL58323	ADD 243037|ERLOSAMIDE|LACOSAMIDE|SPM 927|VIMPAT	COC[C@@H](NC(C)=O)C(=O)NCc1ccccc1	12.5	83
CHEMBL2105599	CK-0383|VEROFYLLINE	CCC(C)Cn1c(=O)n(C)c(=O)c2[nH]c(C)nc21	12.5	88
CHEMBL2107255	TRIFOSMIN	COCCCP(CCCOC)CCCOC	12.5	80
CHEMBL1329203	OCTISALATE|OCTYL SALICYLATE|UVINUL	CCCCC(CC)COC(=O)c1ccccc1O	87.5	88
CHEMBL2104064	AMFETAMINIL	CC(Cc1ccccc1)NC(C#N)c1ccccc1	50	88
CHEMBL117042	DAZEPINIL	CC1=Nc2ccccc2CC(c2ccccc2)N1C	12.5	87
CHEMBL457	CI-719|EMFIB|GEMFIBROZIL|LOPID	Cc1ccc(C)c(OCCCC(C)(C)C(=O)O)c1	75	88
CHEMBL2110915		CCCCCNCCOC(=O)c1ccc(N)cc1	25	83
CHEMBL2106532	PROPETAMIDE	CCCNC(=O)C(C)Nc1ccc(OCC)cc1	37.5	88
CHEMBL636	ALZEST|ELUDEN|ENA-713|ENA-713D|ERASTIG|EXELON|KERSTIPON|NIMVASTID|ONO-2540|PROMETAX|RIVASTIGMINE|SDZ-212-713|SDZ-212713|SDZ-ENA-713|SOMNITON|VOLEZE	CCN(C)C(=O)Oc1cccc([C@H](C)N(C)C)c1	62.5	88
CHEMBL2105386	TIOCTILATE	CCCCCCCCSC(=O)c1ccccc1	50	88
CHEMBL33958	CLOFURAC|Clofurac	O=C1Cc2cc(Cl)c(C3CCCCC3)cc2O1	12.5	88
CHEMBL484785	AN2728|CRISABOROLE|EUCRISA	N#Cc1ccc(Oc2ccc3c(c2)COB3O)cc1	0	88
CHEMBL2106886	METRONIDAZOLE PHOSPHATE|U-54,555	Cc1ncc([N+](=O)[O-])n1CCOP(=O)(O)O	37.5	86
CHEMBL2105090	FLUNIDAZOLE	O=[N+]([O-])c1cnc(-c2ccc(F)cc2)n1CCO	12.5	88
CHEMBL305686	3'-Deoxyadenosine|CORDYCEPIN|NSC-401022|NSC-63984	Nc1ncnc2c1ncn2[C@@H]1O[C@H](CO)C[C@H]1O	87.5	88
CHEMBL4297464	CXL-1020	CS(=O)(=O)c1ccccc1S(=O)(=O)NO	0	88
CHEMBL2105999	ALIBENDOL|H 3774	C=CCc1cc(OC)c(O)c(C(=O)NCCO)c1	0	88
CHEMBL1968696	PICODRALAZINE	NNc1nnc(Cc2ccncc2)c2ccccc12	12.5	88
CHEMBL1080884	LUBAZODONE|YM-35992	Fc1ccc(OC[C@@H]2CNCCO2)c2c1CCC2	12.5	87
CHEMBL1739955	DIMETHAZAN	CN(C)CCn1cnc2c1c(=O)n(C)c(=O)n2C	12.5	88
CHEMBL1182743	RIMAZOLIUM	CCOC(=O)c1c[n+](C)c2n(c1=O)C(C)CCC2	25	88
CHEMBL29835	BESIPIRDINE	CCCN(c1ccncc1)n1ccc2ccccc21	37.5	87
CHEMBL40611	MIDAGLIZOLE	c1ccc(C(CC2=NCCN2)c2ccccn2)cc1	12.5	82
CHEMBL2107163	PIVENFRINE	CNCC(O)c1cccc(OC(=O)C(C)(C)C)c1	50	88
CHEMBL2106326	EDRONOCAINE	CCCOc1cccc(OCCN(C)C(C)C)c1	37.5	87
CHEMBL347795	XIBENOLOL|Xibenolol	Cc1cccc(OCC(O)CNC(C)(C)C)c1C	75	88
CHEMBL2110833	ESPROQUINE	CC[S+]([O-])CCCN1CCc2ccccc2C1	50	88
CHEMBL188952	PIRPROFEN|SU 21524	CC(C(=O)O)c1ccc(N2CC=CC2)c(Cl)c1	50	88
CHEMBL747	Cycloguanil|Malarone	CC1(C)N=C(N)N=C(N)N1c1ccc(Cl)cc1	0	88
CHEMBL1488	U-8344|URACIL MUSTARD|URAMUSTINE	O=c1[nH]cc(N(CCCl)CCCl)c(=O)[nH]1	0	88
CHEMBL23330	CB-1954|NSC-115829|TRETAZICAR	NC(=O)c1cc(N2CC2)c([N+](=O)[O-])cc1[N+](=O)[O-]	25	88
CHEMBL337450	TAS 109|TAS-109	N#C[C@H]1[C@H](O)[C@@H](CO)O[C@H]1n1ccc(N)nc1=O	87.5	83
CHEMBL458876	(-)-DAPD|AMDOXOVIR|DAPD	Nc1nc(N)c2ncn([C@H]3CO[C@@H](CO)O3)c2n1	37.5	88
CHEMBL712	ANISINDIONE|Anisindione|MIRADON	COc1ccc(C2C(=O)c3ccccc3C2=O)cc1	0	88
CHEMBL1068	GP-47680|KIN-493|OXCARBAZEPINE|OXTELLAR XR|SPN-804|TRILEPTAL	NC(=O)N1c2ccccc2CC(=O)c2ccccc21	12.5	88
CHEMBL16	DILANTIN|DILANTIN-125|DILANTIN-30|DIPHENYLHYDANTOIN|Dilabid|Diphenylhydantoin|Hydantol|NSC-8722|PHENYTOIN|Phentytoin|Phenytek|Phenytex|SM-88 COMPONENT PHENYTOIN	O=C1N=C(O)NC1(c1ccccc1)c1ccccc1	12.5	88
CHEMBL146673	(NORTH)-METHANOCARBATHYMIDINE|N-METHANOCARBATHYMIDINE	Cc1cn([C@H]2C[C@H](O)[C@]3(CO)C[C@H]23)c(=O)[nH]c1=O	25	88
CHEMBL31184	BENZO[DEF]CHRYSENE|Benzo[A]-Pyrene|Benzo[A]Pyrene	c1ccc2c(c1)cc1ccc3cccc4ccc2c1c34	37.5	74
CHEMBL549473	DIPYRITHIONE|OMDS	[O-][n+]1ccccc1SSc1cccc[n+]1[O-]	25	88
CHEMBL2106320	HYDROXYPROCAINE|OXIPROCAINE	CCN(CC)CCOC(=O)c1ccc(N)cc1O	62.5	88
CHEMBL30	ACID-EZE|ACITAK 200|ACITAK 400|ACITAK 800|Brumetadina|CIMETIDINE|DYSPAMET|GALENAMET|KENTAMET|NSC-335308|PEPTIMAX 200|PEPTIMAX 400|PEPTIMAX 800|SKF-92334|TAGADINE|TAGAMET|TAGAMET 100|TAGAMET HB|TAGAMET HB 200|ULTEC|Valmagen|ZITA	CN/C(=N/CCSCc1nc[nH]c1C)NC#N	50	78
CHEMBL2104105	CIOTERONEL|CYOCTOL|X-ANDRON	CCC(CCCCC1CCC2CC(=O)CC12)OC	37.5	85
CHEMBL98664	LUCARTAMIDE	C/N=C(\S)C1(c2cccc(C)n2)CCCS1	25	86
CHEMBL345248	BROMOFORM|Bromoform	BrC(Br)Br	62.5	37
CHEMBL591804	NAVURIDINE|Navuridine	[N-]=[N+]=N[C@H]1C[C@H](n2ccc(=O)[nH]c2=O)O[C@@H]1CO	62.5	88
CHEMBL1204948	FUREGRELATE	O=C(O)c1cc2cc(Cc3cccnc3)ccc2o1	12.5	88
CHEMBL1569545	CRIDANIMOD	O=C(O)Cn1c2ccccc2c(=O)c2ccccc21	62.5	88
CHEMBL501916	F-DDA|LODENOSINE	Nc1ncnc2c1ncn2[C@@H]1O[C@H](CO)C[C@@H]1F	87.5	88
CHEMBL1620144	PYRICARBATE|PYRIDINOL CARBAMATE	CNC(=O)OCc1cccc(COC(=O)NC)n1	37.5	78
CHEMBL1540	BRL-39123|DENAVIR|FENISTIL|PENCICLOVIR|VECTAVIR	Nc1nc(O)c2ncn(CCC(CO)CO)c2n1	87.5	88
CHEMBL1356732	ACTINOQUINOL	CCOc1ccc(S(=O)(=O)O)c2cccnc12	25	88
CHEMBL2107705	AMPYRIMINE|SKF 13338	Nc1nc(N)c2c(-c3ccccc3)nc(N)nc2n1	62.5	88
CHEMBL585	DYRENIUM|DYTAC|NSC-639359|NSC-77625|SK&F 8542|SK-8542|TRIAMTERENE	Nc1nc(N)c2nc(-c3ccccc3)c(N)nc2n1	37.5	88
CHEMBL432481	DEFERITRIN|GT-56-252|GT56-252	C[C@]1(C(=O)O)CSC(c2ccc(O)cc2O)=N1	25	88
CHEMBL2105375	2-HMHBG|A-182091.0|ABT-091|H2G|OMACICLOVIR	Nc1nc2c(ncn2C[C@H](CO)CCO)c(=O)[nH]1	87.5	83
CHEMBL443	ACETYLSULFAMETHOXAZOLE|Acetylsulfamethoxazole|GANTANOL|GANTANOL-DS|NSC-147832|RO 4-2130|RO-4-2130|STX-608|SULFAMETHOXAZOLE|SULFAMETHOXAZOLE SODIUM|SULPHAMETHOXAZOLE|Sinomin|Suphamethoxazole|UROBAK	Cc1cc(NS(=O)(=O)c2ccc(N)cc2)no1	0	88
CHEMBL2107135	TESIMIDE	O=C1NC(=O)/C(=C\c2ccccc2)C2=C1CCCC2	25	88
CHEMBL94007	ETHACRIDINE	CCOc1ccc2nc3cc(N)ccc3c(N)c2c1	62.5	88
CHEMBL2104741	PREMAZEPAM	Cc1c2c(cn1C)NC(=O)CN=C2c1ccccc1	12.5	88
CHEMBL37971	NANTERINONE|UK-61260-27	Cc1cn(-c2cc(C)c3nc(O)ccc3c2)c(C)n1	0	88
CHEMBL1380480	VANITIOLIDE	COc1cc(C(=S)N2CCOCC2)ccc1O	37.5	88
CHEMBL4297594	AZD 3241|AZD3241|VERDIPERSTAT	CC(C)OCCn1c(=S)[nH]c(=O)c2[nH]ccc21	25	88
CHEMBL465026	NEFOPAM	CN1CCOC(c2ccccc2)c2ccccc2C1	25	87
CHEMBL336712	APTAZAPINE	CN1CCN2c3ccccc3Cn3cccc3C2C1	75	81
CHEMBL1742421	ARNOLOL	COCCc1ccc(OCC(O)C(C)(C)N)cc1	0	88
CHEMBL2218880	CRILVASTATIN|PMD-387	CC1CC(OC(=O)[C@@H]2CCC(=O)N2)CC(C)(C)C1	25	86
CHEMBL2105242	BA 13155 [AS TARTRATE]|MELADRAZINE	CCN(CC)c1nc(=NN)nc(N(CC)CC)[nH]1	87.5	80
CHEMBL3707363	TRIMETHYLDIPHENYLPROPYLAMINE	CC(CC(c1ccccc1)c1ccccc1)N(C)C	37.5	87
CHEMBL2107261	TOLPROPAMINE	Cc1ccc(C(CCN(C)C)c2ccccc2)cc1	25	87
CHEMBL1909282	FENCLOZIC ACID|I.C.I. 54,450	O=C(O)Cc1csc(-c2ccc(Cl)cc2)n1	12.5	88
CHEMBL1079	TIZANIDINE|Tizanidine|Zanaflex	Clc1ccc2nsnc2c1NC1=NCCN1	0	88
CHEMBL2110600	CARBANTEL	CCCCC(=N)NC(=O)Nc1ccc(Cl)cc1	37.5	88
CHEMBL1377	CHLORGUANIDE|CHLOROGUANIDE|PROGUANIL|Proguanil	CC(C)NC(=N)NC(=N)Nc1ccc(Cl)cc1	62.5	88
CHEMBL1697840	IODOTHIOURACIL	O=c1[nH]c(=S)[nH]cc1I	62.5	70
CHEMBL2107507	BROSUXIMIDE	O=C1CC(c2cccc(Br)c2)C(=O)N1	25	88
CHEMBL93233	CINROMIDE|Cinromide	CCNC(=O)/C=C/c1cccc(Br)c1	25	86
CHEMBL2110964	GUANISOQUINE	N=C(N)N1CCc2ccc(Br)cc2C1	50	88
CHEMBL8145	DAIDZEIN	O=c1c(-c2ccc(O)cc2)coc2cc(O)ccc12	12.5	88
CHEMBL84011	AS-17665|NIFURTHIAZOLE|Nifurthiazole	O=CNNc1nc(-c2ccc([N+](=O)[O-])o2)cs1	0	88
CHEMBL1752	DILOR|DILOR-400|DIPROPHYLLINE|DYPHYLLINE|Dyphylline|GLYPHYLLINE|LUFYLLIN|NEOTHYLLINE	Cn1c(=O)c2c(ncn2CC(O)CO)n(C)c1=O	50	88
CHEMBL1159684		CC1(S(=O)(=O)O)CC(=O)c2ccccc2C1=O	0	88
CHEMBL277522	CINOPAL|CL 82,204|FENBUFEN|FENBUZIP 300|FENBUZIP 450|LEDERFEN 450|LEDERFEN CP|LEDERFEN F	O=C(O)CCC(=O)c1ccc(-c2ccccc2)cc1	37.5	88
CHEMBL571	19583RP|ACTRON|ALRHEUMAT|AXORID|FENOKET 200|IDEA-033|JOMETHID XL|KETOCID 200|KETONAL|KETOPROFEN|KETOTARD 200 XL|KETOVAIL|KETOZIP 200 XL|LARAFEN|LARAFEN CR|NEXCEDE|ORUDIS|ORUDIS 100|ORUDIS KT|ORUVAIL|ORUVAIL 100|ORUVAIL 150|ORUVAIL 200|ORUVAIL IM|POWERGEL|R.P. 19,583|RP-19583|RU-4733|TILOKET|TILOKET CR|VALKET 200 RETARD	CC(C(=O)O)c1cccc(C(=O)c2ccccc2)c1	37.5	88
CHEMBL2106758	GLUTAURINE	N[C@@H](CCC(=O)NCCS(=O)(=O)O)C(=O)O	37.5	78
CHEMBL1067	10-hydroxy-carbamazepine|LICARBAZEPINE|Licarbazepine	NC(=O)N1c2ccccc2CC(O)c2ccccc21	12.5	88
CHEMBL1021	AHR-9434|AL-6515|ILEVRO|NEPAFENAC|NEVANAC	NC(=O)Cc1cccc(C(=O)c2ccccc2)c1N	50	88
CHEMBL1201212	MIDODRINE|ST 1085|ST-1085	COc1ccc(OC)c(C(O)CNC(=O)CN)c1	75	80
CHEMBL2106342	IMURACETAM	O=C(NCN1CCCC1=O)NCN1CCCC1=O	37.5	83
CHEMBL58752	NSC-380540|PD 126675|PD-126675|PIMONIDAZOLE|RO 03-8799|RO-03-8799	O=[N+]([O-])c1nccn1CC(O)CN1CCCCC1	12.5	88
CHEMBL2104910	SULFADICRAMIDE|SULFADICROLAMIDE	CC(C)=CC(=O)NS(=O)(=O)c1ccc(N)cc1	12.5	88
CHEMBL259571	GSK-2894512|GSK2894512|TAPINAROF|WBI-1001	CC(C)c1c(O)cc(/C=C/c2ccccc2)cc1O	62.5	88
CHEMBL440	THIAMYLAL|Thiamylal	C=CCC1(C(C)CCC)C(=O)N=C(S)NC1=O	50	86
CHEMBL2104300	DITOPHAL	CCSC(=O)c1cccc(C(=O)SCC)c1	0	88
CHEMBL4297074	ENZACAMENE|METHYL BENZYLIDENE CAMPHOR	Cc1ccc(C=C2C(=O)C3(C)CCC2C3(C)C)cc1	37.5	80
CHEMBL2106141	BUCRICAINE	CCCCNc1c2c(nc3ccccc13)CCCC2	62.5	87
CHEMBL2104861	METRAFAZOLINE	Cc1cc2c(cc1CC1=NCCN1)C1CCC2CC1	12.5	84
CHEMBL2107620	TRICLACETAMOL	O=C(Nc1ccc(O)cc1)C(Cl)(Cl)Cl	12.5	86
CHEMBL3989601	LOSIGAMONE	COC1=CC(=O)OC1C(O)c1ccccc1Cl	62.5	88
CHEMBL2104238	BUTACETOLUIDE|BUTANILICAINE	CCCCNCC(=O)Nc1c(C)cccc1Cl	12.5	88
CHEMBL1232142	SONECLOSAN	Oc1cc(Cl)ccc1Oc1ccc(Cl)cc1	62.5	88
CHEMBL37681	SPARFOSIC ACID	O=C(O)CC(NC(=O)CP(=O)(O)O)C(=O)O	37.5	83
CHEMBL63055	ALRESTATIN|AY-22284	O=C(O)CN1C(=O)c2cccc3cccc(c23)C1=O	12.5	88
CHEMBL3989944	ALKS 8700|ALKS-8700|ALKS8700|BIIB-098|BIIB098|DIROXIMEL FUMARATE|RDC-5108|RDC5108	COC(=O)/C=C/C(=O)OCCN1C(=O)CCC1=O	37.5	83
CHEMBL182	BW 759U|CYMEVENE|CYTOVENE|Cymevene|GANCICLOVIR|RS-21592|VIRGAN|VITRASERT|ZIRGAN	Nc1nc(O)c2ncn(COC(CO)CO)c2n1	87.5	83
CHEMBL438497	NICOTINAMIDE RIBOSIDE	NC(=O)c1ccc[n+]([C@@H]2O[C@H](CO)[C@@H](O)[C@H]2O)c1	87.5	88
CHEMBL25146	AMFENAC	Nc1c(CC(=O)O)cccc1C(=O)c1ccccc1	50	88
CHEMBL469	KETOROLAC|Ketorolac	O=C(c1ccccc1)c1ccc2n1CCC2C(=O)O	12.5	88
CHEMBL367463	PRANOPROFEN	CC(C(=O)O)c1ccc2c(c1)Cc1cccnc1O2	12.5	88
CHEMBL1082354	TENONITROZOLE	O=C(Nc1ncc([N+](=O)[O-])s1)c1cccs1	0	88
CHEMBL437	SULFATHIAZOLE|SULFATHIAZOLE (TRIPLE SULFA)|SULPHATHIAZOLE|Sulfathiazole|THIAZAMIDE	Nc1ccc(S(=O)(=O)Nc2nccs2)cc1	37.5	88
CHEMBL2110778	CETOXIME	N/C(CN(Cc1ccccc1)c1ccccc1)=N\O	50	88
CHEMBL2107139	PROMIZOLE|THIAZOLSULFONE|THIAZOSULFONE	Nc1ccc(S(=O)(=O)c2cnc(N)s2)cc1	0	88
CHEMBL1619017	METRALINDOLE	COc1ccc2c(c1)c1c3n2CCN(C)C3=NCC1	75	76
CHEMBL2107373	R-850|S-30594|SOTIRIMOD	Cc1nc2c(N)nc3cccnc3c2n1CC(C)C	62.5	88
CHEMBL186720	PHENYLTOLOXAMINE|Phenyltoloxamine	CN(C)CCOc1ccccc1Cc1ccccc1	25	87
CHEMBL2110923	TOFENACIN	CNCCOC(c1ccccc1)c1ccccc1C	25	87
CHEMBL657	Antitussive|Beldin|Belix|Benadryl|Benylin|DIPHENHYDRAMINE|Dibenil|Diphen|Diphenhydramine|Hydramine|Silphen	CN(C)CCOC(c1ccccc1)c1ccccc1	25	87
CHEMBL641	ATOMOXETINE|Atomoxetine|Strattera	CNCC[C@@H](Oc1ccccc1C)c1ccccc1	25	87
CHEMBL2107218	OXIFENTOREX	CC(Cc1ccccc1)[N+](C)([O-])Cc1ccccc1	50	88
CHEMBL1241	PBZ|PBZ-SR|TRIPELENNAMINE|Tripelennamine	CN(C)CCN(Cc1ccccc1)c1ccccn1	25	87
CHEMBL2107612	DERIGLIDOLE	CCCC1(C2=NCCN2)Cc2cccc3c2N1CC3	75	81
CHEMBL2111163	TIPRENOLOL	CSc1ccccc1OCC(O)CNC(C)C	37.5	88
CHEMBL1334857	A-17624|DITOLAMIDE	CCCN(CCC)S(=O)(=O)c1ccc(C)cc1	25	88
CHEMBL2106474	VOLAZOCINE|WIN 23,200	CC1C2Cc3ccccc3C1(C)CCN2CC1CC1	25	84
CHEMBL2105016	HEPTAVERINE	CN(C)CC/C(=C1/CC2CCC1C2)c1ccccc1	12.5	85
CHEMBL2106325	DIMEMORFAN|DIMEMORFAN PHOSPHATE	Cc1ccc2c(c1)[C@]13CCCC[C@@H]1[C@H](C2)N(C)CC3	75	76
CHEMBL1697686	CLOFOREX|D 237	CCOC(=O)NC(C)(C)Cc1ccc(Cl)cc1	37.5	88
CHEMBL36591	ALAPROCLATE|GEA 654	CC(N)C(=O)OC(C)(C)Cc1ccc(Cl)cc1	62.5	83
CHEMBL1172928	RADAFAXINE	C[C@@H]1NC(C)(C)CO[C@@]1(O)c1cccc(Cl)c1	0	85
CHEMBL1474889	CLOBUTINOL|CLOBUTINOL HYDROCHLORIDE|KAT 256 [AS HYDROCHLORIDE]	CC(CN(C)C)C(C)(O)Cc1ccc(Cl)cc1	62.5	83
CHEMBL760	ANAGRELIDE|Agrylin|Anagrelide|Xagrid	O=C1CN2Cc3c(ccc(Cl)c3Cl)N=C2N1	0	88
CHEMBL2106168	BROFOXINE|F.I. 6820	CC1(C)OC(=O)Nc2ccc(Br)cc21	37.5	85
CHEMBL136497	IRSOGLADINE|IRSOGLADINE MALEATE|Irsogladine	Nc1nc(N)nc(-c2cc(Cl)ccc2Cl)n1	25	88
CHEMBL741	BW 430C|LAMICTAL|LAMICTAL CD|LAMICTAL ODT|LAMICTAL XR|LAMOTRIGINE	Nc1nnc(-c2cccc(Cl)c2Cl)c(N)n1	0	88
CHEMBL3707300		O=C(O[Al](O)O)[C@H](O)[C@@H](O)[C@H](O)[C@H](O)CO	50	65
CHEMBL399910	(2S)-Pinocembrin|NSC-279005|NSC-43318|PINOCEMBRIN	O=C1C[C@@H](c2ccccc2)Oc2cc(O)cc(O)c21	12.5	88
CHEMBL318153	EDOXUDINE|EDU|EUDR|ORF 15817|RWJ 15817	CCc1cn([C@H]2C[C@H](O)[C@@H](CO)O2)c(=O)[nH]c1=O	87.5	88
CHEMBL2104311	IPRAMIDIL	CC(C)NC(=O)c1no[n+]([O-])c1C(=O)NC(C)C	37.5	88
CHEMBL83527	4-(3,5-Dimethoxystyryl)Phenol|PTEROSTILBENE|Pterostilben	COc1cc(/C=C/c2ccc(O)cc2)cc(OC)c1	50	88
CHEMBL2105306	PARVAQUONE	O=C1C(O)=C(C2CCCCC2)C(=O)c2ccccc21	12.5	88
CHEMBL1189780	NAFAGREL	O=C(O)c1ccc2c(c1)CCC(Cn1ccnc1)C2	12.5	88
CHEMBL1360840	ETOXAZENE	CCOc1ccc(/N=N/c2ccc(N)cc2N)cc1	37.5	88
CHEMBL93124		CNc1ccc(-c2nc3ccc(O)cc3s2)cc1	0	88
CHEMBL2106572	CALDARET	Cc1ccc(N2CCNCC2)c(S(=O)(=O)O)c1	12.5	88
CHEMBL3989840	GOEDECKE 3282|OZOLINONE	CN1C(=O)C(N2CCCCC2)S/C1=C\C(=O)O	0	88
CHEMBL1201341	ECOTHIOPATE|Echothiophate	CCOP(=O)(OCC)SCC[N+](C)(C)C	0	88
CHEMBL1255840	CR2249|NEBOGLAMINE|XY-2401	CC1(C)CCC(NC(=O)[C@@H](N)CCC(=O)O)CC1	25	86
CHEMBL1788404	BEPHENIUM	C[N+](C)(CCOc1ccccc1)Cc1ccccc1	37.5	87
CHEMBL2105441	TIENOCARBINE	Cc1csc2ccc3[nH]c4c(c3c12)CN(C)CC4	75	85
CHEMBL2107526	THIOTETRABARBITAL	CCCC(CC)C1(CC)C(=O)NC(=S)NC1=O	87.5	80
CHEMBL2111142		CCC1C(C)CC(C)C12C(=O)NC(S)NC2=O	37.5	86
CHEMBL262344	(S)-Bakuchiol|BAKUCHIOL|UP 256	C=C[C@@](C)(/C=C/c1ccc(O)cc1)CCC=C(C)C	62.5	88
CHEMBL82293	PALMITIC ACID	CCCCCCCCCCCCCCCC(=O)O	12.5	75
CHEMBL2110693	PEMERID	CN(C)CCCOC1CC(C)(C)N(C)C(C)(C)C1	25	79
CHEMBL142464	CGC-11047|SL 11047|SL 47	CCNCCCNC/C=C\CNCCCNCC	25	69
CHEMBL1180003	CETRIMIDE	CCCCCCCCCCCCCC[N+](C)(C)C	37.5	80
CHEMBL278519	CHLOPHENADIONE|CHLORPHENINDIONE|CHLORPHENYLINDANDIONE|CLORINDIONE|G-25766	O=C1c2ccccc2C(=O)C1c1ccc(Cl)cc1	12.5	88
CHEMBL152649	CHLORMIDAZOLE	Cc1nc2ccccc2n1Cc1ccc(Cl)cc1	12.5	87
CHEMBL97972	52230|PYRROLNITRIN	O=[N+]([O-])c1c(Cl)cccc1-c1c[nH]cc1Cl	50	88
CHEMBL2064455	FLUOROCYCLOPENTENYLCYTOSINE|RX-3117|TV-1360	Nc1ccn([C@@H]2C(F)=C(CO)[C@@H](O)[C@H]2O)c(=O)n1	75	83
CHEMBL2105467	FMD-C|KW-2331|MDL-101731	Nc1ccn([C@@H]2O[C@H](CO)[C@@H](O)/C2=C\F)c(=O)n1	75	88
CHEMBL1487804		O=C(Nc1ccc(C(=O)O)c(O)c1)c1ccccc1	50	88
CHEMBL1567463	CHOLINE ALFOSCERATE|CHOLINE GLYCEROPHOSPHATE	C[N+](C)(C)CCOP(=O)([O-])OC[C@H](O)CO	12.5	88
CHEMBL1096979	BENSERAZIDE|BENSERAZIDE HYDROCHLORIDE|RO 4-4602|RO-4-4602	NC(CO)C(=O)NNCc1ccc(O)c(O)c1O	37.5	88
CHEMBL460499	CARMOFUR	CCCCCCNC(=O)n1cc(F)c(=O)[nH]c1=O	0	88
CHEMBL1020	MCN-2559|TOLMETIN|Tolectin|Tolmetin	Cc1ccc(C(=O)c2ccc(CC(=O)O)n2C)cc1	50	88
CHEMBL38224	INDOLIDAN	CC1(C)C(=O)Nc2ccc(C3=NNC(=O)CC3)cc21	25	88
CHEMBL4297141	FENISOREX	NCC1Cc2ccc(F)cc2C(c2ccccc2)O1	12.5	88
CHEMBL1705586	ETEBENECID|ETHEBENECID	CCN(CC)S(=O)(=O)c1ccc(C(=O)O)cc1	12.5	80
CHEMBL2110802		CN(C)C(=O)Oc1ccc[n+](Cc2ccccc2)c1	12.5	88
CHEMBL9861	TIMOPRAZOLE	[O-][S+](Cc1ccccn1)c1nc2ccccc2[nH]1	50	83
CHEMBL85231	MEDIFOXAMINE	CN(C)CC(Oc1ccccc1)Oc1ccccc1	12.5	82
CHEMBL2104337	LEMIDOSUL	CC(C)(C)c1cc(CN)c(O)c(S(C)(=O)=O)c1	0	80
CHEMBL20803	RACEMORPHAN	CN1CCC23CCCCC2C1Cc1ccc(O)cc13	75	77
CHEMBL2110982	PIRANDAMINE	CN(C)CCC1(C)OCCC2=C1Cc1ccccc12	50	87
CHEMBL167150	BAYER L 1359|BILARCIL|DETF|METRIFONATE|METRIPHONATE|TRICHLORFON	COP(=O)(OC)C(O)C(Cl)(Cl)Cl	75	60
CHEMBL2107674	TRADECAMIDE	CN(C)C(=O)CCCCCCCCCCCCO	12.5	76
CHEMBL395447	MYRALACT	CCCCCCCCCCCCCCNCCO	12.5	70
CHEMBL2107776	SALCLOBUZIC ACID	O=C(O)CCCNC(=O)c1ccc(Cl)cc1O	12.5	88
CHEMBL1402420	PIFEXOLE|RI-64	Clc1ccccc1-c1nc(-c2ccncc2)no1	12.5	88
CHEMBL64545	CENTROPHENOXINE|CLOPHENOXATE|MECLOFENOXATE|MECLOFENOXATE HYDROCHLORIDE	CN(C)CCOC(=O)COc1ccc(Cl)cc1	12.5	88
CHEMBL2105827	GLYCEROL, IODINATED|ORGANIDIN	CC(I)C1OCC(CO)O1	50	81
CHEMBL2105424	ROMIFIDINE	Fc1cccc(Br)c1NC1=NCCN1	25	87
CHEMBL446209	ACEGLATONE	CC(=O)O[C@@H]1C(=O)O[C@H]2[C@@H]1OC(=O)[C@@H]2OC(C)=O	37.5	88
CHEMBL154111	DISALCID|NSC-49171|SALICYLSALICYLIC ACID|SALSALATE|SASAPYRINE	O=C(Oc1ccccc1C(=O)O)c1ccccc1O	37.5	88
CHEMBL468	K-17|NSC-527179|NSC-66847|TALIDEX|THALIDOMIDE|THALIDOMIDE |THALOMID	O=C1CCC(N2C(=O)c3ccccc3C2=O)C(=O)N1	0	88
CHEMBL2048308		CNc1ccc(-c2cc3cc(O)ccc3o2)c(F)n1	0	88
CHEMBL1551724	ACADESINE|GP-1-110|NSC-105823	NC(=O)c1ncn([C@@H]2O[C@H](CO)[C@@H](O)[C@H]2O)c1N	87.5	88
CHEMBL1972268	MENBUTONE|METHONAPHTHONE|SC 1749 [AS SODIUM SALT]	COc1ccc(C(=O)CCC(=O)O)c2ccccc12	0	88
CHEMBL1479848	ACETOMENAPHTHONE|ACETOMENAPHTONE	CC(=O)Oc1cc(C)c(OC(C)=O)c2ccccc12	12.5	88
CHEMBL2106339	48-674|FURACRINIC ACID	C=C(CC)C(=O)c1cc2cc(C(=O)O)oc2cc1C	25	88
CHEMBL2105321	RANIMYCIN|U-25,873	CCCCC(=O)OC1C(C=O)=CC(O)C(O)C1O	37.5	83
CHEMBL2105205	PRINOXODAN|RGW-2938	CN1Cc2cc(C3=NNC(=O)CC3)ccc2NC1=O	50	88
CHEMBL2104330	IDRAPRIL	CN(CC(=O)NO)C(=O)[C@@H]1CCCC[C@@H]1C(=O)O	37.5	83
CHEMBL2107639	FENOCINOL	COc1ccc(C(C)(O)c2ccccc2)c(OC)c1	37.5	88
CHEMBL2107599	R 26,412|SULNIDAZOLE	CCc1ncc([N+](=O)[O-])n1CCNC(=S)OC	62.5	88
CHEMBL69308	CS-670|PELUBIPROFEN|RS-2131	CC(C(=O)O)c1ccc(/C=C2\CCCCC2=O)cc1	50	88
CHEMBL2106518	PROPOXATE|R 7464	CCCOC(=O)c1cncn1C(C)c1ccccc1	37.5	88
CHEMBL18	CARDRASE|ETHAMIDE|ETHOXZOLAMIDE|Ethoxzolamide	CCOc1ccc2nc(S(N)(=O)=O)sc2c1	50	88
CHEMBL2106702	ABBOTT-19957|LORBAMATE	CCCC(C)(COC(N)=O)COC(=O)NC1CC1	75	83
CHEMBL2111068	ZOLERTINE	c1ccc(N2CCN(CCc3nnn[nH]3)CC2)cc1	12.5	88
CHEMBL2110946		CNC(C)C(O)c1ccc(NS(C)(=O)=O)cc1	0	88
CHEMBL2107232	VALPROATE PIVOXIL	CCCC(CCC)C(=O)OCOC(=O)C(C)(C)C	75	81
CHEMBL2104519	XIBORNOL	Cc1cc(O)c(C2CC3CCC2(C)C3(C)C)cc1C	50	80
CHEMBL2103894	TRETHOCANIC ACID|TRETHOCANOIC ACID	CC(C)CCCC(C)CCCC(C)(O)CC(=O)O	75	85
CHEMBL2110844		CC1CCCC(C(=O)OCC[N+](C)(C)C)[N+]1(C)C	25	88
CHEMBL1190	Decamethonium|Syncurine	C[N+](C)(C)CCCCCCCCCC[N+](C)(C)C	62.5	82
CHEMBL2104094	CLORIDAROL	OC(c1ccc(Cl)cc1)c1cc2ccccc2o1	0	88
CHEMBL2105124	FOPIRTOLINE	Clc1cccc(SCCN2CCOCC2)n1	25	88
CHEMBL316160	PAMABROM	Cn1c(=O)c2[nH]c(Br)nc2n(C)c1=O	37.5	88
CHEMBL17860	LOFEXIDINE	CC(Oc1c(Cl)cccc1Cl)C1=NCCN1	12.5	87
CHEMBL2106820	P-NITROPHENYL-O-ETHYL ETHYLPHOSPHONATE	CCOP(=O)(CC)Oc1ccc([N+](=O)[O-])cc1	25	88
CHEMBL245019	MIZORIBINE	NC(=O)c1ncn([C@@H]2O[C@H](CO)[C@@H](O)[C@H]2O)c1O	87.5	88
CHEMBL2105330	47599|PIRAZOFURIN|PYRAZOFURIN|Pirazofurin	NC(=O)c1[nH]nc([C@@H]2O[C@H](CO)[C@@H](O)[C@H]2O)c1O	87.5	83
CHEMBL2105428	OXALINAST	O=C(O)C(=O)Nc1ccc2c3c1C(=O)CC3CCC2	75	88
CHEMBL2110851	DROXACIN	CCn1cc(C(=O)O)c(=O)c2cc3c(cc21)CCO3	25	88
CHEMBL848	CC-5013|CDC-501|LENALIDOMIDE|REVLIMID|SYP-1512	Nc1cccc2c1CN(C1CCC(=O)NC1=O)C2=O	62.5	88
CHEMBL46765	BEMORADAN|ORF 22867	CC1CC(=O)NN=C1c1ccc2c(c1)OCC(=O)N2	50	88
CHEMBL1788401	CICLOBENDAZOLE|CYCLOBENDAZOLE|R 17,147	COC(=O)Nc1nc2ccc(C(=O)C3CC3)cc2[nH]1	37.5	88
CHEMBL474928	AZATEPA|AZETEPA|CL 25477	CCN(c1nncs1)P(=O)(N1CC1)N1CC1	62.5	88
CHEMBL118478	ANTIEPILEPSIRINE|ILEPCIMIDE|Ilepcimide	O=C(/C=C/c1ccc2c(c1)OCO2)N1CCCCC1	12.5	88
CHEMBL2110737	CELGOSIVIR	CCCC(=O)O[C@H]1CN2CC[C@H](O)[C@@H]2[C@@H](O)[C@@H]1O	75	88
CHEMBL27	AY-64043-|Inderal|Inderide-40/25|Inderide-80/25|PROPRANOLOL|Propranolol	CC(C)NCC(O)COc1cccc2ccccc12	25	88
CHEMBL1218	RAMELTEON|ROZEREM|TAK-375|TAK375	CCC(=O)NCC[C@@H]1CCc2ccc3c(c21)CCO3	25	88
CHEMBL92501	CIZOLIRTINE|Cizolirtine	CN(C)CCOC(c1ccccc1)c1ccnn1C	50	87
CHEMBL506	NSC-27296|PRIMAQUINE|Primaquine|SN-13272|WR-2975	COc1cc(NC(C)CCCN)c2ncccc2c1	25	88
CHEMBL468403	QUINOCIDE	COc1cc(NCCCC(C)N)c2ncccc2c1	37.5	88
CHEMBL3989876	ETOPRINDOLE	CC/C(=N\O)c1cn(CCN(C)C)c2ccccc12	25	88
CHEMBL1902981	EPERISONE|EPERISONE HYDROCHLORIDE	CCc1ccc(C(=O)C(C)CN2CCCCC2)cc1	62.5	88
CHEMBL2104678	AZINTAMIDE|AZINTHIAMIDE|ST 9067	CCN(CC)C(=O)CSc1ccc(Cl)nn1	0	88
CHEMBL1213251	CLOBENZOREX|SD 271-12	CC(Cc1ccccc1)NCc1ccccc1Cl	50	87
CHEMBL4297395	JUVIDEX|MANNOSE 6-PHOSPHATE	O=C[C@@H](O)[C@@H](O)[C@H](O)[C@H](O)COP(=O)(O)O	62.5	78
CHEMBL402001	Mannose 6-Phosphate|Mannose-6-phosphate	O=P(O)(O)OC[C@H]1O[C@H](O)[C@@H](O)[C@@H](O)[C@@H]1O	37.5	85
CHEMBL452461	EAA-090|PERZINFOTEL	O=c1c2c(c1=O)N(CCP(=O)(O)O)CCCN2	50	88
CHEMBL2104646	AHR-11748|AN-051|DEZINAMIDE	NC(=O)N1CC(Oc2cccc(C(F)(F)F)c2)C1	37.5	88
CHEMBL458875	CLEVUDINE|L-FMAU|LEVOVIR	Cc1cn([C@H]2O[C@@H](CO)[C@H](O)[C@H]2F)c(=O)[nH]c1=O	50	88
CHEMBL44746	AMMIVIN|KHELLIN|KHELLOYD|Khellin	COc1c2occc2c(OC)c2c(=O)cc(C)oc12	75	85
CHEMBL2104681	EVICROMIL	C=Cc1cc(CC)c2oc(C(=O)O)cc(=O)c2c1O	25	88
CHEMBL110	BENZNIDAZOLE|NSC-299972|RO 07-1051|RO-07-1051|RO-7-1051	O=C(Cn1ccnc1[N+](=O)[O-])NCc1ccccc1	37.5	88
CHEMBL405845	FURAFYLLINE|Furafylline	Cc1nc2c([nH]1)c(=O)n(C)c(=O)n2Cc1ccco1	25	88
CHEMBL2107555	SULPROSAL	O=C(OCCCS(=O)(=O)O)c1ccccc1O	12.5	88
CHEMBL2104933	SULOCARBILATE	NS(=O)(=O)c1ccc(NC(=O)OCCO)cc1	12.5	88
CHEMBL108358	CI-909|NSC-286193|RIBOXAMIDE|TIAZOFURIN|TIAZOFURINE	NC(=O)c1csc([C@@H]2O[C@H](CO)[C@@H](O)[C@H]2O)n1	37.5	83
CHEMBL357513	LL 1530|NADOXOLOL	N/C(CC(O)COc1cccc2ccccc12)=N\O	37.5	88
CHEMBL93218	PHENARBUTAL|PHENIDIEMAL|PHETHARBITAL|Phetharbital	CCC1(CC)C(=O)NC(=O)N(c2ccccc2)C1=O	87.5	80
CHEMBL19633	BW 49-210|DIAVERIDINE|Diaveridine	COc1ccc(Cc2cnc(N)nc2N)cc1OC	0	88
CHEMBL365795	RU 15060|SURGAM 200|SURGAM 300|SURGAM SA|TIAPROFENIC ACID|Tiaprofenic acid	CC(C(=O)O)c1ccc(C(=O)c2ccccc2)s1	37.5	88
CHEMBL956	PROFENAL|R-25,061|SUPROFEN|SUTOPROFEN	CC(C(=O)O)c1ccc(C(=O)c2cccs2)cc1	37.5	88
CHEMBL22542	IMITRODAST|Imitrodast	O=C(O)C1=Cc2sc(Cn3ccnc3)cc2CC1	0	88
CHEMBL2104670	MOTAPIZONE	CC1CC(=O)NN=C1c1cc(-n2ccnc2)cs1	12.5	88
CHEMBL2104368	HEXACYPRONE	O=C(O)CCC1(Cc2ccccc2)CCCCC1=O	12.5	88
CHEMBL2110715	OXAMISOLE	COC1(OC)CCCN2CC(c3ccccc3)N=C21	87.5	87
CHEMBL576127	FENSPIRIDE	O=C1NCC2(CCN(CCc3ccccc3)CC2)O1	12.5	88
CHEMBL2104282	IMOLAMINE	CCN(CC)CCn1c(-c2ccccc2)noc1=N	75	88
CHEMBL2107433	IROXANADINE	c1cncc(C2=NOCC(CN3CCCCC3)N2)c1	12.5	83
CHEMBL1233	CARISOMA|CARISOPRODOL|CARISOPRODOL CIV|Carisoprodol|NSC-172124|RELA|SOMA	CCCC(C)(COC(N)=O)COC(=O)NC(C)C	75	83
CHEMBL1867802	PINCAINIDE	Cc1cccc(C)c1NC(=O)CN1CCCCCC1	12.5	88
CHEMBL589	REQUIP|ROPINIROLE|Requip|Ropinirole|SK&F 101468	CCCN(CCC)CCc1cccc2c1CC(=O)N2	37.5	88
CHEMBL762	OXYMETAZOLINE|Ocuclear|Oxymetazoline	Cc1cc(C(C)(C)C)c(O)c(C)c1CC1=NCCN1	87.5	88
CHEMBL2106899	NONAPYRIMINE	CCCCCCCCCNc1ncnc2[nH]ccc12	12.5	88
CHEMBL2111026	METHAPHENILENE	CN(C)CCN(Cc1cccs1)c1ccccc1	12.5	88
CHEMBL2105586	VINCANTRIL	O=C1CCC2NCCc3c2n1c1ccc(Cl)cc31	50	80
CHEMBL2111120		NCCSC(C[N+](=O)[O-])c1ccccc1Cl	12.5	88
CHEMBL1024	IFEX|IFOSFAMIDE|Ifsofamide|MITOXANA|MJF 9325|NSC-109724|Z4942	O=P1(NCCCl)OCCCN1CCCl	25	86
CHEMBL88	CYCLOPHOSPHAMIDE|Cyclophosphamide|Cytoxan|Neosar	O=P1(N(CCCl)CCCl)NCCCO1	12.5	86
CHEMBL416755	OXOLINIC ACID|UTIBID|W 4565	CCn1cc(C(=O)O)c(=O)c2cc3c(cc21)OCO3	12.5	88
CHEMBL370252	FLUMEQUINE	CC1CCc2cc(F)cc3c(=O)c(C(=O)O)cn1c23	12.5	85
CHEMBL2104575	OXAZORONE	O=c1cc(CN2CCOCC2)c2ccc(O)cc2o1	25	88
CHEMBL2110814	DELUCEMINE	CNCCC(c1cccc(F)c1)c1cccc(F)c1	12.5	87
CHEMBL4297164	XIMOPROFEN	CC(C(=O)O)c1ccc(C2CCCC(=NO)C2)cc1	75	88
CHEMBL2218907	ZILPATEROL	CC(C)NC1CCn2c(=O)[nH]c3cccc(c32)C1O	50	88
CHEMBL2104895	SETIPTILINE|SETIPTILINE MALEATE	CN1CCC2=C(C1)c1ccccc1Cc1ccccc12	75	81
CHEMBL278398	Nolahist|PHENINDAMINE|Thephorin	CN1CCC2=C(C1)C(c1ccccc1)c1ccccc12	75	81
CHEMBL127865	PIPEROCAINE	CC1CCCCN1CCCOC(=O)c1ccccc1	50	88
CHEMBL1742463	IDROPRANOLOL	CC(C)NCC(O)COc1cccc2c1C=CCC2	12.5	88
CHEMBL1197	Cyclaine|HEXYLCAINE|Hexylcaine	CC(CNC1CCCCC1)OC(=O)c1ccccc1	12.5	88
CHEMBL1623765	ALPHAPRODINE	CCC(=O)OC1(c2ccccc2)CCN(C)CC1C	0	88
CHEMBL170797	ETHOHEPTAZINE	CCOC(=O)C1(c2ccccc2)CCCN(C)CC1	0	88
CHEMBL296035	BUFURALOL	CCc1cccc2cc(C(O)CNC(C)(C)C)oc12	75	88
CHEMBL2105312	IPROPETHIDINE|PROPERIDINE	CC(C)OC(=O)C1(c2ccccc2)CCN(C)CC1	0	88
CHEMBL2104520	METHEPTAZINE	COC(=O)C1(c2ccccc2)CCCN(C)C(C)C1	0	88
CHEMBL305904	ETOXADROL|Etoxadrol	CC[C@]1(c2ccccc2)OC[C@H]([C@@H]2CCCCN2)O1	62.5	87
CHEMBL1411979	METHAPYRILENE	CN(C)CCN(Cc1cccs1)c1ccccn1	12.5	88
CHEMBL2107485	THENYLDIAMINE	CN(C)CCN(Cc1ccsc1)c1ccccn1	12.5	88
CHEMBL2104080	AMIXETRINE	CC(C)CCOC(CN1CCCC1)c1ccccc1	37.5	87
CHEMBL4297275	CYTOCHLOR|NSC-371331	Nc1nc(=O)n([C@H]2C[C@H](O)[C@@H](CO)O2)cc1Cl	75	88
CHEMBL121626	CLOTAM|CLOTAM RAPID|TOLFENAMIC ACID	Cc1c(Cl)cccc1Nc1ccccc1C(=O)O	50	88
CHEMBL191886	(+/-)BN-1270|BN-1270|CICLETANINE|WIN 90,000	Cc1ncc2c(c1O)COC2c1ccc(Cl)cc1	12.5	88
CHEMBL2105426	SETAZINDOL	CNCc1ccccc1C(O)c1ccc(Cl)cc1	0	88
CHEMBL122455	LIDADRONIC ACID|Lidadronic acid	CN(C)CCC(N)(P(=O)(O)O)P(=O)(O)O	25	78
CHEMBL2106462	CERICLAMINE	CN(C)C(C)(CO)Cc1ccc(Cl)c(Cl)c1	62.5	85
CHEMBL1208	64716|CINOBAC|CINOXACIN|NSC-304467	CCn1nc(C(=O)O)c(=O)c2cc3c(cc21)OCO3	87.5	88
CHEMBL13779	CARBADOX|Carbadox|GS-6244|MECADOX	COC(=O)N/N=C/c1c[n+]([O-])c2ccccc2[n+]1[O-]	50	88
CHEMBL1276127	C.I. 75790|INDIRUBIN|NSC-105327	O=C1Nc2ccccc2/C1=C1/Nc2ccccc2C1=O	12.5	86
CHEMBL599552	C.I.73000|INDIGO|INDIGOFERA TINCTORIA|NSC-8645	O=C1/C(=C2\Nc3ccccc3C2=O)Nc2ccccc21	12.5	86
CHEMBL2105249	PIDOLACETAMOL	CC(=O)Nc1ccc(OC(=O)[C@@H]2CCC(=O)N2)cc1	12.5	88
CHEMBL3989661	FLUTOMIDATE	CCOC(=O)c1cncn1C(C)c1ccc(F)cc1	37.5	88
CHEMBL337379	RO 22-3747/000|TIACRILAST	CSc1ccc2ncn(/C=C/C(=O)O)c(=O)c2c1	0	88
CHEMBL460287	EPODYL|ETHOGLUCID|ETOGLUCID|ICI 32865	C(COCCOCC1CO1)OCCOCC1CO1	37.5	72
CHEMBL2110855	LETIMIDE	CCN(CC)CCn1c(=O)oc2ccccc2c1=O	25	88
CHEMBL7413	METHOHEXITAL|METHOHEXITONE	C=CCC1(C(C)C#CCC)C(=O)NC(=O)N(C)C1=O	37.5	85
CHEMBL505851	REPOSAL|Reposal	CCC1(C2=CC3CCC(C2)C3)C(=O)NC(=O)NC1=O	50	88
CHEMBL2104196	46 R.P|BENZYLSULFAMIDE|BENZYLSULFANILAMIDE	NS(=O)(=O)c1ccc(NCc2ccccc2)cc1	12.5	88
CHEMBL1377575	HELIOPHAN|HOMOMENTHYL SALICYLATE|HOMOSALATE	CC1CC(OC(=O)c2ccccc2O)CC(C)(C)C1	12.5	85
CHEMBL2104299	FENCIBUTIROL|MG 4833|VERECOLENE	CCC(C(=O)O)C1(O)CCC(c2ccccc2)CC1	37.5	88
CHEMBL87045	CIBENZOLINE|CIBENZOLINE SUCCINATE|CIFENLINE|RO 22-7796	c1ccc(C2(c3ccccc3)CC2C2=NCCN2)cc1	75	82
CHEMBL323357	FENHARMANE	c1ccc(CC2NCCc3c2[nH]c2ccccc32)cc1	12.5	82
CHEMBL2106098	DABELOTINE	CN1CCCc2cccc(OCC3CNCCO3)c21	12.5	87
CHEMBL1742411	PENIROLOL	CCC(C)(C)NCC(O)COc1ccccc1C#N	62.5	88
CHEMBL75797	MCN-1589|MIXIDINE|Mixidine	COc1ccc(CC/N=C2/CCCN2C)cc1OC	75	87
CHEMBL2105963		C=CCc1ccccc1OC/C(CNC(C)C)=N/O	37.5	88
CHEMBL65717	MEPINDOLOL	Cc1cc2c(OCC(O)CNC(C)C)cccc2[nH]1	25	88
CHEMBL1915540	ADRIFORANT|PF-03893787|PF-3893787|ZPL-389|ZPL-3893787	CN[C@@H]1CCN(c2cc(NCC3CC3)nc(N)n2)C1	25	88
CHEMBL2111038		C[N+](C)(CCOc1ccccc1)Cc1cccs1	25	88
CHEMBL23811	QUAZOLAST|Quazolast|RHC 3988	COC(=O)c1nc2cc(Cl)c3cccnc3c2o1	75	88
CHEMBL1332971	CLONIXIN|SCH 10304	Cc1c(Cl)cccc1Nc1ncccc1C(=O)O	37.5	88
CHEMBL2104271	CI-456|CN-36,337|D-1593|DIAPAMIDE|TIAMIZIDE	CNC(=O)c1ccc(Cl)c(S(=O)(=O)NC)c1	0	80
CHEMBL2110641	GUANOCLOR	N=C(N)NNCCOc1c(Cl)cccc1Cl	50	88
CHEMBL55812	OLPADRONIC ACID|Olpadronic acid	CN(C)CCC(O)(P(=O)(O)O)P(=O)(O)O	25	78
CHEMBL2105475	BROXATEROL	CC(C)(C)NCC(O)c1cc(Br)no1	37.5	81
CHEMBL339309	MILOXACIN|Miloxacin	COn1cc(C(=O)O)c(=O)c2cc3c(cc21)OCO3	75	88
CHEMBL888	GEMCITABINE|GEMZAR|Gemcitabine|Gemzar|LY-188011|LY188011|NSC-613327	Nc1ccn([C@@H]2O[C@H](CO)[C@@H](O)C2(F)F)c(=O)n1	12.5	88
CHEMBL1649716	BAY VA 9391|OLAQUINDOX|Olaquindox	Cc1c(C(=O)NCCO)[n+](=O)c2ccccc2n1[O-]	50	88
CHEMBL3546271	FLORTAUCIPIR|T-807|T807	Fc1ccc(-c2ccc3c(c2)[nH]c2ccncc23)cn1	12.5	86
CHEMBL265948	Cyclopropavir|FILOCICLOVIR|MBX-400|ZSM-162|ZSM-I 62|ZSM-I62	Nc1nc2c(ncn2/C=C2/CC2(CO)CO)c(=O)[nH]1	87.5	88
CHEMBL2105476	FLUNAMINE	NCCOC(c1ccc(F)cc1)c1ccc(F)cc1	0	88
CHEMBL2106776	MOBECARB	O=C(CN1CCOCC1)OCC(=O)c1ccccc1	12.5	88
CHEMBL2105447	TIFLOREX	CCNC(C)Cc1cccc(SC(F)(F)F)c1	25	88
CHEMBL2105262	METOSTILENOL	COc1ccc(/C=C/C(O)CN2CCOCC2)cc1	50	88
CHEMBL1182665	HYDROXYPETHIDINE|OXIPETHIDINE|WIN 771	CCOC(=O)C1(c2cccc(O)c2)CCN(C)CC1	0	88
CHEMBL1531134	FG 5111|FLUBUPERONE|MELPERONE	CC1CCN(CCCC(=O)c2ccc(F)cc2)CC1	50	88
CHEMBL445	ALLEGRON|AVENTYL|MOTIPRESS|MOTIVAL|NCI-169453|NORTRIPTYLINE|Nortriptyline|Pamelor	CNCCC=C1c2ccccc2CCc2ccccc21	25	87
CHEMBL668	PROTRIPTYLINE|Protriptyline	CNCCCC1c2ccccc2C=Cc2ccccc21	25	87
CHEMBL2110999	PRIDEFINE	CCN1CCC(=C(c2ccccc2)c2ccccc2)C1	37.5	87
CHEMBL2110854	INDRILINE	CN(C)CCC1(c2ccccc2)C=Cc2ccccc21	62.5	87
CHEMBL1623049	BUTETAMATE|HH105	CCC(C(=O)OCCN(CC)CC)c1ccccc1	87.5	88
CHEMBL1237044	ETS-6103|ETS6103|TRAMADOL|Tramadol|Ultracet|Ultram	COc1cccc(C2(O)CCCCC2CN(C)C)c1	12.5	88
CHEMBL2104110	CYCLEXANONE|PENTETHYLCYCLANONE	O=C1CCCC1(CCN1CCOCC1)C1=CCCC1	75	88
CHEMBL1118	DESVENLAFAXINE|KHEDEZLA|O-Desmethylvenlafaxine (Odv)|ODV|Pristiq	CN(C)CC(c1ccc(O)cc1)C1(O)CCCCC1	12.5	88
CHEMBL2107821	ACU-4429|EMIXUSTAT	NCC[C@@H](O)c1cccc(OCC2CCCCC2)c1	12.5	88
CHEMBL551786	RECAINAM|Recainam	Cc1cccc(C)c1NC(=O)NCCCNC(C)C	50	88
CHEMBL3989579	CAPROXAMINE|DU 22550 [AS SULFATE]	CCCCC/C(=N\OCCN)c1ccc(C)c(N)c1	25	88
CHEMBL1201222	LISDEXAMFETAMINE	C[C@@H](Cc1ccccc1)NC(=O)[C@@H](N)CCCCN	25	88
CHEMBL2106265	DIMETHYLTHIAMBUTENE	CC(C=C(c1cccs1)c1cccs1)N(C)C	12.5	88
CHEMBL3989791	GACYCLIDINE|NST-001	CC1CCCCC1(c1cccs1)N1CCCCC1	25	88
CHEMBL1718918	BRL 13856|CLOPIRAC|CP 172 AP	Cc1cc(CC(=O)O)c(C)n1-c1ccc(Cl)cc1	62.5	88
CHEMBL833	TICLOPIDINE|Ticlopidine	Clc1ccccc1CN1CCc2sccc2C1	12.5	88
CHEMBL2104093	CLOQUINOZINE|QB-1	Clc1ccc(CC2CCC3CCCCN3C2)cc1	50	87
CHEMBL3707254	FURAZIDIN	O=C1CN(/N=C/C=C/c2ccc([N+](=O)[O-])o2)C(=O)N1	0	83
CHEMBL2221292		O=C1O[C@H]([C@@H]2COC(c3ccccc3)O2)C(O)=C1O	25	88
CHEMBL2105344	CP-22,341|TEMODOX	Cc1c(C(=O)OCCO)[n+]([O-])c2ccccc2[n+]1[O-]	50	88
CHEMBL1536675	DIFTALONE|L-5418	O=C1c2ccccc2CN2C(=O)c3ccccc3CN12	75	83
CHEMBL2106229	DOMIPIZONE	COc1ccc(C2=NNC(=O)CC2CO)cc1OC	37.5	88
CHEMBL4297107	IPRAZOCHROME	CC(C)N1CC(O)C2=CC(=NNC(N)=O)C(=O)C=C21	75	88
CHEMBL269864	BCX-3408|BCX-4208|BCX4208|R-3421|ULODESINE	O=c1[nH]cnc2c(CN3C[C@H](O)[C@@H](CO)C3)c[nH]c12	37.5	83
CHEMBL438	Mesulfa|Methypyrimal|SULFAMERAZINE|SULFAMERAZINE (TRISULFAPYRIMIDINES)|Sulfamerazine|Sulfamethyldiazine|Sumedin	Cc1ccnc(NS(=O)(=O)c2ccc(N)cc2)n1	12.5	88
CHEMBL2105499	ISOSULFAMERAZINE|SULFAPERIN	Cc1cnc(NS(=O)(=O)c2ccc(N)cc2)nc1	12.5	88
CHEMBL2104633	ETAQUALONE	CCc1ccccc1-n1c(C)nc2ccccc2c1=O	0	88
CHEMBL2105174	L 8027|NICTINDOLE	CC(C)c1[nH]c2ccccc2c1C(=O)c1cccnc1	0	88
CHEMBL98	MK-0683|MK0683|VORINOSTAT|ZOLINZA	O=C(CCCCCCC(=O)Nc1ccccc1)NO	25	78
CHEMBL1851805	PROPACETAMOL	CCN(CC)CC(=O)Oc1ccc(NC(C)=O)cc1	37.5	88
CHEMBL142304	NSC-35605|STILBAMIDINE	N=C(N)c1ccc(/C=C/c2ccc(C(=N)N)cc2)cc1	37.5	88
CHEMBL2105338	PENTIFYLLINE	CCCCCCn1c(=O)c2c(ncn2C)n(C)c1=O	12.5	88
CHEMBL4297305	HTS-09836|NB-001|NB001	Nc1ncnc2c1ncn2CCNCCCCCO	50	83
CHEMBL2104657	THIALBARBITAL|THIOHEXALLYMAL	C=CCC1(C2C=CCCC2)C(=O)NC(=S)NC1=O	0	88
CHEMBL6437	J16.389I|MIANSERIN	CN1CCN2c3ccccc3Cc3ccccc3C2C1	62.5	81
CHEMBL2105933	CICLOPRAMINE	CNC1CCN2c3ccccc3CCc3cccc1c32	50	81
CHEMBL2104017	AMEZEPINE	CNCCC1=Cc2ccccc2N(C)c2ccccc21	12.5	87
CHEMBL2106630	DIMETHOLIZINE	COCCCN1CCN(c2ccccc2OC)CC1	12.5	87
CHEMBL698	AMETHOCAINE|AMETOP|Dicaine|MEDIHALER-TETRACAINE|METRASPRAY|PONTOCAINE|TETRACAINE|Tetracaine	CCCCNc1ccc(C(=O)OCCN(C)C)cc1	12.5	88
CHEMBL458337	OXYMATRINE	O=C1CCC[C@@H]2[C@H]3CCC[N+]4([O-])CCC[C@@H](CN12)[C@@H]34	62.5	80
CHEMBL2004297	MONOSULFIRAM|SULFIRAM|TETMOSOL	CCN(CC)C(=S)SC(=S)N(CC)CC	50	71
CHEMBL2105544	AMFECLORAL|AMPHECLORAL	CC(Cc1ccccc1)/N=C/C(Cl)(Cl)Cl	25	79
CHEMBL2106991	935-U-83|935U83|RALURIDINE	O=c1[nH]c(=O)n([C@H]2C[C@H](F)[C@@H](CO)O2)cc1Cl	37.5	88
CHEMBL2105175	LONAPROFEN	COC(=O)C(C)Oc1ccc2ccccc2c1Cl	62.5	88
CHEMBL153613	EFLUMAST	CC(=O)c1cc(F)cc(NC(=O)c2nn[nH]n2)c1O	25	88
CHEMBL167055	NITECAPONE|Nitecapone	CC(=O)C(=Cc1cc(O)c(O)c([N+](=O)[O-])c1)C(C)=O	87.5	88
CHEMBL1651906	NSC-37917|NSC-85998|STREPTOZOCIN|STREPTOZOTOCIN|STZ|U-9889|ZANOSAR	CN(N=O)C(=O)N[C@H]1C(O)O[C@H](CO)[C@@H](O)[C@@H]1O	75	75
CHEMBL219376	HYDROXYCINCOPHENE|OXICINCHOPHEN|OXYCINCHOPHEN	O=C(O)c1c(O)c(-c2ccccc2)nc2ccccc12	25	88
CHEMBL1689063	AVIBACTAM|NXL-104|NXL104	NC(=O)[C@@H]1CC[C@@H]2CN1C(=O)N2OS(=O)(=O)O	75	88
CHEMBL2104697	F-691|FURODAZOLE	Cc1cc(O)c2c(ccc3nc(-c4ccco4)[nH]c32)n1	37.5	88
CHEMBL2346738	ADX-48621|ADX48621|DIPRAGLURANT|Dipraglurant	Fc1ccc2nc(CCC#Cc3ccccn3)cn2c1	12.5	87
CHEMBL243716	METACAVIR	COc1nc(N)nc2c1ncn2[C@H]1CC[C@@H](CO)O1	75	88
CHEMBL23550	BMS-180194|LOBUCAVIR|SQ 34,514	Nc1nc(O)c2ncn([C@@H]3C[C@H](CO)[C@H]3CO)c2n1	87.5	88
CHEMBL1236524	BCX-4430|BCX4430|GALIDESIVIR	Nc1ncnc2c([C@@H]3N[C@H](CO)[C@@H](O)[C@H]3O)c[nH]c12	37.5	83
CHEMBL2104363	INICARONE	CC(C)c1oc2ccccc2c1C(=O)c1ccncc1	0	88
CHEMBL2104364	FILENADOL	CC(O)C(c1ccc2c(c1)OCO2)N1CCOCC1	25	88
CHEMBL1491339	NICOTREDOLE	O=C(NCCc1c[nH]c2ccccc12)c1cccnc1	25	88
CHEMBL603830	DAXALIPRAM|[R]-Mesopram	CCCOc1cc([C@]2(C)CNC(=O)O2)ccc1OC	62.5	88
CHEMBL353581	Octanedioic acid hydroxyamide pyridin-3-ylamide|PYROXAMIDE	O=C(CCCCCCC(=O)Nc1cccnc1)NO	25	78
CHEMBL1483	ALBENDAZOLE|ALBENZA|ESKAZOLE|NSC-220008|SK&F 62979|SK&F-62979|Valbazen|ZENTEL|Zental	CCCSc1ccc2nc(NC(=O)OC)[nH]c2c1	25	88
CHEMBL2110919	ETHOMOXANE	CCCCNCC1COc2cccc(OCC)c2O1	37.5	87
CHEMBL546	OXPRENOLOL|Oxprenolol	C=CCOc1ccccc1OCC(O)CNC(C)C	12.5	88
CHEMBL421669	PARETHOXYCAINE	CCOc1ccc(C(=O)OCCN(CC)CC)cc1	62.5	88
CHEMBL654	MIRTAZAPINE|ORG 3770|REMERON|REMERON SOLTAB|ZISPIN	CN1CCN2c3ncccc3Cc3ccccc3C2C1	62.5	81
CHEMBL2111182	TRIMOXAMINE	C=CCC(Cc1cc(OC)c(OC)c(OC)c1)NC	75	79
CHEMBL1305	ANTAZ SULF|ANTAZOLINE|Antazoline|VASOCON-A|Vasocon-A	c1ccc(CN(CC2=NCCN2)c2ccccc2)cc1	12.5	82
CHEMBL2105571	ETILEFRINE PIVALATE	CCNCC(O)c1cccc(OC(=O)C(C)(C)C)c1	50	88
CHEMBL174095	DELERGOTRILE|Delergotrile	CN1C[C@@H](CC#N)C[C@@H]2c3cccc4[nH]cc(c34)C[C@H]21	100	82
CHEMBL1547	Betaxin|THIAMINE|Thiamine (Vit B1)|Vitamin B 1	Cc1ncc(C[n+]2csc(CCO)c2C)c(N)n1	37.5	88
CHEMBL305775	ROCASTINE	CN(C)CCC1CN(C)C(=S)c2cccnc2O1	0	88
CHEMBL1630579	MYRTECAINE|Myrtecaine	CCN(CC)CCOCCC1=CCC2CC1C2(C)C	50	87
CHEMBL2103943	PENTHRICHLORAL	OCC1(CO)COC(C(Cl)(Cl)Cl)OC1	0	70
CHEMBL2104116	CHLORALODOL|CHLORHEXADOL|LORA	CC(CC(C)(C)O)OC(O)C(Cl)(Cl)Cl	50	73
CHEMBL37387	BROPIRIMINE|U-54,461	Nc1nc(O)c(Br)c(-c2ccccc2)n1	25	88
CHEMBL2104509	BW 207U|XENALIPIN	O=C(O)c1ccccc1-c1ccc(C(F)(F)F)cc1	0	85
CHEMBL2107259	XENALDIAL|XENYGLOXAL	O=CC(=O)c1ccc(-c2ccc(C(=O)C=O)cc2)cc1	50	88
CHEMBL2104000	BAXITOZINE	COc1cc(C(=O)/C=C/C(=O)O)cc(OC)c1OC	25	80
CHEMBL1527608	ABC 12/3|DOXOFYLLINE|MAXIVENT	Cn1c(=O)c2c(ncn2CC2OCCO2)n(C)c1=O	25	88
CHEMBL218291	BCX-1777|FODOSINE|FORODESINE	O=c1[nH]cnc2c([C@@H]3N[C@H](CO)[C@@H](O)[C@H]3O)c[nH]c12	25	83
CHEMBL1474963	BENZARONE|L 2197	CCc1oc2ccccc2c1C(=O)c1ccc(O)cc1	0	88
CHEMBL2107396	ENPROFEN|FURAPROFEN|R-803	CC(C(=O)O)c1cccc2c(-c3ccccc3)coc12	12.5	88
CHEMBL2106495	B.S. 7173-D|XYLOCOUMAROL	Cc1cc(C)cc(-c2c(O)c3ccccc3oc2=O)c1	12.5	88
CHEMBL2106551	MIROPROFEN	CC(C(=O)O)c1ccc(-c2cn3ccccc3n2)cc1	0	88
CHEMBL2106519	DOLIRACETAM	NC(=O)CN1C(=O)C(c2ccccc2)c2ccccc21	50	88
CHEMBL2104249	FEPITRIZOL	Cn1nc(-c2cccnc2)nc1-c1ccccc1CO	37.5	88
CHEMBL57	BIRG 0587|NEVIRAPINE|NEVIRAPINE ANHYDROUS|NSC-641530|VIRAMUNE|VIRAMUNE XR|Viramune	Cc1ccnc2c1NC(=O)c1cccnc1N2C1CC1	12.5	86
CHEMBL2107103	MESULFAMIDE	NS(=O)(=O)c1ccc(NCS(=O)(=O)O)cc1	37.5	88
CHEMBL138093	SENAZODAN|Senazodan	O=C1CCC(c2ccc(Nc3ccncc3)cc2)=NN1	25	88
CHEMBL2111055	TIBENELAST	CCOc1cc2cc(C(=O)O)sc2cc1OCC	12.5	88
CHEMBL2104787	ORAZIPONE	CC(=O)C(=Cc1ccc(S(C)(=O)=O)cc1)C(C)=O	0	88
CHEMBL1371412	SCH 21480|TIOXIDAZOLE	CCCOc1ccc2nc(NC(=O)OC)sc2c1	25	88
CHEMBL3306031	TIPRINAST	Cc1c(CC(C)C)sc2nc(C(=O)O)nc(O)c12	25	88
CHEMBL4297084	CV 57533|DIPHENESENIC ACID|XENYHEXENIC ACID	CC=CCC(C(=O)O)c1ccc(-c2ccccc2)cc1	37.5	88
CHEMBL1018	DIENESTROL|Dienestrol|Dv|ESTRAGUARD|HORMOFEMIN	C/C=C(C(=C/C)/c1ccc(O)cc1)\c1ccc(O)cc1	62.5	88
CHEMBL203266	40045|TRIMETAZIDINE|TRIMETAZIDINE HYDROCHLORIDE|VASTAREL|VASTAREL MR	COc1ccc(CN2CCNCC2)c(OC)c1OC	50	87
CHEMBL6995	AY-21,011|ERALDIN|I.C.I. 50,172|PRACTOLOL|[3-(4-ACETYLAMINO-PHENOXY)-2-HYDROXY-PROPYL]-ISOPROPYL-AMMONIUM	CC(=O)Nc1ccc(OCC(O)CNC(C)C)cc1	12.5	88
CHEMBL24	ANTIPRESSAN|ATENAMIN|ATENIX-100|ATENIX-25|ATENIX-50|ATENOLOL|C07AB03|Esatenolol|ICI 66,082|ICI 66082|Ibinolo|KENTOL|TENORMIN|TENORMIN 25|TENORMIN L.S.|TOTAMOL|Unibloc|VASATEN	CC(C)NCC(O)COc1ccc(CC(N)=O)cc1	25	88
CHEMBL2106136	BUCOLOME	CCCCC1C(=O)NC(=O)N(C2CCCCC2)C1=O	25	86
CHEMBL72	DESIPRAMINE|Desipramine	CNCCCN1c2ccccc2CCc2ccccc21	25	87
CHEMBL2105220	MEZEPINE	CNCCCN1Cc2ccccc2Cc2ccccc21	25	87
CHEMBL2105432	SIFAPRAZINE	CN1CCN(c2ccccc2Cc2ccccc2)CC1	12.5	87
CHEMBL2106176	DELFAPRAZINE	Cc1ccc(Cc2ccccc2)c(N2CCNCC2)c1	12.5	87
CHEMBL648	CYCLIZINE|Cyclizine|Marezine	CN1CCN(C(c2ccccc2)c2ccccc2)CC1	25	87
CHEMBL2107141	F-776|ORPANOXIN	O=C(O)CC(O)c1ccc(-c2ccc(Cl)cc2)o1	12.5	88
CHEMBL239800	FENOBAM|MCN-3377-98	CN1CC(=O)N=C1NC(=O)Nc1cccc(Cl)c1	37.5	88
CHEMBL99369	PIRIDRONIC ACID|Piridronic acid	O=P(O)(O)C(Cc1ccccn1)P(=O)(O)O	37.5	81
CHEMBL1788390	PROPENIDAZOLE	CCOC(=O)/C(=C/c1ncc([N+](=O)[O-])n1C)C(C)=O	87.5	88
CHEMBL573352	2'-C-Ethynylcytidine|3'-C-Ethynylcytidine|TAS 106|TAS-106	C#C[C@@]1(O)[C@@H](CO)O[C@@H](n2ccc(N)nc2=O)[C@@H]1O	87.5	80
CHEMBL477	ADENOCARD|ADENOCOR|ADENOSCAN|ADENOSINE|Adenosine|NSC-7652|SR 96225	Nc1ncnc2c1ncn2[C@@H]1O[C@H](CO)[C@@H](O)[C@H]1O	87.5	83
CHEMBL129	AZIDOTHYMIDINE|AZT|Azidothymidine|BW A509U|BW-A-509U|BWA509U|COMPOUND S|COMPOUND-S|NSC-602670|RETROVIR|Retrovir|ZIDOVUDINE	Cc1cn([C@H]2C[C@H](N=[N+]=[N-])[C@@H](CO)O2)c(=O)[nH]c1=O	75	88
CHEMBL2111033	PRINOMIDE	Cn1cccc1C(=O)C(C#N)C(=O)Nc1ccccc1	37.5	88
CHEMBL476960	A-71100|AO-128|BASEN|GLUSTAT|VOGLIBOSE	OCC(CO)N[C@H]1C[C@](O)(CO)[C@@H](O)[C@H](O)[C@H]1O	87.5	75
CHEMBL2104951	ALADORIAN	COc1ccc2c(c1)CN(C(=O)C(=O)O)CCS2	0	88
CHEMBL2104570	CAFAMINOL	CN(CCO)c1nc2c(c(=O)n(C)c(=O)n2C)n1C	37.5	88
CHEMBL2105399	SULFAMOXOLE|SULPHAMOXOLE	Cc1nc(NS(=O)(=O)c2ccc(N)cc2)oc1C	25	88
CHEMBL453	Entusil|Eryzole|GANTRISIN|NSC-13120|NSC-683536|Neazolin|Pediazole|SOSOL|SOXAZOLE|SULFAFURAZOLE|SULFALAR|SULFISOXAZOLE|SULPHAFURAZOLE|SULSOXIN|Sulfafurazole|Sulfisoxazole|Sulphafurazole	Cc1noc(NS(=O)(=O)c2ccc(N)cc2)c1C	25	88
CHEMBL26630	SULFATROXAZOLE|Sulfatroxazole	Cc1onc(NS(=O)(=O)c2ccc(N)cc2)c1C	25	88
CHEMBL2111034	MEMOTINE	COc1ccc(OCC2=NCCc3ccccc32)cc1	0	87
CHEMBL2106559	ETAZEPINE	CCOC1c2ccccc2C(=O)N(C)c2ccccc21	25	88
CHEMBL53	APL-130277|APOMORPHINE|Apomorphine|VR-040|VR040	CN1CCc2cccc3c2[C@H]1Cc1ccc(O)c(O)c1-3	62.5	83
CHEMBL25856	DAR-0100|DAR-0100A|DIHYDREXIDINE|Rel-Dihydrexidine	Oc1cc2c(cc1O)[C@H]1c3ccccc3CN[C@@H]1CC2	100	83
CHEMBL1742419	AMBENOXAN	COCCOCCNCC1COc2ccccc2O1	12.5	87
CHEMBL2110780	CARBUTEROL	CC(C)(C)NCC(O)c1ccc(O)c(NC(N)=O)c1	0	88
CHEMBL2110938	PIPRADROL	OC(c1ccccc1)(c1ccccc1)C1CCCCN1	12.5	88
CHEMBL127508	AZACYCLONOL|Ataractan|Azacyclonol|Calmeran|Frenoton|Frenquel|Psychosan|gamma-Pipradol	OC(c1ccccc1)(c1ccccc1)C1CCNCC1	12.5	88
CHEMBL13	CGP-2175|Lopressidone|METOPROLOL|Metoprolol|Toprol-XL	COCCc1ccc(OCC(O)CNC(C)C)cc1	25	88
CHEMBL2105253	PIRAXELATE	CC1CC(OC(=O)CN2CCCC2=O)CC(C)(C)C1	25	86
CHEMBL289093	BUTAXAMINE	COc1ccc(OC)c(C(O)C(C)NC(C)(C)C)c1	0	88
CHEMBL2106676	DAMOTEPINE	CN(C)CC1=Cc2ccccc2Sc2ccccc21	87.5	88
CHEMBL2104546	TISOQUONE	CCC1(c2ccccc2)CNC(=S)c2ccccc21	12.5	88
CHEMBL2110897	DECTAFLUR|SK&F 38094	CCCCCCCC/C=C/CCCCCCCCN	12.5	76
CHEMBL3989949	CENOBAMATE|YKP-3089|YKP3089	NC(=O)O[C@@H](Cn1ncnn1)c1ccccc1Cl	12.5	83
CHEMBL2110673	IMIDOLINE	CN(C)CCN1CCN(c2cccc(Cl)c2)C1=O	50	88
CHEMBL3526802	RRX-001	O=C(CBr)N1CC([N+](=O)[O-])([N+](=O)[O-])C1	75	78
CHEMBL2107519	CB 1048|CHLORNAPHAZINE|R 48	ClCCN(CCCl)c1ccc2ccccc2c1	0	87
CHEMBL1697763	NIFURTOINOL	O=C1CN(/N=C/c2ccc([N+](=O)[O-])o2)C(=O)N1CO	50	88
CHEMBL313842	ZARDAVERINE	COc1cc(-c2ccc(=O)[nH]n2)ccc1OC(F)F	0	88
CHEMBL2104763	NF-1010|NIFURDAZIL	O=C1N(CCO)CCN1/N=C/c1ccc([N+](=O)[O-])o1	25	88
CHEMBL1556	INO-1001|INOSINE|NSC-20262	O=c1[nH]cnc2c1ncn2[C@@H]1O[C@H](CO)[C@@H](O)[C@H]1O	87.5	83
CHEMBL242341	FORMONONETIN|NSC-93360	COc1ccc(-c2coc3cc(O)ccc3c2=O)cc1	0	88
CHEMBL312109	OXEPINAC|Oxepinac	O=C(O)Cc1ccc2c(c1)OCc1ccccc1C2=O	12.5	88
CHEMBL2107411	AY-21,367|FUROBUFEN	O=C(O)CCC(=O)c1ccc2oc3ccccc3c2c1	12.5	88
CHEMBL33211	ARTIL|HP 549|ISOXEPAC|Isoxepac|P 720549	O=C(O)Cc1ccc2c(c1)C(=O)c1ccccc1CO2	12.5	88
CHEMBL444186	ICI 59118|ICRF 159|RAZOXANE	CC(CN1CC(=O)NC(=O)C1)N1CC(=O)NC(=O)C1	37.5	83
CHEMBL1580	CI-825|NIPENT|NSC-218321|Nipent|PD 81565|PENTOSTATIN|YK-176	OC[C@H]1O[C@@H](n2cnc3c2N=CNC[C@H]3O)C[C@@H]1O	37.5	88
CHEMBL2107150	METBUFEN	CC(CC(=O)c1ccc(-c2ccccc2)cc1)C(=O)O	37.5	88
CHEMBL8425	BAY G 6575|NAFAZATROM|Nafazatrom	CC1=NN(CCOc2ccc3ccccc3c2)C(=O)C1	12.5	88
CHEMBL159298	CL-683|RIPAZEPAM	CCn1nc(C)c2c1C(c1ccccc1)=NCC(=O)N2	50	88
CHEMBL4297300	LB 100|LB-100	CN1CCN(C(=O)C2C(C(=O)O)[C@H]3CC[C@@H]2O3)CC1	75	88
CHEMBL2105608	TOLPYRRAMIDE	Cc1ccc(S(=O)(=O)NC(=O)N2CCCC2)cc1	62.5	88
CHEMBL411	APSTIL|CYREN A|DIETHYLSTILBESTROL|DISTILBENE|Diethylstilbestrol|ESTROBENE|ESTROGENINE|ESTROMENIN|FONATOL|NEW-ESTRANOL 1|NSC-3070|PALESTROL|STILBESTROFORM|STILBESTROL|STILBETIN|STILBOESTROL|SYNESTRIN|SYNTHESTRIN|Stilboesterol|TAMPOVAGAN	CC/C(=C(/CC)c1ccc(O)cc1)c1ccc(O)cc1	62.5	88
CHEMBL323533	EQUILIN	C[C@]12CC[C@H]3C(=CCc4cc(O)ccc43)[C@@H]1CCC2=O	62.5	82
CHEMBL2105962	ANTAZONITE|R 6438|THIAZOTHIENOL	CC(=O)/N=c1/sccn1CC(O)c1cccs1	0	88
CHEMBL25843	REMACEMIDE	CC(Cc1ccccc1)(NC(=O)CN)c1ccccc1	37.5	88
CHEMBL2107237	VINDEBURNOL	OC1CC2CCCN3CCc4c(n1c1ccccc41)C23	100	77
CHEMBL275459	APRIKALIM	C/N=C(/S)[C@]1(c2cccnc2)CCCC[S@@+]1[O-]	50	85
CHEMBL2105350	OLEYL ALCOHOL|WITCOHOL 85|WITCOHOL 90	CCCCCCCC/C=C\CCCCCCCCO	12.5	76
CHEMBL1708232		CC12CCC(C[N+](C)(CCC[N+](C)(C)C)C1)C2(C)C	25	74
CHEMBL1204686	CLOMOXIR	O=C(O)C1(CCCCCc2ccc(Cl)cc2)CO1	75	88
CHEMBL86304	GNF-PF-695|MANERIX|MOCLOBEMIDE|RO 11-1163/000	O=C(NCCN1CCOCC1)c1ccc(Cl)cc1	12.5	88
CHEMBL33845	DICHLOROPHEN|G-4	Oc1ccc(Cl)cc1Cc1cc(Cl)ccc1O	50	88
CHEMBL264373	METOPRINE|TCMDC-123931	Cc1nc(N)nc(N)c1-c1ccc(Cl)c(Cl)c1	12.5	88
CHEMBL488280	ETRYNIT|ETT-N|ETTN|PROPATYL NITRATE|PROPATYLNITRATE|WIN 9317	CCC(CO[N+](=O)[O-])(CO[N+](=O)[O-])CO[N+](=O)[O-]	37.5	88
CHEMBL490070	BENAXIBINE	O=C(O)c1ccc(NC2OC[C@@H](O)[C@H](O)[C@H]2O)cc1	37.5	88
CHEMBL2105991	ANAXIRONE	O=c1n(CC2CO2)c(=O)n(CC2CO2)n1CC1CO1	0	88
CHEMBL2106861	NIFURAMIZONE|NIFURETHAZONE	CN(C)CCN(/N=C/c1ccc([N+](=O)[O-])o1)C(N)=O	25	88
CHEMBL1308252	FTAXILIDE	Cc1cccc(C)c1NC(=O)c1ccccc1C(=O)O	87.5	88
CHEMBL241782	DILMEFONE	COc1ccc(C(=O)/C=C/c2ccncc2)c(OC)c1	0	88
CHEMBL235191	CI-994|GOE 5549|PD 123654|TACEDINALINE	CC(=O)Nc1ccc(C(=O)Nc2ccccc2N)cc1	50	88
CHEMBL254193	ENDRALAZINE	N/N=c1/cc2c(n[nH]1)CCN(C(=O)c1ccccc1)C2	12.5	88
CHEMBL2106081	BUTYLPHENAMIDE	CCCCNC(=O)c1cccc(-c2ccccc2)c1O	12.5	88
CHEMBL2107088	SULFASOMIZOLE|SULPHASOMIZOLE	Cc1cc(NS(=O)(=O)c2ccc(N)cc2)sn1	0	88
CHEMBL905	L-705126|MAXALT|MK-462|MK-462 FREE BASE|Maxalt|Maxalt-Mlt|RIZATRIPTAN|Rizatriptan	CN(C)CCc1c[nH]c2ccc(Cn3cncn3)cc12	12.5	88
CHEMBL2105160	BMS-234303|BMS-234303-01|NAMINIDIL	C[C@@H](N/C(=N\C#N)Nc1ccc(C#N)cc1)C(C)(C)C	50	88
CHEMBL1192517	BIFEMELANE|BIFEMELANE HYDROCHLORIDE	CNCCCCOc1ccccc1Cc1ccccc1	12.5	87
CHEMBL2106250	CB 3697|DEXTROFEMINE	CC(COc1ccccc1)NC(C)Cc1ccccc1	25	87
CHEMBL900	Disipal|Invagesic|MEFENAMINE|Norflex|Norgesic|ORPHENADRINE|Orphenadrine|Orphengesic	Cc1ccccc1C(OCCN(C)C)c1ccccc1	25	87
CHEMBL1742465	MEPHENHYDRAMINE|MOXASTINE	CN(C)CCOC(C)(c1ccccc1)c1ccccc1	37.5	87
CHEMBL159776	PRAMIRACETAM	CC(C)N(CCNC(=O)CN1CCCC1=O)C(C)C	25	83
CHEMBL2106281	ECLAZOLAST|RHC 2871	CCOCCOC(=O)c1nc2cc(Cl)ccc2o1	37.5	88
CHEMBL1618378	DECLOPRAMIDE	CCN(CC)CCNC(=O)c1ccc(N)c(Cl)c1	50	88
CHEMBL1368146	HALAZONE	O=C(O)c1ccc(S(=O)(=O)N(Cl)Cl)cc1	25	86
CHEMBL278581	ALINIDINE|Alinidine|ST 567-BR [AS HYDROBROMIDE]|ST-567	C=CCN(C1=NCCN1)c1c(Cl)cccc1Cl	25	87
CHEMBL960	ARAVA|HWA-486|L04AA13|LEFLUNOMIDE|SU-101|SU101|SULOL	Cc1oncc1C(=O)Nc1ccc(C(F)(F)F)cc1	37.5	88
CHEMBL973	A77 1726|AUBAGIO|HMR1726|LEFLUNOMIDE RELATED COMPOUND B|LEFLUNOMIDE RELATED COMPOUND B RS|TERIFLUNOMIDE	C/C(O)=C(\C#N)C(=O)Nc1ccc(C(F)(F)F)cc1	25	88
CHEMBL44	FW-635I-2|GENISTEIN|NPI-031L|NSC-36586|SIPI-807-1	O=c1c(-c2ccc(O)cc2)coc2cc(O)cc(O)c12	12.5	88
CHEMBL8260	BAICALEIN|NSC-661431	O=c1cc(-c2ccccc2)oc2cc(O)c(O)c(O)c12	12.5	88
CHEMBL2107069	PERSILIC ACID	O=S(=O)(O)c1cc(O)c(S(=O)(=O)O)cc1O	0	88
CHEMBL453805	PENTOSALEN	CC(C)=CCOc1c2occc2cc2ccc(=O)oc12	12.5	88
CHEMBL2103993	BAKEPROFEN	CC(Oc1cccc(C(=O)c2ccccc2)c1)C(=O)O	50	88
CHEMBL4297409	BIPHENYL DIMETHYL DICARBOXYLATE|DIMETHYL 4,4'-BIPHENYLDICARBOXYLATE|NISSEL	COC(=O)c1ccc(-c2ccc(C(=O)OC)cc2)cc1	50	88
CHEMBL1553945	ANILAMATE	CNC(=O)Oc1ccccc1C(=O)Nc1ccccc1	50	88
CHEMBL2106934	RAZOBAZAM	Cc1n[nH]c2c1N(c1ccccc1)C(=O)CC(=O)N2C	0	88
CHEMBL2104604	EPERVUDINE	CC(C)c1cn([C@H]2C[C@H](O)[C@@H](CO)O2)c(=O)[nH]c1=O	37.5	88
CHEMBL3884248	MORINIDAZOLE	Cc1ncc([N+](=O)[O-])n1CC(O)CN1CCOCC1	25	88
CHEMBL3545366	SAR-245409|SAR245409|VOXTALISIB|XL-765	CCn1c(=O)c(-c2cc[nH]n2)cc2c(C)nc(N)nc21	50	88
CHEMBL2105038	DOMOXIN|HYDRAZINOXANE|IS 2596	NN(Cc1ccccc1)CC1COc2ccccc2O1	12.5	88
CHEMBL2106607	BUTANIXIN	CCCCc1ccc(Nc2ncccc2C(=O)O)cc1	25	88
CHEMBL2110611	ETONAM	CCOC(=O)c1cncn1C1CCCc2ccccc21	0	88
CHEMBL2106740	PIMETREMIDE|PIMEVERINE	CN(Cc1cccnc1)C(=O)C(CO)c1ccccc1	37.5	88
CHEMBL1191	MICROSUL|Methazol|PROKLAR|SULFAMETHIZOLE|SULPHAMETHIZOLE|Sulfamethizole|Sulphamethylthiadiazole|THIOSULFIL|Tetracid|UROLUCOSIL	Cc1nnc(NS(=O)(=O)c2ccc(N)cc2)s1	37.5	88
CHEMBL782	GLYCONON|NSC-23813|NSC-87833|ORINASE|PRAMIDEX|RASTINON|TOLBUTAMIDE|Tolbutamide	CCCCNC(=O)NS(=O)(=O)c1ccc(C)cc1	0	88
CHEMBL6615	HEXESTROL|HEXESTROL DIPHOSPHATE SODIUM	CCC(c1ccc(O)cc1)C(CC)c1ccc(O)cc1	62.5	88
CHEMBL1405	ESTROGENIC SUBSTANCE|ESTRONE|Estrone|NATURAL ESTROGENIC SUBSTANCE-ESTRONE|NSC-9699|OESTRONE|Oestrone|THEELIN|Theelin|WAY 164397	C[C@]12CC[C@@H]3c4ccc(O)cc4CC[C@H]3[C@@H]1CCC2=O	50	82
CHEMBL1004	DOXYLAMINE|Decapryn|Doxy-Sleep-Aid|Doxylamine|Unisom	CN(C)CCOC(C)(c1ccccc1)c1ccccn1	12.5	87
CHEMBL1622638		Cc1cc2nc3ccc(N(C)C)cc3[s+]c2cc1N	62.5	88
CHEMBL2110986	PIROGLIRIDE	CN1CCC/C1=N\C(=N\c1ccccc1)N1CCCC1	12.5	87
CHEMBL2106299	FENETHAZINE|PHENETHAZINE	CN(C)CCN1c2ccccc2Sc2ccccc21	62.5	88
CHEMBL1190119		C[N+](C)(C)CCOC(c1ccccc1)c1ccccc1	25	87
CHEMBL207602	ESTERGEL|ISOPROPYL MYRISTATE	CCCCCCCCCCCCCC(=O)OC(C)C	25	75
CHEMBL24640	CETOSTEARYL ALCOHOL|STEARYL ALCOHOL|Stearyl alcohol	CCCCCCCCCCCCCCCCCCO	12.5	75
CHEMBL2107291	ISOSTEARYL ALCOHOL|WITCOHOL 66	CC(C)CCCCCCCCCCCCCCCO	12.5	75
CHEMBL279960	MECLOQUALONE|Mecloqualone|W 4744	Cc1nc2ccccc2c(=O)n1-c1ccccc1Cl	12.5	88
CHEMBL523	Calmday|Desmethyldiazepam|Desoxydemoxepam|Madar|NORDAZEPAM|Nordazepam|Nordiazepam|Stilny|Vegesan	O=C1CN=C(c2ccccc2)c2cc(Cl)ccc2N1	75	88
CHEMBL1865258	CHLORAMIDOBENZOL|CLOFENAMIDE|MONOCHLORPHENAMIDE	NS(=O)(=O)c1ccc(Cl)c(S(N)(=O)=O)c1	25	86
CHEMBL28333	MEDAZEPAM|NOBRIUM	CN1CCN=C(c2ccccc2)c2cc(Cl)ccc21	25	87
CHEMBL1179047	CHLOROPROCAINE	CCN(CC)CCOC(=O)c1ccc(N)cc1Cl	62.5	88
CHEMBL2105151	NEBIDRAZINE	Nn1cnnc1N/N=C/c1c(Cl)cccc1Cl	25	88
CHEMBL466660	PENTRINITROL|PETRIN|W 2197	O=[N+]([O-])OCC(CO)(CO[N+](=O)[O-])CO[N+](=O)[O-]	37.5	88
CHEMBL2106118	BROMAMID|BROMANYLPROMIDE|NA-119	CN(C)C(=O)CCNc1ccc(Br)cc1	25	86
CHEMBL2106614		N=C(/N=C(/N)NP(=O)(O)O)NCc1ccccc1	25	88
CHEMBL450940	ERB-041|PF-00913086|PRINABEREL	C=Cc1cc(O)cc2nc(-c3ccc(O)c(F)c3)oc12	0	88
CHEMBL4297071	CIADOX	N#CCC(=O)NN=Cc1c[n+]([O-])c2ccccc2[n+]1[O-]	50	88
CHEMBL92590	ACETAMINOSALOL|Acetaminosalol|PHENETSAL	CC(=O)Nc1ccc(OC(=O)c2ccccc2O)cc1	50	88
CHEMBL2105120	FTIVAZIDE	COc1cc(/C=N/NC(=O)c2ccncc2)ccc1O	37.5	88
CHEMBL2104020	CARBUBARB|CARBUBARBITAL|TYLEMALUM	CCCCC1(CCOC(N)=O)C(=O)NC(=O)NC1=O	37.5	88
CHEMBL28079	M&B 22948|ZAPRINAST	CCCOc1ccccc1-c1nc2nn[nH]c2c(=O)[nH]1	37.5	88
CHEMBL93385	AMOSCANATE|Amoscanate	O=[N+]([O-])c1ccc(Nc2ccc(N=C=S)cc2)cc1	0	88
CHEMBL19344	HIGENAMINE	Oc1ccc(CC2NCCc3cc(O)c(O)cc32)cc1	12.5	88
[truncated: 6,925 more rows]
